# Supplementary material for: Integrated multi-omics characterization across clinically relevant subgroups of long COVID
Source: Natl Sci Rev. 2024 Nov 15;12(8):nwae410. doi: 10.1093/nsr/nwae410 (PMC12365753; doi:10.1093/nsr/nwae410)
Supplement: nwae410_Supplemental_Files [file nwae410_supplemental_files.zip]

Archive with 9 entries (8 files):
- Supplementary document.pdf
- Supplementary method.docx
- Supplementary tables 2-7/
- Supplementary tables 2-7/Supplementary table 2.csv
- Supplementary tables 2-7/Supplementary table 3.csv
- Supplementary tables 2-7/Supplementary table 4.csv
- Supplementary tables 2-7/Supplementary table 5.csv
- Supplementary tables 2-7/Supplementary table 6.csv
- Supplementary tables 2-7/Supplementary table 7.csv
