# Supplementary material for: Integrated multi-omics characterization across clinically relevant subgroups of long COVID
Source: Natl Sci Rev. 2024 Nov 15;12(8):nwae410. doi: 10.1093/nsr/nwae410 (PMC12365753; doi:10.1093/nsr/nwae410)
Supplement: nwae410_Supplemental_Files [file nwae410_supplemental_files.zip › Supplementary tables 2-7/Supplementary table 2.csv]

Supplementary table 2. Samlple information table
id	clinical_group	SNF6	protein_cluster	RNA_cluster	metab_cluster	relief
P084	LC_multi	SNF4	P1	R5	M2	NA
P158	LC_multi	SNF4	P1	R2	M2	NA
P102	LC_multi	SNF4	P1	R5	M3	NA
P136	LC_multi	SNF4	P1	R4	M4	NA
P284	LC_multi	SNF4	P1	R2	M1	NA
P329	LC_multi	SNF4	P1	R4	M1	NA
P315	LC_multi	SNF4	P1	R4	M2	NA
P476	LC_multi	SNF4	P1	R3	M2	relief
P813	LC_multi	SNF4	P1	R1	M2	NA
P269	LC_multi	SNF4	P1	R2	M2	NA
P111	LC_multi	SNF4	P1	R3	M2	NA
P882	LC_multi	SNF4	P1	R2	M2	relief
P101	LC_multi	SNF4	P1	R5	M3	NA
P717	LC_multi	SNF4	P1	R7	M3	NA
P582	LC_multi	SNF4	P1	R3	M1	NA
P493	LC_multi	SNF4	P1	R1	M3	relief
P511	LC_multi	SNF4	P1	R6	M2	relief
P503	LC_multi	SNF4	P1	R6	M3	NA
P516	LC_multi	SNF4	P1	R5	M2	NA
P668	LC_multi	SNF4	P1	R6	M1	NA
P502	LC_multi	SNF4	P1	R6	M2	relief
P662	LC_multi	SNF4	P1	R3	M2	NA
P488	LC_multi	SNF4	P1	R5	M1	NA
P306	LC_multi	SNF4	P1	R4	M3	relief
P254	LC_multi	SNF4	P1	R2	M2	NA
P579	LC_multi	SNF4	P1	R1	M3	relief
P510	LC_multi	SNF4	P1	R6	M2	relief
P470	LC_multi	SNF4	P1	R1	M1	NA
P840	LC_multi	SNF4	P1	R1	M3	NA
P359	LC_multi	SNF4	P1	R4	M2	relief
P767	LC_multi	SNF4	P1	R1	M3	relief
P697	LC_multi	SNF4	P1	R5	M2	NA
P205	LC_multi	SNF4	P1	R3	M3	relief
P815	LC_multi	SNF4	P1	R8	M3	relief
P317	LC_multi	SNF4	P1	R4	M3	NA
P760	LC_multi	SNF4	P1	R1	M5	relief
P532	LC_multi	SNF4	P1	R6	M2	NA
P837	LC_multi	SNF4	P1	R7	M2	NA
P872	LC_multi	SNF4	P1	R2	M2	NA
P828	LC_multi	SNF4	P1	R8	M4	NA
P794	LC_multi	SNF4	P1	R1	M5	NA
P791	LC_multi	SNF4	P1	R1	M5	NA
P004	LC_multi	SNF4	P1	R1	M1	NA
P706	LC_nerv	SNF2	P1	R3	M1	relief
P611	LC_nerv	SNF2	P2	R7	M3	NA
P753	LC_nerv	SNF2	P2	R8	M4	relief
P613	LC_nerv	SNF2	P2	R6	M2	NA
P070	LC_nerv	SNF2	P2	R3	M2	NA
P455	LC_nerv	SNF2	P1	R1	M1	NA
P501	LC_nerv	SNF2	P2	R6	M3	NA
P049	LC_nerv	SNF2	P1	R3	M4	NA
P010	LC_nerv	SNF2	P2	R7	M1	relief
P793	LC_nerv	SNF2	P2	R4	M2	NA
P773	LC_nerv	SNF2	P2	R1	M4	relief
P778	LC_nerv	SNF2	P2	R1	M5	NA
P318	LC_nerv	SNF2	P1	R4	M2	NA
P074	LC_nerv	SNF2	P2	R6	M1	NA
P580	LC_nerv	SNF2	P2	R5	M1	relief
P664	LC_nerv	SNF2	P2	R7	M5	relief
P471	LC_nerv	SNF2	P1	R1	M1	notrelief
P330	LC_nerv	SNF2	P1	R6	M1	NA
P303	LC_nerv	SNF2	P2	R4	M2	relief
P661	LC_nerv	SNF2	P2	R2	M5	notrelief
P416	LC_nerv	SNF2	P1	R3	M3	NA
P264	LC_nerv	SNF2	P1	R1	M4	relief
P414	LC_nerv	SNF5	P1	R6	M4	NA
P065	LC_nerv	SNF2	P2	R7	M5	relief
P548	LC_nerv	SNF2	P2	R1	M2	NA
P495	LC_nerv	SNF2	P2	R4	M2	relief
P681	LC_nerv	SNF2	P2	R1	M3	NA
P612	LC_nerv	SNF2	P2	R1	M3	NA
P750	LC_nerv	SNF2	P2	R1	M2	NA
P685	LC_nerv	SNF2	P2	R6	M3	NA
P362	LC_nerv	SNF2	P2	R3	M1	NA
P274	LC_nerv	SNF2	P2	R3	M2	NA
P744	LC_nerv	SNF2	P2	R1	M2	relief
P734	LC_nerv	SNF2	P2	R5	M5	NA
P683	LC_nerv	SNF2	P2	R7	M1	relief
P660	LC_nerv	SNF2	P2	R6	M3	NA
P352	LC_nerv	SNF2	P2	R2	M2	relief
P153	LC_nerv	SNF2	P2	R4	M2	NA
P802	LC_nerv	SNF2	P2	R4	M2	NA
P637	LC_nerv	SNF2	P2	R7	M5	relief
P112	LC_nerv	SNF2	P2	R4	M2	NA
P562	LC_nerv	SNF2	P2	R1	M2	NA
P845	LC_nerv	SNF2	P2	R1	M3	NA
P007	LC_nerv	SNF2	P2	R8	M3	NA
P277	LC_nerv	SNF2	P2	R8	M1	NA
P263	LC_nerv	SNF2	P2	R7	M1	NA
P348	LC_nerv	SNF2	P2	R2	M2	NA
P251	LC_nerv	SNF2	P2	R4	M2	NA
P092	LC_nerv	SNF2	P2	R5	M2	NA
P737	LC_nerv	SNF2	P2	R5	M3	relief
P724	LC_nerv	SNF2	P2	R5	M2	NA
P712	LC_nerv	SNF2	P2	R5	M2	NA
P865	LC_nerv	SNF2	P2	R1	M5	relief
P841	LC_nerv	SNF2	P2	R1	M2	relief
P684	LC_nerv	SNF2	P2	R1	M3	NA
P384	LC_nerv	SNF2	P2	R4	M3	NA
P763	LC_crbva	SNF1	P3	R1	M3	relief
P249	LC_crbva	SNF1	P3	R4	M5	NA
P276	LC_crbva	SNF1	P3	R1	M5	NA
P150	LC_crbva	SNF1	P3	R4	M1	relief
P188	LC_crbva	SNF1	P3	R5	M3	NA
P298	LC_crbva	SNF1	P3	R2	M3	relief
P874	LC_crbva	SNF1	P3	R8	M2	relief
P388	LC_crbva	SNF1	P3	R3	M1	relief
P769	LC_crbva	SNF1	P3	R4	M2	NA
P350	LC_crbva	SNF1	P3	R4	M1	relief
P293	LC_crbva	SNF1	P3	R2	M1	NA
P149	LC_crbva	SNF1	P3	R5	M3	NA
P125	LC_crbva	SNF1	P3	R2	M2	NA
P646	LC_crbva	SNF1	P3	R2	M3	NA
P741	LC_crbva	SNF1	P3	R5	M3	relief
P564	LC_crbva	SNF1	P3	R1	M1	relief
P757	LC_crbva	SNF1	P3	R1	M4	NA
P566	LC_crbva	SNF1	P3	R7	M3	relief
P325	LC_crbva	SNF1	P3	R4	M2	relief
P206	LC_crbva	SNF1	P3	R5	M3	NA
P505	LC_crbva	SNF1	P3	R6	M1	NA
P459	LC_crbva	SNF1	P3	R3	M2	NA
P678	LC_crbva	SNF1	P3	R3	M5	NA
P069	LC_crbva	SNF1	P3	R1	M2	relief
P677	LC_crbva	SNF1	P3	R1	M3	NA
P496	LC_crbva	SNF1	P3	R7	M3	NA
P491	LC_crbva	SNF1	P3	R2	M2	relief
P100	LC_crbva	SNF1	P3	R5	M5	NA
P138	LC_crbva	SNF1	P3	R8	M3	relief
P203	LC_crbva	SNF1	P3	R7	M3	NA
P107	LC_crbva	SNF1	P3	R7	M4	NA
P320	LC_crbva	SNF1	P3	R4	M3	NA
P085	LC_crbva	SNF1	P3	R5	M2	NA
P667	LC_crbva	SNF1	P3	R7	M1	NA
P675	LC_crbva	SNF1	P3	R7	M5	relief
P584	LC_crbva	SNF1	P3	R3	M1	relief
P616	LC_crbva	SNF1	P3	R1	M2	relief
P339	LC_msk	SNF3	P6	R4	M1	NA
P211	LC_msk	SNF3	P6	R7	M2	relief
P340	LC_msk	SNF3	P6	R3	M3	relief
P687	LC_msk	SNF3	P6	R4	M2	relief
P765	LC_msk	SNF3	P6	R1	M1	NA
P267	LC_msk	SNF3	P6	R5	M3	relief
P569	LC_msk	SNF3	P6	R1	M2	relief
P770	LC_msk	SNF3	P6	R1	M2	NA
P881	LC_msk	SNF3	P6	R2	M2	NA
P723	LC_msk	SNF3	P6	R5	M2	relief
P825	LC_msk	SNF3	P6	R4	M5	relief
P693	LC_msk	SNF3	P6	R6	M2	relief
P130	LC_msk	SNF3	P6	R4	M5	relief
P880	LC_msk	SNF3	P6	R3	M2	NA
P468	LC_msk	SNF3	P6	R4	M1	relief
P410	LC_msk	SNF3	P1	R3	M3	notrelief
P490C	LC_msk	SNF3	P6	R6	M1	NA
P492	LC_msk	SNF3	P6	R6	M2	NA
P407	LC_msk	SNF3	P6	R4	M2	relief
P462	LC_msk	SNF3	P6	R1	M2	relief
P494	LC_msk	SNF3	P6	R3	M2	NA
P252	LC_msk	SNF3	P6	R7	M2	NA
P088	LC_msk	SNF3	P6	R5	M3	relief
P556	LC_msk	SNF3	P6	R4	M3	NA
P736	LC_msk	SNF3	P6	R5	M5	relief
P179	LC_msk	SNF3	P6	R7	M3	NA
P783	LC_msk	SNF3	P6	R8	M2	NA
P341	LC_msk	SNF3	P6	R3	M2	relief
P120	LC_msk	SNF3	P6	R2	M1	NA
P835	LC_msk	SNF3	P6	R4	M3	NA
P803	LC_msk	SNF3	P6	R1	M2	relief
P797	LC_msk	SNF3	P6	R1	M3	NA
P869	LC_msk	SNF3	P6	R8	M5	NA
P861	LC_msk	SNF3	P6	R1	M2	relief
P174	LC_msk	SNF3	P6	R6	M3	relief
P581	LC_resva	SNF5	P5	R1	M1	NA
P235	LC_resva	SNF5	P5	R2	M3	NA
P812	LC_resva	SNF5	P5	R1	M3	NA
P622	LC_resva	SNF5	P5	R1	M3	NA
P165	LC_resva	SNF5	P5	R5	M3	relief
P068	LC_resva	SNF5	P5	R7	M1	relief
P039	LC_resva	SNF5	P5	R6	M1	NA
P323	LC_resva	SNF5	P5	R8	M1	NA
P217	LC_resva	SNF5	P5	R2	M4	relief
P223	LC_resva	SNF5	P5	R2	M2	relief
P338	LC_resva	SNF5	P5	R3	M1	NA
P345	LC_resva	SNF5	P5	R2	M3	NA
P739	LC_resva	SNF5	P5	R5	M1	relief
P702	LC_resva	SNF5	P5	R1	M2	NA
P377	LC_resva	SNF5	P5	R3	M3	relief
P852	LC_resva	SNF5	P5	R1	M2	NA
P649	LC_resva	SNF5	P5	R7	M2	relief
P567	LC_resva	SNF5	P5	R6	M1	relief
P629	LC_resva	SNF5	P5	R3	M2	relief
P281	LC_resva	SNF5	P5	R4	M1	relief
P089	LC_resva	SNF5	P5	R5	M3	NA
P805	LC_resva	SNF5	P5	R3	M2	NA
P456	LC_resva	SNF5	P5	R3	M2	relief
P311	LC_resva	SNF5	P5	R3	M2	relief
P467	LC_resva	SNF5	P5	R3	M2	relief
P099	LC_resva	SNF5	P5	R5	M4	NA
P539	LC_resva	SNF5	P5	R3	M4	relief
P575	LC_resva	SNF5	P5	R6	M3	NA
P305	LC_resva	SNF5	P5	R6	M1	relief
P310	LC_resva	SNF5	P5	R1	M3	NA
P745	NLC	SNF6	P4	R1	M4	NA
P653	NLC	SNF6	P4	R7	M3	NA
P639	NLC	SNF6	P4	R5	M1	NA
P552	NLC	SNF6	P4	R1	M2	NA
P560	NLC	SNF6	P4	R3	M3	NA
P638	NLC	SNF6	P4	R7	M3	NA
P658	NLC	SNF6	P4	R3	M5	NA
P544	NLC	SNF6	P4	R6	M4	NA
P657	NLC	SNF6	P4	R7	M5	NA
P555	NLC	SNF6	P4	R7	M4	NA
P631	NLC	SNF6	P4	R7	M3	NA
P625	NLC	SNF6	P4	R1	M3	NA
P626	NLC	SNF6	P4	R6	M1	NA
P624	NLC	SNF6	P4	R4	M1	NA
P634	NLC	SNF6	P4	R7	M4	NA
P867	NLC	SNF6	P4	R4	M2	NA
P563	NLC	SNF6	P4	R2	M5	NA
P635	NLC	SNF6	P4	R7	M4	NA
P595	NLC	SNF6	P4	R5	M4	NA
P754	NLC	SNF6	P4	R1	M4	NA
P728	NLC	SNF6	P4	R5	M3	NA
P721	NLC	SNF6	P4	R5	M3	NA
P346	NLC	SNF6	P4	R6	M3	NA
P380	NLC	SNF6	P4	R6	M2	NA
P731	NLC	SNF6	P4	R1	M2	NA
P367	NLC	SNF6	P4	R3	M1	NA
P192	NLC	SNF6	P4	R8	M4	NA
P148	NLC	SNF6	P4	R2	M3	NA
P268	NLC	SNF6	P4	R3	M3	NA
P020	NLC	SNF6	P4	R4	M1	NA
P714	NLC	SNF6	P4	R7	M5	NA
P152	NLC	SNF6	P4	R7	M3	NA
P863	NLC	SNF6	P4	R1	M3	NA
P710	NLC	SNF6	P4	R5	M2	NA
P796	NLC	SNF6	P4	R4	M5	NA
P823	NLC	SNF6	P4	R4	M2	NA
P464	NLC	SNF6	P4	R7	M1	NA
P240	NLC	SNF6	P4	R1	M4	NA
P680	NLC	SNF6	P4	R7	M5	NA
P599	NLC	SNF6	P4	R1	M4	NA
P628	NLC	SNF6	P4	R6	M3	NA
P617	NLC	SNF6	P4	R1	M2	NA
P553	NLC	SNF6	P4	R8	M4	NA
P541	NLC	SNF6	P4	R2	M4	NA
P075	NLC	SNF6	P4	R3	M5	NA
P237	NLC	SNF5	P4	R3	M1	NA
P586	NLC	SNF6	P4	R1	M4	NA
P529	NLC	SNF6	P4	R6	M2	NA
P878	NLC	SNF6	P4	R4	M2	NA
P615	NLC	SNF6	P4	R7	M1	NA
P577	NLC	SNF6	P4	R7	M3	NA
P474	NLC	SNF6	P4	R3	M1	NA
P466	NLC	SNF6	P4	R8	M1	NA
P207	NLC	SNF6	P4	R7	M3	NA
