# Supplementary material for: Integrated multi-omics characterization across clinically relevant subgroups of long COVID
Source: Natl Sci Rev. 2024 Nov 15;12(8):nwae410. doi: 10.1093/nsr/nwae410 (PMC12365753; doi:10.1093/nsr/nwae410)
Supplement: nwae410_Supplemental_Files [file nwae410_supplemental_files.zip › Supplementary tables 2-7/Supplementary table 3.csv]

Supplementary table 3. Normalized expression table of RNA-seq data
	P004	P158	P205	P269	P284	P306	P315	P317	P329	P136	P359	P470	P476	P254	P488	P493	P502	P503	P510	P511	P516	P532	P582	P579	P662	P668	P084	P697	P717	P760	P767	P791	P794	P813	P815	P828	P840	P837	P872	P882	P101	P102	P111	P007	P010	P153	P251	P263	P274
A1BG	0.405	0.511	2.305	0.329	0.686	0.295	0.212	1.188	0.518	1.189	0.902	0.735	1.197	0.277	0.145	0.092	0.398	1.062	0.577	1.34	1.419	0.41	1.206	0.822	0.289	0.096	0.013	0	1.512	1.328	0.559	0.451	1.31	1.24	1.126	0.902	1.302	0.676	1.234	0.681	0	1.222	0.288	0.354	1.038	1.017	0.468	0.14	0.938
A1CF	0	0	0	0	0	0	0	0	0	0	0	0	0	0	0	0	0	0	0	0	0.006	0	0	0	0	0	0.009	0	0	0	0	0	0	0	0	0	0	0	0	0	0	0	0	0	0	0	0	0	0
A2M	0.041	0.007	0	0.085	0.115	0.111	0.026	0.116	0.046	0	0.119	0.008	0	0	0	0.217	0.007	0.16	0.014	0.192	0	0	0.276	0	0	0	0.097	0	0.194	0.124	0.083	0.049	0.194	0.103	0.016	0.007	0.043	0.262	0.092	0.061	0	0.243	0	0	0	0.058	0	0	0.007
A2ML1	0	0	0	0	0	0	0.006	0.051	0	0	0	0	0	0	0	0	0	0.006	0.013	0	0.009	0	0	0	0	0	0.029	0	0	0	0	0	0	0.012	0	0.045	0	0	0.008	0.068	0	0.007	0	0	0	0	0	0	0
A3GALT2	0.627	0.864	0	0.726	1.469	0.731	1.135	1.014	3.593	1.238	2.102	0.174	0.205	0.763	0.872	0.306	1.164	2.278	1.21	1.427	0	0.263	0.914	0.982	0	3.097	0.042	0	0	1.651	1.386	3.372	0.497	0.666	0.859	0.447	1.131	0.804	2.533	0.388	2.511	0	1.235	0.727	0.792	0.665	0.309	1.547	0.202
A4GALT	0	0	0	0	0	0	0	0	0.076	0	0	0	0	0.086	0	0	0	0	0	0	0	0	0	0	0	0	0	0	0	0	0.181	0	0	0	0	0	0	0	0	0	0	0	0	0	0	0	0	0	0.019
A4GNT	0	0	0	0	0	0	0	0	0	0	0	0	0	0	0	0	0.015	0	0	0	0.021	0	0	0	0	0	0	0	0	0	0	0	0	0	0	0	0	0	0	0	0	0.017	0	0	0	0	0	0	0
AAAS	7.656	16.687	14.256	9.971	17.955	13.476	18.124	14.421	11.185	21.315	14.126	11.707	21.512	7.403	10.54	11.871	11.974	10.121	10.982	14.903	8.907	9.574	12.533	12.642	10.775	5.157	14.493	11.752	7.887	10.93	11.255	17.384	10.947	12.692	10.253	7.031	10.947	19.236	13.176	22.312	12.918	11.549	24.192	12.416	7.909	15.208	11.749	12.352	11.453
AACS	1.764	2.411	2.619	3.26	2.412	2.221	2.866	2.272	2.083	0.89	2.756	2.241	1.989	0.945	2.011	1.624	1.423	2.58	2.14	2.993	1.434	1.909	2.069	2.885	3.186	1.267	2.326	1.108	2.589	2.566	2.369	1.41	1.779	3.116	1.425	1.242	2.419	0.464	3.613	1.898	0.528	0.735	1.952	0.988	0.82	2.393	2.233	1.158	2.421
AADAC	0	0	0	0	0	0	0	0	0	0	0	0	0	0	0	0	0	0	0	0	0.033	0	0	0	0	0	0	0	0	0	0	0	0	0	0	0	0	0	0	0	0	0	0	0	0	0	0	0	0
AADACL2	0	0	0	0	0	0	0	0	0	0	0	0	0	0	0	0	0	0	0	0	0	0	0	0	0	0	0	0	0	0	0	0	0	0	0	0	0	0	0	0	0	0	0	0	0	0	0	0	0
AADACL3	0	0	0	0	0	0	0	0	0	0	0	0	0	0	0	0	0	0	0	0	0	0	0	0	0	0	0.01	0	0	0	0	0	0	0	0	0	0	0	0	0	0.01	0	0	0	0	0	0	0	0
AADACL4	0	0	0	0	0	0	0	0	0	0	0	0	0	0	0	0	0	0	0	0	0	0	0	0	0	0	0	0	0	0	0	0	0	0	0	0	0	0	0	0	0	0	0	0	0	0	0	0	0
AADAT	0.014	0	0	0.223	0	0	0	0	0	0	0	0	0	0	0	0	0	0	0	0	0	0	0	0	0	0	0	0	0	0	0	0	0	0	0	0	0	0	0	0	0	0	0	0	0	0.013	0	0	0
AAGAB	4.641	6.077	7.054	7.36	5.98	5.333	8.336	5.038	4.134	6.201	5.671	5.652	6.077	3.791	5.04	4.811	4.883	6.196	6.274	8.503	1.265	8.629	5.216	6.431	5.35	3.42	6.865	4.76	5.615	6.012	4.592	5.114	5.517	6.75	2.642	4.858	5.839	1.875	8.261	5.506	5.653	3.902	6.108	5.242	6.279	6.954	4.737	4.612	5.398
AAK1	2.15	6.255	4.202	4.68	4.068	3.024	4.095	3.83	4.057	3.799	6.634	2.609	3.349	2.459	3.576	2.336	3.318	2.985	2.361	2.953	1.438	4.022	2.912	3.336	4.151	1.724	3.241	2.065	2.58	3.04	2.869	3.547	2.502	3.851	1.582	1.603	2.129	1.534	5.699	3.364	3.073	3.588	4.701	3.204	2.893	4.895	3.276	3.656	3.433
AAMDC	0.286	0.374	0.259	0.316	0.235	0.139	0.592	0.493	0.449	0.623	0.084	0.29	0.602	0.196	0.163	0.25	0.269	0.18	0.319	0.084	0.564	0.304	0.136	0.299	0.417	0.241	0	0.231	0.237	0.437	0.227	0.392	0.342	0.349	0.204	0.22	0.454	0.125	0.255	0.531	0.281	0.454	0.23	0.553	0.246	0.138	0.445	0.313	0.168
AAMP	20.997	24.882	23.795	20.36	25.491	17.996	24.995	20.067	21.758	21.976	20.532	25.119	32.186	11.018	20.59	18.624	23.224	17.702	23.304	18.327	15.637	17.793	21.444	20.963	15.638	11.828	22.237	16.955	21.866	24.717	21.402	18.254	18.292	28.297	15.047	17.446	23.466	14.298	20.055	24.373	19.836	12.342	16.17	19.316	19.06	21.805	23.842	20.147	16.616
AANAT	0.043	0	0	0.103	0	0	0.122	0.155	0	0	0	0.035	0	0	0	0.07	0	0.008	0.015	0	0	0	0	0.107	0	0	0	0	0	0.064	0	0.014	0.043	0.021	0.083	0.068	0.037	0.036	0	0.134	0.016	0	0	0	0	0	0	0	0
AAR2	6.16	4.872	6.677	7.492	5.525	6.03	3.515	5.559	2.967	3.87	4.19	5.514	7.124	3.909	4.256	5.018	4.69	5.823	4.589	7.988	2.85	6.444	4.774	7.158	5.653	3.704	3.529	4.182	5.266	6.288	4.507	4.443	7.115	7.909	3.13	3.367	5.255	3.549	3.725	4.075	3.932	5.296	6.305	2.988	6.931	7.865	4.802	11.516	4.07
AARD	0	0	0	0	0.262	0	0	0	0	0	0	0	0.105	0	0	0	0.067	0	0	0	0	0	0	0	0	0	0	0	0	0	0	0	0	0.016	0	0	0	0	0	0	0.018	0.019	0	0	0	0	0	0	0
AARS1	4.295	7.716	8.125	4.362	4.961	5.207	7.271	5.155	4.547	6.361	6.175	6.313	9.589	1.681	6.226	5.438	5.31	4.18	8.205	5.184	2.967	8.353	6.49	5.496	7.178	2.02	7.786	5.561	8.519	5.448	4.507	6.096	3.761	5.631	4.225	5.272	7.186	5.414	6.059	5.163	2.651	6.445	7.889	3.223	4.204	4.87	6.097	3.016	2.83
AARS2	1.511	3.121	1.216	1.99	2.676	2.031	2.636	2.056	2.62	1.969	4.322	1.961	2.622	2.122	2.315	1.558	1.226	1.803	1.983	1.673	1.019	3.001	2.134	2.305	1.801	1.249	2.314	0.395	1.231	2.036	1.895	2.365	1.762	2.504	1.691	1.304	1.55	0.924	3.071	3.051	1.19	2.365	2.502	1.436	1.572	2.483	2.098	3.212	1.862
AARSD1	0	0	0	0	0	0	0	0	0	0	0	0	0	0.03	0	0	0	0	0	0	0	0	0	0	0	0	0	0	0	0	0	0	0	0	0	0	0	0	0	0	0	0	0	0	0	0	0	0	0
AASDH	0.546	1.224	0.594	1.477	0.916	0.511	1.441	0.63	0.831	1.331	1.094	0.72	1.171	0.762	0.663	0.528	0.796	0.7	0.788	0.847	0.18	1.127	1.046	0.893	1.511	0.189	0.716	0.814	1.149	1.187	0.535	0.932	0.616	0.544	0.302	0.235	0.762	0	0.8	0.954	0.85	1.769	0.802	0.391	0.568	1.055	0.736	1.004	0.803
AASDHPPT	1.512	2.623	1.862	2.376	2.597	2.381	1.214	1.201	2.229	2.003	1.642	1.765	3.126	1.674	1.645	1.217	1.554	2.361	1.834	4.285	0.545	1.001	1.322	2.662	1.511	1.315	1.125	1.015	1.848	1.829	1.762	1.663	1.921	2.342	0.67	1.128	1.899	0.915	0.491	0.679	3.122	2.716	1.428	1.819	2.321	2.906	2.373	2.972	3.105
AASS	0.344	1.754	0.729	0.292	0.852	0.192	0.636	1.16	0.211	0.541	1.115	0.432	0.769	0.187	1.067	0.18	0.558	0.509	0.122	0.516	0.009	0.48	0.138	0.119	0.956	0.04	0.16	0.626	1.101	0.387	0.361	0.31	0.112	0.172	0.093	0.183	0.051	0.234	0.377	0.679	0.549	0.451	1.728	0.403	0.4	0.271	0.257	0.92	0.654
AATBC	1.275	1.505	0.835	1.388	0.364	0.858	3.311	2.406	3.145	3.686	1.976	1.341	3.222	0.39	0.33	1.233	1.42	1.878	1.403	1.949	0.498	1.925	2.291	1.134	0.18	0.415	1.305	0.776	2.793	1.251	1.574	1.8	1.114	1.185	1.32	1.966	1.858	1.939	1.92	0.863	0.733	0.354	1.272	1.259	1.459	1.208	0.74	1.256	0.48
AATF	22.823	28.947	29.814	26.582	25.348	33.709	34.486	33.784	37.199	36.306	31.738	29.956	39.208	24.266	26.636	32.426	36.537	32.98	33.517	28.732	16.817	29.824	28.145	29.151	43.14	27.182	36.374	28.961	31.485	30.151	29.822	33.914	25.412	29.218	23.784	29.322	24.355	18.625	26.738	28.704	34.683	28.52	30.518	25.177	22.375	28.697	30.872	25.902	31.996
AATK	9.652	11.139	9.989	15.419	26.451	14.978	8.921	15.142	48.497	24.662	40.587	17.479	15.304	31.456	9.872	17.721	18.61	19.241	13.146	7.906	5.844	15.117	8.244	10.6	17.317	23.414	13.949	13.098	13.062	28.429	11.878	18.767	7.303	11.011	33.785	16.195	11.381	8.184	11.487	23.369	24.259	17.361	25.699	18.2	13.559	9.368	20.766	20.004	20.609
ABALON	2.63	0.666	0.204	0.468	0.7	2.356	1.507	0.772	1.047	0	0.474	1.213	0.599	0.41	0.609	4.808	0.242	0.442	3.173	1.084	0.745	1.557	1.965	1.807	1.243	2.179	0.581	0.55	1.272	3.021	2.58	3.034	2.538	2.9	8.312	5.512	3.921	1.009	3.606	0.501	0.717	2.125	0.076	2.78	0.284	0.437	0.54	0.832	0.743
ABAT	3.364	5.282	4.416	2.93	4.868	3.217	7.079	3.065	5.002	5.076	4.982	2.798	3.954	6.534	2.03	2.6	4.053	4.449	3.544	3.611	2.465	3.587	3.452	3.044	5.523	4.449	4.369	2.492	6.247	2.184	4.033	3.967	2.32	3.522	2.015	2.768	2.854	2.591	3.254	4.083	5.141	3.168	3.933	3.71	3.148	3.961	5.479	3.914	2.384
ABCA1	4.102	4.476	2.199	2.877	6.375	3.219	1.919	3.044	7.815	6.012	6.554	3.445	4.644	7.751	2.009	3.167	6.556	4.864	2.648	4.86	0.733	1.135	0.723	3.24	3.453	4.154	4.737	0.612	6.706	3.774	5.608	5.037	1.242	3.123	1.455	1.649	1.939	1.212	0.94	1.842	4.558	1.44	5.21	3.689	3.144	2.142	6.496	4.474	8.155
ABCA10	0.087	0	0.195	0.082	0.034	0.117	0.236	0.054	0.022	0.117	0.147	0.042	0.24	0.025	0.553	0.08	0.024	0.012	0.029	0	0.009	0	0.267	0.103	0	0.117	0.007	0	0.393	0.09	0.051	0.063	0.068	0.09	0.007	0	0.082	0	0	0.062	0.05	0.235	0.102	0	0.099	0	0.062	0.112	0.168
ABCA12	0	0	0	0	0	0	0	0	0	0	0	0	0	0	0	0	0	0	0.008	0	0.017	0	0	0	0	0	0.013	0	0	0	0	0	0	0	0	0	0	0	0.005	0.017	0.059	0	0	0	0	0	0	0	0
ABCA13	0.044	0	0	0.071	0.281	0.009	0.034	0.14	0.062	0.069	0.027	0.139	0.039	0.312	0.016	0.026	0.039	0.097	0.087	0.032	0.008	0	0	0.034	0	0.093	0.039	0	0	0.052	0.02	0.055	0.056	0.086	0.047	0.122	0.067	0	0	0.08	0.107	0.053	0.131	0.087	0.029	0	0	0.019	0.023
ABCA2	22.002	37.25	25.679	27.883	34.125	19.459	29.536	25.386	31.44	25.909	36.731	18.414	17.58	24.482	19.691	22.117	16.308	24.843	26.975	25.086	9.075	25.677	15.242	24.092	25.393	15.588	27.382	16.6	24.229	30.933	30.295	41.269	21.109	33.973	35.388	16.431	15.092	15.39	21.309	29.712	23.663	20.936	25.827	20.117	25.71	25.23	27.524	37.93	17.595
ABCA3	1.056	1.49	2.362	1.911	0.989	1.195	1.132	0.661	1.202	1.117	0.741	0.988	1.744	0.692	1.114	1.042	0.669	0.926	0.926	2.333	0.983	1.23	0.669	0.889	1.536	0.692	1.489	0.533	0.461	1.23	0.997	1.93	1.584	1.878	0.97	0.404	0.752	0.949	0.669	1.1	0.48	1.132	1.176	0.902	1.098	1.208	1.198	0.743	0.747
ABCA4	0	0	0	0	0	0	0	0	0	0	0	0	0	0	0	0	0.073	0.047	0.051	0.055	0.06	0.032	0	0	0	0	0.029	0	0	0.025	0	0	0	0	0.029	0	0	0	0	0	0.005	0.018	0	0	0	0	0	0	0
ABCA5	0.62	5.28	2.162	3.065	3.498	2.125	2.311	2.336	1.682	2.635	3.184	1.417	1.503	1.796	2.315	1.588	1.658	2.146	1.269	2.241	0.456	2.031	1.303	2.006	1.45	0.862	2.326	1.851	1.61	1.361	1.596	2.442	1.928	1.929	0.372	0.69	1.18	0.928	2.137	2.011	2.504	1.952	3.586	1.281	2.318	3.165	2.601	2.732	2.079
ABCA6	0.006	0.251	0	0.048	0	0	0.08	0	0	0	0.036	0.069	0	0.005	0	0.041	0.05	0	0.015	0	0.021	0.156	0.022	0	0.147	0.043	0.033	0	0.204	0.023	0.033	0.043	0.057	0.005	0.104	0	0.005	0	0.006	0	0.204	0.006	0.146	0.075	0	0.276	0.083	0	0
ABCA7	30.368	43.812	35.009	22.165	63.872	34.372	61.871	48.365	67.349	52.852	67.678	33.677	50.832	57.628	46.823	41.5	39.543	40.484	38.911	37.839	20.341	35.334	35.769	39.722	53.164	29.552	39.797	33.748	56.184	37.728	48.04	50.215	29.375	36.889	68.785	43.962	35.145	35.825	55.88	93.322	45.315	29.804	36.161	45.33	20.573	41.565	47.47	36.514	35.244
ABCA8	0	0	0	0	0	0	0	0	0	0	0	0	0	0	0	0	0	0	0	0	0.026	0	0.055	0	0	0	0.028	0	0	0	0	0	0	0	0	0	0	0	0	0	0	0.014	0	0	0	0	0	0	0
ABCA9	0.006	0.063	0	0	0	0	0.037	0	0.047	0	0	0.06	0	0	0	0.021	0	0	0.01	0	0.007	0.083	0	0.115	0	0	0.133	0	0	0.005	0.03	0	0.02	0.019	0	0	0.03	0	0	0	0.016	0	0	0	0	0	0	0	0.028
ABCB1	1.731	3.352	2.388	3.619	2.899	2.122	2.12	1.327	1.54	2.098	2.728	1.873	2.929	2.022	3.398	2.448	1.045	3.165	2.93	2.151	0.247	2.128	1.334	2.264	4.454	0.536	1.655	3.234	2.737	2.482	1.814	2.616	2.914	1.819	0.942	1.324	1.621	1.101	1.875	0.914	0.7	2.001	3.716	0.865	2.944	1.582	3.193	1.829	2.25
ABCB10	1.612	3.547	1.999	3.025	2.172	2.794	2.409	2.385	2.371	2.499	2.561	2.653	2.185	1.899	1.209	1.609	3.945	4.283	2.04	1.607	0.744	1.347	1.135	2.614	1.018	1.747	1.301	0.649	1.524	2.17	2.021	2.611	1.759	2.412	1.038	1.35	1.449	0.299	1.052	0.481	1.945	0.879	3.554	1.343	1.558	3.712	1.794	2.685	1.519
ABCB11	0.006	0.191	0	0	0.006	0	0	0	0.081	0	0.064	0	0.055	0	0.082	0.005	0	0	0.005	0.079	0.007	0	0	0	0	0	0.006	0	0	0.028	0	0.005	0	0.019	0	0	0	0	0	0	0.005	0	0	0.087	0	0.059	0	0	0.036
ABCB4	0.219	0.283	0	0.352	0.526	0.363	0.371	0	0.326	0.084	0.442	0.15	0.401	0.385	0.857	0.176	0.259	0.262	0.108	0.39	0	0.384	0.207	0.053	0	0.18	0.101	0.006	0.38	0.319	0.372	0.086	0.381	0.264	0.141	0.038	0.07	0.331	0.276	0.416	0.2	0.154	0.352	0.212	0.09	0	0.425	0.158	0.047
ABCB5	0	0	0	0	0	0.054	0	0	0.004	0	0	0	0	0	0	0.051	0.02	0	0	0	0.007	0	0	0	0	0	0.017	0	0	0	0	0	0	0	0	0	0	0	0	0.144	0	0.006	0	0	0	0	0	0	0
ABCB6	1.421	1.135	1.315	2.03	0.908	0.46	1.604	0.479	0.761	0	1.129	0.745	1.238	0.76	0.718	0.853	1.895	0.692	0.768	0.946	0.805	0.633	1.511	1.219	1.399	0.25	0.857	0.558	2.672	1.29	0.805	0.78	1.584	0.686	0.927	0.614	0.964	1.135	2.19	1.385	1.104	0.649	1.454	0.749	0.302	1.04	2.959	0.119	0.486
ABCB7	2.002	4.023	2.347	3.82	3.851	2.657	3.938	3.113	2.744	1.556	3.495	3.013	5.24	1.189	2.503	2.246	2.793	3.966	2.783	4.404	2.005	2.345	2.986	2.531	3.081	1.318	3.75	1.531	2.566	2.729	2.034	2.813	2.213	2.972	0.892	1.959	2.883	2.677	2.36	0.864	2.026	1.55	4.392	2.123	2.214	3.413	2.685	2.385	2.469
ABCB8	3.118	6.443	4.137	3.217	5.073	3.581	3.641	4.04	4.196	3.687	6.211	3.196	5.53	2.164	3.163	3.58	2.416	3.912	3.497	3.197	1.61	2.935	3.89	4.054	5.002	2.395	2.278	2.919	2.463	3.283	4.172	4.304	3.85	5.216	3.476	1.945	4.431	3.837	6.269	3.854	2.294	3.203	5.377	3.047	3.203	2.649	3.998	2.555	3.114
ABCB9	0.152	0.445	0.524	0.386	0.376	0.505	0.248	0.122	0.173	0.182	0.324	0.184	0.142	0.104	0	0.29	0.148	0.176	0.239	0.463	0.372	0.388	0	0.178	0	0.035	0.594	0.409	0.093	0.107	0.108	0.178	0.28	0.314	0.404	0.17	0.388	0.068	0.199	0.059	0.191	0.007	0.295	0.061	0.067	0.718	0.147	0.159	0.123
ABCC1	6.828	8.747	8.02	7.653	6.913	8.35	11.32	7.421	9.476	6.725	10.72	10.344	9.906	6.584	9.894	8.23	10.36	10.492	8.804	8.255	1.504	10.144	5.655	6.831	7.65	5.758	11.619	6.368	8.034	10.959	7.785	8.494	7.132	10.258	6.534	5.383	7.143	3.872	7.737	6.976	7.938	7.572	10.607	6.904	7.251	7.594	7.499	6.516	7.64
ABCC10	3.654	6.435	3.193	4.215	4.005	3.284	4.86	2.893	4.303	2.883	5.396	3.749	5.967	2.048	5.29	3.677	4.168	3.828	4.097	4.826	0.973	4.175	4.537	4.631	4.802	2.445	5.493	1.859	4.62	5.226	4.399	6.102	2.811	5.554	4.36	3.27	3.744	2.969	3.751	3.354	2.934	4.052	5.884	3.715	4.101	5.071	3.9	4.408	2.802
ABCC11	0.004	0	0	0	0	0	0	0	0	0	0	0	0	0	0	0.004	0.035	0.054	0.023	0	0.017	0.016	0.146	0	0	0	0.009	0	0	0.029	0	0	0	0.025	0.089	0	0	0	0	0	0	0	0	0	0	0	0	0	0.035
ABCC12	0	0	0	0	0	0	0	0	0	0	0	0	0	0	0	0	0.088	0.01	0	0.179	0	0	0	0	0	0	0.011	0	0	0	0	0	0	0	0	0	0	0	0	0	0	0.206	0	0	0	0	0	0	0
ABCC2	0.334	1.117	0.574	1.303	1.967	0.985	0.655	1.304	1.112	0.598	1.436	0.663	0.863	1.044	0.66	0.413	1.006	0.534	0.509	0.952	0.007	0.443	0.216	0.641	0.963	0.607	0.233	0.313	0.931	0.734	0.728	0.846	0.906	0.496	0.516	0.408	0.389	0.176	0.974	0.855	0.952	0.241	0.797	0.686	0.494	0.352	0.586	0.618	0.965
ABCC3	7.32	4.813	2.636	3.047	2.148	4.018	7.107	3.63	5.184	3.713	2.62	7.393	5.539	2.592	9.035	4.7	6.09	2.609	5.834	4.749	2.031	2.987	2.85	4.764	3.834	2.515	1.739	1.632	3.097	7.308	2.691	4.703	3.927	4.815	3.998	1.421	4.267	1.956	3.857	3.095	4.748	4.23	3.12	3.736	2.834	4.595	3.157	2.422	2.57
ABCC4	0.703	1.911	0.643	3.915	0.663	1.098	1.891	0.661	0.773	1.338	1.456	1.942	1.817	0.647	2.154	2.077	1.939	0.744	1.617	0.879	0.662	0.652	1.043	1.031	0.508	2.01	1.109	0.704	1.126	1.441	1.398	1.144	1.346	0.798	0.423	1.09	0.868	0.185	1.147	0.512	1.051	1.646	0.68	0.721	1.184	1.085	1.175	1.351	2.124
ABCC5	2.645	8.251	4.197	6.092	5.45	3.287	4.675	5.498	5.636	5.073	6.033	3.338	3.645	3.923	6.363	3.042	4.383	3.952	3.411	2.572	1.329	4.59	3.559	3.116	7.85	3.497	4.486	4.01	5.379	2.378	4.459	4.388	1.91	1.468	1.637	1.85	2.919	2.589	3.376	4.552	2.904	3.519	8.231	3.531	2.04	2.962	4.971	2.81	2.031
ABCC6	0.513	0.228	0.145	0.335	0.315	0.207	0.34	0.391	0.648	0.279	0.573	0.567	0.173	0.523	0.195	0.609	0.317	0.572	0.257	0	0.391	0.174	0.132	0.199	0.579	0.712	0.928	0.563	0.316	0.241	0.493	0.396	0.17	0.168	0.365	0.345	0.186	0.171	0.366	0.384	0.294	0.205	0	0.483	0.133	0	0.271	0.721	0.054
ABCC8	0	0	0	0	0	0	0	0	0	0	0	0	0	0	0	0	0.012	0.006	0	0	0	0	0	0	0	0	0.02	0	0	0	0	0	0	0	0	0.024	0	0	0	0	0.006	0.007	0	0	0	0	0	0	0
ABCC9	0	0	0	0	0	0	0	0	0	0	0.004	0	0	0	0	0	0.004	0.008	0.004	0	0	0.004	0	0	0	0.005	0	0	0	0	0	0	0	0	0	0.012	0	0	0	0	0	0.005	0.004	0	0	0	0	0	0
ABCD1	7.486	6.181	7.569	4.329	5.619	4.527	6.588	6.996	9.147	5.411	9.084	7.632	9.113	8.127	5.614	5.488	7.529	5.831	6.224	2.977	3.76	5.098	4.701	6.233	9.784	4.165	6.111	4.536	8.916	7.532	7.344	7.511	5.117	10.726	8.873	8.837	6.976	4.361	6.343	7.498	5.929	5.427	13.009	7.92	5.717	7.075	10.108	4.734	4.728
ABCD2	0.195	0.819	0.213	0.714	0.273	0.481	0.288	0.288	0.373	0.064	0.429	0.218	0.56	0.166	0.318	0.38	0.39	0.306	0.21	0.276	0	0.735	0.237	0.26	0.56	0.113	0.183	0.271	0.654	0.177	0.192	0.224	0.235	0.228	0.069	0.026	0.22	0	0.169	0.242	0.39	0.478	0.547	0.163	0.468	0.479	0.389	0.282	0.318
ABCD3	1.088	4.087	3.461	4.229	3.941	1.593	3.062	2.388	3.208	2.609	3.808	1.672	2.392	1.525	0.897	1.473	1.723	1.545	1.387	1.908	0.97	2.179	1.336	2	4.036	1.432	2.665	3.935	1.697	1.985	1.353	1.922	2.048	1.947	0.522	0.529	1.561	0.296	1.076	1.147	1.03	2.509	2.303	1.443	1.987	3.083	1.7	2.488	2.216
ABCD4	7.851	15.224	10.584	5.007	18.622	10.035	9.622	9.693	9.064	8.075	11.574	6.892	11.617	5.758	7.66	6.46	7.327	7.618	7.444	7.818	7.243	8.251	9.134	9.012	9.717	4.61	10.971	4.177	11.905	9.17	7.371	10.343	7.665	11.961	6.487	4.175	6.858	2.66	8.662	8.785	5.74	5.851	9.451	7.61	10.554	13.721	11.654	9.36	8.077
ABCE1	3.863	11.233	10.138	8.106	9.149	6.623	5.472	5.259	4.357	6.094	4.809	4.772	8.301	6.145	7.432	4.346	5.871	6.094	4.814	3.354	1.122	7.495	3.071	4.274	4.956	2.158	5.713	8.403	6.287	5.261	4.294	3.905	5.334	5.044	1.098	2.581	3.657	1.882	1.913	2.502	5.834	2.883	6.195	3.254	5.223	6.951	6.622	9.13	7.063
ABCF1	10.781	20.329	16.7	17.199	18.996	16.426	14.618	11.753	16.05	9.527	14.698	14.7	18.459	11.6	13.577	10.404	13.946	12.903	13.701	15.936	5.653	15.326	8.634	12.468	10.234	8.935	13.569	5.907	13.128	13.467	14.322	13.639	12.488	16.547	10.618	10.788	11.473	7.385	15.403	17.371	10.973	12.869	17.431	13.232	12.267	15.47	12.169	17.836	15.527
ABCF2	1.2	1.129	2.365	1.959	1.319	0.917	1.734	1.575	1.199	1.547	0.605	1.333	1.139	0.845	1.162	0.993	1.68	0.414	1.185	1.112	1.758	1.088	1.22	1.34	0.979	1.153	1.748	0.273	1.242	1.127	0.803	0.834	1.027	1.473	0.832	0.944	0.997	0.757	1.23	2.157	1.365	1.087	2.249	0.511	0.358	0.309	1.948	1.993	0.48
ABCF3	15.112	21.26	18.135	17.26	27.523	15.977	15.949	17.189	18.049	23.241	15.863	15.518	20.048	13.717	12.947	15.264	17.842	17.528	13.443	16.561	8.3	17.818	11.31	14.268	16.569	11.766	16.101	9.656	11.694	16.16	17.003	17.881	15.31	21.384	15.778	8.764	12.838	15.539	14.188	31.036	16.287	9.681	12.246	13.41	17.003	12.034	23.979	20.732	17.238
ABCG1	4.096	6.45	3.167	2.487	6.377	4.359	2.668	3.957	4.416	5.754	5.24	3.661	4.568	5.432	1.851	3.444	6.273	2.91	2.755	2.581	1.647	3.487	2.2	3.093	4.523	4.258	2.988	2.971	4.638	4.138	5.27	4.693	2.478	3.525	2.305	3.503	2.468	2.571	2.84	3.576	3.825	2.012	4.315	2.979	3.636	3.338	6.319	4.649	4.641
ABCG2	0.131	0.318	0	0.12	0	0.404	0	0	0.105	0	0	0.064	0	0.126	0.738	0.317	0	0.007	0.162	0.942	0	0	0.658	0.007	0.007	0.252	0.008	0	0	0.091	0.19	0.098	0.451	0.09	0.083	0.275	0.148	0	0.225	0.1	0	0.775	0	0.327	0.13	0.265	0.399	0	0.236
ABCG4	0	0	0	0	0	0	0	0.114	0	0	0.245	0	0	0	0	0	0	0	0	0	0	0	0	0	0	0	0.019	0	0	0	0.008	0	0	0	0	0.034	0	0	0	0	0	0.01	0	0	0	0	0	0	0
ABCG5	0	0	0	0	0	0	0	0	0	0	0	0	0	0	0	0	0	0	0.009	0	0.013	0	0	0	0	0	0.01	0	0	0	0	0	0	0	0	0	0	0	0	0	0	0	0	0	0	0	0	0	0
ABCG8	0	0	0	0	0	0	0	0	0	0	0	0	0	0	0	0	0	0	0	0	0.007	0	0	0	0	0	0	0	0	0	0	0	0	0.005	0	0	0	0	0	0	0	0	0	0	0	0	0	0	0
ABHD1	0.087	0	0	0.302	0	0.253	0.052	0	0.227	0	0	0.113	0.244	0	0	0.258	0.195	0.776	0.095	1.815	0.055	0	0.151	0.177	0	0	0.432	0	0	0.274	0.443	0.129	0.314	0.364	0.149	0.077	0.095	0.372	0.39	0.645	0	0	0	0.336	0.229	0	0	0	0
ABHD10	2.924	5.009	4.026	4.227	5.565	3.008	3.11	3.615	2.488	4.979	3.6	1.906	3.259	2.813	4.095	2.102	2.554	4.694	2.269	2.18	1.955	1.681	2.38	3.029	3.337	2.314	7.816	1.065	3.878	2.523	1.874	3.837	2.319	3.373	1.688	1.894	3.511	1.639	2.473	4.655	3.312	2.511	1.24	2.284	2.925	3.457	2.879	3.664	3.129
ABHD11	2.526	5.488	3.21	2.12	5.072	3.517	3.123	2.74	4.489	6.418	6.614	3.243	6.691	3.042	3.194	2.915	2.25	4.919	2.487	5.019	7.838	3.912	3.969	3.871	2.181	1.985	3.665	5.845	3.571	4.383	3.45	3.796	4.816	4.389	2.856	2.64	2.601	3.939	5.644	6.917	7.071	3.063	3.006	2.061	2.636	9.73	2.718	3.447	1.669
ABHD12	5.153	4.905	6.302	6.006	5.547	6.358	4.951	7.599	4.886	5.483	5.17	6.408	6.132	3.62	3.011	4.247	6.027	4.982	6.151	6.298	5.159	9.941	4.086	6.577	7.199	5.307	4.939	3.492	5.297	6.23	4.935	6.283	6.973	9.426	4.024	5.129	5.528	4.497	4.674	7.438	2.011	3.119	6.607	6.381	2.508	5.574	3.052	6.218	6.269
ABHD12B	0	0	0	0	0	0	0.16	0	0.013	0	0.324	0	0	0	0.139	0.076	0	0.223	0.015	0	0	0	0	0	0	0	0	0	0	0	0	0	0	0.014	0.016	0	0.015	0	0	0.015	0	0	0	0.064	0	0	0	0.185	0.067
ABHD13	2.919	5.606	4.796	9.792	6.802	6.619	5.361	6.13	5.844	6.165	6.314	4.886	6.362	6.402	4.165	3.344	4.945	6.529	3.486	3.652	1.462	5.372	2.646	3.787	5.085	4.581	5.977	2.947	5.438	4.021	5.792	5.399	4.631	3.498	1.484	2.921	3.174	0.429	2.073	3.265	9.005	4.407	7.654	4.366	5.727	4.447	7.723	6.908	6.973
ABHD14A	3.371	7.139	4.512	5.361	0.967	1.169	2.85	1.257	0.806	4.647	1.497	2.622	3.376	1.721	4.182	2.678	1.37	2.652	3.061	3.919	1.432	4.838	3.228	4.385	3.699	1.573	4.47	3.836	1.978	2.495	2.081	2.691	4.326	6.153	5.142	2.755	2.415	3.174	3.106	2.905	3.652	0	5.012	1.241	2.533	4.892	1.484	0.965	2.847
ABHD14B	12.57	11.86	14.945	15.304	9.587	12.591	8.475	15.073	9.303	11.692	11.67	15.477	19.467	7.864	12.403	15.659	9.238	16.931	15.742	13.322	12.037	19.439	17.067	17.881	16.41	8.603	14.821	6.146	4.838	15.498	12.326	12.679	15.81	21.457	12.62	9.36	16.903	21.913	12.562	14.367	7.114	14.843	11.481	8.039	12.837	18.544	11.195	16.884	7.656
ABHD15	4.386	3.885	2.988	5.494	4.686	6.005	6.687	4.641	5.764	5.066	9.048	6.176	4.474	6.08	6.485	5.778	5.369	7.1	7.539	6.501	1.889	5.742	5.061	7.744	4.247	3.202	4.167	5.95	6.473	7.235	3.978	4.679	4.399	7.534	3.223	2.982	4.819	2.776	5.593	3.24	2.115	1.989	5.459	3.172	5.942	4.685	4.178	4.407	4.642
ABHD16A	26.638	28.082	23.449	32.304	50.858	28.086	38.927	39.868	42.287	32.678	28.996	29.271	36.246	39.971	20.622	31.125	35.691	31.021	27.948	28.287	22.734	21.345	27.824	26.164	24.543	27.786	28.996	22.975	31.144	35.581	33.47	33.2	23.766	33.096	38.478	29.02	23.199	28.231	29.216	51.056	31.153	30.222	35.886	24.491	29.459	29.413	33.21	31.886	33.909
ABHD16B	0.143	0	0	0	0.058	0.362	0.298	0.29	0.645	0	0	0.179	0	0.105	0	0.105	0	0	0.101	0	0	0.103	0	0.104	0	0.031	0.057	0	0	0.554	0.732	0.682	0.195	0.168	0.645	0.358	0.375	0	0.805	0.399	0.027	0.59	0	0	0.362	0	0	0	0.185
ABHD17A	59.967	70.616	55.988	53.879	73.551	48.007	37.47	48.415	50.899	59.546	54.898	47.773	51.215	47.492	33.175	44.342	31.661	50.629	46.886	51.862	26.704	56.294	40.526	52.149	54.439	35.814	51.324	28.14	37.58	61.803	61.715	80.254	56.252	86.243	67.295	25.847	44.138	43.127	33.396	49.721	41.723	33.752	50.604	38.236	56.469	49.962	54.331	75.964	54.31
ABHD17B	2.512	5.412	3.629	3.959	1.404	3.845	2.224	2.434	2.591	2.365	3.029	2.785	2.891	3.148	3.458	2.408	2.952	2.9	2.47	2.787	0.768	2.002	1.572	4.223	2.106	3.414	2.65	2.928	3.541	2.702	2.612	3.293	2.947	2.968	1.838	1.284	2.297	0.917	2.245	1.525	3.86	5.801	3.248	1.529	3.749	4.68	3.312	3.305	3.276
ABHD17C	1.866	0.423	0	2.515	2.492	0.862	0.911	0.293	1.12	3.786	0.734	0.62	1.321	1.389	1.171	0.861	0	0.874	0.619	0.256	0.554	0.717	0	1.047	0.795	1.46	0.685	0.02	0	1.279	0.2	1.738	1.169	1.351	1.046	1.196	0.68	0.775	0.589	0.202	1.122	0.912	2.798	1.295	2.059	0.256	1.591	2.681	1.198
ABHD18	0.758	2.445	1.351	0.977	2.652	1.388	2.009	1.561	1.809	1.775	3.111	0.946	1.757	1.114	1.112	0.756	1.576	1.834	0.751	1.243	0.953	2.067	0.896	1.391	2.03	0.706	1.343	1.169	1.328	1.026	1.246	1.438	0.694	1.102	0.717	0.627	1.187	0.618	1.666	1.647	1.58	1.096	1.552	0.973	1.647	2.148	1.967	1.609	1.459
ABHD2	24.161	26.415	16.916	32.028	37.108	31.139	19.212	28.248	44.616	34.689	38.581	25.17	17.293	41.26	17.524	25.545	30.07	28.308	18.173	18.236	6.9	22.017	15.083	18.184	28.673	26.66	22.083	20.076	26.703	28.63	30.442	29.958	17.125	22.79	17.941	15.83	18.283	6.083	14.095	20.309	28.844	18.821	29.538	22.621	25.41	13.993	18.638	29.739	37.648
ABHD3	8.712	33.303	17.748	13.931	52.688	18.887	33.027	25.413	27.586	41.044	32.238	14.38	28.499	27.927	16.256	11.411	28.096	17.737	11.536	15.501	9.767	11.541	16.504	13.076	23.92	13.957	20.865	17.912	28.536	17.335	25.642	23.569	13.071	10.436	10.626	20.308	16.972	10.061	14.294	18.617	29.713	18.931	34.044	17.845	14.858	24.185	38.677	31.76	22.954
ABHD4	10.128	10.751	7.049	10.005	18.406	13.268	11.297	10.271	13.788	14.267	14.578	11.402	10.236	11.472	8.567	10.615	8.864	8.356	8.308	7.939	3.567	8.319	8.271	8.84	13.933	8.997	11.402	11.751	9.464	13.119	11.597	11.04	7.001	12.381	12.696	10.646	6.757	9.552	7.158	16.762	13.179	6.723	8.239	10.66	7.17	9.148	12.609	13.217	13.494
ABHD5	7.322	13.395	7.484	12.192	32.789	14.567	18.837	13.999	16.837	29.406	18.853	8.817	10.869	21.377	7.842	9.923	16.262	14.155	6.344	10.793	7.571	7.949	5.439	7.365	15.112	10.662	15.434	10.624	18.303	14.015	13.717	15.541	8.465	7.838	6.791	10.531	8.875	7.87	10.95	18.065	19.961	9.857	14.785	12.143	12.382	12.81	15.453	17.933	21.196
ABHD6	1.338	1.217	2.835	0.407	0.558	1.096	1.386	1.649	0.446	0.953	0.929	0.811	1.132	0.364	0.507	0.619	1.685	1.303	1.355	0.409	0.398	1.125	1.449	0.831	1.067	0.549	2.073	2.413	0.761	0.919	0.679	0.752	0.958	1.106	0.34	0.465	0.833	0.743	1.948	0.161	0.016	1.142	1.173	0.705	1.572	0.522	1.702	1.365	1.82
ABHD8	3.436	1.543	3.115	3.162	3.113	3.131	2.725	1.82	1.699	2.772	2.174	2.434	3.231	2.867	2.445	3.159	3.725	3.648	4.536	0.937	2.75	4.146	1.269	4.067	2.85	0.707	4.479	3.306	2.677	4.312	2.938	2.756	3.663	6.424	3.607	2.522	4.678	5.015	3.619	3.13	2.28	0	0.283	2.996	2.116	3.201	2.014	2.829	1.385
ABI1	9.494	21.455	14.719	16.296	22.331	19.51	19.453	12.951	18.203	19.04	22.544	14.617	17.741	19.674	17.344	12.529	18.975	15.999	13.177	15.013	3.774	14.055	9.497	14.14	15.885	12.862	12.714	16.339	18.248	15.027	16.295	16.676	14.497	14.725	7.267	11.051	13.68	7.4	11.224	10.676	18.367	14.155	20.051	14.978	12.902	16.455	19.448	18.694	22.047
ABI2	1.332	3.346	1.962	2.622	2.189	1.879	1.77	2.554	2.069	2.102	3.804	1.715	2.881	1.692	2.351	1.541	2.232	2.297	1.578	3.16	1.088	1.849	2.154	2.116	2.014	1.255	2.298	0.248	1.687	2.466	2.006	2.363	1.892	1.471	0.787	0.422	1.375	0.784	1.439	0.964	1.321	3.273	3.272	0.872	1.859	1.455	2.503	1.413	1.994
ABI3	18.873	17.842	20.41	9.074	19.817	13.053	20.348	20.938	13.779	15.78	19.343	18.075	28.754	12.995	13.814	18.636	12.143	16.337	20.768	19.879	11.181	34.299	15.654	20.023	15.993	8.977	20.852	17.251	25.381	18.809	18.377	20.088	16.878	22.918	18.247	21.899	15.723	21.353	16.355	15.32	10.265	14.114	13.648	10.106	28.3	20.926	12.586	20.172	14.631
ABI3BP	0	0	0	0	0	0	0	0	0	0	0	0	0	0.104	0	0	0	0	0.005	0	0	0	0	0	0	0	0	0	0	0.019	0.024	0	0.039	0	0	0	0	0	0	0.095	0	0.006	0	0	0	0	0	0	0.018
ABITRAM	2.356	3.982	5.249	5.507	3.627	3.933	5.161	3.469	4.632	3.25	6.392	2.754	3.484	3.934	4.701	3.284	5.737	4.92	2.607	4.04	2.086	3.915	3.568	2.686	7.184	1.696	6.611	2.307	6.485	3.304	2.953	2.27	2.067	2.776	1.425	3.471	4.109	2.475	2.194	3.946	4.232	4.943	2.375	3.182	4.012	6.365	4.871	3.637	3.862
ABL1	4.933	7.279	6.33	7.681	5.99	5.737	5.118	4.76	6.27	6.111	5.516	5.287	6.091	5.209	3.597	5.951	4.275	7.591	5.005	6.912	2.215	5.02	4.211	5.89	4.598	3.679	3.676	1.979	3.579	6.225	5.769	6.793	4.919	6.824	3.938	2.554	3.971	1.334	4.352	3.64	4.816	5.558	7.814	4.257	5.595	5.156	4.14	8.76	6.379
ABL2	0.878	1.809	1.384	1.826	0.893	1.347	1.001	0.792	1.662	1.741	1.994	1.029	1.528	0.849	1.435	1.005	1.222	1.996	0.779	1.698	0.304	0.85	0.693	0.765	1.773	0.585	1.43	0.896	1.264	1.189	1.095	1.19	1.037	1.1	0.439	0.511	0.669	0.465	1.019	0.902	0.756	1.403	1.164	0.824	0.834	1.304	1.444	0.879	1.255
ABLIM1	4.672	9.359	9.639	9.902	7.81	7.452	7.099	6.572	7.439	5.34	11.89	6.318	11.225	4.247	10.605	7.189	9.846	9.414	6.185	8.313	2.178	7.508	7.808	9.442	8.883	5.948	7.566	3.352	9.746	8.77	5.323	5.77	7.327	7.354	3.33	2.299	7.015	3.49	8.253	5.881	8.725	12.403	11.294	4.046	4.146	9.843	6.795	6.193	10.476
ABLIM2	0.088	0.143	0	0.193	0.168	0.479	0.28	0.097	0.128	0.27	0	0.083	0.257	0.305	0.44	0.189	0.172	0.263	0.147	0.534	0.041	0.129	0.459	0.122	0	0.009	0.23	0.23	0	0.167	0.196	0.412	0.068	0.22	0.171	0.014	0.069	0	0.071	0.118	0.007	0.008	0.161	0.008	0.134	0	0	0	0.437
ABLIM3	3.117	2.314	1.477	2.047	0.386	3.64	2.461	1.962	2.207	2.129	0.956	3.62	1.984	1.446	4.466	2.018	3.071	1.339	1.385	3.183	1.228	2.122	1.424	2.297	0.541	2.988	2.454	2.039	0.726	3.536	1.136	1.281	2.669	1.242	1.604	1.057	1.808	0.867	0.947	0.693	1.279	2.885	1.74	1.124	1.008	1.018	1.25	1.071	1.994
ABO	0.634	0.291	0.269	0	0.224	0.308	0.549	0.116	0.401	1.181	1.915	0.616	0	0.603	1.871	0.968	1.473	0.814	0.012	0.889	1.333	1.141	0.208	0.323	0.788	0.529	0	0	0.677	0.85	0.35	0.126	1.22	0.13	0.779	0.271	0.424	0.966	2.15	0.789	0.456	2.441	0	0.789	0.511	1.842	0.555	0.493	0.207
ABR	11.494	13.875	10.334	12.465	17.362	10.731	16.25	14.601	16.846	16.169	19.991	12.526	14.683	16.442	9.562	11.886	13.742	14.415	11.346	10.258	4.176	12.058	10.559	10.779	14.448	11.834	14.196	9.098	11.997	14.943	13.926	15.54	9.885	17.404	15.166	12.064	9.365	7.706	11.196	14.441	18.007	11.557	14.743	14.106	11.718	11.854	12.999	14.364	14.966
ABRA	0	0	0	0	0	0	0	0	0	0	0	0	0	0	0	0	0	0	0	0	0	0	0	0	0	0	0	0	0	0	0	0	0	0	0	0	0	0	0	0	0	0	0	0	0	0	0	0	0
ABRACL	6.945	14.838	22.844	18.613	13.497	9.722	21.74	11.782	10.58	20.735	10.971	13.622	19.534	10.275	8.397	6.307	20.069	15.425	14.126	13.461	8.681	10.212	16.092	9.366	17.817	11.878	8.854	6.58	4.347	9.424	12.563	10.088	17.798	14.918	5.443	10.995	24.033	18.65	11.834	5.535	5.346	13.309	22.954	14.667	13.958	16.907	12.425	11.857	12.166
ABRAXAS1	1.151	3.304	2.583	2.734	1.714	2.036	2.717	1.873	2.029	0.892	2.665	2.085	3.18	1.202	2.46	1.792	2.926	2.108	1.676	2.732	0.895	2.255	1.541	2.59	2.047	0.68	1.979	1.811	2.582	1.869	1.667	1.648	2.261	2.027	0.649	1.174	2.51	1.251	2.101	1.802	2.544	1.443	3.367	1.452	1.93	1.973	2.398	1.209	3.146
ABRAXAS2	3.697	5.131	7.225	7.238	5.574	6.311	5.728	7.222	3.95	5.36	4.933	3.253	5.586	4.895	1.694	2.616	5.762	5.1	2.308	2.353	0.623	3.144	2.8	2.676	6.515	3.102	3.991	1.023	3.439	3.855	3.778	5.335	4.628	5.604	1.928	2.783	2.359	1.168	2.936	3.564	7.948	3.754	5.669	2.988	4.616	4.002	6.328	6.306	6.471
ABT1	13.302	11.101	18.109	16.443	11.675	14.927	10.556	11.938	9.536	8.91	9.156	12.032	16.191	11.312	5.802	10.496	11.318	13.137	12.36	12.588	6.244	12.579	7.738	13.363	14.06	8.755	12.837	5.17	11.275	11.637	10.429	10.968	15.337	17.171	9.398	7.712	11.245	6.323	5.837	9.604	9.914	14.113	10.292	6.91	10.767	15.433	12.951	12.596	12.34
ABTB1	266.384	166.32	185.68	187.404	362.005	226.906	226.012	262.554	347.217	292.697	266.346	233.805	223.27	354.565	208.071	290.013	258.013	256.642	253.022	199.356	192.047	208.419	201.818	232.546	255.107	287.036	256.231	203.464	252.445	262.95	264.205	251.13	210.198	259.191	424.065	263.872	250.187	246.03	287.234	512.674	253.323	147.703	271.756	303.031	213.495	180.192	228.535	231.039	226.907
ABTB2	0.262	1.316	0.759	0.257	0.727	1.431	0.675	0.758	1.17	0.6	1.018	0.968	0.764	0.971	0.382	0.104	0.572	1.114	0.925	0.349	0	0.753	0.165	0.638	0.919	0.218	1.128	0.485	0.621	1.451	0.83	0.777	0.178	0.95	0.623	1.517	0.54	0.149	0.362	0.372	1.129	0.43	0	1.795	0.284	1.356	1.153	0.71	1.125
ACAA1	30.693	36.387	36.905	30.579	51.04	33.344	47.959	40.79	53.633	40.471	36.034	33.46	46.765	35.279	27.678	29.967	38.62	42.349	36.662	28.066	32.424	26.144	32.702	31.261	33.316	28.194	32.848	25.741	29.288	34.364	38.597	34.323	33.549	41.604	47.419	38.146	33.388	45.916	40.953	52.218	30.93	31.406	45.739	34.097	34.326	39.961	41.853	42.387	32.175
ACAA2	4.387	6.371	10.883	8.333	4.814	8.089	11.014	5.908	5.036	13.442	5.82	9.994	10.474	7.163	3.885	4.624	6.946	8.539	10.637	8.154	4.044	9.68	5.706	8.608	8.175	3.535	5.99	6.89	6.978	7.222	6.848	5.125	11.728	9.407	4.905	4.785	8.11	8.969	5.854	7.489	4.609	4.236	10.118	5.057	5.461	12.1	6.432	4.787	5.681
ACACA	0.884	1.453	1.405	1.156	1.21	0.967	0.813	0.522	0.848	1.33	1.508	1.045	1.079	0.731	0.85	0.695	0.696	1.307	0.847	1.374	0.506	1.135	0.338	0.811	1.213	0.685	0.912	0.366	1.1	0.72	0.961	0.82	0.705	1.355	0.366	0.421	0.656	0.792	0.479	0.691	0.864	0.677	1.893	0.756	1.186	0.668	0.477	0.834	0.664
ACACB	0.649	1.665	1.136	1.576	1.365	1.26	1.233	1.142	1.679	0.615	2.235	1.125	2.152	0.769	0.826	1.273	1	1.824	1.066	1.712	0.765	1.205	0.841	0.846	0.884	0.564	1.659	1.187	1.41	1.184	0.954	1.036	0.283	0.888	0.723	0.813	1.064	0.742	1.797	1.018	0.906	1.131	1.425	1.409	0.536	0.842	0.672	0.946	1.627
ACAD10	3.424	3.16	3.104	3.205	5.103	3.079	6.538	6.062	5.363	3.971	6.887	3.681	6.314	3.58	2.763	3.51	5.38	3.271	4.044	8.019	3.02	6.056	4.934	4.288	4.058	2.671	3.321	3.19	5.41	5.304	3.753	4.084	4.686	5.535	3.685	2.736	4.187	3.837	4.741	5.268	2.937	4.493	4.968	4.376	4.81	6.213	4.543	3.784	3.323
ACAD11	0.212	0.333	0	0.23	0.08	0.103	0	0.869	0.202	0.415	0.14	0.247	0.288	0.35	0.221	0.169	0.119	0.142	0.116	0	0	0	0.421	0.383	0	0.202	0.5	0	0.858	0.378	0.146	0.461	0.506	0.277	0.324	0.177	0.196	0	0.178	0.209	0.72	0.422	0.335	0.409	0	0	0.208	0.196	0.331
ACAD8	3.988	7.563	4.517	4.063	9.704	5.452	5.344	5.713	5.088	5.11	4.113	4.731	5.525	5.628	4.841	4.644	4.701	5.119	3.609	4.25	3.268	5.287	3.336	5.211	6.267	2.975	3.158	3.836	5.789	5.548	4.02	6.015	3.105	4.95	2.515	2.921	3.337	1.57	4	2.585	4.71	5.158	5.038	4.348	6.112	6.996	6.656	4.841	4.942
ACAD9	3.515	7.086	7.01	5.758	6.445	4.427	5.92	3.518	4.665	5.929	5.179	4.941	7.62	3.477	4.492	4.782	5.933	4.324	4.806	7.535	3.285	4.904	3.924	5.077	5.539	3.028	5.529	2.465	4.262	4.54	5.178	6.39	6.112	6.595	3.697	4.498	5.326	6.193	15.119	3.348	5.377	1.861	19.904	10.699	6.31	5.049	3.883	5.633	12
ACADL	0	0	0	0	0	0	0	0	0	0	0	0	0	0	0	0	0	0.012	0	0	0.017	0	0	0	0	0	0	0	0	0	0	0	0	0	0	0	0	0	0	0	0.012	0	0	0	0	0	0	0	0
ACADM	1.335	5.153	4.219	2.863	2.535	3.886	3.569	3.644	3.012	4.554	3.275	3.872	7.193	1.744	3.421	2.39	4.6	4.059	4.759	2.674	2.345	3.391	1.755	4.267	2.992	1.1	4.825	2.686	2.897	3.818	2.392	2.74	2.955	1.813	0.935	1.817	4.105	2.005	2.165	1.389	3.046	2.112	3.181	1.568	2.752	8.14	3.584	4.77	2.05
ACADS	4.259	10.921	10.42	3.082	6.66	4.736	5.055	2.983	3.609	3.838	3.678	5.194	6.421	4.217	4.929	4.421	4.555	4.893	3.846	1.763	0.027	2.657	5.653	5.933	8.397	3.566	5.108	0	2.343	3.955	4.966	3.669	5.359	6.562	4.27	5.935	4.349	4.551	6.649	10.128	3.172	3.518	5.382	4.797	4.436	2.268	5.024	4.869	4.883
ACADSB	1.236	4.85	4.557	2.443	3.43	2.002	3.806	2.32	2.367	2.395	3.469	1.836	3.513	1.382	2.439	1.504	1.997	4.423	1.981	2.436	1.268	2.185	1.344	3.164	2.678	2.47	2.517	2.22	2.724	2.661	2.257	2.782	2.54	2.157	0.508	1.598	1.876	1.321	2.215	2.206	2.347	2.728	4.55	2.198	2.109	3.276	2.339	3.322	1.999
ACADVL	55.44	136.832	105.633	91.302	208.984	76.168	129.168	116.813	102.021	158.312	124.362	103.835	98.557	101.916	85.445	60.836	89.428	87.931	86.238	100.963	44.679	86.178	83.746	87.887	95.698	61.859	81.588	66.944	80.087	98.436	88.083	128.218	93.621	112.452	72.565	80.498	88.612	120.738	102.309	187.139	97.565	80.626	103.164	105.342	91.492	80.972	105.949	133.069	83.922
ACAN	0	0	0	0	0	0	0	0	0	0	0	0	0	0.074	0	0	0	0.004	0	0	0.012	0	0	0	0	0	0	0	0	0	0.037	0	0	0.004	0	0	0	0	0	0.009	0.004	0	0	0	0	0	0	0	0
ACAP1	76.007	134.423	111.783	94.66	139.748	89.502	120.379	109.822	130.986	115.884	120.077	82.109	126.923	81.928	95.639	91.846	76.307	98.264	102.271	83.622	80.01	70.981	110.766	87.799	92.562	55.383	93.819	49.386	88.188	110.903	91.58	103.251	75.651	125.606	97.236	73.341	79.262	129.597	126.845	210.114	116.137	89.257	154.448	109.754	91.959	132.304	105.38	107.46	74.246
ACAP2	7.976	15.4	7.871	15.743	12.694	14.578	16.699	14.715	20.53	18.74	19.598	12.2	14.594	17.112	15.051	11.138	19.156	15.563	11.244	12.185	3.459	12.271	5.492	8.549	14.951	9.941	14.727	11.635	22.04	11.291	11.893	13.543	7.771	8.757	6.3	10.031	9.131	3.597	5.708	8.505	17.374	14.424	17.734	11.702	9.53	13.913	17.072	13.86	16.836
ACAP3	10.27	14.633	12.978	11.371	23.171	10.875	14.799	14.401	15.026	16.607	19.265	9.655	14.926	12.788	8.443	8.72	10.862	10.801	8.357	10.861	4.81	9.691	11.115	11.824	13.085	8.887	14.292	8.682	12.503	13.173	13.763	16.112	12.845	17.056	12.859	9.099	10.616	10.61	17.733	23.464	11.056	10	13.533	12.234	13.649	8.957	13.116	15.845	10.057
ACAT1	1.594	3.378	3.321	1.995	2.455	2.102	2.68	2.974	1.495	2.172	2.505	2.196	2.422	1.154	2.067	1.468	3.65	1.793	2.826	3.407	1.287	3.108	3.48	1.824	2.115	1.113	3.497	2.096	2.143	2.32	2.606	2.478	2.52	2.192	0.928	1.899	2.812	1.625	3.002	1.31	3.493	3.988	2.834	2.457	2.919	3.88	2.496	3.038	1.354
ACAT2	2.937	7.767	14.441	6.134	4.693	5.336	6.205	4.794	4.018	4.97	5.523	4.703	7.624	3.729	3.085	3.113	6.941	3.923	4.407	2.322	3.833	5.812	3.476	5.558	3.32	3.045	6.191	6.214	3.044	4.578	4.793	5.623	6.082	5.59	2.229	4.713	6.331	2.511	5.534	6.322	4.474	5.02	4.421	3.7	4.35	6.661	4.082	4.193	4.394
ACBD3	5.36	15.593	4.545	9.889	6.004	8.99	5.801	6.198	8.137	6.786	7.064	7.416	7.823	7.492	6.443	5.924	8.822	7.856	6.152	7.008	0.183	5.551	3.876	4.84	7.481	6.383	7.158	6.514	6.143	8.332	7.721	5.4	7.771	6.22	3.281	4.055	4.404	1.021	2.423	1.074	5.722	7.873	8.542	4.002	5.162	8.498	8.87	8.732	10.094
ACBD4	1.994	5.263	5.951	2.234	9.27	3.175	4.21	3.987	4.387	2.523	5.254	2.424	5.54	1.611	3.81	2.753	4.44	3.905	2.549	2.75	1.774	2.691	3.734	4.258	2.024	1.199	2.975	3.44	3.365	3.35	2.631	4.046	3.112	3.507	2.895	1.797	2.274	5.028	4.951	6.554	2.865	4.812	4.347	2.629	2.983	4.807	4.483	3.621	2.905
ACBD5	1.663	2.793	2.09	2.368	3.143	3.061	3.256	3.123	2.635	1.939	3.52	2.646	3.541	2.923	2.838	1.954	3.484	2.866	2.422	1.721	1.387	2.058	2.361	1.628	3.268	1.975	2.009	1.011	2.496	2.386	2.818	2.899	2.269	2.651	1.299	1.379	1.791	0.608	1.434	1.051	2.791	2.047	1.941	1.607	2.901	4.644	2.878	3.67	3.06
ACBD6	8.239	10.879	15.629	17.278	9.5	16.088	16.924	16.21	9.59	6.222	8.047	10.467	13.451	8.422	12.274	11.552	8.884	15.128	11.369	15.961	2.783	6.965	10.383	14.132	13.301	6.846	16.089	3.751	11.956	13.619	9.619	9.183	10.138	13.61	8.932	6.52	13.274	7.178	9.908	7.522	4.47	16.146	14.101	10.741	10.826	14.699	15.198	11.23	11.523
ACBD7	0	0.011	0	0	0	0	0.122	0	0	0	0	0.013	0.009	0	0	0.012	0.091	0	0.011	0	0	0	0	0	0	0.055	0	0	0	0.021	0.022	0.022	0	0.085	0	0	0.011	0	0.199	0	0	0	0	0	0	0.011	0	0	0
ACCS	7.636	21.745	7.637	2.522	6.139	14.067	5.898	28.104	4.776	8.86	7.485	10.452	5.204	11.066	3.492	13.683	11.451	19.444	3.152	5.589	7.765	12.858	21.314	11.614	7.208	1.692	13.938	11.742	2.552	12.24	12.405	14.844	10.023	4.584	7.805	13.19	18.138	5.788	6.199	28.081	5.726	3.979	26.916	25.69	6.562	17.673	6.708	18.576	7.408
ACCSL	0.046	0	0	0	0	0	0	0	0.018	0	0	0	0	0	0	0.188	0.7	0.45	0.02	0	0.029	0	0	0	0	0	0.023	0	0	0.019	0	0	0.136	0	0	0	0.12	0	0	0	0	0	0.503	0	0	0	0	0	0
ACD	7.345	6.934	5.869	6.281	11.706	7.612	9.089	4.569	7.863	5.997	11.891	8.457	13.787	4.902	4.627	7.623	8.105	6.707	8.729	8.251	5.923	4.572	10.57	7.868	11.527	6.101	6.148	2.098	7.308	10.927	6.561	8.699	6.692	10.325	8.929	5.753	8.088	9.601	13.497	10.608	5.995	6.309	8.457	8.259	6.832	9.034	7.823	5.679	8.313
ACE	0.412	0.824	0.649	1.133	0.843	0.989	0.763	0.817	0.924	0.643	0.296	0.726	0.905	0.277	1.102	0.682	0.74	1.375	0.6	1.885	0.525	0.112	0.494	2.837	0.485	0.263	0.704	0	0.667	1.091	0.43	1.3	0.634	1.062	0.806	0.569	0.522	0.598	0.707	0.563	0.131	1.438	0.249	1.736	0.638	1.127	1.236	0.69	0.238
ACE2	0	0.167	0	0	0	0	0	0	0	0	0	0	0	0	0	0	0	0	0	0	0	0	0	0	0	0	0	0	0	0	0	0	0	0	0	0	0	0	0	0	0.026	0	0	0	0	0	0	0	0
ACER1	0.049	0.616	2.088	0.68	1.058	0.357	0.352	0	0.374	0.811	0	0.229	0.343	0	0.638	0.157	0	1.313	0.215	0	0.625	0.573	1.363	0.819	0.645	0.427	1.852	0	0	0.823	0.896	0.27	0.333	0.431	0.575	0.109	0.235	0	1.649	0.409	0.873	0	0	0.308	0	1.212	0.362	0	0.415
ACER2	0.151	0.316	0.729	0.636	0.245	0.237	0.269	0.123	0.167	0.313	0.827	0.246	0.584	0.315	0.18	0.341	0.194	0.5	0.302	0.211	0.22	0.414	0.235	0.448	0.7	0.141	0.679	0	0.413	0.35	0.25	0.372	0.061	0.265	0.105	0.122	0.175	0	0.226	0.213	0	0.797	0.788	0.271	0.454	0.108	0.398	0.093	0.104
ACER3	1.316	2.653	1.625	1.837	2.058	1.641	2.252	2.291	2.356	2.482	2.488	2.267	1.661	1.533	2.035	1.523	2.416	2.16	0.954	2.429	0.91	2.088	2.204	1.491	2.119	1.672	2.376	0.982	2.442	2.02	1.874	1.587	1.451	1.538	0.646	1.862	1.601	1.054	2.37	2.015	2.301	1.926	2.808	1.994	1.349	2.613	1.697	2.776	1.648
ACHE	0.171	0	0.199	0	0	0	0	0	0.039	0	0	0.24	0.137	0	0	0.089	0.011	0	0.128	0	0	0.153	0.496	0.242	0	0.159	0.012	0	0	0.123	0.28	0.021	0.103	0.071	0.238	0.673	0.011	0.338	0.014	0	0	0.013	0.01	0.129	0.231	0	0	0	0.137
ACIN1	27.222	41.881	29.801	37.884	38.248	32.254	47.438	33.159	44.417	35.817	49.523	33.823	43.03	31.369	36.553	33.769	41.258	43.664	34.857	36.953	19.158	40.75	30.633	36.252	47.806	26.458	41.607	34.071	38.766	33.714	32.947	39.511	26.529	38.09	28.162	25.888	26.531	20.464	32.393	36.893	33.64	29.358	46.438	33.386	27.87	37.404	35.523	34.751	34.729
ACKR1	2.719	0	0.032	1.179	0.862	1.389	0.685	0	0.747	0.623	0	1.558	0.251	0	1.416	2.19	0.514	0.479	1.599	0	1.824	0	1.35	0.517	1.319	1.753	0.996	0	0.881	1.022	1.946	1.791	2.004	0.869	1.889	3.189	1.123	4.052	2.808	1.328	0.537	0.698	0.996	2.246	1.543	1.801	0.43	1.985	0.404
ACKR2	0.029	0	0.013	0	0	0	0	0	0.011	0	0	0.059	0.08	0	0	0.235	0	0	0.025	0.337	0	0.335	0	0.065	0	0	0	0	0	0	0	0.012	0.061	0.012	0.098	0	0	0	0.112	0	0	0	0	0	0	0	0	0	0.069
ACKR3	0.242	0	0.532	0	1.057	0.117	1.019	0.209	0.582	1.804	0.784	0.287	0.835	0.252	0.072	0.189	0.837	0.015	0.938	0.894	0.022	0.714	0.737	0.218	1.212	0.019	0.206	0	0.394	0.276	0.382	0.322	0.498	0.289	0.321	0	0.241	0	0.155	0.673	0	0	0.408	0	0.4	0.671	0.351	0.415	0.056
ACKR4	0	0	0	0	0	0	0	0	0.013	0	0.054	0	0	0.122	0	0	0	0.149	0	0	0	0	0	0.136	0	0	0	0	0	0.014	0	0.085	0.071	0.084	0.016	0	0.131	0	0	0.279	0	0	0	0	0	0.354	0	0	0.054
ACLY	16.738	22.453	17.346	24.499	10.551	18.003	20.295	13.112	20.52	21.137	20.908	23.059	22.588	13.547	18.439	17.391	24.03	20.012	25.118	17.648	5.387	22.068	13.702	16.682	20.395	12.09	21.79	12.891	15.538	21.12	15.879	19.378	13.146	19.766	19.347	15.317	18.209	10.168	15.011	9.404	14.881	11.367	20.093	13.394	12.649	16.118	18.888	15.461	12.266
ACMSD	0	0	0	0	0	0	0	0	0	0	0	0	0	0	0	0	0	0	0	0	0	0	0	0	0	0	0.009	0	0	0	0	0	0	0	0	0	0	0	0	0	0	0	0	0	0	0	0	0	0
ACO1	0.419	1.077	0.949	1.011	0.681	1.004	0.528	1.097	0.935	1.502	0.582	0.874	0.836	0.454	0.165	0.558	0.528	0.651	0.932	0.632	0.115	0.794	0.5	0.597	0.65	0.339	0.635	0.647	0.671	0.713	0.558	0.542	0.802	0.611	0.266	0.782	0.74	0.302	0.577	0.262	0.727	0.604	0.305	0.563	0.934	0.949	0.763	0.596	0.533
ACO2	16.458	10.556	16.055	13.213	9.905	15.91	16.92	12.937	14.156	16.428	17.712	17.204	18.018	10.967	10.631	15.159	15.358	18.233	18.575	15.175	6.641	13.586	15.421	12.461	17.048	11.462	16.866	10.321	15.194	17.616	12.75	14.197	14.079	19.417	16.791	13.547	16.108	10.42	12.079	10.304	12.232	15.371	18.427	12.91	13.122	14.661	14.817	14.945	12.03
ACOD1	0	0	0	0	0	0.464	0	0	0	0	0	0	0	0	0	0	0	0	0.035	0	0	0	0	0.018	0	0	0	0	0	0	0.017	0	0	0	0	0	0	0	0	0	0	0	0	0	0	0	0	0	0
ACOT1	0.458	0.911	0.623	1.22	0.016	0.476	0.444	0.397	0.079	0.712	0.464	0.458	0.092	0.209	0.239	0.583	0.162	1.315	0.43	0	0.626	1.604	0.016	0.148	0.862	0.107	0	0.218	0	0.522	0.306	0.472	0.43	0.548	0.256	0.117	0.1	0	0.073	0.455	0	0	1.008	0.379	0	0.029	0.877	0.484	0.119
ACOT11	0.166	0.05	0	0.01	0.1	0.043	0.207	0.095	0.124	0.029	0	0.16	0.194	0.181	0	0.035	0.278	0.099	0.019	0	0.007	0.149	0	0.015	0.078	0	0.033	0	0	0.121	0.08	0.047	0.127	0.264	0.124	0.182	0.106	0.106	0.112	0.185	0	0	0.056	0.166	0	0.722	0.214	0.25	0.018
ACOT12	0.009	0	0	0	0	0	0	0	0.069	0	0	0	0	0	0	0	0	0	0.05	0	0	0	0	0.009	0	0	0	0	0	0.016	0.048	0	0	0.008	0	0.22	0.033	0	0.085	0.053	0	0.136	0.304	0	0	0	0	0	0
ACOT13	0.415	0.763	0.484	0.977	0.932	0.94	1.664	1.128	0.801	1.101	0.993	0.974	1.254	1.001	0.844	0.686	0.621	1.403	0.727	1.232	0.378	1.12	1.256	0.883	2.385	0.796	0.707	0	0.811	1.203	0.655	0.83	0.973	0.521	0.483	0.564	1.137	0.528	0.687	0.403	0.501	1.604	1.276	0.764	0.769	1.641	1.096	0.868	0.462
ACOT2	2.341	1.739	2.204	3.065	1.514	1.726	0.952	0.591	0.669	2.077	1.095	1.634	2.54	1.684	0.563	1.789	2.425	3.075	2.269	1.006	1.262	1.134	0.313	2.54	1.106	1.225	0	1.751	0.616	3.686	2.276	2.254	1.796	2.3	2.531	0.261	1.531	0.289	0.454	1.524	0.528	0	0.532	0.761	1.326	1.272	0.998	3.163	1.415
ACOT4	0.496	1.312	0.026	0.912	0.293	1.02	0.885	1.239	0.117	0.458	0.284	0.424	0.082	0.133	1.096	0.48	0.21	0.417	0.794	4.329	0	1.891	0	2.136	0.718	0.064	0.639	0	0.64	0.809	0.496	0.991	0.917	0.514	0.114	0	0.84	1.81	0.36	1.138	0.822	0.87	0.591	0.339	0.43	0	1.349	0.324	0.141
ACOT6	0	0	0	0	0	0	0	0	0	0	0	0	0	0	0	0	0	0.022	0	0	0	0	0	0	0	0	0	0	0	0	0	0	0	0	0	0	0	0	0	0	0	0.026	0	0	0	0	0	0	0
ACOT7	1.542	1.848	2.181	1.433	1.327	3.35	4.146	3.394	0.708	0.783	1.399	2.666	4.028	1.072	2.736	1.611	0.973	1.312	1.722	3.91	4.961	3.155	1.404	2.288	1.982	3.159	2.209	0	2.865	3.532	1.498	2.337	4.146	3.523	2.389	1.523	2.53	2.924	1.853	2.351	2.601	1.132	1.937	1.579	2.009	1.881	0.492	1.936	1.732
ACOT8	7.902	10.508	11.677	11.173	14.293	7.196	8.75	9.248	9.95	5.122	6.067	10.001	12.615	11.877	5.296	6.999	9.066	4.787	9.917	8.11	6.122	10.208	5.531	9.996	7.669	7.847	10.039	8.666	13.849	9.386	10.001	9.129	9.514	13.007	10.895	10.15	7.954	4.018	5.466	17.41	16.328	5.686	15.452	7.231	8.9	12.329	8.686	9.851	8.699
ACOT9	7.025	17.962	9.917	7.804	14.522	7.779	16.255	10.188	8.249	11.929	11.71	8.334	11.799	11.452	6.628	6.61	8.097	10.228	6.852	7.018	5.644	5.232	8.678	7.757	10.522	4.737	7.882	9.304	13.281	8.747	10.173	11.478	8.645	10.716	6.347	11.652	8.71	5.209	17.713	20.4	11.832	10.484	10.393	13.899	8.85	15.156	11.135	11.801	9.912
ACOX1	7.31	13.043	6.178	8.233	15.05	8.699	12.953	10.713	16.194	16.236	12.379	6.912	9.447	16.48	3.759	9.224	14.633	7.591	7.271	7.513	3.079	9.895	6.523	7.5	11.204	12.616	10.418	5.178	9.504	9.511	9.232	12.27	5.741	5.489	5.728	11.203	8.152	7.115	12.225	11.922	16.085	4.678	10.072	11.644	6.589	9.47	7.548	10.703	10.569
ACOX2	0	0	0	0	0	0	0	0	0.353	0	0	0.073	0	0	0	0.032	0	0	0.077	0	0.045	0	0	0	0	0	0.507	0	0	0.03	0	0	0	0.015	0	0	0	0	0.237	0	0.017	0	0	0.17	0	0	0	0	0
ACOX3	1.076	1.473	2.4	0.519	1.072	1.127	1.847	0.889	1.845	0.506	1.648	0.921	1.473	0.904	0.392	1.218	1.189	1.953	1.452	0.683	0.327	1.06	1.069	0.941	2.286	0.679	1.087	0.19	1.785	1.399	1.27	1.044	0.602	1.152	0.852	0.655	1.222	1.068	1.705	1.03	1.218	1.027	1.838	1.287	1.15	0.83	0.639	0.584	0.95
ACOXL	0.043	0.063	0	0	0.005	0.083	0.016	0.041	0.034	0	0.047	0.005	0.032	0	0	0.005	0.002	0.101	0.02	0	0.083	0	0	0.005	0.106	0.022	0.103	0.498	0	0.03	0.036	0.009	0.038	0.021	0.047	0.009	0.004	0	0.017	0	0	0	0.059	0.075	0.021	0.067	0.033	0	0.012
ACP1	18.962	30.024	29.783	29.627	25.198	27.72	21.617	19.513	11.532	18.84	19.656	21.929	26.615	17.796	29.787	20.233	21.029	22.584	21.441	18.071	14.046	22.003	27.562	26.26	17.162	14.713	15.249	11.854	21.974	25.624	20.63	21.142	29.936	27.918	14.744	21.599	20.774	14.514	15.073	24.456	19.033	26.103	27.923	14.587	24.114	37.158	24.118	26.456	32.386
ACP2	3.111	5.539	2.48	3.576	4.835	2.746	6.116	4.259	5.522	5.514	2.461	3.226	5.32	2.804	1.914	3.391	5.351	4.05	6.505	5.071	3.057	2.984	6.402	4.873	1.776	3.673	3.037	1.416	6.806	3.652	3.074	2.656	2.37	4.867	4.179	6.199	3.971	2.623	7.272	2.017	4.272	3.966	5.551	3.078	2.248	3.012	6.928	4.575	3.988
ACP3	3.828	2.316	2.383	2.939	4.515	3.143	6.052	3.664	8.305	5.116	3.078	4.519	5.268	7.12	3.801	1.562	5.026	4.114	3.215	3.962	2.929	2.508	2.501	2.563	4.649	5.126	4.045	5.12	3	3.274	5.802	3.545	4.08	1.641	1.671	1.461	2.397	1.581	3.351	3.208	1.575	0.893	5.979	3.041	3.827	2.136	3.879	5.175	2.385
ACP4	0	0	0	0	0	0	0	0	0	0	0	0	0	0	0	0	0	0	0.028	0	0	0	0	0	0	0	0.032	0	0	0	0	0	0	0.053	0	0	0	0	0	0	0.03	0	0	0	0	0	0	0	0
ACP5	9.345	9.97	7.069	8.875	12.238	14.595	14.419	9.981	8.91	12.607	9.481	9.157	9.21	8.6	7.523	13.97	5.428	13.631	7.088	6.456	5.81	7.311	12.024	7.823	7.767	5.818	14.748	10.179	10.541	15.005	8.083	3.659	9.77	13.669	10.633	12.397	10.866	9.655	8.815	19.581	5.438	5.51	11.959	11.061	8.442	12.188	9.322	10.835	10.193
ACP6	0.545	1.216	1.033	0.388	1.137	0.71	1.053	0.618	0.826	0.215	0.599	0.502	0.578	0.527	0.71	0.427	0.33	0.286	0.527	0.688	0.588	0.385	0.292	0.549	0.651	0.4	0.468	0.49	0.22	0.528	0.409	0.618	0.479	0.616	0.438	0.462	0.318	0.286	0.997	1.339	0.802	0.604	0.508	0.513	0.436	1.183	0.327	0.328	0.614
ACP7	0.019	0.017	0	0	0	0	0	0	0	0	0	0.01	0	0	0	0	0	0	0.008	0	0	0	0	0	0	0	0	0	0	0.062	0	0	0	0	0	0	0	0	0	0	0	0.01	0	0	0	0	0	0	0
ACR	0	0	0	0	0	0	0	0	0	0	0	0	0	0	0	0	0	0	0	0	0	0	0	0	0	0	0	0	0	0	0	0	0	0	0	0	0	0	0	0	0.028	0	0	0	0	0	0	0	0
ACRBP	16.507	16.443	16.574	9.74	10.281	14.298	18.995	13.589	12.694	11.457	9.012	21.104	21.534	8.421	22.279	16.933	18.191	10.268	12.835	14.374	15.542	13.737	14.652	16.811	11.57	9.71	9.648	8.386	14.017	18.883	15.653	9.778	12.276	11.307	11.466	12.715	17.236	29.664	14.433	16.504	12.704	18.019	17.246	11.109	12.31	15.134	13.906	11.277	10.844
ACRV1	0	0	0	0	0	0	0	0	0	0	0	0	0	0	0	0	0	0.02	0	0	0.028	0	0	0	0	0	0	0	0	0	0	0	0	0	0	0	0	0	0.248	0	0	0.023	0	0	0	0	0	0	0
ACSBG1	0.079	0.112	0.109	0.201	0.121	0.265	0.214	0.224	0.093	0.394	0.135	0.388	0.097	0.093	0.154	0.203	0.058	0.017	0.077	0.131	0.006	0	0.055	0.25	0	0.322	0.087	0.113	0.354	0.093	0.169	0.102	0.263	0.128	0.077	0.054	0.149	0.128	0.166	0.189	0.043	0.218	0.172	0.054	0.117	0.102	0	0	0.112
ACSBG2	0	0	0	0	0	0	0	0	0	0	0	0	0	0	0	0	0	0	0	0	0	0	0.14	0	0	0	0	0	0	0	0	0	0	0.012	0	0	0	0	0	0	0.013	0	0	0	0	0	0	0	0
ACSF2	3.795	4.421	3.902	4.82	5.141	5.217	5.593	4.916	4.753	5.707	3.916	4.878	5.804	4.324	2.498	5.576	3.359	4.654	3.104	7.585	2.8	2.924	4.634	5.526	6.024	1.641	3.72	3.855	7.639	4.484	4.816	3.514	5.441	5.309	2.788	3.449	6.24	4.017	4.644	9.166	4.531	3.582	5.042	4.105	3.057	3.176	3.424	3.879	2.825
ACSF3	1.539	2.412	1.585	1.544	1.438	1.337	2.397	1.967	1.877	2.176	2.073	1.255	2.725	1.186	1.935	2.052	1.258	1.746	1.44	1.458	0.93	2.253	1.684	1.842	1.879	1.04	1.876	1.905	1.927	1.627	1.543	1.088	1.414	2.318	1.596	1.37	1.451	1.029	1.786	1.29	1.635	2.437	1.081	1.243	1.421	1.455	1.643	1.708	1.461
ACSL1	113.788	123.119	84.2	189.99	285.496	196.254	220.374	136.909	353.408	198.118	160.17	101.224	106.511	264.273	80.192	107.386	142.266	145.663	141.013	116.945	48.101	78.646	57.855	73.742	169.555	133.657	204.919	72.219	172.415	188.305	208.401	148.07	56.29	57.16	82.464	138.157	69.62	74.714	128.418	223.261	222.839	126.583	228.547	183.83	107.682	120.29	138.831	160.005	201.517
ACSL3	1.941	3.935	2.274	3.899	3.681	2.74	3.722	2.999	3.948	3.032	3.016	2.475	4.587	2.792	2.726	1.577	2.969	2.343	2.118	2.085	1.222	2.263	2.042	1.967	2.269	1.47	3.86	1.091	2.303	2.088	2.915	3.425	1.979	2.545	0.765	1.71	2.134	1.172	2.891	3.061	3.843	2.806	3.017	2.32	3.115	3.462	3.97	2.816	4.081
ACSL4	7.214	17.027	9.709	11.683	14.531	15.025	14.706	11.402	19.349	19.268	15.795	9.611	9.912	13.263	6.344	7.252	13.041	10.463	7.296	13.449	2.536	7.829	3.723	8.446	10.561	7.873	11.714	8.193	16.803	10.481	11.987	9.022	6.567	5.645	3.404	9.337	6.616	3.846	4.534	5.259	11.645	8.469	17.747	10.117	6.597	12.273	13.165	10.263	15.343
ACSL5	7.985	20.216	12.206	8.825	12.593	9.841	14.49	10.025	8.715	15.7	12.081	11.764	15.121	6.55	8.604	10.936	10.735	7.13	12.348	12.597	5.016	10.906	9.641	9.586	14.663	5.818	12.609	5.319	14.075	13.043	9.332	10.752	7.952	9.901	7.899	6.412	11.534	7.83	8.51	9.061	10.555	8.25	12.586	9.621	10.417	16.178	12.757	11.087	6.885
ACSL6	0.791	1.551	1.417	2.777	1.027	1.06	0.977	1.192	0.958	0.59	1.425	0.579	1.258	0.55	1.929	2.495	1.364	0.942	0.952	1.905	0.504	1.293	0.58	0.805	0.914	0.745	1.011	0	0.338	0.722	0.667	0.906	1.183	0.694	0.749	0.504	0.482	0.798	0.57	0.914	0.93	1.219	1.255	0.916	0.74	0.942	0.592	1.097	0.84
ACSM1	0.04	0	0.367	0.07	0	0	0.013	0	0.052	0.113	0.092	0.008	0.204	0	0.455	0.037	0.32	0	0.007	0	0.01	0.146	0.129	0.058	0	0	0	0	0.207	0.007	0.131	0.014	0.247	0.115	0	0.101	0.007	0	0	0.03	0	0	0	0.125	0	0	0	0	0.098
ACSM2A	0	0	0	0	0	0	0	0	0	0	0	0	0	0	0	0	0	0	0	0	0	0	0	0	0	0	0.009	0	0	0	0	0	0	0	0	0	0	0	0	0	0	0.009	0	0	0	0	0	0	0
ACSM2B	0	0	0	0	0	0	0	0	0	0	0	0	0	0	0	0	0	0	0	0	0	0	0	0	0	0	0.012	0	0	0	0	0	0	0	0	0	0	0	0	0	0	0	0	0	0	0	0	0	0
ACSM3	0.293	1.249	1.201	1.846	0.458	0.674	0.996	0.548	0.61	0.009	0.44	0.428	0.419	0.059	1.199	0.159	0.41	0.659	0.39	0.141	0.9	0.352	0.14	1.029	0	0.272	0.81	0	0.594	0.474	0.332	0.378	0.332	0.546	0.085	0.387	0.331	0	0.828	0.423	0.815	0.803	0.339	0.86	0.4	0.47	1.184	0.331	0.832
ACSM4	0	0	0	0	0	0	0	0	0	0	0	0	0	0	0	0	0	0.016	0	0	0	0	0	0	0	0	0	0	0	0	0	0	0	0	0	0	0	0	0	0	0	0	0	0	0	0	0	0	0
ACSM5	0.027	0	0	0	0	0	0	0	0.011	0	0	0	0.095	0	0	0	0.012	0.049	0	0	0	0	0	0	0	0	0	0	0	0	0	0	0	0	0.013	0	0	0	0	0	0	0.014	0.299	0	0	0	0	0	0
ACSM6	0	0	0	0	0	0	0	0	0	0	0	0	0	0	0	0	0	0	0	0	0	0	0	0	0	0	0.051	0	0	0	0	0	0	0	0	0	0	0	0	0	0	0	0	0	0	0	0	0	0
ACSS1	12.677	16.247	16.26	14.065	16.86	15.027	17.845	15.368	13.087	12.534	18.217	17.453	18.736	10.348	14.644	15.271	11.22	13.154	17.209	13.359	7.18	16.229	15.098	13.553	15.552	10.854	19.587	6.811	12.705	18.461	13.371	16.361	14.355	19.204	11.179	9.807	15.435	10.916	18.161	15.544	10.036	13.575	18.9	11.053	10.158	18.622	15.442	13.781	8.243
ACSS2	6.288	7.694	11.413	7.142	12.664	8.659	11.471	9.346	15.017	9.669	10.527	9.048	10.447	8.477	6.676	7.198	10.627	6.892	8.319	4.143	4.656	6.585	6.835	9.431	8.063	6.775	8.424	5.796	11.958	8.362	7.629	7.201	8.134	7.419	6.655	8.533	8.716	6.932	10.526	13.904	10.369	6.704	9.473	7.072	8.676	7.81	12.723	6.292	8.377
ACSS3	0	0	0	0	0	0	0	0.056	0.028	0	0	0	0	0.027	0	0	0.036	0	0	0	0	0	0	0	0	0.044	0	0	0	0.004	0.009	0	0	0.004	0.034	0	0.022	0	0.067	0	0	0	0	0.019	0.053	0	0	0	0
ACTA1	0.029	0.026	0	0	0.518	0	0	0	0.23	0	0	0	0	0	0	0.131	0	0	0.126	0	0.037	0	0	0.259	0	0	0.029	0	0	0.193	0.439	0.292	0	0	0.14	0.102	0.1	0	0	0	0	0	0	0.111	1.147	0	0	0	0
ACTA2	3.171	3.316	0.772	1.806	0.38	3.33	5.211	2.964	1.919	1.813	0.537	3.142	1.128	3.476	2.121	2.163	4.93	1.923	2.696	2.45	1.448	1.426	1.974	1.218	4.631	0.412	1.647	1.841	2.354	2.544	3.299	3.916	1.285	3.766	1.62	6.308	2.167	3.237	4.273	0.966	2.286	3.403	1.677	2.263	2.689	1.797	3.805	1.007	0.782
ACTB	2378.244	1958.216	2337.691	1989.982	1167.5	2343.803	2283.562	2192.476	2650.068	2799.327	2128.877	3050.64	3060.693	2416.178	2531.817	2429.616	2708.01	2511.135	3172.852	1907.778	1718.987	2693.742	2110.671	2132.544	3045.941	2502.236	2940.503	2161.826	2942.659	3079.873	2325.091	1997.114	2274.871	2582.759	3134.867	2728.715	2676.951	2070.526	1780.056	1546.781	2246.19	2210.149	2449.987	2195.046	1841.034	2208.736	1983.587	2146.04	1967.389
ACTBL2	0	0	0	0	0	0	0	0	0	0	0	0	0	0	0	0	0	0	0	0	0	0	0	0	0	0	0	0	0	0	0	0	0	0	0	0	0	0	0	0	0	0	0	0	0	0	0	0	0
ACTC1	0	0	0	0	0	0	0	0	0	0	0	0	0	0	0	0	0.028	0.028	0.054	0	0.118	0	0	0	0	0	0	0	0	0.208	0.105	0	0	0	0	0	0	0	0.174	2.872	0	0	0	0	0.033	0	0	0	0
ACTE1P	0	0	0	0	0	0	0	0	0	0	0	0	0	0	0	0	0	0	0	0	0.025	0	0	0	0	0	0	0	0	0	0	0	0	0	0	0	0	0	0	0	0	0.081	0	0	0	0	0	0	0
ACTG1	460.375	290.9	426.962	355.121	194.722	385.248	345.868	354.398	426.897	415.094	293.038	568.175	483.199	347.268	379.988	380.509	437.426	409.51	584.401	392.638	235.808	484.236	367.126	423.609	400.073	391.52	410.879	285.767	482.409	569.028	384.973	330.415	483.704	572.786	441.957	426.122	577.645	328.678	265.935	215.353	273.311	355.841	395.578	343.2	320.489	393.565	292.643	379.212	339.704
ACTG2	0	0	0	0	0	0	0	0	0	0	0	0	0	0	0	0	0	0	0	0	0	0	0	0	0	0	0	0	0	0.024	0	0.194	0.145	0	0.167	0	0	0	0	0.635	0	0	0	0	0	0	0	0	0
ACTL10	0.324	0	1.421	0.469	0	0	0.604	0	0.282	1.106	0.197	0.112	0.152	0	0	0.296	1.213	0	0.047	0.89	0	0.243	0.295	0	1.281	0.118	0	0	0	0.499	0.023	0.229	0.872	0.838	0.079	0.41	0.259	0	1.334	0	0	0	0	0	0	1.17	0.025	0	0.087
ACTL6A	2.857	5.759	7.892	3.356	7.79	5.283	3.733	3.022	4.443	5.463	5.142	4.666	9.05	2.462	4.735	3.721	4.747	4.379	4.673	7.939	0.459	8.457	3.976	4.265	3.001	3.38	6.352	2.6	6.363	3.722	4.436	3.57	3.933	5.239	1.914	2.848	5.983	1.635	6.559	3.861	4.283	4.321	9.605	2.89	3.905	7.331	7.006	5.263	3.826
ACTL6B	0	0	0	0	0	0	0	0	0.023	0	0	0	0	0	0	0	0	0	0	0	0	0	0	0	0	0	0	0	0	0	0	0	0	0	0	0	0	0	0	0	0	0	0	0	0	0	0	0	0
ACTL7A	0	0	0	0	0	0	0	0	0	0	0	0	0	0	0	0	0	0.026	0	0	0	0	0	0	0	0	0	0	0	0	0	0	0	0	0	0	0	0	0	0	0.027	0	0	0	0	0	0	0	0
ACTL7B	0	0	0	0	0	0	0	0	0	0	0	0	0	0	0	0	0	0	0.08	0	0.039	0	0	0	0	0	0.03	0	0	0.103	0.156	0	0	0.256	0	0	0	0	0	0	0	0	0	0	0	0	0	0	0
ACTL8	0	0	0	0	0	0	0	0	0	0	0	0	0	0	0	0	0	0	0	0	0	0	0	0	0	0	0	0	0	0	0	0	0	0	0	0	0	0	0	0	0	0	0	0	0	0	0	0	0
ACTL9	0	0	0	0	0	0	0	0	0	0	0	0	0	0	0	0	0	0	0	0	0	0	0	0	0	0	0	0	0	0	0	0	0	0	0	0	0	0	0	0	0	0	0	0	0	0	0	0	0
ACTN1	63.393	59.776	44.069	63.469	68.905	75.291	75.643	65.081	120.027	81.95	104.345	70.636	65.986	87.571	65.561	62.399	95.12	75.498	64.074	45.749	28.7	59.938	43.97	45.398	105.44	62.077	89.384	47.45	87.977	75.403	64.662	58.143	39.431	55.626	92.914	64.923	52.623	50.894	46.849	53.261	81.799	62.282	77.904	77.739	41.682	53.995	69.331	61.748	78.05
ACTN2	0	0	0	0	0.186	0	0.094	0.009	0	0	0	0	0	0	0	0	0.008	0.015	0.022	0	0.065	0.008	0	0	0	0	0.008	0	0	0	0	0.007	0	0	0	0	0.007	0	0	0.07	0	0	0	0	0	0.007	0	0	0
ACTN3	0.17	0.587	0.332	0.623	0	0	0	0	0	0.182	0.169	0.136	0.037	0.072	0.327	0.084	0.012	0.175	0.137	0	0	0	0.13	0.047	0	0.085	0.052	0	0	0.132	0.178	0.144	0.055	0.361	0.256	0.303	0.205	0	0.176	0.121	0.221	0.013	0.507	0	0.385	0.439	0	0.145	0.063
ACTN4	59.325	44.37	46.421	58.611	39.942	52.423	58.576	52.15	66.008	64.771	79.931	67.044	61.707	66.538	55.184	59.951	64.331	61.772	68.977	57.864	23.127	62.994	38.032	46.098	77.903	52.916	63.053	43.653	65.224	63.361	48.211	56.476	40.021	56.236	91.51	47.931	45.953	37.949	34.415	30.116	53.323	52.944	64.111	50.875	41.974	48.074	54.264	55.529	54.482
ACTR10	4.315	8.988	7.17	10.236	10.697	8.701	13.59	4.359	7.17	9.277	5.097	9.317	12.395	5.72	7.525	6.342	10.344	6.291	7.997	7.191	4.579	8.698	10.774	6.95	10.311	5.447	7.409	7.517	9.949	8.803	6.842	8.401	7.206	6.315	2.894	7.695	11.751	7.793	6.756	9.348	9.633	12.54	8.933	9.002	6.819	9.738	10.581	8.323	8.803
ACTR1A	20.197	24.541	23.231	19.093	18.788	25.309	30.567	22.661	26.679	25.493	24.399	29.133	27.826	25.832	18.778	23.35	23.092	19.183	26.157	24.83	17.128	20.466	25.101	24.475	25.011	19.657	24.308	15.205	24.789	26.502	23.567	22.53	23.417	31.408	22.297	25.718	23.718	21.923	21.143	25.165	21.556	20.935	30.822	23.296	21.997	21.563	25.051	24.94	25.214
ACTR1B	20.115	23.391	30.224	23.737	33.962	18.812	25.637	22.072	21.971	24.03	24.762	23.476	32.182	18.242	16.421	21.183	18.476	24.588	24.866	17.379	12.709	22.288	20.06	19.269	16.923	13.343	18.716	12.047	22.827	25.902	21.596	20.87	21.695	31.165	22.77	10.667	22.143	13.494	17.941	25.928	19.572	15.752	25.232	16.688	23.258	17.555	22.459	26.706	23.033
ACTR2	61.551	115.041	67.382	113.033	61.822	96.337	101.596	73.346	138.639	116.385	114.408	99.812	98.869	101.511	91.017	86.303	121.539	95.884	99.942	81.866	19.854	91.396	47.429	66.164	100.527	91.06	113.638	74.098	126.809	92.822	83.492	85.046	62.482	64.68	36.633	70.939	80.536	18.936	42.905	34.44	104.633	84.397	118.367	76.409	73.596	85.77	88.333	95.576	100.087
ACTR3	19.313	38.582	21.124	34.2	25.001	33.953	44.752	28.157	39.216	43.864	34.604	32.766	41.393	32.446	32.412	28.283	45.961	31.45	33.706	26.871	10.293	31.105	22.661	22.779	43.273	25.512	43.008	34.715	56.88	31.032	29.812	29.744	23.048	22.034	18.172	31.824	33.216	17.68	18.938	22.974	35.995	30.721	44.769	31.522	22.911	44.395	38.961	25.509	35.186
ACTR3B	0.739	1.121	0.56	1.22	1.112	0.902	0.721	0.797	0.67	0.687	0.764	1.255	0.888	0.529	0.458	0.593	0.846	0.023	0.709	0	0	0.424	0.993	0.954	0.57	0.714	0.867	0.453	0.221	0.904	0.563	0.886	0.811	0.411	0.673	0.272	0.844	0.408	0.171	0.402	0.466	0.988	0.688	0.627	0.71	1.164	0.612	0.271	0.713
ACTR3C	0.044	0.092	0.142	0.15	0.104	0.098	0.184	0.036	0.128	0.082	0.285	0.061	0.248	0.12	0.112	0.101	0.085	0.18	0.084	0.092	0.089	0.079	0.097	0.167	0.1	0.11	0.197	0.09	0.27	0.124	0.112	0.103	0.167	0.098	0.059	0.055	0.057	0.045	0.137	0.002	0.082	0.182	0.233	0.06	0.055	0.238	0.162	0.244	0.218
ACTR5	3.292	8.813	8.178	8.917	7.757	6.488	7.251	6.38	4.815	8.628	3.717	5.349	8.571	4.321	6.074	5.342	3.273	5.88	4.991	7.53	4.902	5.681	4.253	5.824	7.533	3.219	8.134	2.613	5.855	7.563	4.512	6.059	4.748	5.291	3.647	3.624	4.234	2.477	6.839	8.681	6.256	5.505	10.007	4.154	7.175	8.056	3.85	8.901	4.969
ACTR6	2.168	12.701	7.079	6.944	5.811	6.645	7.842	2.339	4.449	5.361	2.516	2.555	8.08	6.674	5.569	2.656	3.45	4.685	2.569	3.304	3.139	5.694	2.715	4.181	4.323	2.146	3.772	0.821	4.989	3.145	4.02	3.909	5.101	4.106	1.325	3.821	5.327	2.579	2.735	1.988	3.951	1.797	4.988	1.832	3.498	8.179	6.624	7.106	5.619
ACTR8	0.856	1.077	1.719	1.325	1.033	1.563	1.905	1.302	1.725	1.566	2.16	1.363	1.785	1.245	0.839	1.594	1.307	1.451	1.481	0.986	0.336	1.926	1.216	1.474	1.68	0.877	2.061	0.526	1.285	1.441	0.899	1.211	1.336	1.225	0.766	0.544	1.219	0.563	1.45	1.585	1.501	0.842	1.173	0.935	1.615	1.904	1.011	1.787	1.604
ACTRT1	0	0	0	0	0	0	0	0	0	0	0	0	0	0	0	0	0	0	0	0	0	0	0	0	0	0	0.089	0	0	0	0	0	0	0	0	0	0	0	0	0	0	0	0	0	0	0	0	0	0
ACTRT2	0	0	0	0	0	0	0	0	0	0	0	0	0	0	0	0	0	0	0	0	0.038	0	0	0	0	0	0.03	0	0	0	0	0	0	0	0	0	0	0	0	0	0	0	0	0	0	0	0	0	0
ACTRT3	0	0	0	0	0	0	0	0	0	0	0	0	0	0	0	0	0	0.137	0	0	0	0	0	0	0	0	0	0	0	0.129	0.109	0.022	0	0	0.2	0	0	0	0	0	0.024	0	0	0.297	0	0	0.189	0	0
ACVR1	2.578	3.515	2.874	4.342	1.329	3.583	3.658	2.087	2.73	2.174	3.415	2.965	3.333	0.888	4.411	2.695	0.91	2.75	2.699	2.514	1.777	1.39	2.61	2.074	2.544	2.054	2.364	2.207	3.085	2.823	2.004	1.898	1.933	2.849	1.58	2.093	2.292	0.107	2.543	0.484	0.913	1.834	2.895	1.967	2.269	3.615	2.225	2.171	2.612
ACVR1B	4.628	3.379	3.388	2.086	3.76	3.543	3.882	3.034	4.02	2.972	3.036	3.369	2.852	4.05	1.816	1.852	3.285	3.992	2.453	3.293	0.332	3.043	1.864	2.99	2.256	2.885	3.52	1.165	2.734	4.331	3.88	3.085	3.132	3.758	2.167	2.953	1.719	0.809	3.033	2.429	3.084	2.009	1.95	3.184	3.011	2.793	2.609	3.405	3.744
ACVR1C	0.057	0.289	0	0.295	0.266	0.018	0.226	0.368	0.22	0.041	0	0.196	0.106	0.108	0.148	0.181	0.153	0.08	0.075	0.334	0	0.119	0	0.218	0.398	0.211	0.155	0.609	0.276	0.119	0.06	0.052	0.168	0.028	0.046	0.046	0.128	0	0.074	0	0.08	0.117	0.419	0.073	0.129	0.204	0	0.07	0.484
ACVR2A	0.499	2.119	1.242	0.426	1.796	1.053	1.15	1.184	0.953	0.93	2.028	0.755	1.237	0.419	1.039	0.586	1.664	0.806	0.645	1.928	0.716	0.655	1.635	1.087	0.472	1.466	0.819	0.739	0.549	0.811	0.464	0.672	1.115	0.783	0.441	0.318	0.753	0.457	1.11	0.411	0.49	0.748	2.185	0.612	0.866	1.993	0.71	0.732	1.059
ACVR2B	0.109	0.319	0.403	0.185	0.254	0.225	0.158	0.105	0.281	0.422	0.393	0.105	0.643	0.17	0.465	0.233	0.297	0.732	0.24	0.189	0.063	0.225	0.265	0.175	0.108	0.154	0.526	0	0.28	0.187	0.173	0.237	0.265	0.145	0.169	0.15	0.134	0.116	0.082	0.123	0.237	0.165	0.401	0.069	0.097	0.09	0.218	0.297	0.253
ACVRL1	0.097	0	0	0.135	0	0	0.109	0	0.195	0	0.095	0.242	0	0	0	0.009	0.227	0.156	0.111	0	0.223	0.192	0.058	0.105	0	0.328	0.019	0	0	0.147	0.041	0.066	0.008	0.081	0.038	0.364	0.136	0.467	0.087	0.054	0.328	0	0	0.535	0.143	0	0	0.126	0
ACY1	0	0	0	0	0	0	0	0	0	0	0.683	0	0	0	0	0	0	0	0.105	0	0	0	0	0	0	0	0	0	0	0	0	0	0	0.025	0	0	0	0	0	0.028	0	0	0	0	0	0	0	0	0
ACY3	0.672	1.483	0	0.534	0	0	0.402	0	0.18	0.877	0	0.116	0.157	0	0	0.026	0	0.1	0.049	0.263	0.214	0.403	0.445	0	0	0	0.668	0	0	0.235	0.381	0.214	0	0.023	0.109	0.299	0.293	0	0	0.363	0.525	1.638	0.756	1.46	0.177	0	0.569	0	0.226
ACYP1	2.186	8.392	8.514	1.983	4.839	3.81	2.26	4.417	3.87	4.758	3.303	3.092	3.065	2.267	0.155	2.361	6.069	3.062	1.742	4.619	1.773	5.632	4.194	2.827	3.925	1.515	0.593	1.325	6.574	1.836	4.181	2.066	3.964	1.457	1.701	0.93	2.47	3.929	3.177	4.334	6.899	9.495	4.445	2.88	4.6	7.856	3.26	2.665	0.761
ACYP2	0.775	1.089	0.818	1.063	0.849	0.725	1.473	0.512	0.803	0.945	0.594	0.76	0.701	0.733	0.705	1.017	0.974	1.435	0.766	1.061	1.527	0.875	0.854	0.713	2.103	0.23	0.799	0.439	0.836	1.065	1.018	0.825	0.849	0.685	0.813	0.427	1.278	0.964	0.443	1.595	0	0.347	1.617	0.354	0.786	0.958	1.146	0.756	1.091
ADA	12.869	15.287	26.446	13.544	22.938	12.684	19.762	17.795	10.975	24.499	9.714	12.072	25.237	10.592	6.854	11.004	7.114	18.847	15.918	14.502	12.392	19.525	12.694	19.109	17.821	6.447	17.063	11.728	12.213	14.701	14.974	15.096	14.006	19.406	12.783	11.729	13.144	7.213	15.845	23.325	11.509	18.098	14.528	11.742	15.886	16.544	18.369	14.889	14.57
ADA2	35.721	35.814	24.084	25.19	16.355	22.944	32.93	29.554	29.955	31.893	42.639	41.298	36.524	14.683	24.436	22.921	32.775	28.154	34.883	26.259	11.112	31.438	31.904	30.727	24.836	20.913	32.178	16.788	36.911	33.727	33.827	31.744	25.563	37.423	21.116	42.413	27.532	16.092	28.052	13.947	24.696	23.923	31.317	27.437	21.738	26.142	25.685	21.824	22.536
ADAD1	0	0	0	0	0	0	0	0	0	0	0	0	0	0	0	0	0	0	0	0	0	0	0	0	0	0	0.019	0	0	0	0	0	0	0	0	0	0	0	0	0	0	0	0	0	0	0	0	0	0
ADAD2	0	0	0	0	0	0	0	0	0	0	0	0	0	0	0	0	0	0	0.066	0	0	0	0	0	0	0	0.019	0	0	0.016	0	0	0	0.063	0	0	0	0	0	0	0	0	0	0	0	0	0	0	0
ADAL	0.198	0.835	0.796	0.328	0.734	0.142	0.398	0.409	0.249	0.614	0.774	0.295	0.332	0.094	0.269	0.087	0.317	1.137	0.317	0.243	0.055	0.093	0.308	0.225	0.453	0.056	0	0	0.597	0.441	0.176	0.219	0.131	0.303	0.093	0.176	0.36	0.294	0.714	0.176	0.67	0.354	0.77	0.482	0.145	0.973	0.35	0	0.5
ADAM10	9.818	14.726	8.538	11.808	11.065	11.346	13.3	9.078	16.02	14.727	14.938	12.043	14.647	10.872	10.392	9.632	13.194	10.945	11.816	11.276	4.273	10.237	6.57	9.387	11.474	9.294	10.84	10.344	17.869	9.379	8.579	10.124	8.535	7.757	4.635	8.76	9.112	2.724	7.924	4.947	14.055	11.215	15.805	9.875	9.976	12.633	12.204	11.167	13.375
ADAM11	0.151	0.616	0.668	0.341	0.244	0.097	0.187	0.135	0.155	0.67	0.407	0.113	0.141	0.237	0	0.054	0.233	0.314	0.103	0	0.011	0.241	0.233	0.068	0	0.055	0.008	0	0	0.091	0.306	0.092	0.057	0.168	0.229	0.052	0.248	0.268	0.244	0.388	0.165	0.189	0	0.032	0.229	0.222	0.557	0.186	0.142
ADAM12	0.078	0.098	0	0.088	0.208	0.023	0.068	0.189	0.232	0.414	0	0.069	0.087	0.117	0.049	0.203	0.14	0.237	0.15	0.262	0	0.168	0	0.222	0.171	0.076	0.337	0.199	0.121	0.216	0.063	0.03	0.275	0.085	0.198	0.111	0.143	0.133	0.022	0.043	0.004	0.072	0	0.124	0.32	0.272	0.263	0.249	0.044
ADAM15	15.186	9.618	15.949	10.914	18.641	13.443	15.587	17.783	16.406	14.993	16.617	16.56	21.882	11.961	10.081	12.587	19.631	15.886	13.149	13.342	9.517	17.215	16.327	16.35	16.53	13.155	17.572	10.605	17.825	18.163	13.178	14.234	19.463	21.746	17.749	15.225	16.564	11.638	12.837	15.194	13.34	10.482	12.447	11.735	14.434	11.942	10.37	12.846	11.73
ADAM17	4.545	9.226	3.626	6.573	5.901	5.848	7.913	5.09	7.375	9.766	8.2	4.814	5.778	7.877	3.36	4.412	6.303	5.77	4.023	5.89	1.944	4.521	4.488	4.411	4.49	4.768	4.43	1.867	7.99	4.695	5.52	5.587	3.694	4.033	3.379	5.156	5.305	0.863	5.658	3.914	6.957	4.175	4.555	5.753	5.153	5.933	5.717	4.642	6.769
ADAM18	0	0	0	0	0	0	0	0	0	0	0	0	0	0	0	0	0	0	0	0	0.033	0	0	0	0	0	0.013	0	0	0	0	0	0	0	0	0	0	0	0	0	0	0	0	0	0	0	0	0	0
ADAM19	14.751	17.764	12.214	20.142	14.623	21.794	23.32	10.546	20.887	14.288	18.594	15.593	19.995	14.275	12.363	16.349	17.301	17.393	15.217	18.41	5.082	13.15	7.717	9.844	16.811	20.478	17.277	13.61	15.932	16.371	12.897	13.179	10.786	11.993	9.618	11.089	10.324	6.339	10.098	8.697	21.535	14.423	19.929	19.384	10.942	14.903	16.057	11.794	10.382
ADAM2	0	0	0	0	0	0	0	0	0	0	0	0	0	0	0	0	0	0	0	0	0.021	0	0	0	0	0	0	0	0	0	0	0	0	0	0	0	0	0	0	0	0	0.017	0	0	0	0	0	0	0
ADAM20	0.003	0	0	0	0	0	0	0.032	0	0	0	0.003	0	0	0	0.02	0	0	0.003	0	0	0	0.025	0	0	0	0	0	0	0.005	0.014	0.011	0	0.032	0	0.04	0.025	0	0.039	0.03	0	0	0	0	0	0.003	0.041	0	0
ADAM21	0.081	0	0.176	0	0	0	0	0	0	0	0	0	0	0	0	0	0	0	0.014	0	0.041	0	0	0	0	0	0.016	0.79	0	0	0	0	0	0	0	0	0	0	0	0	0.03	0	0	0	0	0	0	0	0
ADAM22	0.234	0.974	0.493	0	0.382	0.215	0.18	0.118	0.289	0.394	0.214	0.135	0.352	0.164	0.175	0.451	0.188	0.247	0.231	0.138	0	0.41	0.191	0.352	0.654	0.05	0.287	0.349	0.711	0.225	0.331	0.306	0.171	0.21	0.111	0.063	0.102	0	0.31	0.093	0.189	0.766	0.42	0.085	0.167	0.044	0.391	0.283	0.125
ADAM23	0.186	0.79	0.211	0.173	0.348	0.09	0.537	0.007	0.096	0.151	0	0.166	0.224	0.346	0	0.097	0.383	0.69	0.473	0.689	0.017	0	0.278	0.168	0	0.79	0.172	0	0.279	0.129	0.102	0.435	0.237	0.251	0.189	0.006	0.168	0	0.06	0.222	0	0.089	0.45	0.27	0.504	0.647	0.172	0.431	0.059
ADAM28	2.081	6.006	3.16	3.821	8.22	3.588	3.118	3.445	3.029	2.851	5.866	2.388	5.864	3.792	2.546	2.396	5.348	2.934	1.232	4.292	1.212	2.222	1.589	2.879	2.794	2.69	3.289	3.219	2.101	2.147	2.945	2.041	2.404	2.594	0.761	1.002	2.112	1.369	3.091	3.836	5.359	2.215	6.308	1.817	2.593	3.351	4.925	2.979	3.189
ADAM29	0	0	0	0	0	0	0.054	0	0	0	0	0.012	0	0	0	0.01	0	0	0	0	0	0	0	0.01	0	0	0	0	0	0	0	0.105	0.01	0	0	0	0	0	0	0	0	0.012	0	0	0	0	0	0	0
ADAM30	0	0	0	0	0	0	0	0	0	0	0	0	0	0	0	0	0	0	0	0	0.018	0	0	0	0	0	0.057	0	0	0	0	0	0	0	0	0	0	0	0	0	0	0	0	0	0	0	0	0	0
ADAM32	0	0	0	0	0	0	0	0	0	0	0	0	0	0	0	0	0	0.052	0	0	0.037	0	0	0	0	0.016	0	0	0	0	0	0	0	0	0	0	0	0	0	0	0	0	0	0.169	0	0	0	0	0
ADAM33	0.01	0	0	0.089	0.113	0	0	0	0.033	0	0	0	0.072	0	0	0	0	0	0.009	0	0	0	0	0	0	0	0.061	0	0	0.034	0	0	0	0.051	0.16	0	0	0	0.011	0.246	0	0	0	0	0	0	0	0	0
ADAM7	0	0	0	0	0	0	0	0	0	0.243	0	0	0	0	0	0	0	0	0	0	0.015	0	0	0	0	0	0	0	0	0	0	0	0	0	0	0	0	0	0	0	0	0.012	0	0	0	0	0	0	0
ADAM8	124.999	146.591	136.476	169.549	265.258	181.388	158.92	214.391	346.191	188.292	220.557	162.701	154.699	245.67	146.22	157.948	162.787	165.406	150.11	114.694	70.561	119.247	111.261	103.001	196.246	138.544	198.182	131.79	151.078	241.433	195.581	178.068	125.414	203.161	344.902	181.866	135.79	114.475	178.986	300.393	211.845	126.615	182.717	192.787	126.758	144.765	199.521	206.762	214.962
ADAM9	3.042	4.186	3.116	2.312	3.82	2.917	3.175	3.296	5.232	2.816	5.081	3.136	2.777	4.058	1.628	2.058	3.739	4.309	2.457	2.228	0.117	1.538	1.05	2.108	2.912	3.583	1.599	4.075	5.367	2.895	2.375	2.59	1.763	2.156	1.079	2.745	2.172	0.314	0.629	1.177	5.259	2.785	3.149	2.548	1.557	1.583	2.913	3.111	3.764
ADAMDEC1	0.07	0.016	0.318	0	0	0	0	0.106	0.028	0	0	0.018	0.295	0	0	0.289	0.158	0.016	0.185	0	1.901	0	0	0.254	0	0.057	0	0	0	0.015	0.119	0.104	0.015	0.059	0	0	0.015	0	0	0.228	1.103	0.649	0	0.034	0.148	0	0	0.357	0.071
ADAMTS1	0.305	0.193	0	0.229	0.224	0	0.105	0	0.08	0.223	0.442	0.197	0.486	0.309	0.31	0.324	0.437	0	0.13	0.719	0.095	0.965	0.115	0.798	0.377	0.18	0	0	0.271	0.257	0.232	0.49	0.182	0.221	0.04	0.074	0.144	0	0.074	0.268	0.139	0.263	0.244	0	0.434	0.007	0	0.229	0.486
ADAMTS10	7.683	9.362	10.015	9.73	5.592	5.517	4.226	6.88	5.02	6.672	10.176	4.255	9.343	8.375	5.202	5.256	3.684	6.759	7.299	9.909	3.501	10.831	5.221	11.865	8.431	3.528	8.356	2.737	11.298	8.602	5.419	7.501	7.687	12.397	10.452	2.095	4.627	3.776	11.369	11.023	6.976	10.073	7.371	3.908	10.057	4.426	9.237	9.111	7.606
ADAMTS12	0	0	0	0	0	0	0	0	0	0	0	0	0	0.107	0	0	0	0	0	0	0.011	0	0	0	0	0	0.004	0	0	0	0	0	0	0	0	0	0	0	0	0	0	0.005	0	0	0	0	0	0	0
ADAMTS13	0.165	0.322	0.39	0.721	0.892	0.111	0.091	0.666	0.426	0.15	0.424	0.193	0.321	0.209	0.926	0.236	0.399	0.531	0.151	0.051	0.283	0.071	0.228	0.213	0.49	0.101	0.014	0	0	0.433	0.231	0.122	0.207	0.546	0.238	0.141	0.125	0.429	0.08	0.851	0.363	0.567	0.526	0.325	0.151	0.202	0.622	0	0.225
ADAMTS14	0.082	0	0	0	0.11	0	0	0	0	0	0.431	0.042	0	0.112	0	0.062	0	0	0.024	0.289	0.304	0.123	0	0	0	0	0.007	0	0.162	0.109	0.093	0.075	0.064	0.029	0	0.091	0.024	0	0.046	0.013	0	0.294	0	0.033	0.215	0	0.101	0.523	0.121
ADAMTS15	0	0	0	0	0	0	0	0	0	0	0	0	0	0.162	0	0	0	0	0	0	0.009	0	0	0	0	0	0.007	0	0	0	0	0.006	0	0.006	0	0	0	0	0	0	0	0	0.006	0	0	0.006	0	0	0.044
ADAMTS16	0	0	0	0	0	0	0	0	0	0	0	0	0	0	0	0	0	0	0	0	0.011	0	0	0	0	0	0.017	0	0	0	0	0	0	0	0	0	0	0	0	0	0	0	0	0	0	0	0	0	0
ADAMTS17	0.044	0.123	0	0.131	0.103	0.144	0.123	0.177	0.196	0.06	0	0.081	0.094	0.179	0.103	0.139	0	0.109	0.053	0.135	0	0.069	0.042	0.002	0	0.056	0.034	0.119	0	0.059	0.063	0.032	0.11	0.081	0.047	0	0.052	0.073	0.026	0.081	0.129	0.223	0.042	0.055	0.052	0.061	0.095	0.021	0.166
ADAMTS18	0	0	0	0	0	0	0	0	0	0	0	0	0	0	0	0	0.02	0	0	0	0	0	0	0	0	0	0.036	0	0	0	0	0	0	0	0	0	0	0	0	0	0.007	0	0	0	0	0	0	0	0
ADAMTS19	0	0	0	0	0.038	0	0	0	0	0	0	0	0	0	0	0	0	0	0	0	0	0	0	0	0	0	0.005	0	0	0	0	0	0	0	0	0.008	0	0	0	0	0	0.005	0	0	0	0	0	0	0
ADAMTS2	0	0	0	0	0	0	0	0	0	0	0	0	0	0.08	0	0.043	0.011	0.157	0	0	0	0	0	0.079	0	0.006	0.029	0	0	0.025	0.005	0.005	0	0.039	0.011	0.073	0	0	0	0	0	0	0	0	0	0	0	0	0.104
ADAMTS20	0	0	0	0	0	0	0	0	0	0	0	0	0	0	0	0	0.005	0	0.005	0	0	0	0	0	0	0	0.011	0	0	0	0	0	0	0	0	0	0	0	0	0	0	0.011	0	0	0	0	0	0	0
ADAMTS3	0	0	0	0	0	0	0	0	0	0	0	0.032	0	0	0	0	0	0	0	0	0.016	0	0	0	0	0	0.006	0	0	0	0	0	0	0	0	0.087	0	0	0	0	0.006	0	0	0	0	0	0	0	0
ADAMTS4	0.009	0.393	0.135	0.053	0	0.051	0	0.088	0.004	0	0.05	0.023	0	0.024	0	0.024	0.11	0.031	0.05	0.144	0	0	0.026	0.04	0.108	0.067	0.004	0	0	0.066	0.082	0.052	0.059	0.077	0.017	0.035	0	0	0.118	0	0.004	0	0.258	0	0	0	0.04	0	0.141
ADAMTS5	0.034	0	0	0.067	0.017	0.05	0.058	0.104	0.079	0.097	0.097	0.089	0.096	0.063	0	0.004	0.339	0.142	0.019	0	0	0.131	0.179	0.023	0	0.056	0.004	0	0.196	0.04	0.04	0.095	0	0.054	0.034	0.038	0.082	0	0	0	0.129	0.211	0	0.033	0	0.079	0	0	0
ADAMTS6	0.015	0.239	0.191	0.213	0.098	0.098	0.099	0.03	0.014	0.021	0.07	0.068	0.058	0.038	0.093	0.07	0.074	0.098	0.029	0	0	0.021	0.082	0.107	0.068	0.097	0.003	0	0	0.117	0.121	0.043	0.08	0.057	0.026	0.037	0.039	0	0.133	0	0.022	0.003	0.145	0	0.081	0.003	0.033	0.129	0.134
ADAMTS7	0	0	0	0	0	0	0	0	0	0	0	0.007	0.071	0.092	0	0	0	0	0	0	0.009	0	0	0	0	0	0.029	0	0	0	0	0	0	0.024	0	0	0	0	0	0.067	0.027	0.015	0	0	0	0.006	0	0	0
ADAMTS8	0	0	0	0	0	0	0	0	0	0	0	0	0	0	0	0	0	0	0	0	0	0	0	0	0	0	0	0	0	0	0	0	0	0	0.046	0	0	0	0	0.175	0.011	0	0	0	0	0	0	0	0
ADAMTS9	0	0.071	0	0	0	0	0	0	0	0.005	0	0	0	0	0	0	0.005	0.005	0	0	0.007	0	0	0	0	0	0.028	0	0	0	0	0	0	0	0.022	0	0	0	0	0	0.005	0.006	0.005	0	0	0	0	0	0
ADAMTSL1	0	0	0.055	0	0	0	0	0	0	0	0	0	0	0	0	0	0.002	0	0	0	0.002	0	0	0	0	0	0	0	0	0	0	0	0	0	0	0	0	0	0	0.035	0	0.002	0	0	0	0	0	0	0.006
ADAMTSL2	0.05	0	0.27	0	0.179	0.154	0.079	0.13	0.088	0	0	0.01	0.146	0	0	0	0	0.124	0	0	0	0.232	0.158	0.09	0	0	0.02	0	0	0.108	0.101	0	0.025	0.083	0.019	0	0.242	0	0.011	0.092	0.037	0.01	0.385	0.058	0	0.298	0	0	0.08
ADAMTSL3	0	0	0	0	0	0	0	0	0	0	0	0	0	0	0	0	0	0.004	0	0	0.005	0	0	0	0	0	0.013	0	0	0.014	0	0	0	0	0	0	0	0	0	0	0.004	0.009	0.004	0	0	0	0	0	0
ADAMTSL4	5.081	6.041	5.818	5.853	10.066	7.64	13.956	11.813	17.263	15.473	20.171	8.19	9.018	6.012	7.064	4.837	8.376	7.142	7.404	5.709	4.54	6.395	9.434	7.435	9.422	5.139	7.672	7.202	7.535	8.337	8.048	7.415	5.981	6.924	8.754	9.06	6.818	5.9	8.662	10.406	12.8	9.55	7.128	7.963	5.899	7.814	7.355	6.662	5.877
ADAMTSL5	0.409	1.034	1.992	0.342	1.034	1.147	1.898	1.316	0.645	1.715	0	0.833	1.89	0.083	0.568	0.415	0.599	0.095	0.491	1.141	0	1.158	0.542	0.424	0	0.28	1.296	0.774	0	0.776	0.901	1.016	0.759	1.015	0.785	0.243	0.555	0.227	0.476	0.675	1.123	2.086	0.358	0.468	0.159	1.887	0.392	0.392	0.672
ADAP1	23.659	18.4	24.273	18.355	21.226	16.944	25.77	22.075	20.159	27.847	28.293	22.395	27.166	22.61	18.964	19.663	15.152	28.674	23.887	19.906	12.953	16.953	17.368	22.825	23.918	16.225	28.111	19.814	14.833	28.902	20.896	27.356	23.746	32.973	28.887	30.432	18.44	17.536	21.639	38.896	15.697	12.137	22.438	22.052	18.887	24.805	26.084	22.577	19.345
ADAP2	3.06	6.263	4.358	1.265	2.941	2.718	3.559	3.106	5.099	3.682	3.51	4.776	7.922	3.2	2.768	2.375	3.655	3.016	4.074	1.885	1.49	3.999	4.773	2.672	1.71	2.845	3.847	1.732	2.081	3.468	4.405	2.793	3.626	2.745	1.624	4.453	4.406	1.45	4.128	3.201	3.669	4.508	2.899	3.124	2.217	2.677	3.028	3.163	2.583
ADAR	57.902	107.454	44.528	63.672	53.538	66.555	71.721	86.764	96.01	80.605	143.577	67.73	101.888	82.087	62.61	72.287	88.896	78.664	89.235	72.929	27.889	83.597	54.538	65.857	101	52.795	85.193	82.629	93.181	68.75	80.626	95.602	43.958	93.908	47.851	67.662	52.567	36.043	67.039	58.549	76.947	58.695	74.757	76.073	50.103	81.965	89.747	62.457	65.428
ADARB1	0.995	2.607	1.344	2.062	2.463	1.563	2.362	1.535	1.491	1.748	2.406	1.739	2.618	0.99	2.3	1.438	2.039	2.004	1.502	2.519	0.642	1.21	1.412	0.889	2.291	1.063	2.49	0.472	1.38	1.62	1.635	1.646	1.326	1.824	1.168	0.698	1.194	1.069	2.636	2.577	1.505	1.774	2.427	1.579	1.499	2.528	2.586	1.214	1.123
ADARB2	0.545	0.653	0.815	0.166	0.223	0.083	0	1.224	0.065	0	0.106	0.005	0	1.119	0.231	0	1.006	0.167	0.615	0	0.013	0	0.597	0.469	1.781	0	0.005	1.032	0	0	0.854	0.193	0.21	0.042	0.568	0.036	0.295	0	0.43	1.012	0.942	0.384	0.004	0.897	0.17	0.241	0.005	0	0.631
ADAT1	3.039	4.189	4.116	4.546	4.826	5.275	5.65	4.805	4.712	4.908	7.373	4.32	5.145	4.386	3.317	3.675	4.349	4.125	3.398	5.393	1.545	3.766	3.061	3.8	3.168	2.217	5.721	3.506	5.203	4.778	4.197	5.985	3.437	3.876	2.224	2.407	2.984	2.584	4.364	3.717	5.424	4.301	4.855	4.156	4.131	5.094	4.316	3.818	4.347
ADAT2	0.938	4.034	2.857	1.187	2.667	1.345	2.117	1.422	1.654	1.856	2.506	1.199	1.737	1.471	1.978	0.963	1.842	1.405	1.032	1.47	0.592	1.546	1.614	1.895	1.074	0.622	1.917	1.256	2.498	1.465	1.541	1.52	1.426	1.729	0.325	0.646	1.242	0.971	1.99	1.587	2.456	1.24	2.897	0.824	1.18	2.46	2.455	1.814	1.636
ADAT3	0.936	0.961	0.873	1.346	0.645	1.091	1.537	2.297	0.795	0.745	0.868	1.748	1.613	2.002	0.613	0.782	0.889	0.573	0.844	1.228	2.455	2.118	0.478	1.353	1.01	0.554	1.969	1.308	0.439	1.483	1.456	1.998	0.818	2.488	2.565	1.312	1.097	1.087	2.521	2.185	3.664	5.937	4.222	1.344	0.338	0.851	0.148	3.81	1.575
ADCK1	0.681	1.391	1.014	0.752	1.853	0.425	1.563	1.196	1.408	1.177	0.763	1.286	0.876	0.459	1.215	0.503	1.465	1.632	1.046	0.9	1.153	1.56	1.38	0.733	2.185	0.305	1.076	2.031	2.085	0.971	0.713	1.25	1.251	1.406	1.623	0.815	1.269	1.893	2.249	2.206	0.665	0.527	1.401	0.712	1.403	1.268	1.405	1.535	0.767
ADCK2	3.451	3.598	3.365	2.923	1.602	4.503	4.209	3.059	3.045	4.337	4.804	5.133	3.583	2.124	3.783	3.943	3.333	4.201	4.324	3.658	0.934	2.592	4.931	6.659	1.143	2.429	4.614	0.615	6.373	4.321	4.082	3.233	3.786	6.492	3.392	2.714	5.239	4.906	5.058	3.489	2.84	2.81	3.586	2.045	3.58	5.78	3.746	5.314	2.953
ADCK5	1.702	4.462	6.648	1.872	6.89	2.565	2.683	2.684	3.933	3.638	3.746	2.425	5.489	1.881	3.042	2.162	2.659	2.125	2.717	3.468	0.67	4.045	2.583	3.573	2.684	2.742	3.178	2.829	2.399	2.685	3.081	4.768	3.018	3.837	4.439	1.604	2.981	3.933	5.804	7.1	3.284	2.871	4.11	2.527	1.863	4.192	3.951	3.263	1.751
ADCY1	0	0.059	0	0	0	0	0	0	0	0	0	0	0.037	0	0	0.003	0	0.003	0	0	0.008	0	0	0	0	0	0.006	0.044	0	0	0	0	0.033	0.016	0.013	0	0.011	0	0	0	0	0.003	0	0	0	0	0	0	0
ADCY10	0.01	0	0	0	0.079	0.134	0.031	0.02	0.047	0	0	0.01	0.024	0	0	0.013	0	0	0.022	0	0	0.08	0.029	0	0	0	0.005	0	0	0.004	0.017	0.042	0	0.025	0.029	0	0.013	0	0.077	0.046	0	0.005	0	0.029	0	0	0	0.055	0
ADCY2	0	0.006	0	0	0	0	0	0	0	0	0	0	0	0	0	0	0.006	0	0	0	0	0	0	0	0	0	0	0	0	0	0	0	0	0	0	0	0.045	0	0	0	0.157	0.007	0	0	0	0	0	0	0
ADCY3	2.765	2.751	4.093	4.648	2.964	3.669	3.921	3.922	3.631	1.503	3.521	3.119	3.34	1.382	3.362	3.063	3.1	1.932	2.93	1.342	1.911	3.626	2.746	2.984	3.716	2.612	2.268	1.684	2.894	3.76	3.041	2.479	2.267	3.403	2.353	1.4	3.236	0.868	2.795	2.008	1.876	2.119	5.339	2.362	2.72	3.084	3.104	3.294	2.009
ADCY4	2.076	4.03	1.652	2.401	5.198	1.847	4.785	3.774	3.87	5.692	4.141	3.277	3.362	2.756	2.391	2.319	2.951	1.668	2.214	3.026	3.395	2.604	2.84	3.415	2.47	2.323	3.578	3.742	1.799	2.596	4.489	2.975	1.889	2.483	4.309	2.766	1.559	2.81	3.971	10.657	4.37	2.346	2.91	4.501	3.106	2.74	4.902	4.511	2.417
ADCY5	0	0	0	0	0	0	0.059	0	0	0	0	0	0	0	0	0	0	0	0	0	0.013	0	0	0	0	0	0.01	0	0	0	0	0	0	0.008	0.029	0	0.017	0	0	0	0.005	0.005	0	0	0	0.009	0	0	0
ADCY6	0.065	0	0.098	0.229	0.26	0.168	0.344	0.142	0.078	0	0.105	0.162	0	0.108	0	0.079	0.005	0	0.033	0.114	0.014	0.058	0.268	0.044	0.208	0.059	0.005	0.006	0.217	0.177	0.078	0.128	0.046	0.027	0.037	0.082	0.024	0	0.085	0.135	0	0	0.005	0.219	0	0	0	0.07	0
ADCY7	33.495	41.459	30.269	27.501	34.286	25.009	34.378	28.516	37.386	30.406	47.638	28.942	39.131	23.405	31.06	31.558	36.857	30.605	36.68	30.237	7.452	42.319	26.332	28.219	33.476	19.971	34.98	31.179	51.223	31.352	29.153	48.814	20.923	29.99	31.66	20.613	25.623	7.074	18.737	14.848	23.937	28.351	37.105	24.75	23.001	35.129	33.218	25.479	22.677
ADCY8	0	0	0	0	0	0	0	0	0	0	0	0	0	0	0	0	0	0.007	0	0	0	0	0	0	0	0	0.016	0	0	0	0	0	0	0	0	0	0	0	0	0	0	0	0	0	0	0.014	0	0	0.007
ADCY9	2.064	4.363	1.415	2.372	2.193	2.247	2.324	2.868	2.292	2.376	2.862	2.445	2.541	1.778	1.239	3.6	2.042	1.651	3.476	1.405	0.908	2.775	1.327	3.741	1.88	1.192	3.448	2.69	2.318	4.119	2.36	4.726	1.912	5.165	3.238	1.018	1.722	0.806	1.381	0.987	1.597	2.476	1.927	1.103	2.039	1.527	1.859	3.207	2.027
ADCYAP1	0	0	0	0	0	0	0	0	0	0	0	0	0	0	0	0	0	0	0	0	0	0	0	0	0	0	0	0	0	0	0	0	0.01	0	0	0	0	0	0	0	0	0	0	0	0	0	0	0	0.039
ADCYAP1R1	0	0.017	0	0	0	0	0	0	0	0	0	0	0	0	0	0	0.011	0	0	0	0	0	0	0	0	0	0.006	0	0	0	0	0	0	0	0	0	0	0	0	0	0	0	0.005	0	0	0	0	0	0
ADD1	46.248	39.737	50.845	44.234	39.579	48.861	46.877	41.07	46.948	55.075	51.37	53.85	59.677	40.003	43.696	59.91	43.355	54.366	57.444	62.085	22.597	58.553	46.992	62.138	58.294	43.471	54.518	38.494	57.619	54.58	40.435	43.335	44.046	50.737	39.645	38.525	45.344	29.148	43.183	32.58	47.383	49	51.846	45.429	39.798	48.849	43.441	41.065	42.202
ADD2	0.413	0.834	0.316	1.637	0.475	0.813	0.723	0.268	0.532	0.247	0.706	0.413	1.524	0.311	0.592	0.575	0.871	0.494	0.568	1.337	0.261	0.13	0.421	0.606	1.034	0.351	0.682	0.455	0.878	0.442	0.345	0.254	0.45	0.489	0.356	0.409	0.671	0.178	0.217	0.267	0.693	0.588	0.46	0.366	0.363	0.555	0.207	0.462	0.58
ADD3	17.278	59.496	32.524	37.895	36.557	24.581	36.61	26.609	28.708	29.167	29.58	25.739	33.64	29.266	25.959	22.802	37.361	27.839	31.296	36.671	6.065	30.663	19.55	24.857	31.194	21.261	30.064	19.457	38.518	26.417	22.605	27.005	20.157	21.783	12.259	9.874	24.499	5.165	17.35	15.529	33.722	30.245	38.249	23.381	22.178	42.146	35.313	30.797	29.798
ADGB	0	0	0	0	0	0	0	0	0	0	0	0	0	0	0	0	0	0.007	0	0	0.021	0	0	0	0	0	0.064	0	0	0	0.007	0	0	0	0	0	0	0	0	0	0	0	0	0	0	0	0	0	0
ADGRA1	0	0	0	0	0	0	0	0	0	0	0	0	0	0	0	0	0	0	0.006	0	0.017	0	0	0	0	0	0	0	0	0	0	0	0	0	0	0	0	0	0	0	0	0	0	0	0	0	0	0	0
ADGRA2	0.982	0.767	0.719	0.381	0.735	0.485	0.638	0.961	0.46	0.823	1.667	1.19	0.787	0.406	0.14	0.351	0.849	1.82	0.401	0.115	0.016	0.296	0.557	0.402	0.396	0.811	0.843	1.119	0.15	1.245	0.622	0.673	0.766	1.078	0.453	0.691	0.708	0.313	0.493	0.125	0.675	1.084	0	0.407	0.34	0.162	0.344	0.637	0.546
ADGRA3	0.09	0.237	0.608	0.131	0.083	0.322	0.12	0.396	0.327	0.643	0.354	0.36	0.127	0.144	0	0.179	0.014	0.054	0.126	0	0	0.081	0.412	0.306	0	0.213	0.622	0.804	0.124	0.323	0.09	0.064	0.16	0.032	0.125	0.114	0.118	0	0.499	0.196	0	0.263	0.153	0.146	0.143	0.2	0.056	0.16	0.17
ADGRB1	0.272	0.304	1.259	1.003	0.934	0.368	0.154	1.282	0.795	0.763	0.625	0.427	0.712	0.679	0.471	0.413	0.966	0.231	0.46	1.165	0	0.723	0.633	0.396	0	0.239	0.39	0.148	0.479	0.692	0.734	0.288	0.857	0.824	0.741	0.675	0.226	0.156	0.536	1.251	0.218	0.614	0.908	0.116	0.301	1.068	0.381	0.258	0.648
ADGRB2	0.553	0.581	0.846	0.287	1.161	0.544	0.321	0.464	0.369	0.625	0.431	0.261	0.453	0.17	1.003	0.486	0.077	0.577	0.724	0.27	0.284	1.861	0.62	0.422	0.088	0.219	0.957	0.008	0	0.615	0.549	0.786	0.524	0.782	0.822	0.122	0.276	0.568	0.669	0.986	0.256	0.413	0.218	0.423	0.393	0.298	0.412	0.239	0.388
ADGRB3	0	0	0	0	0	0	0	0	0.017	0.116	0	0	0	0.103	0	0	0.265	0.1	0.018	0	0	0	0	0	0	0.008	0.007	0	0	0.065	0	0	0.048	0.012	0	0	0	0	0	0	0.007	0.007	0.148	0	0	0	0.065	0	0.023
ADGRD1	0.274	0.415	0.296	0.287	0.254	0.178	0.181	0.264	0.262	0.099	0.311	0.266	0.15	0.385	0.209	0.127	0.055	0.307	0.275	0.395	0.011	0	0.177	0.114	0.428	0.019	0.39	0.005	0.127	0.154	0.189	0.174	0.233	0.296	0.17	0.182	0.285	0	0.132	0.17	0.208	0.224	0.437	0.072	0.183	0.162	0.089	0.048	0.035
ADGRD2	0	0	0	0	0	0	0	0	0	0	0	0	0	0	0	0	0	0	0	0	0	0	0	0	0	0	0.029	0	0	0	0	0	0	0	0	0.009	0	0	0	0	0	0	0	0	0	0	0	0	0
ADGRE1	7.761	7.049	10.687	10.425	2.735	10.566	12.502	10.85	12.13	14.074	6.844	15.948	9.004	12.329	7.935	7.693	11.186	12.308	11.377	9.46	5.814	5.745	4.929	7.216	14.83	5.471	10.064	6.489	7.126	8.644	7.134	5.203	9.107	7.398	7.9	14.545	12.243	6.747	6.126	9.154	7.098	7.361	9.311	15.854	6.015	12.366	6.734	5.546	6.894
ADGRE2	20.498	11.703	10.167	18.135	15.228	17.702	31.684	15.821	53.145	46.514	28.505	18.786	23.595	36.012	30.697	12.521	32.62	26.955	14.1	14.704	14.042	12.219	17.149	18.518	27.321	14.216	24.664	18.75	27.413	22.032	18.518	15.079	12.52	13.01	21.335	16.348	13.377	14.976	13.469	14.616	13.912	25.781	20.716	26.734	20.249	20.876	13.441	11.988	28.158
ADGRE3	33.974	24.54	25.978	32.984	29.928	37.993	44.877	38.611	52.883	71.924	38.655	36.625	43.352	60.352	25.429	45.3	57.604	38.35	41.496	19.73	21.302	39.688	21.844	24.942	56.475	46.394	47.346	27.04	51.072	38.702	27.308	36.892	21.189	19.61	34.077	27.71	30.953	24.165	23.474	33.537	46.972	29.363	35.248	41.875	26.588	25.068	43.752	32.32	40.511
ADGRE5	194.425	180.914	183.961	230.987	169.764	204.494	266.25	206.314	295.064	353.034	341.072	248.924	258.638	286.533	187.95	226.977	272.179	274.522	223.133	233.49	150.8	220.674	183.384	207.113	312.041	191.154	253.795	202.193	295.261	284.726	217.253	268.179	167.079	257.865	375.704	290.739	224.251	247.991	296.504	213.457	230.489	189.148	231.88	245.644	187.546	181.021	215.54	218.676	248.311
ADGRF1	0	0	0	0	0	0	0	0	0	0	0	0	0	0	0	0	0	0	0	0	0	0	0	0	0	0	0	0	0	0	0	0	0	0	0	0.025	0	0	0	0	0	0.007	0	0	0	0	0	0	0
ADGRF2	0	0	0	0	0	0	0	0	0	0	0	0	0	0	0	0	0	0.006	0	0	0	0	0	0	0	0	0.007	0	0	0	0	0	0	0	0	0	0	0	0	0	0	0	0	0	0	0	0	0	0
ADGRF3	0.073	0	0.005	0.105	0.195	0	0.111	0.129	0.307	0.116	0.01	0.019	0.204	0.149	0	0.089	0.142	0	0.064	0	0.147	0	0.096	0.077	0	0.02	0.012	0.512	0	0.087	0.067	0.093	0.077	0.066	0.024	0.032	0.005	0	0.082	0.073	0.011	0.106	0.261	0.205	0.115	0.15	0.067	0	0.068
ADGRF4	0	0	0	0	0	0	0	0	0	0	0	0	0	0	0	0	0	0.012	0	0	0	0	0	0	0	0	0.027	0	0	0	0	0	0	0	0	0	0	0	0	0	0	0	0	0	0	0	0	0	0
ADGRF5	0	0	0	0	0	0.04	0	0	0	0	0.1	0.007	0	0	0	0	0	0.006	0	0	0.009	0.203	0	0	0	0	0.007	0	0	0	0.035	0	0	0	0	0	0	0	0	0	0	0	0	0	0	0	0	0	0
ADGRG1	14.393	16.619	9.604	14.224	8.087	10.804	10.091	8.599	4.633	22.02	12.873	11.539	10.949	4.337	6.07	13.428	7.589	8.613	19.438	23.106	3.286	29.562	7.587	16.316	12.836	2.867	16.706	8.619	13.644	16.851	13.063	22.016	8.8	22.561	15.892	4.531	11.422	3.215	6.533	1.956	8.261	12.424	10.361	5.002	17.712	14.043	13.554	11.613	6.653
ADGRG2	0	0	0	0	0	0	0	0	0.025	0	0	0	0	0	0	0	0	0	0	0	0	0	0	0.007	0	0	0.008	0	0	0	0	0	0	0	0	0	0	0	0	0	0	0.008	0	0	0	0	0	0	0
ADGRG3	35.382	32.145	35.968	50.603	60.267	50.287	51.449	38.115	89.423	69.383	46.066	37.98	32.889	62.151	23.421	36.818	51.02	40.987	34.583	26.088	28.776	25.272	22.495	21.171	53.254	49.727	46.202	27.377	36.367	55.789	49.725	43.635	23.029	20.739	54.408	27.575	26.125	44.133	68.189	130.739	65.186	41.567	53.674	56.747	30.771	41.791	37.421	50.326	49.695
ADGRG4	0	0	0	0	0	0	0	0	0	0	0	0	0	0	0	0	0	0	0	0	0.011	0	0	0	0	0	0.021	0	0	0	0	0	0	0	0	0.015	0	0	0	0	0	0.004	0	0	0	0	0	0	0
ADGRG5	3.489	11.245	4.712	4.881	3.502	4.857	7.057	3.356	2.815	3.945	3.425	7.791	6.396	2.879	4.676	3.252	3.471	5.362	6.853	6.126	1.81	11.101	4.5	6.949	8.093	1.527	7.182	4.588	3.039	4.381	4.224	6.078	2.76	6.851	3.686	1.962	5.81	3.335	4.63	1.976	4.226	2.305	6.354	3.599	2.324	8.338	6.019	5.098	3.109
ADGRG6	0.005	0	0.237	0	0	0.122	0.033	0	0.013	0.005	0.068	0.043	0	0	0.087	0	0.038	0.084	0.005	0	0	0	0.052	0	0	0	0.005	0	0	0.066	0.009	0.004	0	0.035	0.015	0	0	0.134	0	0	0	0	0.186	0	0	0.005	0	0	0
ADGRG7	0	0	0	0	0	0	0	0	0	0	0	0	0	0	0	0	0	0	0	0	0.028	0	0	0	0	0	0.011	0	0	0	0	0	0	0	0	0	0.009	0	0	0	0.01	0	0	0	0	0	0	0	0
ADGRL1	2.803	3.002	3.302	2.479	2.683	2.25	2.448	2.478	2.784	2.175	3.39	2.01	4.02	1.258	1.91	1.452	2.454	3.185	1.896	3.632	0.325	4.022	3.225	3.446	2.521	1.48	1.401	1.61	1.91	3.428	2.229	3.472	3.392	1.933	2.204	0.98	1.621	1.463	4.253	2.489	2.573	3.074	2.917	2.384	2.234	2.541	0.951	3.165	1.852
ADGRL2	0	0	0	0	0	0	0	0	0	0	0	0	0	0	0	0	0.007	0	0	0	0.016	0	0	0	0	0	0.008	0	0	0	0	0	0	0	0	0.022	0	0	0	0	0	0	0	0	0	0.004	0	0	0
ADGRL3	0	0	0	0	0	0	0	0	0	0	0	0	0	0	0	0	0	0	0	0	0	0	0	0	0	0	0.007	0	0	0	0.015	0	0	0.006	0	0	0	0	0	0.046	0.002	0	0.015	0	0	0.006	0	0	0
ADGRL4	0	0	0	0	0	0	0	0	0	0	0.127	0	0	0	0	0	0	0	0	0	0.015	0	0	0	0	0	0.012	0	0	0	0	0	0	0	0	0	0	0	0	0	0	0.012	0	0	0	0	0	0	0
ADGRV1	0.002	0.053	0	0	0	0	0.021	0	0.026	0.002	0	0	0	0	0	0	0.027	0.012	0.011	0.02	0.025	0.002	0	0	0	0	0.011	0	0	0	0.009	0.002	0.007	0	0	0	0.023	0	0	0	0	0.002	0.002	0	0	0.002	0.024	0	0
ADH1A	0	0	0	0	0	0	0	0	0	0	0	0	0	0	0	0	0	0	0	0	0	0	0	0	0	0	0	0	0	0	0	0	0.05	0	0	0	0	0	0	0	0	0	0	0	0	0	0	0	0
ADH1B	0	0	0	0	0	0	0	0	0	0	0	0	0	0	0	0	0	0	0	0.012	0	0	0	0	0	0	0	0	0	0	0	0	0	0	0	0	0	0	0	0	0	0.01	0	0	0	0	0	0.038	0
ADH1C	0	0	0	0	0	0	0	0	0	0	0	0	0	0	0	0	0	0	0.026	0	0	0	0	0	0	0	0	0	0	0	0	0	0	0	0	0	0	0	0	0	0	0	0	0	0	0	0	0	0
ADH4	0	0	0	0	0	0	0	0	0	0	0	0	0	0	0	0	0	0.018	0.017	0	0.025	0	0	0	0	0	0.02	0	0	0	0	0	0	0	0	0	0	0	0	0	0	0	0	0	0	0	0	0	0
ADH5	7.889	17.739	15.679	10.005	12.567	12.713	11.238	6.078	5.673	11.994	8.317	10.073	17.696	5.754	8.691	7.593	11.372	11.51	11.638	11.73	6.867	11.551	9.58	11.974	10.308	5.815	11.646	7.333	11.261	9.337	8.899	8.242	10.338	11.352	5.112	5.495	11.03	6.793	6.984	6.122	7.264	5.784	11.435	6.001	9.063	13.151	8.931	10.652	10.69
ADH6	0	0	0	0	0	0	0	0	0	0	0	0	0	0	0	0	0	0	0	0	0.016	0	0	0	0	0	0.012	0	0	0	0	0	0	0	0	0	0.064	0	0	0	0.012	0	0	0	0	0	0	0	0
ADH7	0	0	0	0	0	0	0	0	0	0	0	0	0	0	0	0	0.017	0	0	0	0.024	0	0	0	0	0	0	0	0	0	0	0	0	0	0	0	0	0	0	0	0	0	0	0	0	0	0	0	0
ADHFE1	3.515	14.072	10.779	8.544	15.42	4.253	6.042	7.692	6.602	11.993	8.934	5.896	5.748	7.145	10.829	4.085	4.987	6.568	4.184	13.733	5.557	5.152	7.217	6.993	9.806	2.457	6.494	10.006	7.661	6.542	7.745	11.231	5.69	7.488	2.652	2.979	5.487	3.199	9.879	9.28	6.757	4.97	5.84	5.24	10.91	8.776	11.348	12.82	7.101
ADI1	4.996	6.74	5.438	5.529	7.305	6.397	6.286	5.114	6.352	7.113	5.608	5.485	7.144	3.91	5.136	3.856	8.845	6.364	5.163	4.639	6.676	4.088	6.255	7.076	4.891	5.795	4.752	6.23	7.341	7.13	7.307	3.233	8.523	7.258	3.669	4.298	7.738	2.812	4.329	4.263	4.89	3.854	8.495	4.633	6.847	8.552	5.389	6.791	5.448
ADIG	0	0	0	0	0	0	0	0	0	0	0	0	0	0	0	0	0	0	0	0	0	0	0	0	0	0	0	0	0	0	0	0	0	0	0	0	0	0	0	0	0.06	0	0	0	0	0	0	0	0
ADIPOQ	0	0	0	0	0	0	0	0	0	0	0	0	0	0	0	0	0	0	0.041	0.011	0.024	0	0	0	0.008	0	0.019	0	0.017	0	0	0	0	0	0	0	0	0	0	0	0	0	0	0	0	0	0	0	0
ADIPOR1	419.241	147.053	184.733	299.07	230.403	324.392	261.352	207.255	157.387	143.675	136.983	328.248	113.84	335.859	581.428	789.223	174.227	169.277	414.509	295.564	232.234	347.688	661.613	349.52	164.196	430.106	251.053	404.928	259.673	259.848	287.564	297.588	324.429	233.646	438.746	658.407	324.115	190.012	306.966	137.181	261.234	317.892	134.979	372.354	297.93	147.457	282.44	262.002	478.681
ADIPOR2	12.633	19.517	14.965	15.144	16.837	16.059	15.566	12.582	16.395	19.502	15.075	15.086	13.598	16.124	13.603	12.083	12.621	16.545	13.076	13.478	6.125	15.466	11.181	13.337	14.152	11.461	12.503	5.308	11.742	17.07	12.764	16.681	12.046	17.058	7.818	8.168	12.275	8.846	12.562	12.441	11.096	9.723	13.723	9.864	12.785	8.758	12.038	13.823	13.599
ADIRF	0	0	1.423	0	0	0	0	0	0	1.663	0	0	1.052	0	0	0	0	0	0	0	0	0	0	0	0	0	0	0	0	0	0.058	0	0	0	0	0	0	0	0	0	0	0	0	0	0	0	0	0	0
ADK	2.077	5.792	4.042	2.864	3.866	3.871	1.83	3.108	1.912	0.819	3.146	1.901	5.577	3.433	2.941	1.917	3.335	3.78	2.809	3.643	1.411	1.639	6.004	2.07	2.021	1.878	1.91	1.677	1.636	2.741	2.707	2.329	2.545	3.407	1.236	1.975	4.751	1.477	2.473	4.119	1.967	2.607	3.076	3.238	3.392	6.136	3.948	3.181	3.215
ADM	24.603	15.559	22.175	48.453	16.696	40.158	41.551	29.892	83.481	40.766	32.845	21.711	41.022	44.445	36.991	26.888	57.268	36.822	37.626	25.978	15.824	28.218	21.698	12.376	69.361	24.482	38.893	25.813	72.478	60.384	39.826	32.61	27.989	16.863	44.313	65.861	19.431	27.763	19.232	56.087	36.071	27.779	72.352	60.227	16.894	30.416	38.347	32.139	37.771
ADM2	0.02	0	0	0	0	0	0	0.111	0.12	0	0.583	0.041	0.084	0	0	0.073	0	0.107	0.026	0	0	0	0.079	0	0	0.043	0.01	0	0	0.075	0.11	0	0	0.075	0.078	0.089	0	0	0	0	0.197	0	0	0	0	0	0.037	0.148	0.056
ADM5	0.76	2.244	1.378	0.659	0	0.263	0.303	0.439	1.046	3.12	1.364	0.338	0.533	0	0	0.05	0.293	1.164	0.428	5.366	1.661	0.781	1.402	2.549	0	0.71	3.617	0	0	0.912	2.169	1.521	0.876	2.365	0.478	0	1.326	0	1.522	3.073	0	0	1.924	0.525	0.857	0	1.305	1.506	0.569
ADNP	5.389	9.97	5.291	8.914	11.343	8.089	7.788	6.695	8.204	9.499	11.742	6.043	7.672	7.747	6.656	5.918	7.528	8.65	5.426	8.469	2.77	7.028	5.776	7.667	6.577	5.794	5.804	3.934	9.256	6.612	6.666	7.461	5.584	7.752	2.823	5.445	5.064	2.317	7.131	4.321	8.349	8.82	9.041	5.572	6.228	7.834	6.366	9.676	8.137
ADNP2	4.862	8.476	5.111	8.157	6.115	6.695	5.361	4.556	4.124	5.153	5.484	4.012	4.253	3.993	3.729	4.773	4.95	5.335	3.438	6.421	0.599	4.184	2.2	4.574	3.738	3.965	3.286	0.792	5.48	6.143	5.551	5.595	5.204	5.799	2.673	2.248	3.182	0.653	4.303	2.666	3.445	4.03	3.945	3.782	3.452	6.286	5.246	9.341	7.423
ADO	2.788	4.6	4.415	6.317	4.226	3.191	2.66	2.931	3.042	3.269	2.324	3.057	4.729	2.886	1.613	2.288	2.442	4.522	2.254	3.441	0.711	4.104	2.734	3.195	3.715	1.896	2.761	0.531	2.824	4.167	2.824	3.225	3.303	4.88	1.525	0.994	3.701	1.094	1.812	2.291	3.373	1.905	3.322	2.276	4.441	4.01	3.68	4.346	3.33
ADORA1	0	0	0	0.394	0	0	0.085	0.162	0	0.012	0	0.014	0	0.122	0	0	0.048	0	0.059	0	1.209	0	0	0.048	0	0	0	0	0	0	0	0	0	0	0	0	0	0	0	0	0	0	0	0	0	0.024	0	0.099	0
ADORA2A	0.199	0.496	0.181	0.426	0.508	0.477	0.012	0.713	0.665	0	0.075	0.239	0.635	0.238	0	0.407	1.419	0.219	0.054	0.361	0	0	0.03	0.277	0.323	0.401	1.328	0	0	0.284	0.574	0.742	0.182	0.321	1.216	0	0.094	0	0.379	0.37	0.13	0	0.466	0.193	0.081	0	0.652	0.014	0.619
ADORA2B	0.155	0	0	0	0	0.086	0.094	0.104	0.047	0	0.006	0.099	0.109	0.081	0	0.074	0	0.079	0.213	0	0	0.159	0.293	0.013	0	0.209	0.396	0	0.229	0.192	0	0.031	0.1	0.161	0.079	0.178	0.039	0.063	0.033	0	0	0	0	0.1	0.45	0	0.055	0	0.036
ADORA3	0.117	0	0	0	0.094	0	0	1.092	0.245	0.614	0	0.292	0.379	0.943	0	0.344	0.38	0.147	0.165	1.935	0	0	0.653	0.339	0.66	0	1.262	0	0	0.276	0.12	0.259	0.04	0.453	0.138	1.068	0.123	1.155	0.369	1.003	0.749	0.024	1.229	1.566	0.939	0	0	0.304	0
ADPGK	18.059	26.074	17.359	21.042	34.563	23.98	30.197	23.858	29.826	26.416	32.012	26.171	26.807	20.008	18.433	18.929	27.726	27.147	18.607	25.794	9.884	15.212	20.633	22.199	22.965	17.374	22.412	15.418	23.017	23.286	25.38	24.236	20.756	23.539	14.594	15.824	16.856	13.11	19.197	20.814	24.868	24.626	27.382	21.355	16.991	23.703	26.052	27.052	23.793
ADPRH	1.128	1.298	1.31	2.739	0.318	1.066	0.75	2.12	1.637	1.732	1.974	2.146	1.651	1.58	0.206	1.42	2.365	1.529	1.518	1.945	0.164	1.362	2.035	1.591	2.085	0.765	0.719	0.242	2.628	1.463	0.959	1.143	1.462	1.443	0.988	2.048	2.21	0.762	0.955	1.222	1.402	0.63	2.732	0.689	1.01	2.055	1.848	1.309	1.851
ADPRHL1	0.036	0	0	0.112	0.05	0.014	0.023	0.116	0.026	0.069	0.035	0.056	0.035	0.052	0	0.082	0.058	0.003	0.104	0	0.009	0.045	0.046	0.065	0	0.07	0.025	0	0	0.03	0.003	0.067	0.03	0.06	0.011	0.035	0.022	0.038	0.004	0.14	0.084	0.14	0.042	0.021	0.098	0.304	0.192	0.053	0.075
ADPRM	3.849	7.015	12.491	8.83	12.179	5.441	6.587	2.366	5.285	3.351	4.703	5.525	11.319	6.386	6.597	2.727	5.76	6.5	3.985	1.87	3.91	8.203	6.425	6.094	2.007	4.738	7.904	0.837	5.777	8.762	5.358	6.888	8.569	6.472	2.51	3.606	4.84	2.146	4.536	7.634	6.959	1.92	8.732	3.072	5.282	1.33	5.567	9.723	6.812
ADPRS	9.419	8.716	12.212	7.924	16.501	9.216	10.913	12.068	13.632	10.513	12.341	9.394	14.379	9.346	6.131	10.093	12.768	10.415	8.64	9.928	6.413	10.863	11.557	10.811	2.763	5.761	11.675	10.467	7.299	10.252	9.563	11.563	12.681	16.429	9.439	7.293	9.452	7.059	11.866	16.856	7.044	3.658	7.904	9.473	7.248	10.597	8.919	6.658	6.49
ADRA1A	0	0	0	0	0	0	0	0	0	0	0	0	0	0	0	0	0	0	0	0.002	0	0	0	0	0	0	0	0	0	0	0	0	0	0	0	0	0	0	0	0	0	0	0	0	0	0	0	0	0
ADRA1B	0	0	0	0	0	0	0	0	0	0	0	0	0	0	0	0	0	0.004	0	0	0.01	0	0	0	0	0	0	0	0	0	0	0	0	0	0	0	0	0	0	0	0	0	0	0	0	0	0	0	0
ADRA1D	0	0	0	0	0	0	0	0	0	0	0	0	0	0	0	0	0	0	0	0	0.093	0	0	0	0	0	0	0	0	0	0	0	0	0	0	0	0	0	0	0	0	0	0	0	0	0	0	0	0
ADRA2A	0.099	0.119	0.3	0.01	0.155	0	1.144	0.434	0.195	0	0	0.069	0.062	0.01	0.184	0.04	0.287	0	0.039	0.013	0.436	0	0.131	0.259	0	0.252	0.274	0	0	0.482	0.253	0.384	0.075	0.046	0.334	0	0.173	0.165	0.334	0	0	0	0.186	0.064	0	0.925	0.285	0.265	0.071
ADRA2B	0	0.25	0	0	0	0	0.037	0.21	0.046	0	0	0	0	0	0	0.063	0	0.258	0.071	0	0	0.187	0.276	0	0	0	0	0	0	0.058	0	0.01	0	0.058	0.068	0.227	0.04	0	0.052	0.258	0	0	0	0	0.012	0	0.3	0	0.037
ADRA2C	0	0	0	0	0	0	0	0	0	0	0	0	0	0	0	0	0	0.018	0	0	0	0	0	0	0	0	0.02	0	0	0	0	0	0	0	0	0	0	0	0	0	0	0	0	0	0	0	0	0	0
ADRB1	0.253	0	0	0.049	0	0.082	0.135	0.085	0	0	0.137	0.058	0.118	0.167	0	0.322	0	0.515	0.185	0	0.179	0	0	0.28	0.012	0	0.014	0	0	0.189	0.06	0.119	0.096	0.106	0.028	0	0.012	0.767	0.158	0	0	0	0	0	0.015	0	0	0	0.136
ADRB2	5.228	7.179	3.584	6.047	3.414	4.579	7.021	2.211	3.225	5.921	3.894	5.092	6.361	3.878	3.898	3.768	0.63	7.895	6.39	5.301	0.948	10.228	3.63	5.22	3.022	2.199	4.417	0.921	6.303	5.606	6.901	4.834	3.554	7.389	5.987	1.838	4.356	1.272	1.549	1.124	1.595	2.664	3.372	2.197	2.996	3.829	7.267	5.071	3.135
ADRB3	0	0	0	0	0	0	0	0	0	0	0	0	0	0	0	0	0	0	0	0	0	0	0	0	0	0	0	0	0	0	0	0	0	0	0	0	0	0	0	0	0	0	0	0	0	0	0	0	0
ADRM1	21.807	22.741	23.917	21.899	23.473	22.035	22.632	23.122	18.42	15.518	13.488	20.228	25.189	18.673	14.601	21.819	19.811	21.107	21.342	21.231	14.705	16.643	18.407	18.175	23.139	15.315	20.555	15.61	19.45	22.074	21.43	19.585	22.823	29.822	23.052	18.28	21.293	22.652	17.065	27.418	17.547	11.784	20.132	21.526	18.931	21.819	20.92	17.392	16.418
ADSL	4.497	5.744	6.046	5.784	6.815	3.723	6.78	4.586	3.969	4.767	5.677	4.121	6.9	2.451	2.853	3.828	6.505	4.69	5.529	4.352	4.375	3.582	4.185	5.851	7.171	3.785	4.813	3.167	3.767	4.981	4.778	3.569	6.367	6.269	3.072	4.331	6.729	4.788	5.044	5.335	4.033	4.726	5.301	3.466	3.937	4.518	6.115	3.857	4.967
ADSS1	0.473	0	2.18	1.051	0.152	0.386	0.937	0.574	0.714	0.659	0.199	0.51	0.557	0.863	0	0.588	0.204	0.541	0.365	0.312	0.724	0.477	0.432	0.581	0	0.598	1.167	0.715	0.484	0.398	0.595	0.064	0.819	0.365	0.222	1.182	0.545	0.405	0	0.703	0.213	1.634	0.08	0.018	0.319	0.435	0	0.49	0.473
ADSS2	6.419	13.317	11.219	10.17	12.766	9.056	12.101	7.632	9.697	9.419	12.49	7.985	13.413	8.844	6.39	6.169	7.973	8.155	7.251	7.968	3.008	9.445	5.257	7.111	8.451	5.958	8.226	7.734	8.152	9.561	8.794	9.538	8.968	9.711	2.697	4.504	7.657	2.157	7.818	8.883	8.287	7.025	8.954	4.443	8.262	11.241	11.59	9.883	9.673
ADTRP	0.018	1.15	0.827	0.943	1.358	0.48	0.882	0.329	0.654	0	0.103	0.395	1.1	0.022	0.013	0.706	0.651	0.927	0.201	0.49	0.239	0.19	1.001	0.202	0	0.381	0.744	0.295	0.331	0.335	0.113	0.323	0.881	0.172	0.047	0.366	0.495	0.219	0.474	0.678	0.317	1.948	2.456	0.268	0.152	1.29	0.508	0.335	0.341
AEBP1	0.964	3.922	3.234	1.385	4.767	2.083	1.911	2.2	2.839	1.444	2.639	1.957	3.409	0.984	1.275	1.118	2.617	1.296	1.318	2.306	1.956	1.502	3.47	2.884	2.221	0.621	2.866	0.761	3.33	3.048	1.216	0.642	2.2	2.259	1.298	0.592	1.682	1.54	4.698	2.367	1.984	2.013	2.284	1.723	2.193	3.581	2.348	1.227	1.505
AEBP2	2.025	3.492	3.148	5.756	3.091	3.821	3.96	1.995	3.324	1.426	4.371	2.1	3.188	2.841	1.575	2.236	2.841	2.448	3.192	2.523	1.201	3.396	1.864	2.399	2.394	1.684	2.447	2.039	3.765	3.295	2.647	3.216	3.127	2.509	1.382	1.479	1.815	0.676	0.82	1.461	2.895	2.65	4.823	2.058	3.136	5.116	3.138	2.379	3.882
AEN	6.979	5.907	9.252	8.814	5.685	6.084	7.73	3.843	5.49	6.144	5.7	6.565	10.016	5.103	3.682	8.774	4.015	4.846	7.008	9.871	1.575	5.386	3.996	8.264	2.755	3.017	7.741	4.531	4.656	7.533	5.835	9.018	3.988	8.123	3.876	3.252	4.312	3.935	5.231	4.799	3.092	6.043	8.634	4.972	5.949	4.499	4.651	6.137	7.131
AFAP1	0.74	0.91	1.068	0.797	0.761	0.983	0.643	1.137	0.639	1.083	1.397	0.948	0.621	0.438	0.486	0.456	0.44	0.917	1.069	0.831	0.504	0.669	0.477	1.178	0.219	0.831	1.429	0.089	0.868	1.527	0.865	1.051	0.852	1.05	0.756	0.269	1.779	0.413	0.312	0.31	0.513	1.103	0.636	0.25	0.674	1.048	0.509	1.128	2.236
AFAP1L1	0	0	0.277	0	0	0	0.095	0	0.005	0.069	0	0.041	0	0	0	0.055	0.06	0	0.041	0	0	0	0.092	0	0	0	0.007	0	0	0	0	0	0	0	0.006	0	0.046	0	0.06	0.037	0	0.368	0	0.026	0	0	0	0	0.075
AFAP1L2	0.244	0.581	0.536	0.342	0.166	0.153	0.277	0.335	0.006	0.082	0	0.114	0.127	0.122	0.394	0.281	0.467	0	0.29	0.315	0.643	0.716	0.462	0.306	0.221	0.197	0	0.946	0	0.172	0.141	0.435	0.107	0.132	0.285	0.225	0.069	0	0.327	0.132	0.296	0.899	0.293	0.008	0	0.348	0.874	0.335	0.127
AFDN	0.345	1.278	1.132	2.324	2.149	1.174	1.699	0.642	3.608	1.985	1.559	1.396	0.856	1.581	0.962	1.418	4.412	2.704	0.595	1.811	0.346	3.024	0.416	1.597	1.028	1.655	1.774	1.797	1.532	1.166	1.015	1.932	0.181	1.468	0.611	0.709	0.595	0.141	0.892	0.666	2.768	0.195	1.116	1.364	0.898	1.106	1.856	0.803	1.178
AFF1	5.143	14.117	4.581	8.209	5.997	7.273	10.849	8.791	16.524	9.386	16.01	6.94	9.692	6.449	7.846	7.566	12.725	8.594	7.068	8.827	2.838	7.131	4.221	5.827	10.311	5.372	9.073	5.122	11.788	8.87	10.904	10.424	5.527	5.886	4.847	6.929	5.832	1.758	7.697	5.011	9.086	12.186	11.921	8.713	4.545	10.177	8.472	7.479	8.173
AFF2	0.037	0	0.302	0.053	0.037	0.045	0.037	0.075	0.153	0.134	0.06	0.102	0.047	0.169	0.196	0.042	0.1	0	0.054	0	0.004	0.111	0.07	0.022	0.303	0.151	0.006	0	0	0.075	0.097	0.047	0.131	0.046	0	0.126	0.078	0	0.007	0.051	0	0.095	0.068	0.012	0.003	0.057	0.085	0.068	0.067
AFF3	0.544	0.521	0.986	1.206	1.06	1.084	1.022	0.569	0.782	0.505	1.163	0.523	1.222	0.623	1.103	0.614	1.318	1.022	0.388	1.599	0.155	0.493	0.342	0.461	0.201	0.306	0.629	0.341	0.569	0.859	0.964	0.403	0.66	0.531	0.212	0.245	0.476	0.617	0.36	0.353	0.595	1.34	0.858	0.195	0.387	0.733	0.837	0.755	0.811
AFF4	4.781	10.698	4.205	13.559	8.888	8.312	6.686	7.038	9.651	6.062	9.359	6.31	7.08	7.746	5.364	5.934	7.946	7.867	4.126	7.234	0.715	5.961	3.175	5.115	8.456	4.825	8.375	4.421	8.256	7.886	8.042	8.609	5.427	6.343	3.051	3.451	4.21	0.715	3.194	3.399	8.487	6.688	7.493	5.523	4.489	7.873	8.015	8.865	11.644
AFG1L	0.16	0.667	0	0.084	0.151	0.33	0.108	0.226	0.066	0.11	0	0.02	0.262	0.115	0	0.133	0.366	0.108	0.132	0.331	0	0	0	0.114	0	0.127	0.188	0.167	0.346	0.061	0.128	0.033	0.243	0.167	0.005	0.186	0.127	0.104	0.125	0.252	0	0.005	0.344	0.009	0	0.099	0.144	0.225	0.098
AFG3L2	5.78	9.283	7.932	7.498	8.121	8.876	6.602	6.532	5.414	6.985	9.959	7.514	6.688	6.766	6.504	7.622	9.8	8.308	8.085	9.844	3.397	9.817	4.731	8.615	7.1	4.771	6.102	3.314	5.154	7.272	6.506	7.28	7.113	8.888	3.885	3.53	6.617	3.526	6.586	4.971	6.796	6.67	7.417	5.61	6.761	6.55	5.586	6.675	6.266
AFM	0	0	0	0	0	0	0	0	0	0	0	0	0	0	0	0	0.019	0	0	0	0	0	0	0	0	0	0	0	0	0	0	0	0	0	0	0	0	0	0	0	0	0	0	0	0	0	0	0	0
AFMID	1.079	0.986	1.771	0.645	1.083	1.119	2.345	1.296	2.539	2.364	1.448	1.37	2.138	1.442	2.016	0.799	2.706	1.495	1.402	0.438	0.261	1.004	1.182	1.512	0.392	1.54	2.664	1.612	1.595	1	1.217	1.168	2.274	1.465	0.327	1.592	1.963	0.954	2.566	1.174	1.064	0	3.014	1.51	1.252	3.614	2.527	1.823	1.484
AFP	0	0	0	0	0	0	0	0	0	0	0	0	0	0	0	0	0	0	0.015	0	0	0	0	0	0	0	0	0	0	0	0	0	0	0	0	0	0	0	0	0	0	0	0	0	0	0	0	0	0
AFTPH	6.482	17.094	14.262	14.956	13.568	13.672	15.037	10.507	16.245	14.681	14.68	11.668	17.316	15.087	13.318	11.177	18.297	15.716	11.301	13.224	4.098	13.039	6.001	9.042	14.756	11.195	13.866	16.881	19.738	12.836	10.091	12.146	8.543	9.775	7.199	10.158	10.541	4.08	8.049	8.316	16.672	13.151	12.93	11.953	7.454	13.208	14.567	15.284	16.096
AGA	3.192	5.264	6.131	3.061	3.352	5.789	6.536	5.664	4.165	3.31	6.112	4.488	5.947	4.618	3.677	3.551	2.923	5.927	5.007	7.043	2.034	5.554	7.008	4.95	4.479	2.539	2.987	5.929	3.373	3.158	6.159	4.135	6.632	5.437	2.629	4.213	6.045	2.491	3.298	3.138	3.33	1.683	8.561	5.012	3.491	10.277	4.115	2.875	5.858
AGAP1	1.07	0.732	0.881	0.538	0.444	0.377	0.616	0.683	0.293	0.962	0.486	1.053	0.635	0.314	0.829	0.682	0.359	1.241	0.888	0.46	0.385	2.198	0.307	1.105	0.419	0.392	1.073	0.341	0.602	1.095	0.73	1.589	0.783	1.584	0.671	0.096	0.498	0.328	0.346	0.096	0.222	0.202	0.245	0.427	0.596	1.135	0.699	1.134	0.583
AGAP11	0	0	0.022	0	0.049	0.072	0	0	0	0	0.159	0	0.009	0	0.115	0	0	0	0.011	0	0.047	0	0	0.011	0.086	0	0.037	0	0	0.01	0.104	0	0	0.01	0.036	0.044	0	0	0.165	0.011	0.012	0	0	0	0	0	0	0	0
AGAP2	7.539	9.786	10.098	9.501	8.402	7.688	9.317	9.149	15.236	11.825	13.812	8.21	10.422	8.519	10.099	9.513	9.841	7.992	10.759	10.657	4.815	9.911	8.27	9.679	12.489	8.835	9.197	5.468	12.902	11.545	9.655	11.843	7.551	11.81	16.338	7.346	7.628	8.542	9.931	9.453	8.07	8.691	12.144	7.549	6.202	10.656	8.277	10.82	8.863
AGAP3	5.299	4.48	5.08	4.163	7.725	3.603	4.676	6.052	5.928	3.835	5.603	5.488	6.471	3.368	2.656	4.311	4.093	5.096	6.15	3.333	4.828	4.43	4.45	3.84	4.346	3.191	5.648	4.241	5.239	5.399	4.451	5.943	4.738	7.526	5.921	4.798	3.83	3.508	3.814	5.604	5.022	5.137	7.44	3.828	4.248	4.778	4.756	2.472	4.31
AGAP4	2.863	7.526	4.553	4.453	3.166	3.181	3.659	3.582	2.173	2.775	4.796	2.61	4.516	1.816	4.324	3.169	5.012	2.757	2.098	3.514	0.741	3.079	3.066	3.797	3.004	1.413	2.647	2.784	2.633	4.087	2.871	3.37	2.259	3.186	1.127	2.224	2.175	1.363	1.204	3.612	3.053	1.563	4.672	2.334	3.895	3.25	4.931	3.972	4.075
AGAP5	1.054	2.036	1.912	1.065	2.733	0.702	1.042	3.592	1.011	0.973	2.577	1.632	1.279	0.574	1.541	1.15	0.537	1.518	0.896	1.166	0.12	1.415	0.938	0.753	1.312	0.668	3.176	1.259	1.68	0.846	0.562	1.122	0.761	1.529	0.769	0.463	0.851	2.32	1.218	0.715	0.649	1.374	1.009	0.973	0.579	0.542	1.672	0.378	0.66
AGAP6	0.112	0.63	0	1.106	0.224	0.077	0.661	0.725	0.256	0.153	0	0.165	0.38	0	0	0.452	0.887	0.171	0.335	0	0	0	0.158	0.302	1.175	0.312	0	0	0.727	0.415	0.176	0.446	0.162	0.467	0.281	0	0.25	0	0.143	0	0.778	0.557	1.924	0.493	0.922	0.366	0.074	1.268	0.103
AGAP9	1.38	4.879	2.974	1.85	2.861	0	2.145	2.861	0.072	0.094	4.025	2.026	2.148	0.262	1.531	2.015	2.463	1.456	0.974	1.181	2.033	0.032	3.649	1.893	0.724	0.156	1.069	2.39	0.458	1.972	1.31	2.282	2.115	1.381	0.245	0.687	1.172	1.494	5.729	3.975	2.959	1.344	1.044	2.39	2.527	2.976	2.071	3.116	1.43
AGBL1	0	0	0	0	0	0	0	0	0	0	0	0	0	0	0	0	0	0	0	0	0.003	0	0	0	0	0	0.005	0	0	0	0	0	0	0	0	0	0	0	0	0	0.002	0.005	0	0	0	0	0	0	0
AGBL2	0.293	0.737	0.683	0.494	0.95	0.463	0.494	0.744	0.531	0.357	0.855	0.426	0.921	0.443	0.157	0.153	0.496	0.135	0.147	0.611	0	0.271	0.391	0.249	0.456	0.119	0.833	0.447	0.519	0.19	0.327	0.732	0.291	0.351	0.213	0.433	0.329	0.322	0.038	1.15	0.181	0.017	1.985	0.243	0.44	0.007	0.751	0.588	0.148
AGBL3	0.126	0.222	0.381	0.191	0.316	0.02	0.18	0.18	0.363	0.229	0.111	0.109	0.523	0.086	0.318	0.173	0.16	0.066	0.078	0.074	0.013	0.132	0	0.114	0.286	0.092	0.235	0	0	0.23	0.232	0.018	0.201	0.035	0.01	0	0.133	0	0.071	0.063	0.177	0.005	0.222	0.162	0.022	0.45	0.369	0.34	0.241
AGBL4	0.004	0	0	0	0	0	0	0	0	0	0	0	0	0	0	0	0	0	0.004	0	0	0	0	0	0	0	0.033	0	0	0.01	0.004	0	0	0.003	0	0	0.051	0	0	0	0	0	0	0	0	0	0	0	0
AGBL5	2.56	2.766	3.112	3.458	2.096	3.972	3.257	2.335	1.998	2.218	2.343	3.572	3.787	1.517	2.901	4.01	1.282	1.696	3.247	3.317	1.954	3.512	2.296	6.689	0.839	3.134	3.425	1.652	2.777	4.201	2.527	3.284	2.082	3.982	3.323	2.188	2.222	3.719	1.627	3.065	1.195	2.751	2.21	2.211	1.737	2.771	1.581	2.585	2.567
AGER	18.884	28.995	33.649	22.341	62.887	23.682	34.658	49.32	37.551	46.503	37.182	27.155	39.304	29.673	31.75	24.272	33.757	46.647	22.575	28.886	20.614	30.498	40.816	33.694	34.556	31.707	39.077	19.732	27.895	23.34	33.7	34.053	21.477	30.988	31.911	34.3	26.879	49.686	81.989	85.956	40.839	26.278	47.616	49.329	23.007	32.404	52.286	35.737	38.168
AGFG1	4.382	8.944	5.218	10.265	10.319	6.492	8.042	6.402	9.278	8.612	5.942	5.66	6.279	8.284	7.088	4.237	6.499	6.227	5.036	7.629	3.365	4.601	3.453	5.276	6.047	4.255	7.172	3.081	6.474	7.192	5.919	5.951	4.545	5.276	2.549	5.127	4.64	2.838	5.375	5.268	6.729	6.395	7.684	6.836	6.035	6.979	6.788	8.411	7.32
AGFG2	1.188	2.03	1.71	2.414	1.284	0.863	2.446	1.116	1.301	2.56	3.192	2.421	2.731	0.811	2.086	3.196	1.671	1.899	3.022	2.463	2.34	2.302	2.904	2.13	3.084	1.212	2.156	1.957	2.873	2.428	1.059	2.672	1.276	2.457	2.031	1.355	1.775	2.069	3.326	1.218	1.278	1.767	2.377	1.838	2.5	4.534	3.163	0.868	0.884
AGGF1	1.582	5.093	1.987	4.265	3.004	3.431	4.166	3.455	4.154	3.932	7.137	2.985	4.254	3.295	2.403	2.647	4.817	2.944	2.564	2.937	0.571	5.134	2.583	2.899	4.541	1.899	4.557	1.398	5.895	2.993	2.592	2.369	2.677	2.61	1.128	1.487	3.025	0.407	2.234	1.538	2.726	3.407	5.524	2.771	2.807	5.159	2.695	2.203	3.595
AGK	0.929	2.326	1.83	2.861	1.614	1.408	1.587	1.24	1.144	2.144	1.745	1.432	1.504	0.946	1.314	1.255	0.905	1.229	1.501	1.729	0.737	1.305	1.245	1.192	2.001	0.642	1.042	0.514	1.29	1.398	1.189	1.384	1.2	1.685	0.854	0.845	1.103	0.032	1.444	1.066	1.645	1.675	1.659	0.872	1.401	1.717	1.289	1.135	1.131
AGL	0.742	2.815	3.14	2.133	2.402	1.164	1.108	0.856	1.245	1.835	2.78	1.371	1.923	1.033	1.499	1.019	1.322	1.569	1.29	1.371	0.298	1.304	1.174	0.896	0.905	0.984	1.874	1.673	1.842	1.227	1.114	1.912	1.07	1.126	0.349	0.383	1.177	0.31	1.057	0.538	2.166	0.773	2.424	1.148	1.373	0.877	1.536	1.279	1.173
AGMAT	0.29	0	1.567	0.132	0.042	0.617	0.43	1.005	0.311	0.289	0.65	0.33	0.572	0	0.605	0.455	0.534	0.741	0.679	1.301	0	0.099	0.686	1.198	0.558	0.391	0.192	0	0.984	0.557	0.646	0.188	0.493	0.683	0.406	0.271	0.735	0.266	0.915	0.282	1.05	0.525	2.076	0	0.145	1.367	0.256	0.23	0.323
AGMO	0	0	0	0	0	0	0	0	0	0	0	0	0	0	0	0	0	0	0.005	0	0.007	0	0	0	0	0	0	0	0	0	0	0	0	0	0	0	0	0	0	0	0	0.006	0	0	0	0	0	0	0
AGO1	3.339	3.68	2.528	3.227	2.962	3.516	2.913	2.613	5.253	2.832	3.928	4.877	4.543	3.86	4.205	3.56	5.098	4.559	4.046	3.91	1.57	2.382	2.465	3.694	3.73	3.036	3.292	2.796	3.468	3.857	3.607	3.801	2.712	3.122	2.252	2.034	2.952	1.317	2.479	2.051	3.367	3.785	5.193	2.428	2.821	3.035	3.21	3.757	3.199
AGO2	4.358	4.54	3.965	6.017	5.189	4.501	5.657	4.737	7.68	4.937	8.287	4.391	4.141	5.628	3.547	5.252	4.456	5.637	3.659	3.836	1.775	4.411	3.716	4.479	4.325	4.345	4.639	2.404	3.676	5.533	5.139	5.791	2.985	4.132	5.2	3.618	2.869	1.707	4.286	2.838	5.017	5.376	5.967	4.832	4.327	3.697	4.406	5.852	6.933
AGO3	0.396	2.017	0.576	0.855	0.836	0.583	1.24	0.982	1.195	0.903	1.583	0.642	1.118	0.658	1.032	0.696	1.411	0.871	0.486	0.869	0.438	0.917	0.572	0.593	1.005	0.664	1.315	0.64	1.164	0.831	0.922	0.938	0.773	0.631	0.323	0.578	0.672	0.252	0.843	0.455	1.006	0.973	1.577	0.768	0.817	0.972	1.297	0.416	0.697
AGO4	14.306	17.688	15.6	16.516	20.088	16.086	23.8	19.143	32.354	25.569	30.103	18.844	18.967	24.677	14.166	18.483	31.31	24.512	19.737	17.473	5.405	16.314	11.753	16.887	24.952	19.062	22.087	19.845	27.467	19.787	20.918	21.762	10.512	14.998	11.398	16.143	15.129	8.049	17.39	14.459	26.041	16.846	26.164	17.999	15.75	15.326	21.943	16.009	19.579
AGPAT1	19.504	15.796	10.692	14.164	9.883	18.566	22.226	16.386	17.255	19.349	16.924	21.64	22.329	15.554	23.187	19.239	21.372	19.454	20.054	17.25	12.275	17.916	13.764	20.839	17.2	16.199	19.222	17.687	15.35	24.294	15.83	14.458	14.844	17.244	19.663	16.855	17.894	22.268	14.394	12.737	16.757	15.445	16.92	15.737	13.432	18.487	12.896	14.385	14.152
AGPAT2	16.355	15.364	11.842	5.953	11.973	14.557	16.517	14.368	20.619	15.009	10.229	17.681	14.664	14.895	6.142	13.404	15.457	15.223	15.767	5.828	9.663	9.957	16.323	12.968	14.524	12.326	13.209	10.149	21.767	15.783	11.737	14.796	19.002	18.152	17.079	18.185	14.867	15.26	20.112	26.165	12.876	11.827	11.349	15.694	10.248	16.131	10.332	11.669	13.385
AGPAT3	7.278	7.334	5.784	5.761	3.729	6.646	7.351	8.29	6.617	8.993	7.733	7.776	8.253	3.749	6.11	7.39	7.512	7.893	6.741	6.59	3.901	7.865	6.685	7.48	5.799	4.897	8.028	3.875	7.681	7.031	6.212	7.012	6.593	8.492	5.109	7.08	6.508	4.158	5.988	3.921	5.271	6.682	6.588	6.732	6.513	5.718	5.975	5.84	5.604
AGPAT4	2.839	5.646	4.516	3.282	3.814	3.006	5.921	4.238	2.86	4.705	4.004	2.983	2.493	2.927	0.935	2.961	2	4.915	1.961	5.16	1.554	2.174	2.232	5.365	2.228	1.902	2.482	1.009	4.031	3.728	2.772	5.325	3.673	5.429	3.18	1.755	2.209	2.233	2.942	3.374	1.965	3.123	3.068	2.024	3.337	2.834	3.297	7.159	3.697
AGPAT5	0.881	0.937	0.381	1.985	1.745	1.561	2	1.266	1.116	1.098	2.038	0.805	1.502	0.443	1.449	0.754	1.205	0.902	0.737	1.237	0.371	1.047	0.747	0.781	0.447	1.101	0.812	2.525	1.741	0.89	1.312	0.919	1.42	0.962	0.625	0.685	1.107	0.501	0.571	0.6	0.736	1.105	2.872	0.562	0.697	3.52	1.218	1.241	0.736
AGPS	1.531	2.714	3.166	2.734	1.589	2.252	2.887	1.538	1.661	2.512	2.339	2.513	2.625	2.304	1.64	1.801	2.52	2.147	2.095	2.615	0.72	2.041	1.757	3.031	3.143	1.617	3.097	0.846	3.148	1.937	2.032	2.366	2.437	1.76	0.694	1.415	2.044	0.709	1.398	1.066	2.151	2.94	2.266	1.475	2.79	3.072	3.042	3.117	2.714
AGR2	0	0	0	0	0	0	0	0	0	0	0	0	0	0	0	0	0	0	0.022	0	0	0	0	0	0	0	0	0	0	0	0	0	0	0	0	0	0	0	0	0	0	0	0	0	0	0	0	0	0
AGR3	0	0	0	0	0	0	0	0	0	0	0	0	0	0	0	0	0	0	0	0	0.056	0	0	0	0	0	0.044	0	0	0.037	0.038	0	0	0	0	0	0	0	0	0	0.041	0	0	0	0	0	0	0	0
AGRN	1.221	5.344	0.959	1.164	1.252	0.863	0.966	2.43	1.492	1.677	5.531	0.693	3.553	1.013	1.684	0.967	0.794	1.796	0.941	1.678	0.134	1.965	1.066	1.369	1.418	0.659	1.026	2.679	1.59	1.061	1.7	2.131	1.023	5.521	0.886	1.901	0.565	0.827	1.63	2.472	0.751	1.238	1.43	2.004	1.329	4.556	3.23	1.305	1.248
AGRP	0	0	0	0	0	0	0.548	0	0	0	0	0	0	0	0	0	0	0	0	0	0	0	0	0	0	0	0	0	0	0	0	0	0	0.864	0.336	0.919	0	0	0	0	0.484	0	0	0.332	0	0	0	1.271	0.277
AGT	0	0	0	0	0	0	0	0	0	0	0	0	0	0	0	0	0	0	0	0	0.05	0.458	0	0	0	0	0	0	0	0	0	0	0	0	0	0	0	0	0	0	0.018	0	0	0	0	0.017	0	0	0
AGTPBP1	7.21	15.001	9.729	11.041	16.629	14.888	17.013	10.467	15.932	13.037	14.569	10.293	11.576	13.84	10.253	9.762	15.572	13.31	8.15	12.795	2.666	12.336	8.192	9.303	12.342	10.719	14.353	9.132	17.191	13.802	11.92	13.647	8.202	8.599	5.672	7.358	8.131	3.928	15.913	18.568	16.151	14.244	13.679	11.795	10.462	9.961	11.238	14.478	12.813
AGTR1	0	0	0	0	0	0	0	0	0	0	0	0	0	0	0	0	0.015	0	0	0	0.021	0	0	0	0	0	0.05	0	0	0	0	0	0	0	0	0	0	0	0	0	0.016	0	0	0	0	0	0	0	0
AGTR2	0	0	0	0	0	0	0	0	0	0	0	0	0	0	0	0	0.013	0	0	0	0	0	0	0	0	0	0	0	0	0	0	0	0	0	0	0	0	0	0	0	0	0	0	0	0	0	0	0	0
AGTRAP	51.507	43.059	51.696	40.909	43.821	45.155	54.274	62.089	70.605	72.251	58.714	57.028	79.186	81.231	50.258	45.973	64.502	60.143	82.471	30.28	61.936	65.182	67.047	53.207	52.481	64.281	68.467	44.277	80.365	77.18	55.4	48.79	73.392	68.882	81.793	96.111	61.33	64.83	63.316	70.524	47.439	59.129	75.986	66.908	51.833	78.849	63.819	64.013	45.266
AGXT	0	0	0	0	0	0	0	0	0	0	0	0	0	0	0	0	0	0	0	0	0	0	0	0	0	0	0.015	0	0	0	0	0	0	0	0	0	0	0	0	0	0	0.015	0	0	0	0	0	0	0
AGXT2	0	0	0	0	0	0	0	0	0	0	0	0	0	0	0	0	0	0	0	0	0.022	0	0	0	0	0	0	0	0	0	0	0	0	0	0	0.062	0	0	0	0	0	0.018	0	0	0	0	0	0	0
AHCTF1	6.551	14.451	6.309	15.187	20.845	12.301	9.485	8.75	15.383	13.077	14.303	9.423	11.91	14.667	9.653	8.264	13.927	12.664	7.47	10.584	2.637	8.235	4.567	6.784	13.114	11.672	12.758	8.683	10.439	10.477	9.76	9.658	6.62	6.998	4.328	5.05	6.028	2.598	9.331	8.639	15.231	8.706	13.515	9.666	7.598	9.943	13.791	14.494	16.051
AHCY	5.067	2.863	4.449	5.097	3.029	3.732	4.088	3.589	3.23	2.316	4.298	4.085	6.668	3.37	4.418	3.523	5.918	4.726	4.96	3.794	3.642	5.581	4.257	5.585	4.29	1.966	2.589	5.6	4.298	5.662	3.62	1.995	6.152	5.458	3.503	1.509	6.108	4.219	3.131	2.006	2.187	3.09	5.109	2.598	4.728	3.67	3.675	5.416	3.062
AHCYL1	6.157	11.705	9.088	8.023	9.164	9.578	11.276	6.62	11.782	8.284	9.138	9.039	12.851	6.167	7.843	8.036	12.164	8.575	9.481	9.271	3.205	10.155	7.047	7.69	9.856	6.021	8.024	8.412	10.844	8.348	8.813	8.229	5.57	7.142	5.466	6.903	9.463	3.764	4.936	7.04	8.902	8.166	8.197	8.104	7.574	7.256	9.821	6.554	8.046
AHCYL2	1.042	2.123	0.94	2.035	1.001	1.06	1.739	1.424	1.571	1.698	2.656	2.069	2.43	1.327	1.098	1.635	2.312	1.488	1.959	1.974	0.646	1.945	1.168	1.907	0.939	0.74	1.84	1.623	1.093	1.535	1.222	1.963	1.537	1.531	0.376	1.078	1.507	0.869	1.444	0.455	1.061	1.025	2.384	0.625	1.683	1.482	0.69	1.129	1.491
AHDC1	1.65	1.496	1.473	1.957	1.277	1.082	2.15	1.356	2.127	2.337	2.438	1.581	2.306	1.372	2.193	1.702	1.396	2.032	1.902	1.306	0.83	3.187	1.288	1.773	2.024	1.291	2.223	1.368	1.474	2.641	1.656	2.403	1.156	2.541	2.34	0.562	1.778	0.334	2.168	0.848	1.95	2.105	1.571	0.917	1.508	2.055	1.716	1.573	1.672
AHI1	0.237	0.818	0.759	0.692	0.823	0.993	0.596	0.623	0.445	0.197	0.541	0.27	0.832	0.294	0.118	0.16	0.645	1.07	0.203	1.736	0.519	0.565	0.185	1.016	0.66	0.16	0.776	0.201	0.805	0.228	0.375	0.499	0.489	0.213	0.177	0.171	0.439	0	0.463	0.409	0.122	0.517	1.345	0.208	0.72	0.684	0.282	0.899	0.839
AHNAK	60.697	107.53	49.7	97.249	57.54	67.114	109.514	66.719	84.893	92.186	144.799	82.48	76.709	49.338	60.217	65.082	78.706	84.82	73.628	94.318	19.688	99.036	51.102	76.731	85.687	40.505	95.349	39.935	101.258	75.317	72.494	106.635	48.203	67.815	54.482	44.526	50.126	19.336	53.561	21.925	65.898	98.516	93.424	63.715	68.658	62.127	75.765	74.802	54.913
AHNAK2	0	0.002	0	0.028	0	0	0.022	0.014	0.006	0	0	0	0	0	0	0	0.021	0.012	0.014	0	0.032	0	0	0	0	0	0.03	0	0	0.004	0.018	0.012	0	0.006	0.016	0	0.002	0	0.005	0	0	0	0	0	0	0	0	0	0
AHR	4.283	6.532	5.523	9.356	2.869	4.476	5.156	2.499	6.966	5.644	6.011	6.632	5.711	4.745	3.728	2.818	5.409	4.394	4.109	5.684	0.498	3.298	1.402	2.704	3.531	3.582	5.227	4.996	6.091	5.497	3.279	3.17	2.513	3.261	2.983	2.297	2.97	0.417	1.614	1.456	3.471	3.365	7.142	3.701	3.843	3.523	4.262	4.43	4.381
AHRR	0	0	0	0	0	0	0	0	0	0	0	0	0	0	0	0	0	0	0	0	0	0	0	0	0	0	0	0	0	0	0	0	0	0	0	0	0	0	0	0	0	0	0	0	0	0	0	0	0
AHSA1	15.429	19.31	19.754	17.93	13.479	22.118	27.418	18.024	16.95	21.584	17.544	25.195	25.86	14.666	19.514	17.384	16.737	21.061	24.931	21.167	8.03	29.531	24.795	22.865	20.778	14.975	31.329	7.395	26.357	20.157	17.619	18.092	19.069	22.052	14.716	18.482	25.088	24.953	17.139	22.676	15.523	26.196	29.196	20.766	16.109	23.587	16.899	10.32	11.915
AHSG	0	0	0	0	0	0	0	0	0	0	0	0	0	0	0	0	0	0	0	0	0.035	0	0	0	0	0	0	0	0	0	0	0	0	0	0	0	0	0	0	0	0	0	0	0	0	0	0	0	0
AHSP	70.438	19.802	32.077	47.835	36.335	76.571	36.28	52.253	33.501	39.441	21.363	46.314	30.045	38.659	130.946	101.468	32.649	72.56	71.293	56.461	143.463	33.728	129.555	63.748	30.339	61.738	48.528	64.901	42.304	41.539	50.469	57.363	71.383	33.115	83.53	110.595	51.569	71.362	35.668	49.131	63.786	109.127	30.475	108.284	126.305	48.777	39.389	51.974	80.713
AICDA	0	0	0.106	0	0	0	0	0	0	0	0	0	0	0	0	0	0	0	0.051	0	0.019	0	0	0.013	0	0	0.015	0	0	0.012	0.062	0	0	0	0	0	0.013	0.126	0	0	0	0	0	0	0	0	0	0	0
AIDA	2.071	7.118	6.558	7.035	3.753	5.555	4.819	5.288	2.956	4.294	7.286	4.698	4.969	3.424	8.721	5.612	6.237	5.124	5.219	3.164	0.458	4.812	4.641	5.324	5.528	3.759	5.091	3.244	3.622	5.641	4.254	4.809	4.98	3.662	0.985	5.039	5.857	1.936	2.565	1.254	4.546	5.54	3.932	3.015	3.419	4.661	5.609	3.644	5.518
AIF1	170.531	162.611	245.704	99.324	138.976	164.79	337.559	266.394	271.684	296.351	162.463	226.254	310.274	259.046	163.179	120.691	291.938	271.4	198.426	216.821	196.936	193.116	229.085	199.422	261.938	178.427	244.15	251.247	253.476	161.679	219.4	151.861	226.37	133.139	120.936	198.383	276.185	229.661	179.649	271.236	225.223	240.627	271.576	226.042	214.166	217.156	194.228	212.854	174.527
AIF1L	0	0.011	0	0	0	0	0	0	0.085	0	0	0	0	0	0	0	0	0.105	0.083	0	0.015	0	0.094	0	0	0.077	0.012	0	0	0.049	0.04	0	0	0	0.023	0.105	0.072	0	0	0	0.254	0.012	0	0.046	0	0.094	0	0	0
AIFM1	2.521	4.685	4.534	5.437	1.593	3.469	5.299	3.476	3.405	6.525	3.211	4.648	4.59	1.813	7.379	4.156	4.359	2.668	4.489	3.609	0.782	6.526	4.052	4.817	4.752	2.818	4.668	2.134	6.304	3.271	3.027	3.452	2.932	3.665	2.491	3.52	4.199	2.451	5.639	4.517	4.416	3.151	4.142	2.487	3.339	3.687	4.425	2.701	2.483
AIFM2	0.655	1.519	2.671	1.372	1.246	0.874	1.034	0.882	1.467	2.03	0.774	1.188	0.488	0.585	1.862	1.097	1.31	0.926	1.172	1.669	1.217	1.546	1.07	1.145	1.173	0.134	0.692	0.47	2.638	0.825	1.414	0.984	0.81	1.474	0.707	0.73	1.118	1.195	1.683	1.974	0.742	0.757	1.473	0.435	0.961	0.747	1.412	0.782	1.176
AIFM3	1.899	2.672	1.933	1.243	5.593	1.217	3.231	4.307	3.984	2.074	3.878	2.917	4.546	1.487	0.579	2.145	2.011	2.528	2.104	3.352	1.461	2.369	3.416	2.394	2.72	1.268	5.024	1.513	2.992	1.701	2.802	3.543	2.114	2.041	2.296	2.332	2.047	2.125	3.155	4.738	2.151	2.466	1.724	1.783	1.225	1.63	1.987	1.359	2.397
AIG1	0.472	1.39	1.152	0.715	0.691	0.598	0.722	0.653	0.594	0.943	0.703	0.776	1.186	0.775	0.678	0.711	0.862	0.77	0.447	0.865	0.011	0.734	0.764	0.802	1.063	0.699	0.359	0.765	1.051	0.507	0.838	0.606	0.837	0.559	0.553	0.75	0.841	0.609	0.925	0.682	1.308	1.519	1.162	0.792	0.97	1.081	0.919	0.892	1.083
AIM2	1.276	3.804	1.824	1.407	3.181	1.661	4.913	3.792	6.39	2.785	2.922	1.651	4.063	2.288	2.707	2.621	3.668	2.293	3.054	4.77	2.029	1.594	3.087	0.976	0	1.292	4.017	5.173	2.987	1.753	2.323	1.67	1.16	1.233	0.852	3.468	2.357	1.155	2.695	2.954	0.958	3.209	5.842	4.048	2.354	4.138	2.845	1.583	1.259
AIMP1	3	12.599	8.579	6.929	10.305	4.189	7.718	5.922	4.928	6.892	4.038	5.219	7.95	4.854	4.799	4.605	6.401	5.765	3.783	7.919	2.045	5.033	4.336	5.614	5.387	3.314	6.815	4.724	5.666	4.882	5.371	5.313	5.86	5.778	1.895	2.636	4.281	1.785	3.495	5.38	6.47	4.723	8.23	4.652	5.126	6.698	5.044	5.449	5.327
AIMP2	1.379	1.892	1.875	1.495	1.903	2.026	3.056	1.47	1.645	1.467	3.198	1.788	2.121	0.856	2.854	1.593	2.494	2.924	3.022	0.856	2.441	2.532	2.7	2.196	4	1.21	1.619	0.702	0.349	2.22	1.302	1.983	1.414	2.278	1.424	1.895	2.455	2.292	2.47	2.79	2.228	2.4	1.713	1.129	0.745	3.806	1.097	1.771	2.007
AIP	31.126	42.637	53.929	35.029	37.565	33.845	34.959	27.31	31.853	24.965	23.743	31.572	41.265	25.67	29.295	29.543	22.343	37.177	32.778	32.876	20.193	35.267	34.63	35.026	35.056	19.655	37.965	29.393	34.614	30.424	31.328	27.164	38.038	49.299	39.881	25.263	34.791	34.571	39.332	53.717	29.749	22.139	29.594	25.813	28.444	56.841	36.28	35.736	28.882
AIPL1	0	0	0	0	0	0	0	0	0	0	0	0	0	0	0	0	0	0.01	0	0	0	0	0	0	0	0	0	0	0	0	0	0	0	0	0	0	0	0	0	0	0.011	0.012	0	0	0	0	0	0	0
AIRE	0	0	0	0	0.096	0	0	0	0.013	0	0	0	0.156	0	0	0	0	0.014	0.084	0	0.02	0	0	0	0	0	0	0.707	0	0	0	0.054	0	0.107	0	0	0.139	0.238	0.107	0	0	1.421	0	0	0	0	0	0	0
AIRN	0	0	0	0	0	0	0	0	0	0	0	0	0	0	0	0	0	0	0	0	0	0	0	0	0	0	0.01	0	0	0	0	0	0	0	0	0	0	0	0	0	0.018	0.01	0	0	0	0	0	0	0
AJAP1	0	0	0.024	0	0.053	0	0.115	0.04	0	0.04	0	0.105	0	0	0	0.003	0.047	0.111	0	0	0.004	0.059	0	0.018	0	0.004	0.003	0	0	0.025	0.031	0.028	0.114	0.088	0.026	0.053	0	0	0.059	0.055	0.068	0.034	0.069	0.085	0.055	0	0	0	0.055
AJM1	3.134	6.094	4.169	5.492	4.395	2.442	4.788	3.351	1.413	6.628	3.87	1.96	2.545	1.598	3.217	3.159	1.995	3.918	3.183	4.609	2.396	5.115	2.444	4.852	4.918	1.556	3.767	2.899	3.221	3.282	3.839	5.585	2.519	6.146	3.813	1.906	2.918	1.99	2.956	1.779	1.496	2.632	3.033	1.923	5.294	2.67	3.603	5.779	2.519
AJUBA	0.1	0	0	0	0	0	0	0	0.116	0	0	0.038	0.184	0.066	0	0.008	0.244	0.291	0.008	0	0.046	0	0	0.041	0	0	0.018	0	0	0.091	0.015	0.008	0.077	0.008	0.089	0.048	0.008	0	0.02	0	0	0	0	0.079	0.076	0	0	0	0.007
AK1	14.772	17.109	18.744	11.801	78.052	9.685	16.351	20.642	10.878	11.11	9.08	11.662	11.191	10.873	8.216	15.594	11.384	12.978	14.611	17.264	12.323	14.741	9.156	15.94	10.288	21.872	6.82	10.481	14.659	12.691	14.611	18.143	11.44	17.084	10.901	9.988	11.546	16.822	16.599	19.001	10.06	18.511	19.427	16.023	21.692	9.993	15.34	15.87	14.955
AK2	6.277	10.42	12.843	8.155	9.431	7.412	11.888	8.074	7.627	10.669	7.672	9.397	12.76	8.552	7.035	6.789	8.744	8.713	8.907	8.469	3.351	10.364	7.847	9.214	9.458	5.378	8.559	4.604	8.63	8.659	8.341	8.737	7.364	9.045	4.291	7.307	9.44	4.569	7.001	9.241	8.362	9.859	11.566	6.556	7.771	9.912	9.005	8.817	6.173
AK3	1.582	4.588	3.685	4.767	4.585	3.752	4.257	3.771	2.282	4.884	2.589	3.518	4.596	3.363	4.078	2.243	2.417	3.156	2.359	2.341	1.316	2.531	2.305	3.602	3.177	1.393	1.828	1.685	1.556	3.048	2.585	2.509	4.045	3.358	0.704	1.014	3.132	1.367	2.402	0.958	3.253	3.67	4.102	2.142	3.549	4	4.186	1.7	3.43
AK4	0.006	0	0	0	0.023	0.033	0.014	0.195	0.009	0.109	0.009	0.201	0.08	0	0.071	0.01	0.061	0.005	0.115	0	0.174	0	0	0	0	0.006	0	0	0.156	0.048	0.005	0.145	0.043	0.105	0.05	0.172	0.06	0	0.006	0	0	0.374	0.077	0.137	0	0	0	0	0.018
AK5	0.235	1.731	0.93	1.007	1.017	1.175	0.729	0.83	0.704	0.183	0.701	0.436	1.758	0.614	0.702	0.751	0.377	0.629	0.282	0.058	0.921	2.667	1.374	1.567	1.312	1.009	0.817	0.398	0.907	0.648	1.297	0.771	0.87	1.423	0.242	0.055	0.808	0.799	1.198	1.014	0.724	0.958	2.913	0.251	0.734	1.036	0.354	0.525	1.265
AK6	0.382	3.085	1.903	1.758	1.772	2.5	1.827	1.253	0.747	0.332	1.972	1.435	1.538	1.719	0	0.872	0.621	3.067	0.773	1.768	0.79	0.794	1.61	1.227	0.586	0.597	1.707	0	1.871	1.222	1.601	1.619	2.166	1.638	0.257	1.318	1.518	2.956	0.722	1.306	0.872	2.254	3.039	0.737	1.204	0.906	0.617	0.772	1.538
AK7	0	0	0	0	0.094	0	0	0	0.038	0	0	0	0	0	0	0	0	0	0	0	0	0	0	0	0	0	0	0	0	0	0.01	0	0	0	0	0	0.01	0	0	0	0	0	0	0	0	0	0	0	0
AK8	0	0	0	0.006	0	0	0.023	0	0.029	0	0	0.007	0	0	0	0.006	0.255	0	0.025	0.201	0	0.058	0	0.038	0	0.046	0.184	0	0.285	0.006	0.006	0	0	0.196	0.014	0	0	0	0.032	0	0	0	0.276	0.082	0	0	0.079	0.197	0.057
AK9	0.142	0.817	0.555	0.232	0.494	0.308	0.569	0.397	0.331	0.611	1.01	0.255	0.649	0.344	0.307	0.315	0.299	0.276	0.199	0.566	0.178	0.334	0.266	0.33	0.091	0.143	0.456	0.51	0.548	0.326	0.313	0.459	0.287	0.162	0.077	0.248	0.333	0.07	0.273	0.451	0.184	0.177	0.383	0.375	0.239	0.321	0.356	0.22	0.462
AKAIN1	0	0	0	0	0	0	0	0	0	0	0	0	0	0	0	0	0	0	0	0	0	0	0	0	0	0	0	0	0	0	0	0	0	0	0	0	0	0	0	0	0	0	0	0	0	0	0	0	0
AKAP1	2.084	4.401	5.324	3.761	2.691	3.058	3.426	3.335	2.294	2.853	3.916	3.303	3.816	2.162	3.161	2.434	2.897	2.716	2.953	2.788	1.285	3.885	2.153	3.437	1.821	1.867	1.788	1.083	2.906	3.197	2.964	2.945	3.038	3.315	2.079	1.311	2.638	0.97	2.629	1.824	2.27	3.643	3.176	2.11	2.74	3.465	3.145	2.688	2.892
AKAP10	7.55	12.714	8.764	8.988	9.979	7.051	12.141	10.296	9.427	9.9	13.879	7.973	15.411	10.596	10.182	8.844	14.742	9.76	8.621	8.226	2.241	8.837	9.014	9.517	13.354	6.502	15.654	8.917	13.077	9.234	7.652	9.035	5.926	7.428	5.592	6.826	6.823	4.22	6.141	7.494	13.878	6.231	12.769	9.878	5.871	10.1	10.345	7.186	8.726
AKAP11	1.457	4.913	1.954	4.135	1.921	2.717	3.325	2.036	3.029	2.009	4.137	2.218	2.357	1.85	2.823	2.199	2.747	2.229	1.911	2.492	0.303	3.017	0.962	2.291	1.856	1.556	2.915	1.72	4.746	2.093	2.048	2.669	1.592	1.892	0.787	0.732	1.643	0.605	1.179	1.135	2.091	1.814	4.916	1.206	1.741	1.32	1.742	1.94	2.628
AKAP12	0.093	0.409	0.24	0.358	0.406	1.643	0.863	0.216	0.625	0.136	0.82	1.066	0.235	0.845	0.844	0.477	1.342	0.813	0.215	0.385	0.422	0.508	0.394	0.169	1.441	0.5	0.611	0.294	0.632	0.248	0.208	0.33	0.624	0.186	0.339	0.597	0.414	0.075	0.506	0.347	1.409	0.184	0.335	0.338	0.27	0.536	1.475	0.493	0.828
AKAP13	26.206	32.539	18.335	29.004	22.652	22.54	31.634	25.033	34.577	35.651	44.007	25.473	28.145	24.291	19.657	24.053	29.465	30.005	24.517	27.654	7.042	31.219	14.038	23.518	33.105	24.067	31.653	18.154	34.363	27.437	30.258	32.057	16.617	24.864	18.481	15.366	18.082	9.386	18.008	16.638	31.231	26.408	32.159	26.556	21.37	22.487	26.585	25.5	25.369
AKAP14	0	0	0	0	0	0	0	0	0	0	0	0	0	0	0	0	0	0	0	0	0	0	0	0	0	0	0	0	0	0	0	0	0	0	0	0	0	0	0	0	0.04	0	0	0	0	0	0	1.433	0
AKAP17A	0.669	0.541	0.449	2.169	1.759	0.675	0.896	4.363	0.709	0.512	0.726	0.485	0.994	1.61	0.892	1.186	2.366	2.604	0.41	0.315	0.324	1.383	0.359	0.58	0.54	0.277	1.423	3.344	0.427	1.809	0.455	0.602	0.375	0.527	0.419	0.811	0.28	0.143	0.405	1.154	0.427	0.989	3.532	0.478	2.237	0.378	1.471	2.115	0.658
AKAP3	0.051	0.184	0.256	0	0.283	0.125	0	0	0.01	0	0	0.053	0.09	0	0	0.023	0	0	0.09	0	0.409	0	0.102	0.07	0	0.084	0	0	0	0.075	0	0.065	0	0.011	0.013	0.114	0.011	0	0.014	0	0.012	1.16	0.368	0.05	0	0	0	0	0.103
AKAP4	0	0	0	0	0	0	0	0	0	0	0	0	0	0	0	0	0	0	0	0	0	0	0	0	0	0	0	0	0	0	0	0	0	0	0	0	0	0	0	0	0	0	0	0	0	0	0	0	0
AKAP5	0.389	1.078	0.526	0.309	0.477	0.64	0.421	0.36	0.265	0.103	0.962	0.527	0.527	1.468	0.385	0.904	0.13	0.683	0.647	0.954	0.092	0.439	0.079	0.685	0.272	0.244	0.302	0	0.65	0.654	0.471	0.632	0.537	0.475	0.187	0.012	0.673	0.338	0.163	0.22	0.718	0.366	0.49	0.159	0.86	0.303	0.469	1.14	0.34
AKAP6	0.004	0	0.107	0.075	0	0.047	0	0.031	0.093	0	0	0.018	0.087	0.018	0	0.007	0.062	0.059	0.005	0	0.069	0.038	0.079	0.023	0.112	0	0.04	0	0	0.062	0.026	0.01	0.018	0.011	0.019	0	0	0	0	0	0.02	0.055	0.01	0.011	0	0.003	0.007	0.075	0.053
AKAP7	0.387	1.618	1.079	0.555	1.098	0.903	0.54	1.218	0.568	0.59	1.207	0.733	1.069	0.557	0.458	0.639	0.902	1.143	0.548	0.263	0.512	0.683	0.754	1.304	0.869	0.673	0.659	0.24	1.833	0.744	0.797	1.131	0.625	0.804	0.211	0.591	1.051	0.27	0.401	0.725	0.698	1.315	1.105	0.546	0.478	0.585	0.949	0.943	1.02
AKAP8	18.036	22.065	20.637	19.917	25.781	20.041	15.565	18.182	17.929	15.772	19.389	14.977	16.839	17.38	13.38	15.565	17.349	21.443	11.071	17.978	5.653	13.419	11.546	14.029	16.341	11.441	17.087	10.404	11.632	18.375	18.098	16.753	16.17	18.639	11.68	7.598	8.541	6.524	12.556	14.362	19.01	12.052	18.529	12.53	14.013	16.517	15.179	19.604	25.238
AKAP8L	40.148	60.759	64.975	52.309	59.814	54.01	54.92	49.496	53.178	51.334	62.787	43.285	52.673	40.345	46.211	50.842	51.453	47.25	44.845	38.903	30.594	44.947	49.804	47.703	49.132	38.609	51.817	31.118	31.562	51.951	42.822	51.144	45.575	60.954	45.953	36.788	42.5	48.624	61.769	96.587	43.609	41.858	59.663	40.2	45.704	45.496	42.374	48.15	49.21
AKAP9	2.266	7.474	4.72	5.115	7.213	4.934	4.808	5.217	5.044	5.061	8.164	3	3.872	4.21	3.101	3.369	4.424	4.597	2.575	5.048	1.29	3.105	1.87	3.116	3.376	2.772	4.241	3.232	5.17	3.412	4.458	4.366	2.76	3.419	1.097	1.682	1.78	0.821	3.283	4.813	4.124	3.417	5.98	3.139	4.618	3.624	4.841	5.025	5.155
AKIP1	0.891	1.937	0.655	0	0.985	1.065	0.803	1.213	1.296	2.551	0.555	1.339	1.746	0.459	0.565	1.286	0.916	0.911	1.245	0.486	0.428	0.232	1.256	1.084	0.952	0.323	0.796	1.119	1.755	1.453	1.163	0.69	1.644	0.995	0.947	0.587	1.452	0.828	1.115	1.246	0.739	1.141	1.166	0.948	1.154	2.007	0.799	0.692	0.874
AKIRIN1	25.132	33.201	35.266	40.383	37.117	34.818	34.836	28.425	31.321	35.694	32.888	31.448	37.139	41.397	27.996	29.514	41.578	39.171	25.307	34.55	14.037	21.862	17.26	26.961	36.39	33.071	30.514	29.876	47.709	36.244	35.188	35.62	33.192	27.574	14.166	20.989	25.207	8.726	16.155	18.977	44.881	27.633	35.633	34.444	31.866	31.798	34.656	46.158	47.819
AKIRIN2	35.728	51.698	36.825	43.133	33.49	38.022	46.98	40.984	45.571	34.655	46.96	42.2	60.18	52.129	27.458	39.306	45.079	49.92	39.931	29.146	20.368	35.057	28.316	28.82	51.952	39.202	43.058	28.783	46.073	48.509	51.884	51.67	33.845	44.169	44.953	43.512	36.25	23.8	20.174	42.123	52.482	41.752	35.742	51.024	39.509	43.161	40.456	48.777	49.061
AKNA	61.385	79.024	65.516	64.569	69.899	62.86	68.144	72.835	90.539	78.437	101.295	63.3	73.433	79.587	58.501	69.847	71.774	77.135	64.169	63.418	27.558	72.599	53.771	69.662	91.356	50.631	71.216	49.701	84.265	78.889	63.106	85.391	48.172	89.286	81.982	48.47	43.933	36.634	62.293	52.796	63.797	56.959	70.219	56.047	66.122	63.663	77.272	74.981	76.984
AKNAD1	0	0	0	0	0	0	0	0	0	0	0	0	0	0	0	0	0	0	0.012	0	0	0	0	0	0	0	0	0	0	0	0	0	0	0	0	0	0	0	0	0	0	0	0	0	0	0	0	0	0
AKR1A1	13.63	17.784	25.498	9.36	15.8	8.924	28.182	20.597	15.221	18.034	10.874	15.595	24.926	11.472	14.287	11.345	21.832	21.614	16.901	21.032	10.65	14.255	17.295	17.264	13.458	7.922	14.925	12.863	14.979	12.835	16.711	12.646	26.535	17.626	12.352	14.443	21.25	10.433	15.62	11.618	15.323	12.335	12.894	11.731	14.226	12.778	15.671	15.33	10.922
AKR1B1	11.234	14.659	33.193	12.118	17.238	13.859	16.442	13.778	10.702	16.537	17.695	12.356	15.164	8.372	12.798	12.271	15.019	14	16.191	13.491	8.333	17.139	12.447	19.955	9.06	7.184	17.557	2.501	16.43	15.124	10.044	12.416	13.801	17.815	8.54	9.999	15.043	14.245	12.143	13.664	7.007	12.916	16.881	9.972	12.922	16.571	14.722	15.108	14.499
AKR1B10	0	0	0	0	0	0	0	0	0	0	0	0.05	0	0	0	0.059	0	0	0	0	0	0	0	0	0	0	0.016	0	0	0	0	0	0	0	0	0	0	0	0.036	0	0	0	0	0	0	0	0	0	0
AKR1B15	0	0	0	0	0	0	0	0	0	0	0	0	0	0	0	0	0	0	0	0	0	0	0	0	0	0	0	0	0	0	0	0	0	0	0	0	0	0	0	0	0	0.013	0	0	0	0	0	0	0
AKR1C1	0.105	0	0.32	0.448	0.158	0.095	0	0.145	0.357	0.228	0.111	0.109	0.101	0.072	0.313	0.131	0.311	0.187	0.138	0.069	0.183	0.071	0.416	0.124	0	0.221	0.553	0	0.298	0.187	0.156	0.222	0.128	0.17	0.064	0.187	0.131	0	0.403	0.182	0	0.255	0.11	0.051	0.165	0.243	0.169	0.133	0.127
AKR1C2	0.135	0	0.687	0	0.531	0	0	0.839	0	0	0.151	0	0	0	0.022	0	0.093	0	0.009	0	0.013	0.467	0	0	0	0.011	0	0	0.284	0.009	0.212	0	0	0.261	0.081	0	0.036	0	0.093	0	0.019	0	0	0	0	0	0	0	0.033
AKR1C3	2.975	1.915	3.885	2.427	1.917	0.625	1.276	3.319	1.711	1.856	3.186	2.602	3.984	2.836	0.856	2.151	3.11	3.668	3.406	5.198	2.264	6.77	2.028	4.711	1.949	0.556	1.104	2.27	1.216	1.529	1.132	2.468	4.033	4.073	1.563	1.425	4.415	2.942	1.519	6.839	2.728	0.023	2.323	1.158	3.854	5.902	1.252	2.382	3.096
AKR1C4	0	0	0	0	0	0	0	0	0	0	0	0	0	0	0	0	0.064	0	0.126	0	0	0.065	0	0	0	0	0.036	0	0	0	0	0	0	0	0	0	0	0	0	0	0	0.037	0	0	0	0	0	0	0
AKR1C8	0.034	0	0.622	0.536	0.276	0	0	0	0	0.836	0	0	0	0	0	0	0.863	0	0	0	0.044	0	1.022	0	0	0	0	0	1.346	0.086	0	0.233	0	0.115	0.034	0	0.12	0	0	0.573	1.32	0.564	0	0.464	0	0	0.19	0.888	0.332
AKR1D1	0	0	0	0	0	0	0	0	0	0	0	0	0	0	0	0	0	0	0	0	0	0	0	0	0	0	0	0	0	0	0	0	0	0	0	0	0	0	0	0	0.015	0	0	0	0	0	0	0	0
AKR1E2	0.193	0.194	0.021	0.347	0.046	0.194	0.086	0.607	0.105	0.322	0.162	0.008	0.054	0.415	0.722	0.021	0.145	0.475	0.061	0	0.177	0.055	0.275	0.167	0.176	0.034	0.306	0	0	0.168	0.223	0.026	0.183	0.2	0.098	0.027	0.242	0	0.086	0.086	0.303	0	0.383	0.223	0.113	0.667	0	0	0.05
AKR7A2	4.247	2.847	5.272	2.267	2.591	1.95	3.91	3.911	3.476	4.323	3.152	4.202	4.294	2.504	5.362	3.897	3.755	5.076	4.897	3.306	2.873	2.792	4.721	6.254	4.602	3.469	4.402	4.012	4.412	5.681	3.499	2.731	4.77	6.665	3.962	2.432	6.525	3.701	2.455	2.395	2.85	4.044	3.653	2.667	3.008	6.723	2.566	3.051	3.042
AKR7A3	0.038	0.412	0.485	0.431	0.422	0.056	0.488	0.424	0.184	0.998	0	0.396	0.375	0.261	1.115	0.192	0	1.194	0.084	0	0	0	0.74	0.103	0.805	0.083	0.76	0	0.314	0.257	0.357	0.648	0.292	0.368	0.262	0.409	0.167	0	0.214	0.62	0.036	0	0.806	0.258	0.482	0	0.353	0	0.57
AKT1	63.023	59.751	60.972	60.369	103.901	59.099	70.487	68.57	70.429	76.355	80.756	84.15	77.71	77.325	56.799	68.981	71.783	74.317	62.438	60.057	28.747	70.159	53.266	66.833	70.987	63.955	68.329	52.837	63.471	83.077	65.633	76.883	53.01	86.917	75.991	59.067	52.128	66.259	65.937	73.493	80.053	39.786	67.435	59.828	53.346	68.754	73.002	72.722	65.839
AKT1S1	10.106	8.249	13.633	10.443	9.303	9.063	8.597	12.965	8.742	12.028	7.397	9.907	8.438	8.001	5.495	11.652	8.143	8.783	8.198	10.234	6.014	9.678	12.858	8.547	8.845	9.334	5.569	8.877	5.966	11.294	6.705	9.94	9.965	11.014	10.774	8.897	7.053	8.445	10.649	9.509	7.707	12.733	8.24	11.384	9.092	6.49	9.642	8.583	10.736
AKT2	17.284	17.375	16.089	17.436	18.754	16.671	14.2	14.2	19.173	16.807	18.142	16.491	17.7	14.124	12.955	18.996	13.076	18.166	17.173	18.44	6.521	17.072	13.391	17.273	16.587	14.986	15.425	11.452	14.412	19.686	19.536	17.935	16.873	21.872	16.471	10.749	13.761	9.119	16.359	15.15	14.334	13.687	18.198	12.527	12.556	13.652	14.713	16.411	15.912
AKT3	1.549	4.354	3.415	3.933	3.975	2.373	3.148	2.935	2.456	3.116	3.76	2.167	2.356	1.711	1.661	1.882	2.365	2.718	1.935	2.714	0.656	2.89	1.047	2.387	2.737	1.1	2.382	1.287	2.954	2.545	1.565	3.504	1.613	2.865	1.046	0.843	1.774	0.582	2.393	2.145	1.825	1.983	3.17	2.032	2.906	2.763	2.621	2.422	2.57
AKTIP	2.645	7.624	7.8	7.11	8.666	5.374	6.424	6.209	7.362	9.931	5.348	4.311	6.916	5.038	5.542	4.25	7.204	4.866	4.114	6.343	3.908	4.68	4.791	5.97	6.645	5.191	3.468	5.087	4.535	6.128	4.681	6.278	3.589	4.724	2.146	3.784	4.22	3.168	6.666	6.675	12.024	6.524	6.978	7.736	6.544	4.595	5.6	6.276	7.064
ALAD	6.989	12.083	11.83	9.547	9.689	9.01	13.443	12.369	8.763	9.112	8.475	9.082	10.755	6.889	6.792	8.81	11.841	7.789	9.244	11.166	1.945	7.732	7.476	9.699	7.605	7.174	7.224	7.372	7.267	8.705	7.345	8.055	9.02	8.287	5.758	6.958	8.027	3.201	6.693	3.674	6.169	7.746	8.997	6.286	10.166	7.369	11.359	9.732	7.04
ALAS1	8.546	7.958	8.268	7.594	8.893	10.654	7.886	5.755	7.601	6.896	6.196	9.693	10.081	14.341	8.887	4.953	7.674	7.445	7.887	5.538	1.638	7.562	6.261	5.897	12.242	7.075	8.878	2.606	3.994	6.464	6.895	7.857	7.092	9.837	5.182	7.202	6.166	2.896	6.702	7.317	9.777	4.657	6.332	9.415	5.866	7.425	6.646	7.309	5.825
ALAS2	445.852	86.145	90.402	316.413	177.501	361.485	157.731	112.631	88.199	73.018	45.795	417.879	46.629	417.375	1722.717	1154.807	69.875	96.156	791.628	209.14	127.454	142.729	2500.655	167.336	118.995	345.006	166.368	645.438	172.308	220.08	223.217	185.199	245.747	189.255	1660.563	1854.907	227.804	343.225	230.003	93.24	232.682	614.315	53.37	452.385	171.997	126.021	432.979	129.978	668.334
ALB	0	0	0	0	0	0	0	0	0	0	0	0.078	0	0	0	0	0.37	0	0	0	0	0	0	0	0	0.143	0.019	0	0	0	0.016	0	0	0	0	0.067	0.016	0	0	0	0	0.019	0	0.253	0.158	0	0	0	0
ALCAM	1.374	4.6	1.648	2.738	3.322	3.017	2.973	3.96	3.838	2.205	4.1	2.181	3.74	3.228	2.133	2.384	4.947	3.439	2.256	1.478	0.946	1.435	1.027	2.243	2.393	1.859	2.332	2.892	2.286	2.081	2.731	1.784	2.685	1.128	1.547	1.732	1.779	0.912	2.039	2.865	4.27	3.849	3.829	2.614	2.73	3.677	3.264	4.183	2.925
ALDH16A1	10.588	16.411	14.551	11.694	16.737	16.837	14.609	9.342	14.635	11.171	19.27	11.36	19.363	8.388	14.964	12.247	13.284	12.159	14.033	13.268	8.547	15.702	15.616	15.25	8.509	6.803	9.184	9.527	11.142	13.845	15.137	15.412	17.835	19.065	13.172	12.309	13.538	12.572	20.762	19.296	9.602	17.753	17.846	12.28	10.285	16.636	12.959	11.954	8.11
ALDH18A1	1.976	2.457	4.377	4.036	2.312	3.131	2.397	2.137	2.421	3.399	3.752	4.013	5.875	1.226	2.509	3.504	3.81	2.933	4.928	5.818	2.175	5.215	2.937	2.67	3.006	1.362	3.173	2.767	2.272	3.505	2.663	2.708	3.046	3.016	2.161	1.522	3.588	1.674	2.858	2.104	3.169	1.657	4.153	1.208	2.447	6.442	2.517	1.654	2.12
ALDH1A1	10.471	4.529	8.105	9.225	8.606	7.35	12.15	13.958	6.932	17.983	7.909	13.359	7.568	11.713	2.127	6.025	10.503	13.251	4.92	9.726	6.035	8.629	8.838	9.418	4.425	6.891	7.611	5.853	16.67	7.441	5.847	7.882	21.552	11.457	3.134	10.938	12.069	6.74	4.144	3.712	5.323	5.075	12.781	5.896	9.449	8.942	11.733	7.097	8.342
ALDH1A2	0.012	0	0	0	0	0	0.418	0.136	0.225	0	0	0	0.222	0.122	0.203	0.022	0.372	0.087	0.043	1.004	0.031	0	0.375	0.055	0	0.053	0	0.014	0	0.113	0.197	0.062	0.083	0.286	0.107	0.109	0.064	0.104	0	0.136	0	0.238	0	0	0	0.409	0	0	0.069
ALDH1A3	0	0	0	0	0	0	0	0	0	0	0.01	0	0	0.225	0	0	0	0	0	0	0	0	0	0	0	0	0.025	0	0.18	0	0	0	0	0	0	0	0	0	0.014	0	0	0	0	0	0	0	0	0.046	0
ALDH1B1	0.645	0.543	0.349	0.405	0.593	0.346	0.208	0.569	0.441	0.634	0.668	0.57	0.751	0.188	1.145	0.803	0.37	0.785	0.963	0.323	0	0.296	0	0.558	0.386	0.105	1.952	0.61	0.802	0.427	0.467	0.816	0.816	0.679	0.201	0.93	0.599	0	0.678	0.013	0	0.762	0.637	0.61	0.26	0.946	0.444	1.308	0.421
ALDH1L1	0	0	0	0	0	0	0	0	0	0	0	0	0	0	0	0	0.01	0.144	0	0	0	0	0	0	0	0	0.023	0	0	0	0	0	0	0	0	0	0	0	0	0	0	0.012	0	0	0	0	0	0	0
ALDH1L2	0	0.15	0.132	0	0	0.015	0.004	0.147	0	0.005	0	0.054	0	0	0	0	0.019	0	0.023	0.11	0.007	0.028	0	0	0.165	0.068	0	0.232	0	0.009	0.009	0	0.027	0.031	0.005	0.028	0.018	0	0	0.039	0.054	0.005	0	0	0	0.009	0.067	0	0
ALDH2	10.99	6.476	8.795	6.567	5.691	8.794	8.737	10.378	13.717	9.568	8.92	13.028	7.505	6.801	4.649	8.232	10.914	10.969	8.197	9.266	4.323	4.472	7.216	11.022	8.322	9.307	8.539	5.987	10.873	9.649	7.185	8.807	9.408	11.253	7.541	11.383	9.264	4.557	5.054	4.991	8.156	4.078	7.496	7.695	6.346	5.383	7.481	9.207	6.893
ALDH3A1	0	0	0	0	0	0	0	0	0	0	0	0	0	0	0	0.01	0	0	0	0	0	0	0	0	0	0.07	0.011	0	0	0	0.064	0	0	0	0	0	0.056	0	0	0	0	0	0	0	0	0	0	0	0
ALDH3A2	2.651	6.294	4.034	4.873	4.837	3.083	5.322	3.538	4.865	5.797	3.667	4.277	6.452	4.549	4.593	2.798	4.005	5.11	3.541	4.233	2.641	2.262	4.565	4.16	4.469	3.448	7.657	4.863	4.876	4.798	3.013	3.509	3.054	4.089	1.996	4.249	4.468	2.068	5.227	3.065	5.033	3.08	5.007	3.232	3.21	2.732	3.762	2.199	3.417
ALDH3B1	15.105	11.802	13.051	8.798	10.123	14.224	16.613	16.076	17.007	15.065	11.658	17.858	18.477	16.235	9.935	12.866	18.644	20.388	13.709	12.444	7.265	11.101	14.856	12.437	19.124	14.417	10.373	9.535	22.061	17.16	15.372	11.542	17.057	18.617	15.736	22.253	15.015	9.107	13.225	12.512	12.636	11.713	16.983	15.082	9.894	15.219	12.007	10.744	12.62
ALDH3B2	0	0	0	0	0	0	0	0	0	0	0	0	0	0	0	0	0	0	0	0	0.02	0	0	0	0	0	0	0	0	0	0	0	0	0	0	0	0	0	0.017	0	0	0	0.013	0	0	0	0	0	0
ALDH4A1	1.051	1.198	2.859	0.723	0.862	0.809	1.463	1.269	1.194	0.011	1.31	1.396	1.887	1.298	0	0.562	0.944	1.523	0.742	0.347	0.67	0.807	1.069	0.498	1.845	1.089	0.803	0.57	1.334	1.389	1.351	1.599	1.284	0.687	1.241	1.292	1.208	0.904	1.05	0.666	1.191	1.844	1.439	0.421	1.106	0.521	1.126	0.688	0.672
ALDH5A1	0.852	1.234	1.358	2.369	1.927	1.59	1.809	1.145	1.103	0.879	1.657	0.764	1.653	1.857	3.975	2.05	0.751	1.116	1.436	2.278	0.749	2.002	1.816	1.435	1.307	0.775	2.23	0.533	1.873	1.467	1.104	1.046	1.496	1.393	1.141	3.394	1.451	0.195	1.411	0.422	0.737	0.332	1.92	1.047	1.027	1.184	1.56	0.849	2.795
ALDH6A1	0.259	1.592	0.683	0.587	0.328	0.694	0.91	0.108	0.837	1.046	0.943	0.529	1.098	0.222	1.007	0.688	0.977	0.7	0.64	0.519	0.184	0.54	1.292	1.051	0.601	0.224	0.923	2.426	2.151	0.684	0.711	0.471	0.633	0.714	0.409	0.359	0.73	0.545	0.776	0.183	0.721	1.266	0.809	0.184	1.104	1.256	0.928	0.52	0.644
ALDH7A1	0.108	0	0	0.171	0.072	0.244	0.029	0.091	0.144	0.086	0.007	0.056	0.315	0.066	0.337	0.131	0.065	0.064	0.173	0.232	0.229	0	0.089	0.138	0.394	0	0.045	0	0.066	0.03	0.031	0	0.084	0.045	0	0.112	0.031	0	0.272	0	0.042	0	0	0.061	0	0.365	0	0.125	0.087
ALDH8A1	0.219	0.121	0	0.498	0.508	0.066	0.35	0.375	0.434	0.412	0.602	0.49	0.379	0.2	0.88	0.293	0.045	0.452	0.252	0	0.602	0	0.134	1.021	0	0.294	0.336	0	0	0.128	0.215	0.172	0.014	0.127	0.083	0.09	0.103	1.119	0.682	0.345	0.19	0	1.354	0.277	0	0.656	0.593	0.453	0.259
ALDH9A1	8.004	14.198	10.531	9.811	9.771	8.492	12.692	6.577	8.305	15.633	12.261	10.095	15.499	6.915	12.634	6.896	12.487	12.977	10.063	16.879	10.179	10.22	11.417	11.193	11.058	7.701	9.999	5.446	9.299	10.498	9.787	11.096	10.78	12.885	5.191	7.786	9.08	10.184	6.675	7.474	6.092	7.421	15.211	9.453	5.673	11.936	10.939	9.095	10.252
ALDOA	2.565	1.322	1.568	1.362	1.856	1.621	1.555	2.47	3.607	1.315	2.176	2.598	1.616	2.031	1.057	2.217	3.392	2.397	1.725	1.146	1.52	1.609	1.718	1.903	5.008	3.139	2.451	0.022	4.354	3.173	1.859	1.957	1.839	2.715	3.247	1.578	2.358	0.892	2.051	2.398	3.152	1.675	1.107	2.036	2.259	1.844	1.69	1.82	1.811
ALDOB	0	0	0	0	0	0	0	0	0	0	0	0	0	0	0	0	0.032	0.095	0	0.125	0.023	0.032	0	0	0	0	0.088	0	0	0	0	0.015	0	0	0	0	0.015	0	0	0	0	0.036	0	0	0	0	0	0	0
ALDOC	5.616	4.956	13.175	4.957	2.819	6.335	6.034	5.697	8.82	7.055	6.948	8.098	11.498	5.415	2.695	6.55	6.613	6.18	8.571	4.926	7	9.948	9.05	7.984	11.219	3.809	8.376	3.394	12.406	7.034	4.417	4.745	5.477	8.728	6.48	3.448	9.279	12.687	4.199	7.702	6.446	8.097	10.954	7.186	4.716	8.266	5.395	6.127	7.168
ALG1	1.678	1.014	1.86	0.332	1.123	1.126	0.794	1.664	0.74	1.118	1.276	1.289	2.708	0.832	1.231	1.912	1.963	1.092	2.424	1.95	0.871	1.696	1.718	1.74	2.628	1.478	1.937	1.048	1.815	1.314	0.845	1.029	1.6	2.1	1.854	1.201	2.087	0.376	1.894	1.288	1.399	0.819	1.976	1.421	1.689	1.912	0.718	2.04	0.877
ALG10	0.13	1.301	0.438	0.889	0.649	0.261	0.556	0.339	0.344	0.654	0.749	0.37	0.459	0.544	0.389	0.334	0.385	0.476	0.199	0.45	0.091	0.31	0.138	0.303	0.354	0.471	0.2	0.126	0.751	0.321	0.403	0.328	0.406	0.324	0.057	0.157	0.198	0.027	0.071	0.273	0.89	0.63	0.616	0.195	0.305	1.138	0.702	0.54	0.643
ALG10B	0.207	0.86	0.382	0.936	0.732	0.454	0.384	0.234	0.413	0.452	0.232	0.284	0.343	0.412	0.439	0.339	0.651	0.147	0.303	0.318	0.021	0.615	0.168	0.198	0.785	0.308	0.21	0	0.239	0.234	0.369	0.458	0.165	0.304	0.062	0.09	0.118	0	0.208	0.203	0.324	0.953	0.541	0.114	0.315	0.209	0.437	0.211	0.272
ALG11	0.348	0.968	0.006	0.245	0.468	0.497	0.551	0.319	0.195	0.355	0.096	0.382	0.442	0.252	0.068	0.264	0.189	0.458	0.357	0.077	0	0.361	0.026	0.279	0.392	0.344	0.386	0.278	0.108	0.359	0.408	0.535	0.463	0.529	0.051	0.193	0.264	0.169	0.361	0.244	0	0.203	0.222	0.368	0.346	0.592	0.547	0.827	0.588
ALG12	4.298	3.642	4.367	2.536	5.848	3.134	3.539	3.154	3.8	5.417	5.242	3.69	5.217	3.789	3.007	3.321	3.188	4.54	4.222	3.18	1.459	6.132	3.245	4.157	3.96	2.669	3.872	3.699	2.898	4.572	2.375	5.339	3.797	5.481	3.875	3.002	2.657	3.019	4.127	3.712	2.994	3.67	4.175	3.083	3.799	4.086	3.972	4.081	4.554
ALG13	1.142	3.056	2.72	1.988	3.192	2.929	2.757	1.909	1.928	1.863	2.798	1.605	2.941	1.743	1.433	1.411	1.938	1.88	1.301	1.833	0.687	1.443	2.22	1.885	2.157	0.902	2.64	0.815	1.892	1.706	1.846	1.717	1.739	1.654	0.772	1.015	1.082	0.618	1.768	1.596	2.074	1.318	4.251	1.506	2.107	3.111	1.795	2.869	1.85
ALG14	0.034	0.083	0.139	0.193	0.15	0.067	0.11	0.07	0.006	0.087	0.099	0.048	0.209	0.14	0.172	0.063	0.117	0	0.044	0.045	0.005	0.028	0.156	0.111	0.081	0.021	0.095	0.111	0.098	0.103	0.052	0.055	0.088	0.128	0.03	0.003	0.12	0.049	0.103	0.085	0	0	0.181	0.015	0.032	0	0.173	0	0.019
ALG1L2	0.094	0.338	0	0	1.008	0	0.175	0	0.479	0	1.857	0.163	0.044	0.286	0	0.287	0.282	0.028	0.028	0	0.68	0	0	0.17	0.358	0.479	0.031	0	0	0.185	0.267	0.08	0.186	0.263	0.215	0.616	0	0	0	0	0.589	0	0	0	0.132	0	0.116	0.493	0.025
ALG2	3.215	2.833	2.776	3.806	6.975	4.88	3.234	4.048	1.554	3.953	2.137	4.045	2.809	5.129	0.984	2.437	2.531	4.082	3.753	2.438	3.243	4.523	2.739	4.182	2.888	2.97	2.212	2.472	3.072	2.636	3.03	2.845	4.164	4.493	1.535	2.527	2.79	0.912	1.265	1.64	3.259	2.254	2.121	1.84	4.2	4.508	4.365	4.861	4.262
ALG3	5.637	4.69	7.833	3.727	4.429	3.722	3.945	3.127	4.989	6.295	4.476	5.463	5.667	2.445	6.885	4.983	4.999	4.25	5.771	3.778	3.945	6.192	6.446	6.362	2.96	4.402	3.767	3.337	3.794	5.336	4.987	4.666	6.039	8.205	4.27	5.211	4.976	3.95	7.876	8.895	3.055	3.465	6.316	2.879	5.444	4.591	5.465	1.794	2.793
ALG5	3.022	7.588	11.611	3.902	9.996	3.966	6.137	3.468	3.611	3.527	6.068	5.2	6.161	3.132	4.437	2.385	4.193	3.925	4.545	10.504	3.938	3.583	5.046	5.302	0.753	2.58	4.234	2.061	6.862	3.605	6.45	4.196	5.654	5.782	1.511	3.429	5.929	2.055	6.008	7.2	4.348	5.714	6.375	5.772	4.552	4.124	7.489	7.113	2.74
ALG6	0.579	4.624	1.283	0.871	3.526	1.648	2.444	1.924	1.798	4.492	1.606	1.441	1.109	1.737	2.708	0.905	1.086	3.079	1.274	2.347	0.016	1.782	1.444	2.091	2.067	0.617	1.983	1.258	1.057	1.437	1.531	1.824	1.311	1.671	0.327	1.755	1.537	0.963	2.309	2.304	0.507	1.48	1.52	1.318	2.152	3.284	1.784	1.642	2.157
ALG8	1.482	5.019	2.965	3.339	3.419	3.273	3.207	1.738	1.723	2.387	2.347	2.491	3.068	1.523	1.739	2.039	3.9	3.087	2.105	1.563	0.456	4.136	2.469	2.63	2.302	0.946	3.116	1.211	3.03	3.047	2.722	1.576	2.067	2.483	0.516	1.549	2.377	2.712	2.292	4.046	2.572	0.717	2.558	2.188	2.974	6.619	2.629	3.496	1.95
ALG9	0.798	2.566	3.253	1.569	2.574	1.052	1.375	1.095	0.9	1.177	1.62	0.897	1.362	1.084	1.168	0.824	1.575	1.621	0.582	0.444	0.792	0.548	0.677	1.001	1.171	0.352	1.26	1.076	0.884	0.911	1.32	1.437	1.091	1.582	0.369	0.396	0.903	0.286	1.653	1.769	1.268	0.945	1.506	0.606	1.012	1.958	1.599	1.695	1.507
ALK	0	0	0	0	0	0	0	0	0	0	0	0	0	0	0	0	0	0	0	0	0.012	0	0	0	0	0	0.005	0	0	0.004	0	0	0	0	0	0	0	0	0	0	0.009	0	0	0	0	0	0	0	0
ALKAL1	0	0	0	0	0	0	0	0	0	0	0	0	0	0	0	0	0	0	0	0	0	0	0	0	0	0	0	0	0	0	0	0	0	0	0	0	0	0	0	0	0	0	0	0	0	0	0	0	0
ALKAL2	0	0	0	0	0	0.469	0	0	0.023	0	0	0.118	0	0	0.415	0	0	0	0.05	0	0	0	0.198	0	0	0	0	0	1.142	0.072	0	0.048	1.231	0.119	0	0	0.248	0	0.032	0	0.534	0	0	0	0	0	0	0	0.092
ALKBH1	0.923	1.717	2.151	1.972	1.588	1.567	1.275	2.097	1.005	3.184	1.469	1.521	1.49	1.563	1.837	0.798	2.042	1.795	1.126	1.396	2.351	0.815	1.276	2.856	1.706	0.933	1.098	1.611	0.421	1.149	1.134	1.174	1.244	1.228	0.532	0.925	0.948	2.993	2.291	1.192	0.85	0.338	1.863	1.273	0.711	0.393	1.157	0.99	1.023
ALKBH2	1.374	4.248	4.866	2.578	5.902	3.039	5.277	1.678	2.052	2.17	4.274	2.088	3.561	1.312	5.061	2.862	5.365	1.626	1.456	2.331	2.443	1.15	2.094	2.423	0	1.357	2.542	1.349	2.916	1.986	3.368	2.874	4.909	1.927	1.563	2.535	2.006	3.483	3.369	4.981	2.398	4.202	2.804	1.513	3.261	1.609	5.108	0.916	2.189
ALKBH3	2.771	5.153	8.541	4.927	7.121	2.958	5.992	5.934	4.005	3.329	2.583	4.972	7.108	2.326	2.887	3.343	7.739	5.468	4.323	5.705	1.483	7.378	6.026	4.804	2.456	3.108	4.161	1.324	2.933	3.631	4.263	5.55	5.033	3.969	2.683	5.089	2.924	5.508	6.961	5.785	4.523	4.612	6.056	3.186	2.565	3.793	6.453	2.562	3.462
ALKBH4	2.433	2.204	1.636	1.266	2.809	2.932	2.799	1.946	2.051	1.342	1.611	1.598	2.174	0.98	0.972	1.705	1.875	1.611	2.453	3.388	2.196	1.897	1.812	1.739	2.58	1.722	4.315	1.577	0.111	1.72	2.361	2.702	2.926	3.499	2.34	2.368	2.971	1.582	3.593	2.276	0.989	1.375	0.907	1.861	2.389	2.758	2.417	3.431	1.536
ALKBH5	28.59	20.331	18.221	25.387	14.466	24.237	23.385	22.422	18.126	20.951	18.499	28.908	29.029	18.854	20.886	28.654	23.764	31.299	29.464	24.618	13.601	26.813	22.392	29.398	23.69	23.126	20.241	17.053	32.514	33.969	25.406	28.987	26.312	33.197	21.26	13.863	23.339	11.289	21.827	14.288	17.862	21.899	20.252	21.38	20.732	22.081	20.201	25.812	27.73
ALKBH6	7.783	16.321	12.338	13.521	24.086	9.366	11.835	10.579	11.64	17.5	10.797	8.603	12.89	8.216	11.446	6.788	5.611	9.909	7.329	7.273	9.239	10.441	12.057	12.629	14.598	8.984	9.619	10.849	8.278	8.256	8.94	10.738	9.059	13.152	10.331	6.364	6.458	11.264	14.315	25.192	7.259	11.696	12.235	9.324	13.616	19.423	9.063	13.983	7.941
ALKBH7	10.798	10.832	21.548	10.486	11.472	13.199	8.993	12.306	13.7	12.854	5.614	11.951	16.152	12.493	8.562	10.243	10.008	16.333	11.038	13.297	15.888	7.193	15.162	15.862	10.803	12.239	6.355	13.785	12.036	12.852	11.854	8.924	15.712	15.824	16.258	9.291	20.097	21.195	14.688	23.31	10.1	8.667	12.3	9.459	10.334	8.425	7.477	18.952	13.602
ALKBH8	0.725	3.552	2.433	0.928	1.875	1.135	0.97	0.916	1.194	0.584	1.176	0.79	1.017	0.612	0.567	0.779	0.643	0.98	0.612	1.366	0	0.897	0.45	1.179	2.053	0.415	1.389	0	1.481	1.051	0.74	1.177	0.616	0.623	0.373	0.76	0.585	0.097	0.631	0.833	1.131	0.205	1.5	0.315	0.42	2.499	1.123	0.235	1.199
ALLC	0	0.006	0	0	0.064	0	0	0	0.031	0	0.005	0	0.004	0	0	0	0.006	0	0	0	0	0	0	0	0	0	0.102	0	0.006	0	0	0	0	0	0	0	0	0	0	0	0.006	0	0	0	0	0	0	0.006	0
ALMS1	0.685	2.718	0.732	1.751	1.073	1.201	1.696	0.879	1.26	1.372	1.693	1.408	2.007	1.039	0.569	1.023	1.406	0.943	1.013	1.838	0.333	0.994	0.644	1.327	1.226	0.544	0.803	0.221	1.821	1.023	0.914	1.101	0.784	0.882	0.479	0.546	0.886	0.516	0.694	0.694	1.099	0.86	1.399	0.604	0.822	1.263	1.557	1.206	1.988
ALOX12	1.859	2.141	1.401	2.027	1.081	3.438	2.841	1.032	2.009	1.738	1.41	3.33	2.812	0.63	3.365	1.799	2.743	1.643	1.097	3.8	1.032	1.68	2.366	3.182	0.872	1.663	3.843	0.971	0.94	3.98	1.838	1.804	2.39	1.603	2.376	0.476	2.528	1.209	0.96	1.571	2.123	3.459	1.964	0.951	1.897	1.373	0.51	1.259	1.231
ALOX12B	0	0	0	0.384	0	0.165	0	0	0	0	0.331	0.018	0	0.078	0	0	0	0	0.015	0	0	0	0	0.2	0	0	0.152	0.983	0	0.186	0.101	0.014	0.375	0.057	0.183	0.152	0.015	0	0	0.221	0	0	0	0	0	0.015	0	0.346	0.014
ALOX15	1.269	0	1.51	0.963	0.255	4.064	3.519	1.538	3.553	1.146	2.25	8.276	0.912	5.702	6.215	0.638	1.994	7.04	1.669	2.314	0.081	0.2	1.528	0.258	8.047	0.726	6.026	2.891	0.579	1.839	0.674	2.369	1.643	4.944	1.784	3.805	4.51	1	0.391	2.797	2.455	0	6.586	7.54	0.267	13.968	3.929	0.396	0.997
ALOX15B	0.127	0.485	0	0	0.478	0.216	0.215	0	0.369	0.691	0.013	0.165	0	0.492	0	0.014	0.299	0.623	0.111	0	0.02	0.885	0.599	0.315	0	0.587	0.741	0.423	0	0.6	0.135	0.054	0.135	0.199	0.047	0.014	0.028	0	0.142	0.177	0.015	0	0	0.184	0.467	0	0.176	0	0.371
ALOX5	121.626	132.393	107.542	115.443	288.947	144.014	166.908	155.788	258.951	191.545	180.129	122.496	149.516	202.122	134.977	123.172	177.995	119.591	141.621	125.605	66.837	110.558	118.905	108.177	164.477	145.679	171.582	134.794	171.594	156.894	168.692	157.471	101.56	118.803	192.512	167.031	102.737	118.936	131.824	306.135	263.98	134.889	201.934	200.057	96.096	124.942	161.688	160.877	128.672
ALOX5AP	119.144	109.323	128.462	97.682	106.971	117.949	95.296	108.377	133.896	221.145	85.347	97.933	118.633	246.357	81.494	95.262	135.396	117.857	143.802	124.36	122.608	98.974	62.763	96.821	128.977	144.977	135.168	127.982	136.853	138.369	90.547	100.897	85.496	62.261	96.433	117.535	106.349	99.236	103.756	131.506	216.862	116.015	133.956	131.51	107.048	145.32	114.702	98.128	128.4
ALOXE3	0.046	0	0	0	0.127	0	0.11	0	0.148	0	0	0	0	0	0	0.053	0.186	0.185	0	0	0.426	0.166	0	0	0	0.125	0	0	0	0.01	0	0.078	0.029	0	0.056	0	0	0	0	0	0.032	0.012	0	0	0	0	0	0	0
ALPG	0	0	0	0	0	0	0	0	0	0	0	0	0	0	0	0	0	0	0	0	0.022	0	0	0	0	0	0.034	0	0	0	0	0	0	0	0	0	0	0	0	0	0	0	0	0	0	0	0	0	0
ALPI	0	0	0	0	0	0	0	0	0.074	0	0	0	0	0	0	0	0	0	0	0	0.017	0	0	0	0	0	0	0	0	0	0	0	0	0	0	0	0	0	0	0.073	0	0.014	0	0	0	0	0	0	0
ALPK1	5.286	17.05	7.299	9.534	19.625	12.282	21.233	18.026	30.075	17.157	20.331	10.331	15.657	14.169	17.869	9.799	21.227	9.737	11.898	11.468	6.15	10.977	11.206	7.033	17.547	9.38	18.352	9.361	19.913	11.881	15.687	10.928	5.912	6.844	8.053	16.95	7.56	6.749	23.259	27.521	16.591	9.183	21.144	16.667	7.903	13.102	16.126	12.025	11.307
ALPK2	0.029	0.196	0	0	0.346	0.089	0.119	0.093	0.028	0	0	0.03	0	0.031	0	0.053	0	0.005	0.05	0.007	0.007	0.31	0	0.161	0	0.044	0.017	0	0	0.034	0.039	0.293	0.01	0.106	0.039	0.021	0.065	0	0.129	0.043	0.005	0.006	0.131	0	0.303	0	0	0.149	0.102
ALPK3	0.046	0.383	0	0.138	0.138	0.032	0.053	0.084	0.289	0.229	0.23	0.165	0.123	0.099	0	0.038	0.375	0.097	0.117	0.138	0	0.068	0.183	0.064	0	0.096	0.087	0	0.16	0.168	0.057	0.124	0	0.056	0.192	0.145	0.044	0	0.075	0.14	0.612	0.086	0.078	0.121	0.308	0.129	0	0.023	0.135
ALPL	103.801	47.183	69.556	125.35	53.256	165.72	127.573	61.267	307.618	161.837	78.631	113.079	92.691	179.414	109.598	125.135	89.105	86.174	164.736	97.376	36.575	75.823	95.121	52.551	159.276	129.564	127.312	31.961	167.127	134.143	91.614	59.932	51.455	41.575	249.424	130.71	63.251	132.224	72.867	187.974	115.683	102.606	137.678	137.797	36.28	71.6	101.542	57.098	123.962
ALPP	0	0	0	0	0	0	0	0	0.087	0	0	0	0	0	0	0	0	0.014	0	0	0.04	0	0	0	0	0	0.062	0	0	0	0	0	0	0	0	0	0	0	0	0	0	0.016	0	0	0	0	0	0	0
ALS2	0.688	1.579	1.112	0.855	1.266	0.96	1.509	1.019	0.972	0.758	1.053	0.844	1.25	0.648	0.697	0.663	1.849	0.901	0.81	0.773	0.482	0.608	0.637	0.835	0.744	0.374	1.318	0.972	1.321	0.645	0.507	0.551	0.623	0.707	0.418	0.603	0.636	0.551	0.497	0.659	0.767	1.256	1.041	0.834	0.756	0.857	1.402	0.798	1.022
ALS2CL	1.604	5.173	4.248	2.732	6.23	3.802	2.385	3.267	5.227	2.205	3.285	1.392	4.208	0.847	1.724	2.037	3.291	3.091	2.724	3.368	1.345	3.57	3.236	3.53	3.779	1.398	2.62	1.351	2.65	2.404	1.931	1.985	2.351	3.034	1.99	1.182	3.262	1.245	3.864	5.656	2.344	2.906	6.648	2.888	1.874	3.594	1.779	4.248	3.151
ALX1	0	0	0	0	0	0	0	0	0	0	0	0	0	0	0	0	0	0	0.024	0	0	0	0	0	0	0	0	0	0	0	0	0	0	0	0	0	0	0	0	0	0	0	0	0	0	0	0	0	0
ALX3	0.109	0	0	0	0	0.382	0.07	0	0.018	0	0	0	0	0	0	0.24	0	0	0.038	0	0	0	0	0.237	0	0	0.044	0	0	0	0.037	0	0	0.092	0.214	0	0	0	0	0.203	0	0	0	0	0	0.445	0	0	0
ALX4	0	0	0	0	0	0	0	0	0	0	0	0	0	0	0	0	0	0	0.007	0	0	0	0	0	0	0	0.022	0	0	0	0	0	0	0	0	0	0	0	0	0	0.133	0	0	0	0	0	0	0	0
ALYREF	26.208	28.589	32.352	36.062	30.655	27.593	26.389	28.285	22.702	22.714	26.303	35.273	42.945	22.984	17.881	29.405	31.31	35.349	33.296	19.41	17.346	35.958	22.579	29.123	25.467	24.463	24.897	19.807	24.555	35.38	30.663	31.245	48.23	37.67	21.132	27.819	30.373	18.671	20.689	24.716	26.158	30.249	14.843	21.514	31.307	39.991	27.284	27.482	28.106
AMACR	0.094	0.206	0	0.09	0	0	0.199	0.095	0	0	0	0.022	0.27	0	0.13	0.038	0.047	0.009	0.1	0	0.04	0	0.01	0.075	0	0.091	0.104	0	0	0.017	0.009	0.018	0.071	0	0.051	0	0	0	0	0	0.42	0	0	0.161	0	0	0.01	0	0.118
AMBN	0	0	0	0	0	0	0	0	0	0	0	0	0	0	0	0	0	0	0	0	0	0	0	0	0	0	0	0	0	0	0	0	0	0	0	0	0	0	0	0	0	0	0	0	0	0	0	0	0
AMBP	0	0	0	0	0	0	0	0	0.027	0	0	0	0	0	0	0	0	0	0	0	0	0	0	0	0	0	0.101	0	0	0	0	0.115	0	0	0	0	0	0	0	0	0	0	0	0	0	0	0	0	0
AMBRA1	3.333	4.64	4.388	4.7	2.491	3.481	3.613	3.137	3.949	2.953	4.93	3.322	3.411	2.294	4.556	3.468	2.97	3.272	3.89	2.981	0.944	4.88	2.877	4.335	4.06	2.158	4.361	1.957	3.332	4.475	3.291	3.623	2.801	5.198	3.806	1.964	3.184	2.111	3.301	2.598	3.59	3.431	3.553	2.787	2.932	2.858	3.669	3.923	4.405
AMD1	8.246	17.23	14.28	13.271	12.161	11.195	12.245	12.541	10.182	12.523	12.496	14.463	16.723	10.714	11.574	11.559	15.798	15.989	11.055	16.216	4.782	13.824	9.626	13.699	12.371	9.661	11.931	12.781	19.646	13.425	13.615	13.997	12.976	12.633	3.104	7.776	12.919	3.243	8.508	6.62	12.049	12.434	13.253	7.933	13.83	15.364	15.402	16.687	16.871
AMDHD1	0.442	0.76	0.07	0.634	0.367	0.914	1.227	0.582	0.478	0	0.654	0.379	0.458	0.579	0	0.299	0.431	0.378	0.337	0.95	0.465	0.277	0.153	0.677	0	0.419	0	0	0.018	0.065	0.474	0.179	0.179	0.258	0.282	0.103	0.402	0.534	0.302	0.642	0.829	0	0.243	0.149	0.647	0.475	0.32	1.102	0.279
AMDHD2	9.847	10.653	6.82	6.808	18.695	9.202	9.139	9.472	10.286	9.493	7.082	7.396	11.14	10.651	5.539	7.066	6.626	9.166	7.704	7.007	2.363	8.998	7.898	7.618	12.723	4.665	11.636	5.863	6.316	9.533	10.39	12.945	8.446	12.417	12.722	8.547	7.562	7.467	12.479	21.206	7.791	7.258	14.481	9.829	5.949	8.443	10.078	12.041	7.811
AMELX	0	0	0	0	0	0	0	0	0	0	0	0	0	0	0	0	0	0	0.005	0	0	0	0	0	0	0	0	0	0	0	0	0	0	0	0	0	0	0	0	0	0	0	0	0	0	0	0	0	0
AMELY	0	0	0	0	0	0	0	0	0	0	0	0	0	0	0	0	0	0.039	0	0	0	0	0	0	0	0	0	0	0	0	0	0	0	0	0	0	0	0	0	0	0	0	0	0	0	0	0	0	0
AMER1	0.555	1.253	0.508	0.3	0.94	0.622	0.938	0.72	0.907	0.452	1.382	0.665	0.728	0.376	0.658	0.581	0.416	0.354	0.553	0.665	0.467	0.522	0.44	0.395	0.697	0.15	0.081	0.566	0.873	0.47	0.519	0.7	0.276	0.746	0.299	0.495	0.457	0.305	0.439	0.604	0.539	0.366	0.202	0.221	0.203	0.081	0.555	1.007	0.759
AMER2	0	0	0	0	0	0	0	0	0	0	0	0	0	0	0	0	0.004	0	0.003	0	0	0	0	0	0	0	0.004	0	0	0	0	0	0	0	0	0	0	0	0	0	0.007	0.004	0	0	0	0	0	0	0.013
AMER3	0	0	0	0	0	0	0	0	0	0	0	0	0	0	0	0	0	0.005	0	0	0	0	0	0	0	0	0.006	0	0	0	0	0	0	0	0	0	0	0	0	0	0	0	0	0	0	0	0	0	0
AMFR	14.003	10.733	13.514	16.204	10.936	16.636	10.745	13.553	12.335	9.64	10.771	14.987	13.706	11.533	8.651	14.858	14.206	17.701	13.719	16.674	5.936	9.496	14.418	13.962	11.61	10.199	6.893	7.759	10.756	15.774	12.856	12.988	17.002	19.202	9.334	11.467	12.42	5.009	9.724	6.091	9.856	14.63	10.87	11.158	8.777	11.876	11.775	11.002	16.964
AMH	0.355	0	0	0	0	0	0	0.478	0	0.494	0.307	0.319	0	0	0	0	0.021	0	0.062	0	0	0	0.188	0	0	0	0.941	0	0	0.318	0.764	0.12	0.241	0.159	0.254	0	0.495	0	0.424	0	0	0	0	0.023	0	0.021	0.525	0	0
AMHR2	0.02	0	0	0	0	0	0.093	0	0	0	0	0	0	0	0.264	0	0	0	0	0	0	0	0	0	0	0	0	0	0	0	0	0	0	0	0.095	0	0	0	0	0	0	0	0	0	0	0	0.289	0	0.031
AMIGO1	1.039	1.188	3.317	1.695	2.404	2.841	1.261	2.537	2.684	1.296	3.451	1.371	2.658	0.948	1.776	2.219	1.904	2.792	1.29	2.671	0.456	2.423	2.279	3.349	3.357	1.811	3.365	1.072	2.663	1.572	0.905	0.946	2.548	2.682	0.878	0.697	2.422	1.004	2.723	1.967	0.92	2.494	4.035	1.559	1.242	1.887	1.752	0.969	3.197
AMIGO2	1.533	4.528	3.474	4.119	4.312	1.446	2.317	2.159	1.854	1.682	3.491	3.19	2.716	1.201	5.297	2.436	2.413	3.238	2.403	2.286	0.344	3.728	3.205	2.241	2.302	1.023	3.542	0.732	2.098	2.747	2.248	3.829	2.611	4.051	1.71	1.251	2.09	0.554	1.477	1.292	3.29	1.353	4.782	1.606	2.044	4.318	2.843	4.022	3.463
AMIGO3	1.064	1.561	2.119	1.975	2.12	1.439	0.992	1.483	1.022	2.347	0.17	1.958	1.123	0.437	3.34	1.588	1.48	0.348	1.116	0.634	1.031	1.792	2.588	1.623	1.63	1.272	0.67	1.748	1.832	1.963	1.643	1.615	2.276	2.974	1.04	1.215	1.006	0.672	1.899	2.127	0	2.001	3.679	0.579	2.269	2.911	1.398	1.607	1.208
AMMECR1	0.894	3.192	1.435	2.338	1.206	1.194	1.941	1.288	1.576	2.768	3.011	1.444	2.737	1.029	1.504	2.062	2.368	2.329	1.477	2.879	0.654	1.68	1.106	1.846	0.547	0.862	2.193	1.824	1.785	1.446	1.75	1.946	0.821	1.982	0.824	0.914	1.527	0.47	1.06	0.918	1.704	1.641	1.638	1.677	1.356	2.608	3.026	1.728	1.323
AMMECR1L	1.636	3.096	1.559	4.118	1.914	3.226	3.146	1.926	3	3.045	2.251	2.185	2.565	1.869	1.772	2.426	2.493	2.848	1.942	2.016	0.87	2.509	2.124	1.856	2.448	1.824	3.177	1.897	1.27	2.473	2.305	2.318	1.515	2.493	1.361	1.103	1.59	1.033	2.37	1.405	1.801	2.303	1.745	1.942	1.918	3.277	1.703	2.145	1.418
AMN	0.211	1.193	1.14	0.503	0.971	1.015	0.709	0.861	0.777	0.597	2.124	0.255	1.498	0.345	0.531	0.273	0.529	0.817	0.385	0.145	0.202	0.538	0.602	0.794	0.71	0.345	0.822	0.87	1.54	0.613	0.329	0.239	0.724	0.722	0.516	0.376	0.399	1.127	0.394	0.742	0.379	1.517	1.113	0.204	0.352	0	0.91	0.634	1.113
AMN1	0.433	3.075	1.735	1.624	2.981	1.397	2.057	1.404	2.176	3.637	1.976	0.761	2.551	1.74	1.427	1.136	1.989	1.897	0.857	2.006	0.338	0.886	0.631	1.211	2.336	0.806	1.945	2.003	1.804	1.021	1.051	1.909	1.257	1.042	0.683	1.769	0.932	0.493	1.598	1.4	1.914	1.529	2.34	1.303	0.72	1.03	1.679	1.395	1.397
AMOT	0.186	0.372	0.048	0.581	0.123	0.459	0.17	0.091	0.235	0.652	0.53	0.237	0.268	0.194	0.122	0.209	0.501	0.389	0.224	0.694	0.318	0.641	0.306	0.221	0.103	0.139	0.185	0.484	0	0.384	0.257	0.383	0.41	0.231	0.218	0.142	0.315	0.068	0.274	0.118	0.005	0.579	0.197	0.221	0.134	0.094	0.192	0.334	0.15
AMOTL1	0.059	0.431	0.116	0.103	0	0.107	0.102	0.408	0.085	0	0.151	0.216	0.152	0.201	0.133	0.058	0.08	0.042	0.037	0.655	0.005	0.023	0.055	0.203	0.075	0.056	0.11	0	0	0.093	0.079	0.306	0.014	0.071	0.096	0.068	0.122	0.064	0.062	0.126	0.251	0.183	0.154	0.025	0.098	0.311	0.188	0.082	0.014
AMOTL2	0	0	0	0	0.008	0	0	0.008	0	0	0.127	0	0	0.03	0	0	0	0	0	0	0.01	0	0	0	0	0	0.016	0	0	0.007	0.007	0	0	0.007	0.024	0	0	0	0.009	0	0.023	0	0	0	0	0	0	0	0
AMPD1	0	0	0	0	0	0	0	0	0	0	0	0	0	0	0	0	0	0	0	0	0	0	0.182	0	0	0	0.036	0	0	0	0	0	0	0	0	0	0	0	0	0	0	0	0	0	0	0	0	0	0
AMPD2	127.128	128.291	87.17	170.91	255.438	145.552	167.463	149.927	226.83	173.133	192.681	123.916	154.614	172.416	102.151	135.151	180.983	137.156	116.719	100.304	68.039	84.142	87.229	100.647	168.644	128.522	121.376	112.911	126.996	210.296	169.692	214.825	109.016	129.483	259.255	113.402	93.022	80.215	116.569	236.672	154.776	128.646	152.074	148.222	128.556	87.858	182.252	198.304	245.998
AMPD3	3.585	4.226	4.44	5.981	5.119	6.747	5.438	4.793	9.469	7.904	9.534	6.383	6.222	6.937	6.497	5.139	9.281	4.87	6.574	5.601	2.289	4.333	6.84	4.073	8.3	4.237	7.337	4.306	7.079	4.98	4.451	3.958	3.487	4.157	5.224	4.74	4.826	4.545	6.044	4.731	6.506	4.866	8.477	6.039	3.085	9.463	6.819	5.572	5.033
AMPH	0	0	0	0	0	0	0.087	0	0.037	0	0	0	0	0.042	0	0	0	0	0.027	0	0	0	0	0	0	0.008	0	0	0	0.013	0	0	0	0.032	0	0	0.014	0	0	0	0	0.016	0	0	0	0	0	0	0.031
AMT	9.405	19.458	14.237	14.495	29.141	9.086	13.18	14.283	15.567	16.73	13.65	8.31	13.079	8.111	10.157	5.463	9.792	6.983	7.906	12.2	11.576	7.072	10.127	10.775	14.234	8.376	7.797	5.619	10.263	6.28	11.053	14.2	8.565	13.281	6.244	5.731	9.005	11.356	14.128	32.481	10.671	7.571	19.995	10.908	8.835	20.738	12.81	14.225	9.568
AMTN	0	0	0	0	0	0	0	0	0	0	0	0	0	0	0	0	0	0	0	0	0	0	0	0	0	0	0	0	0	0	0	0	0	0	0	0	0	0	0	0	0	0	0	0	0	0	0	0	0
AMY1A	0.022	0	0	0.019	0	0	0	0.022	0	0.019	0	0	0	0	0	0	0	0.02	0	0	0.028	0	0	0	0	0	0.022	0	0	0.018	0	0	0	0	0	0	0	0	0.025	0	0	0	0.018	0	0	0.019	0	0	0
AMY1B	0.044	0.079	0.238	0.19	0.088	0.106	0.14	0.133	0.018	0.076	0.071	0.045	0.092	0	0.023	0	0	0.02	0.077	0.051	0.028	0	0	0.02	0.038	0	0.109	1.094	0	0.202	0.074	0.019	0.186	0.018	0	0.02	0	0.07	0	0.345	0.082	0	0.074	0.063	0.161	0.406	0	0	0.053
AMY1C	0	0	0	0	0	0	0.033	0	0	0	0	0	0.132	0	0.218	0	0	0	0	0	0	0	0	0	0	0	0	0	0	0.018	0	0	0	0.018	0	0.019	0	0	0	0	0	0	0	0	0	0	0	0	0
AMY2A	0	0.049	0	0	0.027	0	0.022	0	0	0	0.022	0	0.019	0	0	0	0	0.048	0.024	0.032	0	0.049	0	0.024	0.024	0	0	0	0	0	0.023	0.023	0	0	0	0.024	0.024	0	0	0.025	0.025	0	0.023	0	0	0	0	0	0
AMY2B	5.438	28.724	18.229	16.757	41.331	10.995	22.178	21.515	16.4	23.262	20.15	7.695	14.164	9.601	15.006	6.55	14.801	12.83	7.459	9.281	4.321	10.463	15.751	10.654	18.9	4.972	16.223	17.403	7.122	12.646	18.304	15.911	11.511	10.489	3.792	11.344	11.695	13.183	19.502	31.427	13.462	13.794	19.22	12.778	10.842	18.604	16.675	20.504	13.029
AMZ1	0.092	0	0.072	0	0.037	0.051	0.042	0.032	0.03	0.103	0.002	0.016	0.017	0	0.049	0.08	0.002	0.042	0.039	0	0	0	0.005	0.098	0.025	0.106	0	0	0.144	0.08	0.047	0.063	0.199	0.075	0.088	0.005	0.108	0	0.012	0	0	0.092	0.058	0.031	0.064	0.065	0.176	0.029	0
AMZ2	11.838	24.118	19.738	17.407	20.467	14.468	20.063	16.251	14.975	24.194	16.281	15.234	20.283	17.307	9.928	16.953	19.611	14.788	15.875	23.055	9.757	22.86	17.332	16.932	14.135	9.825	19.418	9.952	18.05	19.732	15.868	18.677	15.53	15.921	8.379	13.623	13.442	17.012	14.034	15.772	15.06	19.559	13.178	11.893	19.073	24.501	17.253	18.776	15.524
ANAPC1	1.287	2.444	2.018	2.006	1.159	2.245	1.469	1.106	1.699	2.217	2.718	1.539	2.183	1.208	2.267	1.444	1.596	1.885	2.059	2.484	0.595	1.549	0.937	1.787	1.781	0.873	0.993	2.021	2.997	2.128	1.522	1.438	1.543	1.542	0.6	1.082	1.178	0.979	1.757	1.02	2.221	1.656	2.725	1.341	1.002	1.942	1.333	1.876	3.282
ANAPC10	0.527	0.65	0.702	1.281	1.649	1.153	0.874	1.419	0.489	1.493	0.36	0.643	1.593	0.556	1.087	0.444	0.631	1.116	0.398	0.887	0.316	0.706	1.374	0.588	0.734	0.292	1.037	0	0.961	0.746	0.694	1.034	1.192	0.952	0.131	0.516	0.712	0.11	0.417	0.843	0.291	0.838	1.647	0.479	0.782	2.199	1.661	1.385	1.574
ANAPC11	6.818	5.003	6.28	3.958	5.699	8.093	5.549	7.957	5.06	10.169	8.984	6.762	9.177	8.227	5.689	5.884	9.196	5.045	10.81	14.829	7.028	10.116	5.422	8.119	7.51	4.615	6.753	10.264	8.427	8.488	12.768	6.34	14.249	13.972	8.555	7.653	13.053	12.192	6.672	8.443	7.339	9.041	5.616	6.954	6.773	7.125	8.862	6.883	4.248
ANAPC13	10.15	20.115	19.436	17.044	12.358	16.343	12.362	16.329	16.616	19.836	18.903	13.25	17.078	14.345	17.377	12.269	13.474	17.422	11.116	13.718	10.479	14.04	11.279	14.953	13.821	12.824	14.32	15.591	18.629	12.213	13.602	11.709	12.42	13.231	4.294	13.026	14.24	13.056	6.981	8.017	13.748	15.247	16.111	11.107	16.421	19.632	13.588	15.357	18.892
ANAPC15	4.968	6.073	9.1	3.119	8.084	3.578	5.032	5.602	4.08	5.549	4.772	4.647	4.603	7.316	4.834	3.441	5.755	7.07	5.08	5.378	4.828	6.54	5.474	4.178	3.315	4.261	6.248	4.273	3.995	4.316	4.502	3.552	7.085	6.214	3.661	4.955	6.637	3.879	5.852	8.304	5.224	3.81	6.288	4.909	3.449	7.223	4.549	6.555	3.246
ANAPC16	11.39	14.043	25.571	17.188	11.705	13.147	16.157	13.742	12.701	14.364	15.303	14.828	18.521	10.99	15.63	13.098	20.614	13.875	16.105	14.835	9.199	14.335	17.176	15.829	11.087	12.748	18.05	13.062	15.226	17.048	14.293	13.853	18.231	12.664	8.894	10.082	18.916	11.571	13.037	14.167	11.399	12.448	17.908	10.483	13.302	23.721	15.194	13.394	15.057
ANAPC2	21.964	27.418	26.194	23.315	38.872	19.392	22.18	26.271	26.626	23.47	32.5	18.886	19.28	20.11	11.586	18.88	19.202	17.642	16.921	21.405	9.057	19.626	18.386	22.48	25.302	14.758	21.007	23.173	19.027	21.67	25.408	24.835	25.043	26.175	26.982	14.181	15.374	14.792	25.338	44.885	12.954	15.445	25.592	18.402	25.549	22.8	21.758	25.064	20.173
ANAPC4	4.604	24.693	12.409	9.42	18.39	8.679	17.287	6.927	10.54	11.769	7.465	5.792	12.183	6.894	6.679	5.948	8.559	8.523	5.974	11.016	6.528	9.139	7.81	8.555	7.161	5.532	14.932	8.057	9.45	7.935	10.123	10.654	7.626	8.312	3.176	5.64	7.433	5.878	13.766	19.167	6.945	8.152	9.023	8.707	13.944	14.734	14.357	11.014	9.42
ANAPC5	26.203	41.259	44.27	32.474	38.719	31.254	38.174	32.658	25.855	34.134	27.644	35.8	39.651	23.482	33.473	26.077	38.132	35.711	30.996	36.386	28.676	37.737	26.86	37.636	22.227	25.616	38.861	24.97	30.389	35.897	26.287	33.194	31.654	33.996	21.414	15.509	31.48	26.927	38.695	33.537	23.233	32.706	39.483	23.311	26.51	33.628	34.864	27.079	25.458
ANAPC7	2.431	6.199	2.807	4.617	4.641	3.584	5.724	4.842	3.02	4.797	5.656	2.919	5.578	3.338	3.342	2.986	5.185	4.41	3.162	4.727	2	3.844	4.057	3.758	5.757	1.672	4.13	3.431	3.891	3.339	3.016	3.294	3.098	3.623	2.236	2.799	3.28	3.336	6.725	5.738	2.528	4.644	5.024	3.741	2.154	7.307	5.4	3.187	2.523
ANG	0.499	0	0	0	0	0.655	1.312	0.504	0.707	0.256	1.666	0.792	0.864	0.375	0.857	0.349	1.371	1.206	0.618	0	0.374	0	0.583	0.186	0	0.192	0	0	0	0.345	0.225	0.424	0.573	0.271	0.287	1.126	0.359	1.255	0.593	0.381	1.543	2.715	0	0.284	1.236	0	0.706	0	0.166
ANGEL1	1.815	3.437	3.59	2.576	2.169	2.714	2.332	1.127	2.075	2.264	1.694	2.298	3.893	1.863	1.637	2.814	2.596	2.329	3.05	2.958	1.762	1.533	2.403	2.178	2.841	1.788	1.93	1.519	3.878	2.349	1.616	2.413	1.687	2.382	1.552	1.513	1.788	0.151	0.855	0.51	2.469	1.178	2.937	1.078	1.165	1.839	3.064	1.54	2.045
ANGEL2	2.154	8.787	4.372	3.305	5.495	3.136	4.778	4.473	2.697	4.856	3.688	2.934	3.07	3.512	3.367	2.828	2.562	2.785	1.994	3.489	1.157	3.557	2.059	2.656	3.181	2.354	1.59	3.671	2.992	3.092	3.764	4.229	2.988	2.889	1.038	1.784	2.341	0.773	3.29	2.476	1.696	1.486	3.683	2.252	3.695	3.805	4.405	4.623	4.108
ANGPT1	0.176	0.07	0.337	0.832	0.049	0.361	0.172	0.544	0.016	0.324	1.619	0.66	0.851	1.385	0.735	0.143	0.985	0.691	0.18	0.277	0	0.176	0.253	0.407	0.318	0.288	0	0.653	0	0.313	0.208	0.482	0.374	0.23	0.096	0.122	0.043	0	0.637	0.436	0.239	0	0.578	0	0.309	0.009	0.824	0.634	0.805
ANGPT2	0	0	0	0	0	0	0	0	0	0	0	0	0	0	0	0.052	0.102	0	0.014	0	0	0	0.113	0	0	0	0	0	0	0	0	0	0	0	0	0.029	0	0	0	0	0	0	0	0	0	0	0	0	0
ANGPT4	0	0	0	0	0	0	0	0.073	0.044	0	0	0.028	0	0.099	0	0	0	0	0	0	0	0	0	0	0	0	0	0	0	0	0	0.038	0	0	0	0	0	0	0	0.151	0	0.019	0	0	0	0	0	0	0.007
ANGPTL1	0	0	0	0	0	0	0	0	0	0	0	0	0	0	0	0	0	0	0	0	0	0	0	0	0	0	0	0	0	0	0	0	0	0.01	0	0.065	0	0	0	0	0	0	0	0	0	0	0	0	0
ANGPTL2	0	0	0	0	0	0	0	0	0	0	0	0	0	0	0	0	0	0	0	0	0.007	0	0	0	0	0	0.005	0	0	0	0	0	0	0	0	0.009	0	0	0	0	0	0.005	0	0	0	0	0	0	0
ANGPTL3	0	0	0	0	0	0	0	0	0	0	0	0.015	0	0	0	0	0	0	0	0	0	0	0	0	0	0	0	0	0	0	0	0	0	0	0	0	0	0	0	0	0	0.06	0	0	0	0	0	0	0
ANGPTL4	0	0	0	0	0	0	0	0	0	0	0	0	0	0	0	0	0	0	0.019	0	0	0	0	0	0	0	0	0	0.639	0	0	0	0	0	0	0	0	0	0	0	0.021	0	0	0	0	0	0	0	0
ANGPTL5	0	0	0	0	0	0	0	0	0	0	0	0	0	0	0	0	0	0	0	0	0	0	0	0	0	0	0	0	0	0	0	0	0	0	0	0	0	0	0	0	0	0	0	0	0	0	0	0	0
ANGPTL6	0.276	1.592	0.276	0.453	1.808	1.17	1.333	0.396	0.711	1.694	0.801	0.648	0.672	0.517	0.787	0.518	0.261	1.569	0.484	0.82	0.296	0.392	0.995	1.351	0	0.838	1.415	0	0.398	3.684	1.531	1.331	1.43	1.496	0.781	0.518	0.899	0.745	1.01	2.412	0.095	0.567	0.576	1.361	0.901	0.218	0.698	0.591	0.948
ANGPTL7	0	0	0	0	0	0	0	0	0	0	0	0	0	0	0	0	0	0	0	0	0	0	0	0	0	0	0.017	0	0	0	0	0	0	0	0	0	0	0	0	0	0	0	0	0	0	0	0	0	0
ANGPTL8	0	0	0	0	0	0	0	0	0	0	0	0	0	0	0	0.045	0	0	0	0	0	0	0	0	0	0	0	0	0	0	0	0	0	0	0	0	0	0	0	0	0	0	0	0	0	0	0	0	0
ANHX	0	0	0	0	0	0	0	0	0	0	0	0	0	0	0	0	0	0	0	0	0	0	0	0	0	0	0.055	0	0	0	0	0	0	0	0	0	0	0	0	0	0	0	0	0	0	0	0	0	0
ANK1	4.286	1.547	1.72	3.085	1.85	5.288	2.745	1.577	2.058	1.309	1.091	2.454	1.295	2.342	6.875	9.346	2.406	2.369	5.917	3.789	1.334	3.867	4.913	4.245	1.594	5.607	2.073	3.087	3.094	3.156	3.186	2.961	2.787	2.286	4.708	5.305	2.352	1.549	2.022	1.2	2.467	5.349	1.155	5.329	3.379	1.335	2.782	1.791	3.31
ANK2	0	0.04	0	0	0.015	0	0	0	0	0.002	0	0.01	0	0	0	0.014	0.002	0.004	0.004	0	0.01	0	0	0.005	0	0.057	0.007	0	0	0.004	0	0	0	0.004	0	0	0	0	0	0.032	0.005	0.003	0.002	0	0	0.013	0	0.042	0.002
ANK3	0.182	0.867	0.976	0.44	0.31	0.28	0.432	0.691	0.457	0.124	0.372	0.32	0.231	0.042	0.262	0.187	0.184	0.276	0.335	0.314	0.1	0.415	0.128	0.287	0.447	0.286	0.532	0.067	0.412	0.279	0.114	0.252	0.43	0.376	0.077	0.152	0.241	0.032	0.432	0.16	0.268	0.168	0.362	0.136	0.272	0.291	0.141	0.109	0.245
ANKAR	0.164	0.619	0.545	0.438	0.946	0.821	0.251	0.462	0.449	0.868	0.708	0.248	0.521	0.143	0.676	0.306	0.619	0.53	0.179	0.691	0.461	0.295	0.217	0.425	0	0.097	0.475	0.243	0.243	0.31	0.609	0.272	0.11	0.257	0.154	0.158	0.208	0	0.444	0.646	1.204	0.21	0.507	0.389	0.323	1.001	1.123	0.511	0.561
ANKDD1A	0.166	2.07	0.425	1.795	1.87	1.379	2.07	0.808	0.919	0.264	1.018	0.744	0.667	1.649	0.604	0.454	1.363	0.616	0.822	0.617	0.211	0.335	0.548	0.374	1.066	0.255	0.329	0	0.831	0.626	1.267	0.972	1.288	0.832	1.012	0.959	0.758	0.619	2.46	3.661	0.958	1.091	0.687	0.586	0.377	1.145	0.383	1.365	1.112
ANKDD1B	0.015	0	0	0	0.181	0	0	0	0	0	0	0.031	0.169	0	1.364	0.041	0	0	0	0	0.422	0.217	0	0	0	0	0	0	0	0.088	0.026	0.051	0.026	0.025	0	0	0.026	0	0	0.195	0	0	0	0	0	0	0.056	0	0
ANKEF1	0.07	0.435	0.368	0	0.314	0.121	0.536	0.032	0.119	0.619	0.228	0.227	0.575	0	0.399	0.329	0.575	0.481	0.171	0.147	0.199	0.042	0	0.452	0.48	0.085	0.21	0	0	0.197	0.352	0.477	0.186	0.177	0.092	0.042	0.388	0.067	0.333	0.305	1.048	0.144	0.284	0.181	0	0.193	0.303	0.593	0.365
ANKFN1	0	0	0	0	0	0.03	0	0	0	0.002	0	0	0	0.014	0	0	0	0	0.002	0	0.005	0	0	0	0	0	0.002	0	0	0	0	0	0	0	0	0	0	0	0	0	0	0	0	0	0	0	0	0	0
ANKFY1	6.624	12.516	7.517	7.975	11.815	7.339	9.264	8.174	9.114	9.879	13.48	6.785	9.361	7.403	6.155	6.447	7.242	7.473	6.223	4.448	2.993	7.528	5.74	7.614	10.552	5.228	7.646	5.164	9.8	7.692	7.761	9.846	4.733	8.75	5.596	5.037	4.966	2.447	8.903	7.391	7.629	6.232	8.164	6.596	6.811	8.312	10.68	7.261	7.152
ANKH	6.3	5.265	6.049	5.571	3.198	6.823	4.371	5.167	4.001	3.542	4.387	5.126	5.693	2.958	7.315	9.784	3.429	4.641	7.393	6.217	5.199	6.516	7.949	7.228	5.78	6.21	4.691	3.007	4.947	6.055	5.259	5.186	6.73	6.689	5.418	11.039	6.189	3.377	7.077	1.71	5.225	6.656	5.183	5.396	4.716	4.36	4.35	4.688	7.984
ANKHD1	0.355	0.921	1.269	0.801	1.726	1.058	0.963	0.733	0.941	1.086	1.077	0.41	0.615	0.555	0.349	0.487	0.733	0.96	0.258	0.973	0.75	0.429	0.368	0.531	0.138	0.425	0.378	0.214	0.62	0.516	0.931	0.926	0.607	0.688	0.243	0.484	0.491	0.661	1.536	1.469	1.618	1.876	1.113	0.681	0.833	1.004	1.139	0.985	1.309
ANKIB1	2.935	7.141	4.466	6.152	4.403	5.331	5.228	2.951	3.831	4.888	6.214	3.626	4.252	3.312	3.987	3.077	4.175	4.043	3.667	4.208	1.109	5.688	2.52	2.98	4.146	1.896	4.825	2.722	7.081	3.934	3.086	3.522	3.07	3.188	1.584	1.619	3.048	0.779	2.339	1.396	5.684	4.631	4.675	2.119	2.591	3.862	3.642	4.025	3.601
ANKK1	0.096	0.213	0.291	0.234	0.606	0.187	0.343	0.571	0.289	0	0.624	0.133	0.288	0	0.214	0.111	0.035	0.103	0.068	0	0.384	0.294	0	0.133	0.101	0.119	0.281	0.3	0.035	0.151	0.229	0.093	0.3	0.29	0.082	0	0.017	0	0.274	0.137	0.458	0.013	0.336	0.161	0	0.454	0	0	0.072
ANKLE1	0.202	1.609	0.943	0.727	0.986	0.981	0.449	0.657	0.789	0.327	0.679	0.689	0.375	0.883	0.963	0.317	0.791	0.838	0.279	0.833	0.92	0.39	1.119	0.43	0.368	0.315	0.862	0.401	0.923	0.582	0.491	0.27	0.748	0.738	0.551	1.03	0.416	0.803	0.794	1.782	0.908	0.564	1.365	0.698	0.122	0.982	1.308	0.214	0.442
ANKLE2	10.139	16.554	15.875	13.901	25.839	14.882	17.571	15.514	15.023	13.349	15.485	15.238	18.778	10.406	11.46	13.473	13.538	14.936	13.082	10.821	6.025	17.895	11.377	12.837	15.858	10.796	15.894	11.648	12.554	15.247	12.254	14.224	14.466	15.423	8.8	9.219	11.22	7.387	13.018	14.135	11.795	13.654	18.316	12.47	12.509	13.867	16.506	15.992	14.277
ANKMY1	1.927	3.471	3.621	2.113	3.996	2.526	3.115	1.769	2.401	3.258	2.654	2.064	2.648	1.389	1.577	1.477	1.977	2.24	2.167	3.724	1.567	3.111	2.052	2.155	3.739	0.951	2.118	0.911	2.654	2.644	2.036	2.813	2.442	2.95	2.202	0.879	1.634	1.328	3.116	2.448	2.864	0.976	2.367	1.492	2.075	2.792	2.963	2.278	1.826
ANKMY2	3.066	5.48	5.357	5.832	5.675	6.975	5.53	3.194	2.77	6.673	3.029	3.727	6.1	4.079	3.079	3.269	5.636	4.207	2.912	3.1	1.893	4.956	3.378	3.403	5.536	1.583	5.796	0.923	2.827	3.407	2.566	4.513	3.972	3.024	1.14	2.748	4.081	1.707	2.436	3.393	3.835	2.412	2.736	1.805	3.999	4.81	3.439	5.966	3.476
ANKRA2	6.573	12.34	5.584	10.806	11.024	6.226	9.736	6.878	6.083	8.155	7.179	5.919	9.656	8.779	6.603	8.309	5.885	7.978	6.572	6.992	3.637	8.992	5.413	9.329	7.03	5.165	7.26	6.889	11.51	7.984	6.775	8.651	6.147	8.457	3.022	2.72	5.698	2.818	3.443	4.857	7.643	8.895	7.207	4.715	7.454	8.621	7.366	14.959	9.947
ANKRD1	0	0.301	0	0	0	0	0	0	0	0	0	0	0	0.218	0	0	0	0	0.021	0	0	0	0	0	0	0	0	0	0	0	0	0	0	0.02	0	0	0	0	0	0	0.022	0	0	0	0	0	0	0	0
ANKRD10	6.349	12.617	7.863	9.109	14.301	9.039	10.053	9.26	10.726	8.829	10.227	7.972	9.389	7.996	8.371	7.357	8.841	8.792	6.84	8.344	4.23	7.878	6.04	7.45	9.277	5.877	6.758	7.171	10.418	8.737	8.91	10.095	7.216	7.44	3.51	5.437	4.97	3.029	8.053	9.666	9.681	9.728	11.789	6.598	7.39	9.748	10.102	10.186	9.528
ANKRD11	10.439	19.231	13.45	13.604	17.652	13.652	14.613	13.622	19.996	15.668	27.573	12.032	13.191	12.992	13.395	11.272	16.588	16.619	9.766	12.08	2.515	12.163	8.154	12.165	18.226	11.289	13.748	8.381	12.79	13.559	12.854	16.599	10.768	13.211	11.459	6.065	8.053	3.756	7.325	8.271	14.898	12.643	19.448	10.918	12.104	10.511	14.427	15.205	14.814
ANKRD12	3.741	16.665	5.342	11.213	11.935	9.524	10.521	7.899	10.99	8.105	14.716	5.954	9.087	7.433	6.622	6.069	9.122	7.768	4.887	7.091	1.582	5.359	2.845	5.785	7.814	4.93	9.031	6.897	10.04	6.557	7.192	8.978	5.599	5.523	2.435	2.616	4.402	2.174	4.296	7.931	9.8	7.704	11.743	6.149	6.011	8.624	8.47	11.233	10.112
ANKRD13A	33.86	49.415	36.784	47.738	39.762	50.126	51.811	46.85	55.58	57.796	56.749	44.494	53.295	57.793	42.43	49.142	60.933	60.335	42.159	44.083	22.892	42.145	30.626	38.09	60.164	47.757	48.375	53.249	61.969	52.904	43.236	48.303	36.264	45.199	38.241	47.048	38.666	24.185	37.521	43.725	54.358	44.378	47.231	46.711	36.486	41.211	49.64	45.175	57.079
ANKRD13B	0.286	0.579	0.401	0.144	0.49	0.107	0.735	0.503	0.311	0.882	0	0.21	0.478	0.059	0.451	0.177	0.149	0.403	0.42	0.347	0.458	0.381	0.21	0.557	0	0.361	0	0.399	0.748	0.286	0.392	0.657	0.242	0.502	0.433	0.32	0.233	0.315	0.475	0.368	0.562	0.568	0.762	0.525	0.204	0.594	0.324	0.716	0.787
ANKRD13C	1.095	3.451	1.594	3.213	2.431	1.825	3.076	1.456	1.753	2.39	1.618	1.831	2.758	1.4	2.651	1.982	2.349	3.411	1.396	3.137	0.432	1.983	0.694	1.458	1.214	1.358	2.207	1.201	4.287	2.451	1.831	2.006	2.018	2.107	0.874	0.488	1.251	0.585	1.204	0.649	1.014	3.724	3.071	1.671	2.517	2.368	1.951	2.606	1.69
ANKRD13D	54.217	84.821	63.562	54.676	116.698	65.538	85.919	97.661	95.929	92.197	108.329	64.958	102.346	87.577	65.517	63.867	93.729	76.488	66.58	53.787	53.875	63.049	75.238	68.935	97.188	52.061	80.65	84.787	90.834	75.237	80.582	88.671	66.141	83.879	101.417	86.252	70.089	78.696	110.603	154.763	88.751	52.594	88.806	87.927	57.705	75.231	88.573	58.777	66.244
ANKRD16	0.499	0	1.754	0.974	0.564	0.818	1.195	0.946	0.789	0.815	0.582	0.664	1.411	0.299	0.293	0.314	0.869	0.725	0.67	1.12	0.537	0.589	0.434	0.578	0.014	0.782	0.45	0	0.712	1.14	0.491	0.622	1.391	0.837	0.504	0.584	0.558	0.367	1.102	1.462	0.088	0.834	1.119	0.482	0.525	1.571	0.49	0.952	0.868
ANKRD17	3.143	5.76	3.344	5.829	4.031	3.545	5.191	3.609	5.424	4.584	5.763	4.206	4.43	4.375	3.584	3.667	5.538	5.736	3.578	3.892	0.594	3.837	2.797	3.447	4.396	2.719	4.002	4.144	4.957	4.015	3.786	4.714	2.549	3.522	2.711	1.615	2.483	1.349	2.568	2.051	3.892	5.083	4.953	2.842	3.31	4.604	4.379	3.169	4.065
ANKRD18A	0.061	0.009	0.11	0	0.305	0.059	0.057	0	0.138	0	0.164	0.121	0.05	0.148	0.084	0	0.073	0	0.075	0.119	0.006	0.018	0	0.105	0	0.044	0.272	0	0	0.106	0.017	0.09	0.095	0.042	0.02	0.072	0.124	0	0.159	0.038	0	0.172	0.496	0.108	0	0.152	0.243	0.084	0.086
ANKRD18B	0.009	0	0	0	0	0	0	0	0	0	0	0	0	0	0.058	0	0.033	0	0	0	0.012	0	0	0	0	0.01	0.055	0	0	0	0	0	0	0	0	0	0.008	0	0	0	0	0	0	0	0	0	0	0	0
ANKRD2	0	0	0	0	0.228	0.715	0.226	0	0.25	0	0	0.118	0	0.129	0	0	0.306	0	0.099	0	0	0	0	0	0	0	0.028	0	0	0.262	0.024	0.289	0.024	0.095	0.333	0.253	0.198	0	0	0.026	0	0	0	0.192	0	0	0.262	1.154	0
ANKRD20A1	0	0	0	0	0	0	0	0	0	0	0	0	0	0	0	0	0	0	0	0	0	0	0	0	0	0	0	0	0	0	0	0.009	0.037	0	0	0	0	0	0	0	0	0	0	0	0	0	0	0	0
ANKRD22	0.366	1.743	0.764	0.673	0.612	0.581	0.823	2.565	0.801	1.545	1.187	0.391	1.29	0.728	0.3	0.061	0.817	0.842	0.953	0.535	0.537	1.017	0.363	0.651	0.35	0.471	1.301	0.961	1.032	0.959	3.092	0.725	0.471	0.557	0.445	2.393	0.696	0	0.846	0.833	0	0.957	0.861	2.078	0.863	1.9	0.297	0.308	0.349
ANKRD23	2.07	3.109	0.841	1.565	2.909	1.671	1.519	4.265	2.127	1.528	2.939	1.048	1.671	0.952	1.294	1.483	2.215	1.745	2.09	1.812	0.359	0.804	1.266	2.781	2.194	1.118	2.19	0.92	0.483	2.017	1.506	2.262	2.234	2.497	1.571	0.93	1.097	1.415	0.966	2.581	0.497	2.585	2.878	1.76	1.742	2.033	2.464	2.572	1.869
ANKRD24	0.093	0.223	1.45	0.687	0.047	0.181	0.211	0.377	0.511	0.325	0.592	0.274	0.288	0.113	0.097	0.135	0.384	0.021	0.095	0.493	0	0	0.185	0.4	0	0	0.015	0	0	0.267	0.304	0.376	0.501	0.26	0.6	0.035	0.102	0.033	0.949	0.36	0.087	0.503	0.21	0.24	0.49	0.521	0.61	0.294	0.376
ANKRD26	0.066	0.491	0.234	0.355	0.442	0.128	0.305	0.167	0.185	0.184	0.458	0.122	0.166	0.078	0.187	0.061	0.264	0.218	0.079	0.285	0.125	0.152	0.164	0.125	0.367	0.124	0.199	0.147	0.253	0.144	0.233	0.183	0.109	0.123	0.029	0.12	0.067	0.174	0.376	0.242	0.136	0.366	0.659	0.1	0.182	0.474	0.248	0.188	0.206
ANKRD27	3.774	6.339	4.91	4.43	5.776	5.602	6.201	4.739	4.255	4.647	6.8	5.036	6.543	4.623	3.692	4.199	5.652	7.431	4.527	5.065	1.599	4.533	3.585	4.585	5.422	3.921	4.608	2.21	4.933	4.379	4.258	5.21	3.245	5.297	3.21	3.718	3.41	2.517	2.793	4.416	5.614	4.254	6.191	4.253	6.073	3.521	5.817	7.347	4.723
ANKRD28	2.759	4.589	2.454	4.541	2.778	3.151	4.869	1.858	4.672	4.348	5.734	3.933	4.271	2.672	3.988	3.677	2.912	3.947	2.579	3.764	1.572	2.838	2.904	2.527	4.418	2.335	4.005	1.56	4.383	4.496	2.282	3.865	2.571	2.33	2.315	1.216	2.239	0.587	1.882	1.403	3.962	4.795	6.657	2.817	2.045	2.818	3.525	2.334	3.18
ANKRD29	0	0.013	0	0.171	0	0	0	0.043	0.045	0.196	0	0	0.099	0.103	0	0	0.063	0.126	0.025	0	0	0.152	0.042	0.006	0.185	0	0	0	0.296	0.03	0	0.09	0	0.006	0	0	0	0.196	0	0	0	0	0.143	0	0.119	0.361	0	0	0
ANKRD30A	0	0	0	0	0	0	0	0	0	0	0	0	0	0	0	0	0.006	0	0.027	0	0.008	0	0	0	0	0	0.006	0	0	0	0	0	0	0	0	0	0	0	0	0	0	0.064	0	0	0	0	0	0	0
ANKRD30B	0	0	0	0	0	0	0	0	0	0.208	0	0	0	0	0	0	0	0	0.007	0	0.03	0	0	0	0	0	0.04	0	0	0	0	0.068	0	0.027	0	0	0	0	0	0.059	0	0	0	0	0	0	0	0	0.026
ANKRD30BL	0	0	0	0	0	0	0.218	0	0	0	0	0	0	0	0	0	0	0	0	0	0.035	0	0	0	0	0	0	0	0	0	0	0	0	0.023	0	0	0	0	0	0	0	0	0	0.106	0	0	0	0	0
ANKRD31	0.007	0.142	0	0.177	0	0	0.147	0	0.011	0	0.171	0.007	0.106	0.036	0	0.006	0.13	0	0	0	0	0	0	0.036	0	0	0.039	0	0	0.006	0.078	0.006	0	0.028	0.032	0	0.011	0	0.103	0.171	0.21	0.203	0	0.089	0	0	0.097	0	0.217
ANKRD33	0	0	0	0	0	0	0	0	0	0	0	0	0	0	0	0	0	0	0	0	0	0	0	0	0	0	0	0	0	0	0	0	0	0	0	0	0	0	0	0	0.071	0.702	0	0	0	0.771	0	0	0
ANKRD33B	0.721	1.029	0.626	1.036	0.577	1.133	1.497	0.907	1.129	0.293	0.731	0.794	0.735	1.158	1.48	0.707	1.184	0.849	0.76	0.765	0.147	0.326	0.527	0.651	1.235	0.838	1.245	1.17	1.247	0.977	0.951	0.882	0.653	0.63	0.96	0.958	0.27	0	0.357	0.234	0.871	0.904	1.949	0.667	0.489	0.383	0.818	0.511	1.031
ANKRD34A	0.534	0.98	0.194	0.772	0.429	0	0	0.312	0.409	0.268	0.558	0.258	0.133	0.227	0	0.282	0.192	0.138	0.156	1.284	0	0.256	0.448	0.418	0	0.078	0.755	0	0	0.408	0.111	0.423	0.604	0.248	0.162	0.233	0.331	0	0.506	0.011	0	0.097	0	0.126	0.262	0	0	0.724	0.258
ANKRD34B	0.316	0.529	0.334	0.182	0.021	0.041	0.336	0.467	1.013	0.22	0.051	0.458	0.553	0.825	0	0.058	0.869	0	0.618	0	0	0.435	0.272	0	0.628	1.237	0.481	0.538	0.797	0.062	0.125	0.214	0.187	0.194	0.154	0.253	0.312	0	0.236	0.137	0.365	0.713	1.562	0.559	0.243	0	1.021	0.311	0.161
ANKRD34C	0	0.084	0	0	0	0	0	0	0	0	0	0	0	0	0	0	0	0	0	0	0	0	0	0	0	0	0	0	0	0	0	0	0	0	0	0	0	0	0	0	0.007	0.008	0	0	0	0	0	0	0
ANKRD35	0	0	0	0	0.102	0.049	0	0.154	0.041	0	0	0	0.071	0	0.265	0	0.126	0	0.1	0	0.016	0	0	0.092	0	0.444	0.013	0	0	0.011	0.065	0.065	0.108	0.053	0	0	0	0	0	0.047	0.024	0.026	0	0	0	0.225	0	0.188	0.103
ANKRD36	0.359	1.746	0.496	1.341	1.327	0.956	0.807	1.181	0.573	0.507	1.583	0.863	0.543	0.687	0.766	0.496	0.307	0.493	0.595	1.066	0.117	0.673	0.365	0.664	0.738	0.496	0.875	0.808	1.318	0.688	0.752	0.97	0.297	0.513	0.206	0.168	0.179	0.094	0.368	0.528	0.78	0.823	2.028	0.262	0.654	1.114	1.007	1.745	0.819
ANKRD36B	0.362	0.715	0.737	1.166	0.888	0.289	0.934	0.563	0.673	0.196	0.731	0.318	0.82	0.485	0.372	0.408	0.615	0.376	0.265	0.491	0.179	1.148	0.237	0.227	0.254	0.273	0.415	0.009	0.431	0.425	0.698	0.502	0.747	0.446	0.183	0.25	0.241	0.082	0.2	0.328	0.283	0.616	0.987	0.066	0.747	0.643	0.995	1.121	1.145
ANKRD36C	0.319	1.215	0.085	0.625	1.111	0.476	0.679	0.38	0.658	0.309	1.329	0.33	0.597	0.415	0.55	0.52	0.764	0.284	0.243	0.123	0.08	0.836	0.161	0.34	1.04	0.336	1.007	0.116	0.31	0.395	0.537	0.55	0.315	0.389	0.097	0.191	0.287	0	0.187	0.964	0.402	0.166	0.595	0.419	0.33	0.692	0.84	0.517	0.585
ANKRD37	2.162	1.008	1.583	4.905	1.67	0.605	1.294	1.932	2.303	2.063	0.876	2.329	1.515	1.783	1.82	1.634	0.597	3.007	1.676	1.565	1.272	2.319	1.28	2.816	0.766	0.408	0	0	0	1.851	3.534	3.387	1.659	4.18	1.83	2.632	1.994	3.999	1.026	7.021	1.248	0	5.333	1.968	4.199	1.469	3.766	3.46	2.983
ANKRD39	4.652	6.248	6.088	7.655	5.537	3.538	6.468	0.872	3.774	3.841	7.115	4.825	4.673	5.382	2.199	5.523	4.479	1.97	5.97	3.386	1.1	5.22	3.286	4.937	4.294	2.821	2.623	1.013	13.392	5.721	5.3	7.368	5.944	8.799	6.708	4.276	3.346	2.665	4.411	7.432	3.869	4.336	4.938	4.865	3.936	4.66	3.059	6.919	4.988
ANKRD40	3.598	6.571	5.667	3.302	4.13	4.118	3.854	5.431	3.623	4.741	6.106	3.422	5.503	3.88	3.79	3.479	4.069	5.955	3.937	5.215	1.368	4.014	2.763	5.115	4.588	2.251	6.246	3.369	4.035	4.399	3.252	4.065	3.416	5.403	1.594	2.525	3.597	2.028	3.957	2.978	2.853	5.789	5.057	3.562	3.283	6.039	4.078	3.051	2.588
ANKRD40CL	0	0	0	0	0	0	0	0	0	0	0	0.022	0	0	0	0	0	0	0	0	0	0	0	0	0	0	0	0	0	0	0	0	0	0	0	0	0	0	0	0	0	0	0	0	0	0	0	0	0
ANKRD42	0.637	1.069	0.514	0.923	1.012	0.985	1.379	1.619	0.966	0.244	1.974	0.973	1.398	0.721	0.562	0.755	1.056	1.119	0.687	1.005	0.491	0.441	0.41	0.758	0.258	0.838	1.065	0.949	1.233	0.894	1.071	1.247	1.146	0.844	0.719	0.924	0.616	0.135	0.471	1.091	1.201	0.597	1.299	0.771	0.751	1.205	1.261	1.437	1.484
ANKRD44	11.124	25.563	10.99	18.279	21.315	15.201	15.917	13.756	22.57	16.415	23.832	12.553	14.852	17.484	12.656	11.559	15.212	15.141	11.268	14.475	1.912	12.764	5.558	10.069	17.333	10.194	16.058	11.435	17.763	11.903	12.564	13.087	8.451	10.828	7.428	6.111	6.787	1.582	5.285	5.655	19.514	14.119	20.77	10.902	12.004	12.966	18.573	15.263	17.65
ANKRD45	0	0	0	0	0.024	0	0	0.074	0	0.053	0	0	0	0	0	0.006	0	0	0	0	0.008	0	0	0	0	0	0	0	0	0	0	0	0	0.005	0	0	0	0	0	0	0	0	0	0	0	0	0	0	0
ANKRD46	0.615	0.677	1.115	0.714	1.314	0.635	0.514	0.12	0.653	0.173	0.892	0.617	1.188	0.687	1.24	0.489	0.623	0.921	0.295	1.19	0.379	0.606	0.335	1.065	0.487	0.41	0.68	1.146	0.217	0.391	0.413	0.496	0.227	0.324	0.145	0.407	0.484	0.191	0.389	0.258	0.874	0	1.155	0.68	0.355	1.279	0.651	0.376	0.551
ANKRD49	9.061	30.429	24.043	20.391	43.871	17.38	19.013	16.039	10.586	16.297	9.147	10.151	16.567	16.552	11.223	10.683	16.043	13.167	9.459	9.328	3.677	12.802	7.491	9.783	14.142	7.331	15.024	8.953	12.733	12.996	12.297	13.911	11.228	13.463	4.013	5.869	10.064	7.856	7.238	16.755	13.732	10.626	16.302	8.981	12.501	17.44	16.096	23.912	14.918
ANKRD50	0.489	1.399	0.186	0.844	0.955	0.843	0.898	0.701	1.307	0.972	1.266	0.715	0.74	0.939	0.318	0.287	1.144	1.106	0.386	0.76	0.361	0.251	0.247	0.488	0.467	0.599	0.659	0.766	0.502	0.506	1.02	0.666	0.422	0.387	0.248	0.755	0.46	0.196	0.259	0.482	0.843	0.363	0.718	0.497	0.404	0.713	0.762	0.25	0.784
ANKRD52	5.514	9.47	6.419	6.134	8.056	4.534	7.396	5.57	5.403	6.787	9.266	5.156	5.73	3.823	4.318	4.249	5.224	5.4	4.776	6.746	1.46	6.748	4.119	6.431	6.65	3.351	7.371	2.043	4.848	5.531	5.597	6.855	5.081	7.04	4.817	2.473	3.907	2.619	5.219	3.402	5.436	4.915	6.484	4.365	6.401	4.453	6.185	6.92	5.233
ANKRD53	0.026	0	0	0	0	0	0	0	0.021	0	0	0.054	0.346	0	0	0.095	0.012	0.093	0.034	0	0	0	0	0	0	0	0	0	0	0.098	0.011	0.154	0.121	0.25	0.025	0.023	0	0.444	0.291	0	0	0.4	0	0	0	0	0	0	0.042
ANKRD54	1.568	2.187	5.02	2.34	5.393	2.49	2.66	2.403	1.946	3.789	2.729	1.831	2.306	1.81	1.44	1.493	2.649	1.625	1.691	0.671	3.186	2.446	2.657	2.138	2.002	1.421	3.009	1.694	1.221	1.999	2.498	3.043	2.894	2.627	1.823	0.675	1.855	1.101	3.677	5.188	3.014	0.743	3.22	2.203	1.742	1.414	2.868	3.174	2.183
ANKRD55	0.369	1.076	1.203	2.017	1.182	0.813	0.868	0.504	0.769	0.66	0.283	0.89	1.622	0.328	1.279	0.565	0.914	1.087	0.49	0.622	1.284	0.924	1.268	0.667	0.298	0.674	0.843	0.377	0	0.763	0.382	0.406	1.262	0.502	0.439	0.623	0.914	0.426	0.56	0.657	0.992	0.656	2.004	0.81	0.189	2.987	0.609	0.166	0.627
ANKRD6	0.421	0.917	0.744	0.684	0.549	0.771	0.94	0.829	0.693	0.998	1.087	0.726	0.793	0.72	1.102	0.341	0.949	0.681	0.489	1.368	0.362	0.511	0.47	0.508	0.489	0.47	0.774	1.111	0.797	0.76	0.416	0.683	0.598	0.494	0.273	0.446	0.381	0.141	0.301	0.356	0.538	0.508	1.021	0.569	0.077	0.813	0.69	0.36	0.458
ANKRD60	0	0	0	0	0	0	0	0	0	0	0	0	0	0	0	0	0	0	0	0	0	0	0	0	0	0	0	0	0	0	0	0	0	0	0	0	0	0	0	0	0	0	0	0	0	0	0	0	0
ANKRD61	0.12	0	0	0	0	0	0	0	0	0	0	0	0	0	0	0	0	0.376	0	0	0.038	0	0	0	0	0	0	0	0	0	0	0	0	0	0	0.375	0	0	0	0	0	0	0	0	0	0.027	0	0	0
ANKRD62	0	0	0	0	0	0	0	0	0	0.008	0	0	0	0	0	0	0	0	0.032	0	0.023	0	0	0	0	0	0.009	0	0	0	0.008	0	0	0	0.009	0	0	0	0	0	0	0.009	0	0.104	0	0	0	0	0
ANKRD63	0	0	0	0	0	0	0	0	0	0	0	0.009	0	0	0	0.008	0	0.13	0.008	0	0	0	0	0	0	0	0.027	0	0	0	0	0.039	0	0	0	0	0.008	0	0	0	0	0	0.215	0	0	0	0	0	0
ANKRD65	0.013	0	0	0	0	0	0	0	0	0	0	0	0	0	0	0	0	0	0.011	0	0.131	0	0	0	0	0	0.267	0	0	0	0	0	0.043	0.011	0	0.08	0	0	0	0	0	0	0	0	0	0	0	0	0
ANKRD66	0	0	0	0	0	0	0	0	0	0	0	0	0	0	0	0	0	0	0	0	0	0	0	0	0	0	0.011	0	0	0	0	0	0	0	0	0	0	0	0	0	0	0	0	0	0	0	0	0	0
ANKRD7	0	0.644	0	0	0	0	0	0	0	0	0	0	0.274	0	0	0	0	0	0	0	0	0	0	0.235	0	0	0	0	0	0	0	0	0	0	0	0	0	0	0	0	0	0	0	0	0	0	0	0	0
ANKRD9	2.392	1.155	1.281	1.03	1.907	1.124	1.128	1.48	1.381	0.973	0.685	1.388	0.824	1.247	0.61	2.064	1.155	1.029	1.163	1.588	1.159	1.11	1.685	1.836	0.005	1.047	0.645	1.043	0.803	1.683	1.743	2.389	2.266	1.698	1.841	2.055	1.086	1.015	1.299	2.671	0.359	0.595	1.271	2.669	1.956	1.105	1.654	1.35	2.073
ANKS1A	1.309	2.106	1.415	2.6	1.848	1.496	2.285	1.905	2.289	2.01	2.894	1.47	2.128	1.932	1.291	1.406	1.853	2.29	1.558	1.63	0.544	1.424	1.338	1.334	3.237	1.523	1.346	1.873	2.093	2.087	2.158	1.8	1.308	1.625	1.526	1.196	1.389	0.545	1.99	1.241	1.082	1.43	1.72	1.271	1.756	1.637	1.975	1.965	1.836
ANKS1B	0.009	0	0	0.02	0	0	0.062	0	0.038	0	0.039	0.009	0.022	0.062	0.066	0.01	0	0	0.016	0	0	0	0	0.078	0	0.015	0.002	0	0	0.031	0.015	0.071	0.027	0.036	0.053	0.045	0.03	0.049	0.033	0.051	0.002	0.005	0	0.068	0.01	0.004	0	0	0.018
ANKS3	2.101	3.851	4.858	2.067	4.586	4.53	3.499	3.532	2.106	3.315	5.03	1.974	3.963	2.251	2.63	1.727	3.052	2.846	1.965	3.368	2.067	1.433	2.787	3.743	5.854	2.488	1.683	1.661	3.822	2.689	1.762	2.31	4.213	4.194	2.096	1.27	2.029	2.532	4.634	4.828	1.799	1.999	2.892	1.567	3.071	4.01	3.141	2.764	1.978
ANKS4B	0	0	0	0	0	0	0	0	0	0	0	0	0	0	0	0	0	0	0.009	0	0.013	0	0	0	0	0	0	0	0	0	0	0.034	0	0	0	0	0	0	0	0	0	0	0	0	0	0	0	0	0
ANKS6	0.853	1.292	0.917	0.791	0.894	1.063	1.028	1.047	0.749	0.524	0.99	1.041	1.439	0.595	1.403	1.051	1.292	1.225	1.129	0.979	0.101	1.286	1.104	1.484	1.6	0.464	1.123	1.092	1.034	1.061	0.775	1.05	1.352	1.086	0.515	0.358	0.864	0.232	1.046	0.466	0.945	1.267	0.79	0.545	0.994	0.735	0.769	1.079	0.715
ANKUB1	0.107	0	0.316	0.012	0	0.117	0.107	0.081	0.108	0.257	0.348	0.195	0	0.245	0	0.172	0.289	0	0.082	0.221	0	0.266	0.133	0.121	0.353	0	0	0	0.22	0.023	0.023	0.171	0	0.191	0.013	0.215	0.597	0	0.166	0	0.126	0.014	0	0	0	0.213	0.298	0.447	0.314
ANKZF1	20.028	52.371	47.989	28.162	82.277	29.965	48.813	38.609	37.427	48.549	44.052	24.528	43.665	28.277	20.743	27.262	31.059	29.032	22.853	33.777	15.909	25.81	35.896	36.784	33.175	17.191	30.175	25.12	26.514	31.521	28.291	34.123	24.689	37.338	19.648	19.938	22.355	27.102	52.486	66.026	30.81	23.906	51.215	31.907	29.821	39.94	37.187	42.239	31.252
ANLN	0.035	0.183	0	0.169	0.071	0.077	0.021	0.116	0.014	0.154	0.022	0.101	0.136	0.097	0	0.283	0	0	0.062	0	0.034	0.064	0.07	0.088	0	0.048	0.018	0	0	0.067	0.09	0.015	0.158	0.074	0.052	0.095	0.108	0	0.159	0.115	0.008	0.254	0.104	0.009	0	0.203	0.18	0.262	0.086
ANO1	0	0	0	0	0	0	0	0	0	0	0	0	0	0	0	0	0.013	0.007	0.013	0	0	0	0	0	0	0	0.015	0	0	0	0	0	0.063	0	0	0	0	0	0	0	0	0.015	0	0	0	0	0	0.259	0
ANO10	2.68	2.198	3.833	2.348	2.352	1.745	2.111	2.183	3.631	3.357	2.692	2.179	2.6	3.155	1.135	1.976	3.145	3.482	2.577	2.737	0.959	2.621	0.979	2.428	1.996	1.855	3.026	1.345	2.525	3.101	2.969	2.634	2.649	2.608	2.562	3.261	2.662	1.857	2.095	2.367	1.695	2.176	2.364	2.723	1.128	1.405	1.622	2.974	2.809
ANO2	0	0	0	0	0	0.033	0	0.089	0.003	0	0	0.035	0	0	0	0	0	0	0.012	0	0	0	0	0	0	0	0.007	0	0	0	0.009	0.026	0.003	0	0.007	0.018	0.003	0	0.03	0	0.003	0	0	0	0	0	0	0.038	0
ANO3	0	0	0	0	0	0	0	0	0	0	0	0	0	0	0	0	0	0	0.006	0	0.005	0	0	0	0	0	0.004	0	0	0	0	0	0	0	0	0	0	0	0	0	0.003	0.004	0.003	0	0	0	0	0	0
ANO4	0	0	0	0	0	0	0	0	0	0	0	0	0	0	0.005	0	0	0.005	0	0	0	0	0	0	0	0	0.01	0	0	0	0	0	0	0	0	0	0	0	0	0	0	0	0	0	0	0	0	0	0
ANO5	0.049	0.142	0.198	0	0.073	0.047	0.029	0.111	0.171	0.19	0.148	0.013	0	0.105	0.152	0.022	0.131	0	0.032	0	0.015	0.087	0.078	0.005	0.149	0.066	0.278	0	0	0.01	0.041	0.201	0.031	0.036	0.024	0.135	0.17	0	0.143	0.023	0	0.006	0.369	0.082	0	0.129	0.18	0.09	0.034
ANO6	7.813	10.184	8.465	10.842	4.907	11.647	9.973	7.041	9.997	11.434	9.017	11.241	9.247	6.218	7.603	8.122	9.093	9.647	8.252	6.833	4.453	6.585	5.891	8.854	6.508	7.055	6.967	6.639	9.597	12.044	6.686	9.561	7.089	6.972	4.009	4.676	6.731	2.922	2.967	2.449	7.635	7.545	10.262	6.505	6.497	7.518	7.944	7.126	6.786
ANO7	0.015	0	0	0	0.249	0.135	0	0.016	0.081	0	0	0.032	0.103	0.099	0.161	0.014	0.028	0.055	0.068	0	0.02	0.153	0	0.084	0.007	0.008	0	0	0.071	0.221	0.145	0.092	0.007	0.052	0.098	0.069	0.122	0	0.104	0.043	0.015	0	0	0.18	0	0	0.029	0	0
ANO8	4.108	8.515	5.837	3.889	7.132	4.028	6.351	4.503	5.581	4.148	8.667	3.782	5.728	2.625	3.942	3.785	3.827	4.858	3.765	3.687	2.035	5.546	5.529	6.315	6.64	2.771	5.706	1.699	3.771	4.914	5.066	7.943	4.298	7.061	5.178	3.761	5.042	2.792	4.262	5	3.661	4.658	8.734	4.95	3.324	5.528	5.327	5.291	4.433
ANO9	7.541	25.946	13.986	19.071	26.83	12.48	15.329	12.641	15.888	6.513	18.801	8.832	21.174	8.468	10.903	10.208	13.707	9.959	9.322	13.466	3.152	8.303	16.116	13.899	12.784	7.096	14.389	11.341	11.317	11.952	13.875	12.361	10.805	14.224	10.68	9.905	10.125	17.011	18.337	25.406	11.23	11.625	22.903	11.849	9.058	18.581	12.019	15.853	9.553
ANOS1	0	0.109	0	0	0	0	0	0	0.026	0	0.042	0.007	0	0	0	0.006	0	0	0	0	0	0	0.121	0.006	0	0.042	0.006	0	0	0	0	0	0	0	0.025	0	0	0	0	0	0.006	0	0	0.006	0.148	0.108	0.036	0	0.031
ANP32A	63.825	75.42	91.086	80.382	73.734	102.426	110.822	76.531	122.759	136.176	89.532	82.037	124.571	95.608	95.301	89.835	111.478	99.598	100.851	91.389	60.982	81.714	82.689	70.168	93.289	108.496	95.32	76.074	118.732	84.599	95.384	87.603	85.127	65.057	56.799	107.263	74.225	74.052	88.77	106.759	100.053	80.32	108.68	111.414	80.485	102.301	78.122	72.285	93.245
ANP32B	76.826	100.868	137.625	103.6	80.336	102.754	103.081	97.709	77.34	87.551	86.949	103.559	132.507	59.506	119.584	113.03	103.625	108.946	113.512	105.458	76.878	99.829	135.534	115.084	86.67	86.145	91.11	71.495	111.878	92.083	83.446	75.997	100.442	91.209	52.115	84.061	102.851	65.728	81.731	74.308	99.21	110.665	108.651	92.533	84.377	119.448	76.145	77.953	114.744
ANP32D	0	0	0	0	0	0	0.642	0	0	0	0	0	0	0	0	0	0	0	0	0	0	0	0	0	0	0	0.04	0	0	0	0.034	0	0	0	0	0	0	0	0	0	0	0	0	0	0	0	0	0	0
ANP32E	6.02	17.855	7.45	14.867	8.705	10.444	12.523	10.762	9.829	13.247	10.06	8.622	12.901	7.137	10.99	8.94	8.924	13.812	9.506	13.139	2.618	10.593	6.855	9.318	9.214	6.36	11.485	9.132	13.907	8.327	9.289	10.491	8.85	9.145	3.119	3.738	8.333	2.617	7.207	3.624	12.806	10.381	8.618	6.843	10.405	16.773	16.182	13.718	12.806
ANPEP	85.334	78.442	79.881	73.311	89.869	98.293	117.848	127.159	182.491	141.686	125.865	105.251	63.534	152.254	116.774	87.824	147.082	143.864	133.804	55.212	44.051	82.375	82.675	72.729	115.824	115.772	123.508	75.36	143.607	113.576	70.795	73.777	70.228	98.183	157.137	53.384	80.619	106.659	106.651	99.627	150.042	82.315	125.382	133.259	78.858	76.665	83.188	81.027	103.389
ANTKMT	8.508	12.635	6.152	12.626	12.835	9.354	9.927	17.237	10.068	5.137	16.743	7.345	16.51	7.941	9.685	8.809	11.702	10.978	9.871	5.439	6.267	4.91	7.471	14.165	16.53	8.568	8.9	10.22	6.192	7.353	9.948	12.228	11.52	14.995	12.072	7.892	11.365	10.353	7.942	14.556	6.458	2.728	7.802	2.946	5.795	13.29	14.679	11.687	9.237
ANTXR1	0	0.016	0	0	0	0	0.017	0	0.009	0.069	0.061	0	0	0.046	0	0	0.039	0	0	0.004	0	0	0	0	0	0	0.004	0	0	0	0.006	0.003	0	0	0.011	0	0	0	0	0.03	0	0	0.006	0	0	0.054	0	0	0.023
ANTXR2	3.207	7.817	4.595	6.28	5.741	7.345	8.212	6.482	9.505	8.408	12.759	6.227	8.141	8.253	5.667	6.759	8.089	6.081	5.776	6.825	2.922	4.861	4.947	5.452	11.469	4.726	7.813	8.133	9.253	5.55	4.546	6.584	3.797	4.834	5.547	6.667	6.897	4.26	6.26	4.411	8.797	5.145	7.747	5.625	4.317	6.147	6.421	5.93	7.407
ANTXRL	0	0	0	0	0.068	0	0	0	0	0	0	0	0	0.031	0	0	0	0	0	0	0	0	0	0	0	0	0.008	0	0	0	0	0	0	0	0	0	0	0	0	0	0.024	0	0.007	0	0	0	0	0	0
ANXA1	119.006	178.945	177.856	180.419	107.836	140.03	237.014	190.908	135.705	183.517	141.062	170.955	162.946	130.311	79.693	96.81	162.714	211.712	127.325	198.65	50.095	123.532	82.695	164.214	149.068	126.485	147.39	145.327	221.9	166.299	114.368	119.282	151.107	176.573	104.385	110.674	165.678	99.445	72.264	79.633	126.436	141.428	168.287	130.093	143.077	220.305	147.617	173.275	148.162
ANXA10	0	0	0	0	0	0	0	0	0	0	0	0	0	0	0	0	0	0	0	0	0	0	0	0	0	0	0	0	0	0	0	0	0	0.024	0	0	0	0	0	0	0	0	0	0	0	0	0	0	0
ANXA11	31.466	28.854	33.222	32.192	32.356	37.487	34.945	37.029	43.274	42.841	39.209	40.818	39.395	40.359	30.506	35.993	39.022	43.133	37.89	31.873	27.485	31.953	29.945	34.202	45.656	37.593	42.726	30.322	44.209	39.373	32.281	33.142	28.457	43.377	40.263	32.816	35.678	41.813	35.911	40.408	34.583	30.124	38.49	35.667	25.387	31.654	33.092	38.794	34.237
ANXA13	0	0	0	0	0	0	0	0	0	0	0	0	0	0	0	0	0	0	0	0	0	0	0	0	0	0	0	0	0	0	0	0	0	0	0	0	0	0	0	0	0	0	0	0	0	0	0	0	0
ANXA2	30.142	36.23	32.71	21.388	15.145	29.213	39.13	31.406	25.929	37.592	23.169	39.335	44.987	20.605	19.895	23.961	32.378	37.269	34.695	31.362	25.264	27.573	24.55	32.769	27.003	18.465	38.091	26.328	39.928	26.717	26.98	24.139	37.092	37.277	22.448	37.958	39.012	21.766	16.684	17.828	25.47	30.689	29.981	26.13	29.54	34.399	21.819	30.894	15.62
ANXA2R	3.544	7.358	7.533	4.338	6.799	7.337	4.776	5.847	3.889	5.965	7.278	5.35	6.707	4.49	3.324	5.254	5.163	6.646	5.108	5.235	2.71	11.689	5.846	7.022	5.53	3.452	4.542	5.208	2.91	6.086	5.606	5.263	5.281	11.249	2.811	4.143	8.104	7.048	7.221	8.166	4.045	1.921	9.786	2.91	3.977	6.538	5.404	3.86	6.475
ANXA3	14.371	11.622	12.405	12.673	18.415	26.27	46.534	22.996	70.091	28.637	14.846	23.829	18.344	46.444	22.041	16.437	40.109	22.144	24.354	27.242	19.685	14.27	11.63	9.118	29.342	17.862	42.81	17.398	47.681	23.414	27.909	13.058	11.766	8.259	15.663	28.024	14.2	15.74	13.001	37.424	35.032	28.421	49.541	36.311	17.508	24.936	23.221	22.931	22.422
ANXA4	1.87	2.197	2.989	3.203	1.896	1.926	2.937	2.755	2.984	3.533	2.085	3.227	4.924	2.155	2.361	2.52	2.223	2.446	2.632	2.208	0.917	2.405	1.881	2.246	2.452	0.947	2.164	2.825	3.566	2.291	2.568	2.02	2.112	2.556	2.093	2.117	2.886	1.185	0.948	1.652	2.564	2.697	3.88	1.535	2.1	2.674	2.798	2.955	1.638
ANXA5	36.742	42.73	41.37	37.31	30.029	37.104	54.349	45.978	41.422	42.377	48.936	41.283	50.059	31.457	21.054	34.312	43.859	41.304	41.418	48.564	24.643	44.227	39.363	35.807	22.806	27.726	42.038	32.371	49.288	35.896	32.246	32.96	37.202	45.319	24.037	46.453	42.209	25.143	19.943	19.886	32.192	38.922	49.837	39.135	34.986	42.023	30.218	40.215	36.56
ANXA6	86.763	91.733	95.29	89.952	39.093	70.878	97.643	63.864	68.474	77.982	63.295	98.525	101.539	40.185	75.323	78.959	57.382	65.819	113.068	90.211	52.624	120.854	73.234	103.633	76.309	43.833	82.903	60.492	85.164	90.97	63.343	77.454	69.175	108.277	75.433	45.121	79.653	68.858	54.721	51.485	58.2	60.891	88.365	60.512	73.992	99.541	78.246	77.644	50.899
ANXA7	12.415	14.139	17.983	15.94	18.562	16.153	15.989	12.478	12.869	13.479	14.518	15.667	15.795	15.665	8.108	12.64	18.973	13.347	15.028	13.655	3.496	12.551	8.356	11.424	10.58	13.577	15.44	11.461	17.064	16.543	14.259	12.894	15.254	15.77	9.451	10.317	14.799	5.609	7.899	8.444	16.363	11.336	13.489	12.036	13.699	13.403	14.496	18.4	17.896
ANXA8	0.032	0	0	0	0	0	0	0	0	0	0.009	0	0	0.01	0	0	0	0	0	0.025	0.014	0	0	0	0	0	0.011	0	0	0.009	0.009	0	0	0	0	0	0	0	0	0.261	0.385	0	0	0	0	0	0.1	0	0
ANXA8L1	0.127	1.026	0.767	0	0	0	0.118	0.021	0	0	0.034	0	0	0	0	0	0	0	0	0	0	0	0	0	0	0	0	0	0	0	0	0	0	0	0	0	0	0	0	0	0.04	0	0	0	0	0	0	0.039	0
ANXA9	0.151	0.232	0.508	0.037	0.714	0.042	0.275	0.413	1.418	0	0.699	0.536	0.74	0.02	0.584	0.236	0.812	0	0.264	1.318	0	0	0	0.661	0.265	0.469	0.064	0.718	0.393	0.217	0.586	0.165	0.549	0.469	0.969	0.384	0.488	0	0.097	0.4	0	0	0	0.416	0	0.457	0.159	0.677	0.66
AOAH	11.571	17.259	15.142	10.261	18.953	8.936	21.719	14.04	21.77	22.487	18.587	15.622	14.374	13.868	10.206	11.248	15.704	17.181	13.422	13.848	10.587	13.739	12.364	12.424	18.225	10.115	22.242	17.138	17.715	13.405	13.686	14.853	9.092	14.077	10.047	13.519	10.274	10.907	16.035	21.952	19.485	12.468	16.242	11.897	16.573	15.405	15.094	14.793	11.897
AOC1	0	0	0	1.506	0	1.391	0	0.084	2.047	0	0	0.014	0	0	0	0.088	0.297	1.6	1.413	0.389	0.685	0.174	0	0.697	0	0.93	0.027	0	0	0.359	0.012	0.304	0.07	0.162	1.011	0.012	0	0.795	0	0.192	0.271	0	0.488	0.08	0.855	0.56	0.102	0.038	0.755
AOC2	3.404	5.039	4.202	1.996	6.963	3.056	4.922	8.491	7.109	11.409	9.665	2.851	6.8	6.619	6.428	7.391	6.343	4.652	3.95	2.632	3.809	3.091	1.857	3.636	6.13	4.142	4.513	3.659	6.46	3.584	4.687	5.615	2.849	3.307	6.675	6.156	3.052	5.414	7.08	6.302	6.566	5.451	6.797	6.778	3.363	2.555	6.1	5.66	4.574
AOC3	0.996	3.435	1.316	0.615	4.856	0.672	2.465	2.805	2.291	2.851	2.299	1.523	1.87	2.064	1.064	1.852	1.956	1.666	1.369	1.251	0.172	1.716	0.931	1.494	2.163	1.811	2.199	2.28	4.429	1.305	1.327	1.755	0.831	1.33	1.849	2.657	1.465	2.102	2.518	2.491	4.466	1.336	1.382	1.745	1.847	0.358	2.567	2.428	1.32
AOPEP	0.052	0.142	0.307	0.055	0.258	0.085	0.113	0.146	0.188	0.244	0.053	0.117	0.18	0.054	0.089	0.126	0.182	0.091	0.115	0.117	0.115	0.203	0.101	0.143	0.37	0.064	0.11	0	0.062	0.142	0.153	0.237	0.176	0.108	0.115	0.072	0.116	0.077	0.106	0.088	0.186	0.188	0.162	0.076	0	0.04	0.342	0.127	0.073
AOX1	0.008	0	0	0	0	0	0	0	0	0	0	0	0	0.008	0	0.015	0.007	0	0.014	0	0.011	0	0	0	0	0	0.008	0	0	0	0.014	0	0	0	0	0	0	0	0	0	0.163	0.008	0	0	0.104	0	0	0	0
AP1AR	0.595	1.741	0.841	1.093	0.91	1.142	0.806	0.776	0.95	0.904	1.481	0.783	1.126	0.732	1.464	0.772	1.231	0.711	0.849	0.945	0.176	1.482	0.447	0.519	1.549	0.603	1.418	0.846	0.303	0.866	0.682	0.811	0.564	0.702	0.203	0.512	0.598	0.37	0.792	0.321	0.909	1.835	1.525	0.749	0.976	1.168	1.554	0.947	0.697
AP1B1	23.924	18.188	19.007	21.607	20.005	20.995	19.22	20.741	22.416	22.938	24.081	24.696	27.943	13.953	21.418	20.372	22.157	16.227	22.968	17.222	10.237	20.069	17.412	22.362	24.459	19.274	20.684	17.203	19.861	25.764	20.073	21.28	20.157	24.155	24.775	18.372	18.338	17.992	18.675	17.966	16.535	21.844	22.156	16.275	13.682	20.467	21.179	21.078	18.78
AP1G1	13.286	26.982	16.962	28.084	27.831	21.562	17.35	16.597	21.584	19.854	19.048	14.431	13.867	20.179	11.646	14.053	15.011	17.47	9.201	10.302	3.728	12.405	8.277	13.644	17.346	13.447	16.918	8.609	15.731	19.499	19.659	20.53	13.611	16.476	7.361	8.419	9.657	4.668	15.83	15.516	24.173	13.961	21.631	13.549	12.507	17.393	15.185	20.934	26.496
AP1G2	22.331	53.695	40.675	32.75	58.53	29.458	41.518	36.395	40.065	43.683	48.345	28.072	46.045	25.352	29.076	24.357	28.586	26.865	25.385	28.274	20.528	25.663	36.095	31.05	34.258	16.514	35.958	22.177	27.77	29.602	29.194	37.207	24.347	36.495	29.289	25.561	25.2	34.053	43.048	64.712	33.387	23.585	54.33	26.754	27.748	43.98	35.058	31.348	25.589
AP1M1	4.572	4.34	5.303	5.258	3.787	6.028	5.244	4.394	5.959	7.209	6.221	5.95	6.935	4.498	5.68	5.334	5.229	5.12	6.136	5.691	2.719	5.258	6.273	5.515	6.601	4.404	3.712	3.116	4.662	6.415	4.371	5.212	5.303	7.024	5.702	5.783	5.94	4.865	4.592	5.547	3.486	6.302	5.247	4.92	5.061	5.582	5.771	4.842	5.119
AP1M2	0.321	2.252	0	1.561	0.86	1.289	2.171	1.58	1.651	2.425	0.799	1.355	1.622	1.192	1.027	0.372	2.155	0.249	0.751	1.966	0	0.771	1.255	1.025	0.564	1.726	0.703	0	2.971	0.414	1.165	0.782	1.309	1.131	1.341	0.497	1.196	2.564	2.475	1.372	0.844	0	0.018	0.6	0.09	0.643	1.307	1.268	0.846
AP1S1	2.792	3.26	5.22	2.058	2.592	4.538	4.873	1.939	5.604	4.041	2.574	3.402	5.626	2.738	3.673	3.317	6.957	4.332	6.607	5.502	2.846	4.3	4.158	5.262	5.881	3.952	8.849	2.521	10.54	3.195	3.826	3.139	6.812	4.444	4.266	5.507	7.365	8.092	3.601	2.428	1.146	1.434	9.158	4.754	5.654	4.993	4.418	5.163	2.532
AP1S2	7.778	13.906	13.909	9.261	8.944	11.371	15.964	15.991	11.937	16.073	11.978	11.692	17.149	9.328	9.324	8.29	15.466	13.646	7.615	8.917	6.56	8.028	10.428	9.35	11.72	7.796	11.97	18.469	17.014	8.718	9.888	8.503	13.502	8.002	3.493	11.122	12.246	6.244	8.638	6.834	9.764	10.898	14.599	6.325	10.814	11.422	12.355	10.326	13.089
AP1S3	0.225	0.868	0.136	0.261	0.56	0.813	0.265	0.206	0.31	0.355	1.088	0.445	0.399	0.176	0.805	0.392	0.386	0.211	0.358	0.505	0.274	0.174	0.117	0.31	0	0.012	0.128	0	0.333	0.207	0.575	0.2	0.519	0.504	0.115	0.402	0.215	0.298	0.289	0.538	0.383	0.011	0.507	0.104	0.294	0.36	0.774	0.645	0.554
AP2A1	34.824	28.182	27.891	28.382	38.993	33.239	30.464	31.968	33.115	34.334	31.849	33.278	30.711	28.175	29.731	41.885	27.226	28.607	33.142	28.432	18.213	31.315	40.484	32.779	27.089	33.006	31.401	25.852	28.679	36.229	33.758	33.226	27.965	34.777	45.815	48.119	30.136	21.55	26.969	36.971	28.366	29.566	27.712	36.022	25.079	16.198	36.228	30.184	35.464
AP2A2	7.777	12.874	10.682	7.175	13.979	9.304	13.259	12.029	11.014	11.08	12.893	9.373	12.782	7.234	7.597	7.7	9.344	6.768	10.067	8.08	4.428	9.943	9.171	8.534	12.79	7.273	11.896	8.903	12.156	9.723	9.273	9.778	7.296	11.854	9.174	8.491	8.462	8.426	15.779	13.121	9.204	6.852	12.298	9.227	7.349	12.664	11.53	10.48	8.018
AP2B1	16.886	22.995	17.967	20.849	12.717	20.945	19.658	15.606	16.509	22.216	19.728	20.257	25.928	10.889	19.024	22.212	19.89	19.155	24.228	21.496	8.014	25.233	17.041	22.635	22.695	14.563	26.174	12.061	25.317	22.455	15.235	21.269	14.809	20.037	11.215	13.024	16.617	11.87	15.489	9.936	18.229	21.258	19.655	15.412	16.996	23.316	17.024	16.678	16.734
AP2M1	138.972	84.227	109.613	90.15	79.345	120.219	106.038	81.304	93.05	104.533	73.702	144.138	106.795	84.636	103.385	145.467	94.075	98.083	150.88	107.924	85.673	109.293	122.584	123.96	102.391	144.79	100.885	95.4	93.977	126.101	90.187	92.293	107.219	120.172	124.199	112.347	113.366	92.944	78.697	77.514	87.769	113.604	97.439	108.773	100.052	96.858	94.807	87.174	101.831
AP2S1	37.436	26.904	29.956	22.366	19.288	35.479	34.686	31.023	26.683	33.654	23.441	41.244	32.344	26.136	35.028	26.916	25.796	31.314	43.025	27.325	60.074	27.591	41.575	32.008	11.064	35.401	42.543	25.683	29.662	38.375	33.573	30.052	52.297	40.225	37.249	42.233	45.939	51.435	40.786	49.196	20.497	32.611	23.209	39.636	37.255	26.653	26.477	38.822	23.372
AP3B1	3.632	5.363	3.513	5.105	4.566	5.712	4.818	5.349	6.099	5.357	6.482	4.51	6.992	5.696	4.383	4.508	5.153	5.491	4.997	5.234	1.879	4.948	2.227	4.573	5.383	4.374	5.428	4.522	9.357	5.32	4.403	4.168	3.333	4.247	2.101	3.778	3.645	2.307	2.539	2.56	5.857	4.559	4.953	3.54	4.093	5.231	6.047	3.637	5.237
AP3B2	0.03	0	0	0	0	0.035	0.104	0.036	0.296	0	0	0.068	0.013	0.098	0	0.016	0.107	0.011	0.021	0	0	0.086	0.39	0	0	0	0.024	0	0	0.01	0	0.02	0	0.095	0.064	0.08	0	0	0.133	0.602	0.207	0.098	0.181	0.322	0	0	0.385	0	0.005
AP3D1	17.925	22.642	22.391	23.184	24.354	20.544	23.37	22.233	27.932	24.141	30.325	20.191	28.954	16.991	20.952	26.059	25.234	23.574	23.044	17.631	6.334	26.012	18.411	23.89	20.117	17.833	26.075	15.577	26.894	25.019	20.363	24.013	17.338	27.239	22.129	17.973	20.371	10.892	20.822	17.132	21.817	16.554	27.566	20.223	21.367	23.346	22.124	18.937	20.446
AP3M1	4.007	9.139	6.277	6.334	9.277	7.116	5.742	5.746	5.06	5.961	7.356	4.73	7.067	7.56	5.723	4.901	6.088	5.553	4.674	6.399	2.664	4.974	5.281	5.479	5.132	2.763	7.359	5.564	5.599	4.689	4.803	6.223	4.057	4.804	1.474	3.316	4.935	2.922	5.633	5.053	7.738	4.124	5.184	4.647	5.204	6.71	6.602	6.234	6.277
AP3M2	4.29	9.974	7.966	9.327	11.06	7.758	6.695	4.6	5.09	5.1	3.661	2.94	6.212	3.819	3.938	3.696	3.75	4.371	3.106	5.458	1.481	3.102	4.288	4.206	2.405	4.404	3.091	2.121	3.725	4.556	3.943	4.899	3.577	5.367	1.978	2.822	3.626	2.343	5.447	9.503	6.452	6.785	7.854	3.578	3.956	5.858	4.349	7.156	5.309
AP3S1	2.878	5.472	4.768	4.212	4.187	5.16	6.188	4.852	5.18	5.813	5.027	4.336	5.865	4.74	3.566	3.534	5.38	6.019	4.013	3.731	1.587	4.001	2.764	3.789	3.095	4.103	4.943	2.314	6.479	4.162	4.853	3.708	4.992	4.046	1.991	3.359	4.308	3.78	2.752	4.078	4.629	3.225	4.963	3.645	4.261	3.947	4.231	5.875	5.606
AP3S2	0.015	0	0	0	0	0	0.111	0	0	0	0	0.032	0.022	0	0	0.014	0	0	0.034	0	0.492	0	0	0	0	0	0	0.549	0	0.013	0	0.072	0	0	0	0	0.027	0	0.043	0.129	0	0	0	0	0.13	0.191	0	0.021	0
AP4B1	6.004	13.233	8.017	6.459	11.937	10.784	8.876	7.193	7.072	4.811	13.893	7.349	9.346	7.685	7.444	6.221	7.115	6.151	5.313	8.624	5.264	8.561	9.301	7.627	5.586	3.472	3.656	6.517	7.57	8.014	8.634	9.282	7.081	9.543	3.926	5.063	5.794	5.372	9.383	9.004	5.992	6.538	7.953	5.25	8.912	11.448	9.312	7.532	6.641
AP4E1	0.779	3.189	1.991	0.973	1.656	1.116	1.905	1.491	1.703	2.175	2.181	1.47	1.515	0.689	0.938	1.189	1.174	1.629	1.441	1.449	0.74	2.644	1.598	1.432	0.857	0.829	2.27	0.788	2.184	1.523	1.18	1.533	0.873	1.022	0.585	0.963	0.917	1.18	1.043	0.496	0.676	2.184	2.196	1.443	1.528	3.089	1.546	1.639	1.11
AP4M1	1.553	1.695	1.251	1.983	1.959	2.396	2.848	2.418	2.112	2.685	1.914	1.711	2.532	1.702	0.573	0.739	1.462	1.29	1.418	1.066	2.116	0.175	0.728	1.85	0.757	0.458	2.423	2.013	1.033	2.309	1.201	1.583	1.373	2.231	1.687	1.404	1.561	1.751	1.741	2.901	2.215	1.285	0.764	1.125	1.962	2.247	1.106	2.343	1.999
AP4S1	0.423	0.695	0.98	1.017	0.898	0.774	1.085	0.69	0.994	0.468	0.739	0.608	0.91	0.683	0.315	0.585	0.64	0.739	0.667	0.903	0.377	1.19	0.618	0.884	0.795	0.52	0.691	0.007	0.187	0.502	0.575	0.877	0.646	0.557	0.242	0.479	0.564	0.491	0.928	0.359	0.453	0.745	0.913	0.467	1.017	1.03	1.089	0.749	0.911
AP5B1	35.729	38.583	24.534	34.458	39.417	34.122	33.316	59.455	69.861	49.076	65.552	40.089	40.625	66.832	24.085	31.924	56.197	51.259	37.146	29.488	14.451	29.364	22.862	25.37	44.796	44.896	46.34	35.653	40.325	38.835	57.71	53.439	21.195	38.716	36.108	31.091	28.785	20.102	30.254	36.091	48.861	29.784	44.788	50.086	22.938	33.748	41.777	39.524	30.115
AP5M1	0.901	2.876	1.881	2.134	3.01	1.894	2.111	1.674	1.298	1.848	1.712	1.263	1.61	1.644	1.2	1.093	1.713	1.353	1.287	1.676	0.347	2.004	0.942	1.103	1.856	0.554	1.814	1.543	2.129	1.142	0.859	1.218	0.75	1.193	0.473	0.557	1.043	0.384	1.117	0.708	1.517	1.337	3.26	0.741	1.009	2.606	2.049	1.825	2.08
AP5S1	1.041	1.054	1.22	0.971	0.338	1.093	1.23	0.411	0.898	1.233	1.192	0.901	0.845	1.135	2.12	0.98	1.04	1.202	0.864	0.957	0.489	1.386	0.824	1.031	1.387	0.988	1.097	1.061	1.121	1.098	0.672	0.803	0.996	1.042	0.918	1.186	1.283	0.736	1.062	1.147	0.873	1.198	1.525	0.544	1.498	0.878	0.564	1.071	0.826
AP5Z1	9.649	15.036	14.62	14.109	25.308	14.697	13.596	15.226	18.035	16.322	19.445	11.525	16.672	15.46	11.627	10.99	12.89	12.141	10.472	14.403	6.538	10.545	11.987	11.556	15.6	8.974	11.711	8.935	10.591	13.935	15.588	17.862	13.937	19.207	17.49	12.081	10.109	10.394	14.997	26.12	14.031	7.25	13.902	13.262	9.289	11.502	15.075	16.351	12.781
APAF1	4.333	7.326	5.152	4.147	6.872	5.702	10.806	6.931	12.012	13.908	9.916	6.994	8.642	10.575	5.614	6.131	11.764	5.773	8.043	6.953	2.898	9.111	4.99	6.017	7.829	6.528	10.748	6.466	12.233	6.078	6.729	8.639	3.345	5.497	4.221	6.725	5.069	2.927	7.429	3.562	10.4	5.383	10.371	10.602	5.549	7.163	8.48	6.671	7.557
APBA1	0.065	0	0.494	0.164	0.368	0.115	0.302	0.132	0.114	0.005	0.259	0.061	0.058	0	0	0.059	0.143	0.254	0.062	0.167	0.128	0.043	0.153	0.171	0.197	0.077	0.077	0	0.475	0.214	0.121	0.015	0.09	0.084	0.064	0.084	0.052	0	0	0	0	0	0.539	0.126	0	0.408	0	0	0.153
APBA2	4.541	9.708	12.89	7.271	6.644	5.314	6.23	6.158	6.153	4.795	9.417	4.791	4.845	4.077	4.507	5.291	6.202	9.639	5.618	6.296	4.113	7.258	7.624	8.395	10.397	3.842	2.69	2.403	5.759	8.891	4.798	4.375	7.148	9.628	7.496	1.719	4.427	3.994	7.445	6.493	4.83	5.222	5.778	4.109	5.843	7.894	5.628	6.38	5.899
APBA3	6.669	7.657	9.731	12.007	11.301	9.072	10.507	8.212	11.535	11.627	12.087	7.363	12.197	9.125	8.432	7.276	8.343	5.42	10.606	7.03	6.087	11.963	12.779	8.981	11.673	5.487	9.704	5.038	7.862	8.906	7.722	9.967	7.854	14.296	14.015	9.804	8.299	12.771	10.063	9.299	7.134	8.717	10.101	9.284	6.227	11.713	14.715	11.415	7.505
APBB1	5.808	10.897	12.676	10.294	11.901	10.914	8.84	9.705	10.19	5.452	7.333	8.119	11.92	6.258	11.158	8.126	7.212	7.865	6.861	8.057	4.721	8.406	13.6	11.762	10.552	5.154	8.378	4.33	5.267	9.024	5.414	6.836	7.962	12.094	7.036	3.761	6.41	6.973	9.449	9.414	9.888	9.183	10.226	5.034	4.803	9.932	6.196	7.979	11.262
APBB1IP	44.716	71.311	48.565	58.783	57.108	65.225	103.209	61.226	125.112	98.643	91.713	72.049	108.818	79.453	68.569	67.247	94.585	75.268	89.782	55.984	34.423	73	62.837	48.848	121.882	50.444	113.417	70.6	96.381	65.917	60.622	75.369	33.376	45.96	67.302	89.091	61.424	94.455	84.483	63.862	87.138	60.059	120.003	84.609	52.406	81.078	74.224	46.957	59.83
APBB2	0.019	0.329	0.311	0.02	0.237	0.155	0	0	0.015	0.007	0.074	0.016	0.136	0.247	0.111	0.031	0.062	0.082	0	0	0.005	0.048	0	0.089	0	0.004	0	0	0.417	0.029	0.078	0.003	0.052	0.064	0.063	0.048	0.023	0.033	0.009	0.099	0.189	0.039	0.084	0.029	0.064	0.135	0.042	0.134	0.058
APBB3	13.738	31.451	18.961	14.675	42.21	18.407	32.203	24.339	30.344	25.425	31.635	15.506	23.257	23.65	13.528	14.445	19.192	19.315	12.634	19.648	6.765	16.041	18.617	16.838	21.654	13.012	23.367	10.738	17.923	18.486	21.004	22.153	17.178	17.504	18.822	13.525	16.523	18.101	20.67	39.476	17.008	11.703	26.255	19.783	13.219	21.79	25.428	30.555	18.638
APC	2.155	6.025	2.428	3.365	3.275	3.391	4	2.649	7.1	5.572	7.46	3.123	4.796	4.341	4.389	3.494	5.902	4.105	2.879	5.383	0.839	4.021	1.928	2.307	5.867	3.817	5.23	3.949	6.366	3.849	2.827	3.594	2.245	2.106	1.324	2.141	3.226	0.364	1.091	1.968	5.706	4.066	7.699	3.072	2.834	3.026	3.951	3.802	4.487
APC2	0.004	0	0	0.032	0.049	0	0	0.049	0.055	0.021	0.096	0.025	0	0	0	0.011	0.007	0.015	0.004	0	0.005	0	0	0.029	0	0.062	0.024	0	0	0.038	0.014	0.035	0	0.051	0.044	0.029	0.05	0	0.018	0.03	0.004	0	0	0	0	0	0.053	0	0.02
APCDD1	0.009	0	0	0	0	0.109	0.214	0.253	0.08	0.248	0.004	0.063	0.1	0.059	0.117	0.004	0.116	0	0.144	0.254	0	0	0.232	0.023	0	0	0	0.144	0	0.036	0.051	0.092	0.18	0.065	0.025	0.046	0.019	0	0.044	0	0.004	0	0.131	0	0.155	0	0	0.064	0.017
APCDD1L	0	0	0	0	0	0	0	0	0.017	0	0	0	0	0	0	0	0	0	0	0	0	0	0	0	0	0	0.01	0	0	0	0	0.009	0	0.009	0	0	0	0	0	0	0	0.022	0	0	0	0	0	0	0
APCS	0	0	0	0	0	0	0	0	0	0	0	0	0	0	0	0	0	0	0	0	0	0	0	0	0	0	0	0	0	0	0	0	0	0	0	0	0	0	0	0	0	0	0	0	0	0	0	0	0
APEH	9.413	10.236	14.837	7.662	10.53	8.494	10.674	10.421	9.402	13.424	10.16	10.532	12.005	7.724	6.503	9.791	11.282	7.28	12.34	10.106	6.503	12.59	9.882	10.959	10.973	6.797	10.118	7.151	14.126	10.058	9.823	8.911	10.051	12.756	10.439	7.649	11.347	8.679	8.926	11.148	11.213	8.229	9.976	6.658	8.085	11.76	7.374	9.531	8.022
APELA	0	0	0	0	0	0	0	0	0	0	0	0	0	0	0	0	0	0	0	0	0	0	0	0	0	0	0	0	0	0	0	0	0	0	0	0	0	0	0	0	0	0	0	0	0	0	0	0	0
APEX1	28.886	62.982	58.327	50.162	47.382	35.206	44.687	43.216	30.662	30.376	31.769	40.648	57.086	31.965	37.647	32.965	36.991	48.144	35.513	51.272	30.02	37.159	41.695	48.654	28.427	21.997	39.234	23.364	31.113	41.724	34.463	26.338	42.136	46.423	18.633	20.74	41.548	31.183	36.59	29.561	35.714	35.452	65.001	24.294	26.579	56.354	26.069	46.452	37.408
APEX2	1.559	1.661	2.12	1.684	1.445	1.731	2.667	2.749	2.948	2.587	2.688	3.493	4.49	2.916	1.514	2.354	2.242	1.227	3.531	5.222	2.794	2.305	4.866	2.481	5.889	1.827	4.269	0.763	2.483	3.373	2.762	2.32	1.984	3.12	2.015	3.333	3.318	2.964	1.985	3.763	1.797	2.565	3.667	1.289	2.807	6.545	3.687	1.649	1.64
APH1A	44.771	41.952	40.387	47.852	38.229	50.531	43.817	41.972	41.958	42.281	36.52	48.112	51.701	41.682	28.757	45.335	37.793	44.124	45.884	35.157	26.912	42.579	29.924	45.982	46.829	33.623	33.4	25.957	45.832	53.525	42.907	40.21	42.09	60.252	40.235	34.814	42.782	24.77	27.493	30.161	28.879	33.684	35.891	33.525	38.599	38.585	32.262	43.253	44.709
APH1B	1.604	4.324	3.214	2.891	3.826	2.804	3.451	2.892	3.138	3.349	3.542	2.344	2.914	3.388	2.475	1.944	3.51	2.042	1.732	2.2	1.446	3.348	2.72	2.745	1.229	2.085	1.727	2.266	1.618	2.442	2.057	2.708	2.219	3.356	1.517	2.908	1.855	0.587	4.076	2.706	2.81	2.021	3.104	1.875	1.278	3.194	2.818	3.106	2.186
API5	3.911	9.908	7.151	8.962	6.778	6.31	8.405	5.394	5.73	8.734	7.677	5.938	7.996	5.758	6.87	4.992	6.085	6.684	6.363	8.957	2.663	7.788	4.975	5.997	9.958	4.159	5.225	4.203	7.521	6.231	5.245	6.44	5.772	5.625	1.859	4.244	5.808	3.657	5.606	3.577	5.485	6.547	8.652	4.9	5.785	10.248	6.206	9.515	7.531
APIP	2.204	6.778	1.973	1.765	6.156	2.359	4.081	3.711	3.358	4.748	2.726	1.993	4.833	3.042	2.591	2.583	5.101	3.987	3.492	3.125	0.864	3.864	2.02	4.771	3.819	3.139	3.035	3.423	1.805	3.228	3.507	4.533	3.382	4.119	1.658	2.998	4.017	1.087	3.074	3.461	0.981	8.099	4.96	3.604	3.151	6.414	3.761	4.233	2.984
APLF	0.123	0.523	0.933	0.485	0.404	0.554	0.527	0.622	0.548	0.487	0.689	0.395	0.22	0.245	0.466	0.276	0.241	0.2	0.216	0.83	0	0.463	0.322	0.435	0.363	0.366	0.456	0	0.235	0.169	0.323	0.351	0.503	0.469	0.011	0.19	0.371	0.431	0.226	0.239	0.399	0	0.302	0.259	0.4	1.443	0.869	0.238	0.37
APLN	0	0	0	0	0	0.155	0	0	0	0	0	0	0.074	0	0	0	0	0	0	0	0	0	0.211	0	0	0	0	0	0	0	0	0	0	0	0	0.047	0	0	0	0	0	0.014	0	0	0	0.234	0	0.27	0
APLNR	0	0	0	0	0	0	0	0	0.009	0	0	0.073	0	0	0	0	0	0	0	0	0	0	0	0	0	0	0.023	0	0	0	0.04	0	0	0	0	0	0	0	0	0	0	0.216	0	0	0	0	0	0	0
APLP1	0	0	0	0	0	0.07	0.014	0	0	0.313	0	0	0	0	0	0	0	0	0.016	0	0	0	0	0	0	0	0.018	0	0	0	0.061	0	0	0	0	0	0	0	0	0	0.017	0	0.015	0	0	0	0	0	0
APLP2	139.079	109.022	115.305	111.323	97.476	123.815	123.654	124.806	163.923	153.382	130.214	158.721	141.318	143.968	85.462	111.757	179.781	154.715	138.975	109.105	39.894	85.207	79.519	108.407	105.766	125.646	111.339	102.645	163.142	136.867	104.596	115.592	115.105	101.811	94.023	117.148	103.014	64.879	81.162	73.189	151.367	102.785	121.159	109.352	95.591	89.174	103.156	118.953	132.983
APMAP	66.413	56.062	68.859	52.557	44.572	52.107	69.537	45.974	66.233	73.631	56.865	73.447	45.831	78.896	45.985	57.509	58.379	59.979	96.562	72.259	41.082	69.225	41.575	71.664	61.252	64.222	48.01	50.741	71.945	66.47	53.807	55.813	54.218	72.961	38.892	45.676	59.406	51.558	55.823	67.49	52.994	39.134	52.722	55.343	65.484	43.626	43.093	60.916	38.037
APOA1	0.164	0.413	0	0	0	0	0	0	0.158	0	0.399	0.136	1.012	1.018	0	0.03	0	0	0	0	0	0.826	0	0	0	0.357	0.587	0	0.06	0.11	0.502	0.223	0.278	0	0	0.995	0.343	1.543	0	0.122	0.031	0	0.028	0.222	0	0	0	0.243	0.212
APOA2	0	0	0	0	0	0	0	0	0.145	0	0	0	0	0	0	0	0	0	0	0	0.115	0	0	0.326	0	0	0	0	0	0	0.153	0	0	0	0	0	0	0	0	0	0	0	0	0	0	0	0	1.169	0
APOA4	0	0	0	0	0	0	0	0	0	0	0	0	0	0	0	0	0	0	0	0	0	0	0	0	0	0	0	0	0	0	0	0	0	0	0	0	0	0	0	0	0	0.03	0	0	0	0	0	0	0
APOA5	0	0	0	0	0	0	0	0	0	0	0	0	0	0	0	0	0	0	0	0	0	0	0	0	0	0	0	0	0	0	0	0	0	0	0	0.276	0	0	0	0	0.021	0.023	0	0	0	0	0	0	0
APOB	0	0	0	0	0	0	0	0	0	0	0	0	0	0	0	0	0.082	0.076	0.021	0.1	0.097	0.049	0	0	0	0	0.009	0	0	0	0	0	0	0	0	0	0	0.039	0	0	0	0.022	0	0	0	0	0	0	0
APOBEC1	0	0	0	0	0	0	0	0	0	0	0	0	0	0	0	0	0	0.042	0	0	0	0	0	0	0	0	0.234	0	0	0	0	0	0	0	0	0	0	0	0	0	0	0	0	0	0	0	0	0	0
APOBEC2	0.105	0	0	0	0	0.102	0	0	0	0	0	0.87	0.257	0.239	1.037	0.12	0	0	0.046	0.37	0	0.283	1.197	0	0	0.114	0	1.863	0	0.088	0.089	0.089	0.022	0.219	0.154	0	0	0	0.529	0	0	0	0	0.101	0	0	0	0	0.422
APOBEC3A	50.912	217.136	141.638	96.029	289.159	117.808	212.997	174.263	217.558	288.86	209.466	76.495	145.234	137.525	80.495	136.362	142.247	127.752	108.801	128.732	102.143	91.108	122.293	94.443	136.898	121.041	131.858	163.61	172.368	111.33	172.533	193.844	56.421	164.029	134.378	150.45	110.23	121.875	269.846	360.664	233.942	62.141	187.509	89.545	141.53	108.378	280.937	118.982	153.749
APOBEC3B	5.382	7.131	9.392	5.555	19.097	8.043	15.029	8.1	14.302	15.297	20.983	5.219	13.353	10.653	5.355	4.943	15.271	9.659	10.142	10.099	5.418	6.583	3.42	3.79	18.987	6.974	11.238	12.26	2.112	8.656	11.321	14.615	5.961	11.023	9.764	15.786	3.496	15.01	5.975	6.966	3.231	8.459	7.629	22.122	5.549	21.341	12.086	8.883	8.329
APOBEC3C	8.382	11.731	7.599	7.495	3.46	9.658	10.859	11.474	7.327	7.339	6.021	13.359	13.723	4	8.936	13.428	7.701	7.586	12.949	8.548	2.083	17.641	9.207	9.906	9.998	4.123	9.348	5.053	10.306	8.903	7.138	6.702	7.485	8.689	5.792	7.733	7.296	4.479	5.299	1.772	7.134	6.633	6.131	5.956	7.916	11.061	11.186	7.197	5.283
APOBEC3D	2.829	5.973	5.458	4.076	3.345	2.959	6.02	3.445	3.559	4.707	4.396	3.994	6.742	1.348	4.668	3.562	3.684	2.26	4.161	5.714	1.162	4.425	3.512	4.144	6.097	2.122	6.517	4.192	7.185	3.353	3.18	5.056	2.628	4.543	1.983	2.957	3.084	2.704	5.747	4.258	4.983	3.407	6.393	3.037	4.597	5.941	3.544	2.805	2.585
APOBEC3F	0.819	2.159	1.897	0.956	0.876	0.545	1.823	1.227	1.22	1.808	1.809	1.354	3.069	0.366	1.288	1.272	1.317	1.171	1.398	1.587	0.859	1.81	1.541	0.575	0.822	0.495	1.288	2.04	0.508	0.944	1.014	0.722	0.977	1.341	0.832	2.586	1.316	0.841	0.96	1.142	1.099	1.644	1.292	0.817	1.492	1.186	1.246	0.995	0.639
APOBEC3G	5.521	12.566	10.891	7.524	2.934	6.457	14.027	8.47	5.332	10.226	6.901	9.141	15.56	4.879	6.957	6.587	9.356	6.88	14.903	5.001	6.492	13.912	6.985	12.995	8.718	4.88	15.092	12.284	9.707	9.392	10.142	10.538	6.559	10.905	6.134	11.473	12.38	7.752	4.638	7.331	5.634	9.184	12.203	5.446	9.649	14.282	10.515	8.898	6.918
APOBEC3H	2.128	9.366	4.808	2.628	5.178	1.4	4.059	6.45	1.448	6.783	1.608	1.235	2.984	0.921	2.18	2.143	1.652	4.8	2.814	4.584	2.574	2.92	3.296	1.238	4.274	1.846	3.444	1.483	1.251	3.242	3.679	6.215	4.225	5.077	2.505	2.251	1.542	4.819	1.902	2.343	0.88	6.152	2.435	4.112	1.139	5.289	3.2	5.804	1.396
APOBEC4	0	0	0	0	0	0	0	0	0	0	0	0	0	0	0	0	0	0.014	0	0	0.02	0	0	0	0	0	0	0	0	0	0	0	0	0	0	0	0	0	0	0	0	0	0	0	0	0	0	0	0
APOBR	85.375	105.219	76.643	86.935	141.055	98.844	136.281	134.251	244.925	171.701	226.333	106.418	103.098	154.514	119.894	101.081	170.606	135.973	117.821	81.518	53.36	120.586	96.835	82.548	157.11	118.738	143.29	132.419	155.249	112.265	114.369	140.63	78.477	114.394	194.326	178.488	106.61	97.324	198.135	175.925	153.41	92.806	172.538	187.45	89.393	138.43	133.236	93.045	116.862
APOC1	0.052	0	0	0	0	0	0	0	0	0	0	0.054	0.364	0	0	0.047	0	0	0	0	0	0	0.361	0	0	0	0	0	0	0.044	0.044	0	0	0.043	0.203	0.185	0	0	0	0	0	0.053	0	0	0	0	0	0	0
APOC2	0	0	0	0	0	0	0	0	0	0	0	0	0	0	0	0	0	0	0	0	0	0	0	0	0	0	0	0	0	0	0	0	0	0	0	0	0	0	0	0	0	0	0	0	0	0	0	0	0
APOC3	0	0	0	0	0	0	0	0	0	0	0	0	0	0	0	0	0	0	0	0	0	0	0	0	0	0	0	0	0	0	0	0	0	0	0	0	0	0	0	0	0	0	0	0	0	0	0	0	0
APOC4	0	0	0	0	0	0	0	0	0	0	0	0	0	0	0	0	0	0	0	0	0	0	0	0	0	0	0	0	0	0	0	0	0	0	0	0	0	0	0	0	0	0	0	0	0	0	0	0	0
APOD	0	0	0	0	0	0	0	0	0	0	0	0	0	0	0	0	0	0	0	0	0	0	0	0	0	0	0.049	0	0	0	0.591	0	0.253	0.042	0	0	0	0	0	0	0	0	0	0.048	0	0	0	0	0
APOE	0.576	0	0.825	0.421	0	0	1.016	0.429	0.243	0	0	0.346	0	0	0.885	0.139	0	0.514	0.213	0	1.082	0.382	0	0.027	0	0.033	0	0	0	0.306	0.206	0.437	0.515	0.559	0.03	0.487	0.423	0	0.816	0.957	0	0	0.435	0.059	0	0	1.121	0.224	0.391
APOF	0	0	0	0	0	0	0	0	0	0	0	0	0	0	0	0	0	0	0	0	0	0	0	0	0	0	0	0	0	0	0	0	0	0	0	0	0	0	0	0	0	0	0	0	0	0	0	0	0
APOH	0	0	0	0	0	0	0	0	0	0	0	0.038	0	0	0	0	0	0	0	0	0	0	0	0	0	0	0	0	0	0	0.031	0	0	0	0	0	0	0	0	0	0	0	0	0	0	0	0	0	0
APOL1	9.997	13.779	11.227	6.715	9.095	12.339	17.058	18.157	10.822	12.48	18.955	9.671	19.264	13.211	6.803	11.282	13.702	11.965	13.606	11.001	7.563	14.568	11.944	12.004	16.946	8.704	12.236	17.808	11.878	9.76	17.106	14.181	8.272	15.7	11.854	13.758	11.398	11.585	13.15	14.856	6.545	10.961	13.667	12.716	9.713	14.851	13.907	7.866	9.845
APOL2	18.635	31.64	21.095	19.64	19.788	23.908	36.448	37.39	33.057	34.291	37.366	21.899	36.141	24.893	25.585	25.446	37.909	22.557	36.018	18.764	18.509	37.473	29.523	20.79	33.189	15.778	34.631	27.197	34.611	23.844	29.602	31.208	18.658	30.524	27.708	34.336	26.049	19.135	46.62	27.822	19.545	15.146	28.304	33.143	22.627	32.835	34.648	16.515	20.129
APOL3	7.163	13.643	11.092	10.812	12.628	8.667	11.745	11.927	8.67	8.753	12.415	8.799	12.638	7.023	6.836	9.752	9.351	9.692	8.92	8.03	5.427	10.402	11.873	11.102	9.169	6.127	9.129	7.201	6.11	9.054	10.554	8.539	10.401	11.315	6.145	7.757	7.912	10.433	12.552	11.402	8.644	5.996	10.239	8.189	10.207	11.481	9.986	8.546	7.215
APOL4	0.1	0.48	0	0	0.078	0	0.142	0.281	0.339	0	0	0	0.047	0	0	0.041	0.06	0	0.019	0	0	0.32	0	0.11	0	0	0.011	0.618	0.325	0.019	0.284	0.264	0.076	0.093	0.12	0.198	0.107	0.143	0	0	0	0	0	0	0	0.354	0.185	0	0.108
APOL5	0	0	0	0	0	0	0	0	0	0	0	0	0.08	0	0	0	0	0	0	0	0.018	0	0	0	0	0	0	0	0	0	0	0	0	0	0	0.051	0	0	0	0	0	0	0	0	0	0	0	0	0
APOL6	7.612	19.884	7.499	12.485	7.837	7.987	10.946	14.946	8.036	10.967	16.614	9.779	12.993	10.524	9.198	7.51	10.396	10.127	9.395	8.297	3.875	12.798	7.406	8.397	11.796	5.041	9.029	10.358	10.534	9.491	14.741	12.124	6.749	12.142	3.554	6.89	6.193	3.976	5.908	8.052	9.918	8.77	8.919	9.862	9.278	15.805	16.718	10.188	9.329
APOLD1	0.09	0.032	0.374	0.389	0.108	0.296	0.186	0.109	0.425	0.086	0.232	0.167	0.226	0.065	0.261	0.131	0.08	0.544	0.149	0.464	0	0.282	0.222	0.356	0.991	0.547	0.339	0	0.008	0.083	0.396	0.183	0.068	0.15	0.219	0.184	0.219	0.383	0.151	0.283	0.252	0	0.333	0.017	0.283	0	0	0.431	0.441
APOM	1.728	4.741	5.166	3.16	4.407	3.173	3.391	1.982	5.137	0.041	7.08	1.599	6.155	2.557	0.633	2.305	1.51	0.876	2.006	6.704	0.119	2.689	1.577	1.771	4.632	2.899	1.3	6.125	2.898	2.393	4.367	2.14	4.4	3.639	2.467	1.999	1.426	5.49	1.676	6.371	4.075	0.048	1.104	2.121	4.373	0	4.058	4.708	1.431
APOO	0.691	0.257	0	1.033	0.478	0.462	1.806	0.481	0.344	1.369	0.657	0.593	0.451	0.435	0	0.718	0.128	1.617	1.128	0.701	0.364	0.986	2.153	0.989	0	0.13	0.071	0	0	0.58	0.202	0.829	0.89	0.379	0.21	1.657	1.122	0	0.614	1.083	0.246	0	0.563	0.322	1.529	3.03	0.572	1.234	0.48
APOOL	0.307	1.027	0.394	0.948	0.648	0.484	1.06	0.316	0.6	0.578	0.466	0.53	0.896	0.525	0.28	0.321	0.568	0.365	0.493	0.331	0.049	0.914	0.565	0.606	0.819	0.661	1.449	0.341	0.956	0.419	0.369	0.743	0.412	0.46	0.219	0.16	0.362	0.137	0.351	0.207	0.138	0.643	0.189	0.432	0.605	0.609	0.59	1.288	0.561
APP	26.82	22.916	23.243	27.05	20.449	26.384	30.098	23.823	30.509	18.286	25.671	33.738	28.224	20.152	24.766	24.502	26.314	25.131	26.721	23.726	8.494	14.804	25.715	21.13	26.049	22.289	19.123	14.073	32.692	26.989	16.849	17.972	21.186	24.404	17.022	18.316	18.862	10.212	8.246	7.391	24.493	21.744	22.878	18.797	17.235	21.532	20.266	18.43	22.989
APPBP2	1.782	4.185	3.344	2.893	3.256	1.965	3.727	2.469	2.867	1.711	4.105	2.616	3.587	3.066	3.202	2.383	2.783	3.393	2.171	1.341	1.369	2.74	3.097	2.698	3.295	1.555	3.681	2.177	3.025	2.653	2.072	2.686	1.93	2.097	0.904	2.074	2.051	1.022	2.462	2.134	2.563	2.773	3.522	1.893	3.653	3.333	2.543	2.284	3.834
APPL1	1.901	5.53	3.465	6.455	3.837	4.516	3.334	2.576	4.017	4.489	3.874	3.442	3.732	3.455	3.706	2.401	3.514	3.525	2.866	4.604	1.193	3.746	1.298	2.341	3.269	2.8	1.681	1.848	4.061	3.304	2.667	3.173	3.546	2.979	0.841	1.308	2.62	0.553	2.124	1.679	4.064	3.481	4.888	2.187	3.11	4.221	3.229	3.909	4.675
APPL2	2.834	7.694	4.919	4.82	7.849	4.217	6.896	4.438	5.671	5.98	5.16	4.085	5.242	4.079	3.301	3.205	6.12	4.75	3.299	4.314	2.63	3.333	2.362	3.6	4.766	3.84	5.144	4.129	4.588	3.422	4.69	4.674	3.371	3.717	2.317	2.825	2.983	3.059	3.211	3.155	5.907	3.603	5.461	3.622	3.807	4.137	6.505	3.749	4.491
APRG1	0.189	0.906	0.8	1.02	0.808	0.53	0.424	0.297	0.36	0.134	0.34	0.145	0.569	0.524	0.146	0.166	0.365	0.438	0.215	0.239	0.455	0	0.633	0.278	0	0.213	0	0	0.243	0.253	0.214	0.457	0.273	0.41	0.055	0.237	0.208	0	0.864	0.37	0.729	0.669	0.284	0.575	0.795	0.742	0.246	0.524	0.355
APRT	36.764	30.921	71.408	30.893	30.262	43.573	34.065	33.978	27.709	42.887	30.435	41.848	50.86	26.914	37.877	33.767	35.159	34.676	40.844	38.874	42.753	42.452	41.344	50.373	35.533	27.424	44.234	19.458	41.303	42.422	43.122	29.796	58.623	59.324	43.643	29.583	48.132	54.216	49.014	65.92	32.632	43.432	35.173	30.19	38.388	42.454	27.605	31.744	33.896
APTR	0.374	2.353	0.093	0.472	1.696	0.297	0.778	1.203	1.584	2.478	2.601	0.588	1.272	1.272	0.461	0.85	0.876	1.711	0.636	0.667	0.26	0.836	2.094	1.014	1.164	0.593	1.342	2.193	1.438	0.943	1.051	0.847	0.587	0.959	0.599	1.021	1.038	1.018	1.348	1.42	1.659	0.303	0.708	0.723	1.742	1.562	1.54	0.524	0.603
APTX	2.804	3.052	3.632	4.517	6.676	3.499	4.143	2.428	3.062	6.208	2.897	2.792	3.684	1.476	2.321	2.167	2.273	2.204	2.879	3.997	1.756	2.176	3.326	3.878	3.811	1.379	5.895	2.03	1.228	3.526	4.535	3.767	4.162	4.873	1.881	2.272	2.977	2.586	4.331	6.542	4.119	5.613	3.881	2.926	3.844	5.307	3.584	2.801	4.999
AQP1	1.414	0.223	1.366	3.76	0.795	1.342	0.372	1.365	0.886	0.663	0.252	0.967	0.675	0.595	0.696	2.556	0.195	0.555	3.077	0.11	0.277	1.02	2.175	2.272	0.027	2.825	0.525	1.347	0.595	0.887	1.717	0.87	1.925	1.106	2.705	2.313	0.813	0.664	1.15	0.13	1.399	0	0.865	2.747	2.811	1.317	1.278	0.977	1.716
AQP10	1.109	0.664	1.781	1.343	0.139	0.965	2.047	0	0.482	1.73	0.375	2.086	1.377	0.021	2.529	1.922	1.453	1.362	1.276	0.218	1.178	0	1.676	0.522	2.272	0.403	1.471	0	0	1.184	1.277	0.667	1.393	1.046	1.718	0.989	2.016	0.84	0.233	0.343	0.412	1.377	0.8	1.608	0.097	0.327	1.068	0.556	0.373
AQP11	0	0	0.465	0.121	0	0	0.149	0.33	0	0	0.302	0.024	0.392	0	0	0.128	0	0	0.082	0	0	0	0	0.105	0	0	0	0	0	0.137	0.079	0	0	0	0	0.021	0.488	0	0.105	0	0	0	0.59	0	0	0	0	0	0
AQP12A	0	0	0	0	0	0	0	0	0	0	0	0	0	0	0	0	0	0	0	0	0.051	0	0	0	0	0	0	0	0	0	0	0	0	0	0	0	0	0	0	0	0	0	0	0	0	0	0	0	0
AQP12B	0	0	0	0	0	0	0	0	0	0	0	0	0	0.213	0	0	0	0	0	0	0	0	0	0	0	0	0.023	0	0	0	0	0	0	0	0	0	0	0	0	0	0.022	0	0	0	0	0	0	0	0
AQP2	0	0	0	0	0	0	0	0	0	0	0	0	0	0	0	0	0	0.027	0.009	0	0.026	0	0.01	0	0	0	0	0	0	0	0	0	0	0	0	0	0	0	0	0	0	0	0	0	0	0	0	0	0
AQP3	11.089	19.017	26.014	19.399	18.733	14.584	16.255	8.454	16.601	9.898	8.989	9.385	23.793	7.892	17.71	19.904	15.683	20.997	25.13	13.708	6.603	15.351	14.643	14.923	14.238	11.488	12.215	12.427	20.685	15.025	12.872	9.789	20.236	18.402	11.579	8.424	21.998	18.589	16.485	15.27	10.468	16.304	15.391	13.929	9.298	19.11	14.277	14.178	12.548
AQP4	0	0.007	0	0	0	0	0	0	0	0.006	0	0	0	0	0	0	0	0	0	0	0	0	0	0	0	0	0	0	0	0	0	0	0	0	0	0	0	0	0	0	0	0	0	0	0	0	0	0	0
AQP5	0	0	0	0	0	0	0	0	0	0	0	0	0	0	0	0	0	0	0	0	0.035	0	0	0	0	0	0	0	0	0	0	0	0	0	0	0	0	0	0	0	0	0	0	0	0	0	0	0	0
AQP6	0	0	0	0	0	0	0	0	0	0	0	0	0	0	0	0	0	0	0	0	0	0	0	0	0	0	0	0	0	0	0	0	0	0	0	0	0	0	0.019	0	0	0	0	0	0	0	0	0	0
AQP7	0.019	0	0	0.065	0.057	0	0	0.095	0	0	0.008	0	0	0	0	0.017	0.355	0	0.008	0	0	0	0	0.093	0	0	0.019	0	0	0	0	0.032	0.152	0.039	0.009	0.034	0.041	0	0	0.349	0.018	0.212	0.008	0	0.079	0	0	0.122	0.121
AQP7B	0	0	0	0	0	0	0	0	0	0	0	0	0	0	0	0	0	0	0	0	0	0	0	0	0	0	0	0	0	0	0	0	0	0	0	0	0	0	0	0	0	0.012	0	0	0	0	0	0	0
AQP8	0	0.226	0	0.711	1.518	0	0	0	0	0	0	0.131	0.442	0	0.722	0.058	0.792	0	0.138	0	0	0.397	0	0	0	0.069	0.031	0	0	0	0	0.267	0	0.053	0	0	0.027	0	0	0.935	0	0	0	0.03	1.027	0	0	0	0.102
AQP9	157.629	180.287	174.725	191.493	215.975	227.192	272.918	189.189	410.286	317.242	225.112	204.252	211.715	318.881	146.115	178.116	303.85	297.163	205.733	196.791	109.472	155.233	108.278	127.773	312.261	266.727	251.278	183.571	300.883	268.337	253.769	200.864	120.708	115.376	148.293	216.359	176.34	136.481	149.151	246.237	268.9	220.426	283.037	248.865	166.429	161.962	189.513	223.944	244.305
AQR	2.875	5.735	5.028	5.097	4.583	3.643	4.393	3.72	3.762	4.642	6.01	3.417	3.865	3.526	2.416	3.316	4.352	2.739	3.435	3.965	1.239	5.153	3.028	3.518	3.584	2.515	3.573	1.952	4.426	3.385	2.762	3.269	2.263	3.003	1.5	2.17	2.959	1.386	2.715	2.445	2.856	3.435	4.819	2.692	3.79	4.303	3.988	4.502	3.993
AR	0	0	0	0	0.027	0	0.027	0.003	0.027	0	0	0.035	0.034	0.003	0	0.003	0.018	0.018	0.006	0	0.004	0	0.061	0.074	0	0	0.007	0	0	0.026	0.035	0.003	0.003	0.023	0.03	0	0	0.066	0.046	0.07	0.003	0.091	0	0	0	0.012	0	0	0.011
ARAF	27.471	32.322	29.786	37	44.959	26.358	35.317	32.756	30.917	29.208	42.039	23.66	31.122	28.404	26.982	26.002	24.579	22.299	25.797	24.968	18.066	26.09	23.316	26.639	35.069	23.218	29.675	14.16	22.176	33.861	30.437	36.285	28.235	41.148	32.814	24.202	23.858	22.86	38.027	48.62	28.741	35.751	33.191	25.977	25.719	28.39	30.389	33.443	30.801
ARAP1	82.453	76.733	119.033	72.651	272.826	88.455	190.989	191.972	147.266	104.785	293.424	95.105	104.226	188.266	126.488	151.174	263.184	84.163	154.982	72.371	36.845	87.823	71.495	76.433	199.198	86.367	182.768	73.79	98.755	180.365	94.941	215.777	66.53	142.221	233.862	231.545	82.901	66.358	101.771	125.882	296.197	122.85	108.483	107.626	70.534	69.557	185.379	179.966	102.335
ARAP2	6.927	12.779	6.399	12.211	9.509	9.5	8.432	7.371	6.323	8.797	8.204	7.529	7.82	8.88	6.894	7.94	6.847	8.974	6.487	9.176	1.618	9.565	3.318	6.963	6.768	4.487	6.612	3.531	9.832	9.051	9.557	11.258	5.533	7.319	2.66	3.523	4.682	1.345	3.674	3.075	8.272	7.139	11.843	5.802	9.209	7.846	11.393	14.268	9.195
ARAP3	13.35	13.694	10.24	12.713	25.591	11.733	18.007	13.631	21.933	27.831	31.369	15.985	16.6	24.239	19.306	18.419	20.279	12.849	14.794	9.039	6.745	14.344	12.005	13.516	22.79	17.59	21.719	18.519	21.129	17.205	14.307	19.969	8.576	13.103	23.156	14.436	13.807	12.813	19.769	24.157	22.366	11.055	24.445	23.847	14.84	11.5	19.346	12.5	13.316
ARC	0.029	0.677	0	0	0	0	0	0	0.058	0	0.411	0.075	0.152	0	0.151	0.066	0	0	0.025	0	0.018	0	0	0.105	0	0	0	0	0	0.012	0.025	0.222	0	0.061	0.014	0.052	0	0.527	0.195	0	0	0.015	0	0	0	0.013	0	0.295	0.117
ARCN1	11.264	22.167	15.594	18.866	14.223	22.776	16.843	14.98	18.319	15.839	20.963	14.961	21.269	15.137	16.577	14.871	15.628	14.416	15.648	14.095	4.939	15.29	11.631	16.303	19.248	12.872	17.083	8.876	21.765	17.399	13.441	18.404	14.482	18.31	9.513	12.88	14.908	7.862	10.646	7.886	14.563	13.996	16.425	11.636	8.683	15.333	16.193	20.833	18.841
AREG	9.292	4.205	5.909	8.932	6.021	2.995	7.386	3.467	10.383	11.711	3.344	9.242	2.454	27.58	1.951	4.024	3.051	7.492	8.539	19.784	4.595	5.426	1.205	6.825	2.191	5.852	2.069	7.899	2.215	14.415	2.77	5.855	1.824	5.257	4.171	17.466	3.417	3.26	2.294	3.925	1.626	5.592	20.773	15.307	6.93	4.777	4.197	8.111	8.273
AREL1	10.696	13.627	9.536	13.111	14.259	10.253	11.045	9.846	20.357	13.299	14.146	11.805	11.67	17.96	9.024	11.565	13.226	12.808	11.639	10.615	2.192	11.251	6.647	9.477	15.959	10.615	13.925	8.63	16.902	13.881	11.877	13.567	8.293	12.093	9.722	8.622	7.741	4.384	9.669	11.091	13.498	9.506	14.225	9.499	9.395	12.103	12.443	14.854	14.876
ARF1	158.589	123.502	147.802	158.987	148.286	176.368	166.24	155.873	160.559	165.324	147.056	190.681	192.9	181.468	132.039	163.196	176.941	174.311	179.307	120.199	94.103	149.387	135.686	145.913	160.393	138.255	167.14	147.409	177.59	202.944	173.152	162.413	181.312	193.591	215.495	157.672	159.277	129.355	96.28	126.592	154.186	130.69	162.057	147.288	132.746	157.448	159.324	192.404	189.086
ARF3	35.313	29.224	24.733	30.683	20.164	30.65	29.603	30.669	40.63	31.315	34.366	43.257	34.548	28.681	25.902	34.029	34.705	35.667	38.805	31.499	13.924	28.595	24.261	31.689	31.839	32.616	30.972	21.051	30.611	36.552	28.597	26.776	27.376	31.675	25.966	21.91	27.815	18.149	19.274	16.098	26.25	24.331	27.988	22	24.39	22.027	23.27	26.549	31.426
ARF4	19.676	35.256	27.413	45.691	50.349	43.369	41.966	31.329	37.664	41.12	32.4	34.337	35.286	45.021	30.782	25.577	35.579	33.465	27.749	29.331	13.289	23.968	22.573	23.599	52.325	33.017	32.147	28.271	23.433	30.015	33.107	34.284	34.993	29.261	15.364	23.734	26.861	15.527	21.887	30.295	39.152	24.647	41.487	31.855	28.09	36.389	34.411	48.86	48.621
ARF5	73.213	71.506	117.15	84.003	80.944	74.031	81.342	104.396	89.503	106.937	85.594	89.393	112.686	89.557	70.414	70.623	88.118	88.182	86.847	72.188	60.177	80.361	86.905	76.774	77.973	87.674	89.29	48.468	101.266	94.334	91.934	79.514	102.218	109.537	110.653	93.074	96.966	83.953	80.717	116.86	64.672	76.575	82.737	84.629	86.664	105.706	74.94	115.125	80.473
ARF6	37.164	55.961	40.709	57.405	27.808	47.554	49.493	40.26	38.632	40.869	43.202	50.409	60.958	35.072	34.882	42.844	39.182	42.01	52.81	45.036	25.285	48.792	26.642	40.565	42.152	29.073	40.16	32.859	38.686	57.1	51.136	49.596	47.249	56.716	33.422	35.793	41.326	20.14	27.812	23.726	36.498	40.413	46.501	39.307	31.839	51.886	36.284	48.661	47.919
ARFGAP1	20.949	30.244	27.561	21.732	36.589	19.829	24.697	25.667	25.959	27.496	25.007	20.309	26.313	20.475	16.749	18.452	19.69	20.524	16.044	21.265	10.843	19.992	18.634	18.407	21.161	13.698	22.055	10.427	15.37	24.009	25.419	25.517	21.177	30.091	26.629	16.956	19.062	11.918	27.454	37.819	19.285	13.276	23.548	20.461	21.665	23.082	22.346	24.285	19.649
ARFGAP2	28.204	29.258	34.843	31.247	39.142	24.676	27.195	27.004	26.975	30.592	35.885	30.335	37.219	22.123	18.929	25.574	26.726	23.611	24.412	26.629	19.742	27.154	25.336	26.714	32.583	16.037	27.008	11.237	26.245	29.184	26.159	29.062	28.404	42.625	20.326	18.542	25.993	23.418	32.736	42.847	23.465	21.878	29.555	24.38	26.487	31.335	29.339	34.141	25.389
ARFGAP3	12.124	23.405	18.032	20.236	21.341	20.678	21.173	14.321	25.828	24.496	17.498	17.32	18.937	21.496	13.428	14.039	17.497	18.526	16.233	19.098	4.602	14.923	7.913	16.062	17.757	14.22	17.271	9.945	26.016	20.55	18.903	17.91	15.693	14.107	9.361	12.85	14.129	9.879	13.685	13.747	20.877	18.626	24.165	17.246	16.586	20.714	20.827	24.322	24.615
ARFGEF1	3.517	10.078	5.33	8.283	9.158	7.585	7.6	5.298	8.999	9.253	7.604	5.517	7.207	6.751	6.838	4.798	7.432	5.343	5.939	6.894	2.708	6.032	3.3	5.429	8.416	3.781	7.713	4.728	8.243	5.616	5.877	7.402	4.347	4.917	2.877	4.076	4.151	1.948	6.533	5.317	8.484	6.625	9.266	6.048	5.028	7.769	7.685	5.794	6.344
ARFGEF2	3.24	5.686	3.38	4.261	3.491	3.609	4.234	2.383	4.389	3.86	5.922	3.71	5.422	3.12	2.463	3.334	3.756	3.913	3.704	3.695	0.972	3.567	2.225	3.88	3.784	2.27	4.23	1.358	4.323	4.341	3.113	3.518	2.935	3.631	1.751	1.922	2.256	0.435	1.817	1.393	3.417	2.331	5.633	1.703	3.648	4.749	2.552	4.131	5.316
ARFGEF3	0	0	0	0	0	0	0	0	0	0	0	0.003	0	0	0	0.011	0.005	0	0	0	0.007	0	0	0	0	0	0.003	0.013	0	0	0	0	0	0	0.003	0	0	0	0	0	0.003	0.003	0	0.017	0	0	0	0	0
ARFIP1	2.222	8.288	5.904	3.702	5.247	5.39	7.511	8.35	8.186	9.202	5.905	5.506	7.024	5.888	3.619	4.809	5.607	4.124	3.997	5.241	1.192	6.111	3.541	4.392	5.49	2.827	7.883	7.693	11.576	2.76	5.397	3.295	3.206	3.262	2.219	4.035	4.691	2.636	4.695	2.712	4.508	4.529	6.808	4.552	3.826	8.478	7.748	6.769	3.704
ARFIP2	9.837	10.773	12.29	14.474	19.056	10.77	12.942	8.828	8.6	9.944	12.604	10.034	15.898	7.713	6.841	10.421	7.538	10.182	8.498	6.624	9.377	5.174	8.82	9.781	14.859	7.747	7.579	7.07	8.958	11.216	8.43	8.883	11.023	12.753	7.176	3.769	7.604	9.405	7.819	13.352	6.425	10.44	11.217	9.013	9.045	13.391	8.058	17.893	10.109
ARFRP1	5.342	8.086	8.798	7.13	9.696	7.963	8.77	5.01	8.91	7.916	5.671	5.874	8.24	4.064	4.785	6.127	5.485	6.055	8.023	6.483	3.355	8.082	8.953	7.989	4.621	3.384	6.484	0.851	5.573	6.802	6.948	7.262	7.029	9.028	7.501	6.087	8.65	10.616	9.854	11.519	7.438	5.331	8.603	6.832	3.833	7.746	7.101	7.545	4.343
ARG1	4.595	4.337	0	5.02	4.701	1.016	1.462	10.312	9.994	12.356	2.876	8.235	1.386	3.98	3.152	6.645	2.272	0.182	1.657	9.581	5.041	1.962	4.188	1.681	8.475	6.81	10.585	0.84	12.128	13.583	7.367	7.035	4.048	6.286	7.396	6.665	2.46	1.678	6.067	6.666	9.058	5.617	15.045	20.287	3.335	3.879	9.193	5.272	4.619
ARG2	0.694	0.04	0.365	1.204	0.719	0.826	1.429	0.588	0.485	0	0.018	0.627	0.549	0.551	0.7	0.921	2.453	0.08	0.805	0	0.913	0	1.89	0.546	0.039	0.195	0.401	1.791	0	0.677	0.875	0.76	0.475	0.169	1.007	2.176	0.761	0	0.452	0.457	0	0.023	0	0.671	0.824	1.404	0.828	0.911	1.065
ARGFX	0	0	0	0	0	0	0	0	0	0	0	0	0	0	0	0	0	0	0	0	0	0	0	0	0	0	0	0	0	0	0	0	0	0	0	0	0	0	0	0	0	0	0	0	0	0	0	0	0
ARGLU1	30.736	77.384	49.479	55.352	78.988	42.756	61.16	44.359	49.14	51.798	51.769	42.052	55.864	47.804	39.013	39.786	51.797	41.704	40.21	38.392	18.742	44.514	36.055	41.135	42.205	30.479	47.932	39.813	57.496	42.06	40.896	47.203	36.475	33.027	21.613	20.304	34.26	23.954	29.193	53.319	56.9	29.393	68.836	39.785	37.155	53.168	61.055	61.657	47.799
ARHGAP1	15.838	17.431	19.612	19.427	15.465	18.383	14.841	18.98	18.441	22.636	26.955	20.031	22.934	14.485	18.115	18.091	22.366	18.116	19.314	17.051	10.354	23.479	18.979	18.572	23.623	14.732	14.241	16.184	20.857	20.423	16.467	16.458	14.517	24.601	17.779	17.999	17.937	11.677	25.648	15.385	17.334	14.32	21.17	14.748	18.427	19.106	19.352	18.658	15.754
ARHGAP10	1.433	3.029	1.467	2.068	2.269	3.176	4.129	1.023	1.696	3.193	0.811	3.279	1.515	0.8	2.214	1.795	4.004	2.393	2.609	3.662	1.684	5.699	1.509	2.186	2.938	0.82	2.788	2.086	1.848	2.386	2.509	2.474	1.426	3.249	1.897	1.354	2.197	1.452	1.164	1.788	2.433	1.865	3.064	1.11	0.884	2.858	2.5	3.415	1.653
ARHGAP11A	0.075	0.516	0.546	0.546	0.426	0.438	0.551	0.221	0.286	0.536	0.555	0.348	0.317	0.287	0.15	0.15	0.19	0.244	0.186	0	0	0.554	0.177	0.358	0.432	0.395	0.721	0.38	0.456	0.293	0.163	0.372	0.227	0.367	0.074	0.195	0.352	0.3	0.008	0.038	0.668	0	0.208	0.251	0.029	0.193	0.708	0.62	0.513
ARHGAP11B	0.246	0.295	0	1.518	1.18	0	0.72	0.773	0.549	0.119	0.022	0.595	0.268	0.848	0	0.575	0.589	1.221	0.695	0	0.035	1.328	0	0.543	0	0.685	0	0	1.147	0.873	0.372	0.557	0.882	0.527	0.241	0.244	0.238	0	0.429	0	0.462	0	0.023	0.291	0.173	0	0.404	0.303	0.441
ARHGAP12	2.011	5.82	3.48	4.645	6.125	2.904	4.026	3.682	3.021	4.706	3.438	3.277	3.489	3.991	3.161	3.079	2.446	3.772	2.953	4.24	1.591	4.116	2.164	4.873	3.141	2.373	4.733	1.751	3.143	2.837	2.351	3.343	2.596	2.815	0.754	1.345	2.127	1.155	2.81	1.314	3.491	4.227	5.283	1.878	2.707	5.744	4.275	4.2	4.702
ARHGAP15	11.109	24.228	17.001	20.536	20.057	23.233	26.08	15.336	28.573	23.239	17.685	16.902	30.76	17.002	17.579	15.785	23.177	25.343	20.591	18.728	11.73	21.234	17.824	14.134	26.873	17.884	25.266	17.894	23.719	19.337	16.934	18.973	20.299	13.065	12.56	13.189	17.114	15.71	15.857	24.725	20.712	17.354	27.174	20.567	17.012	29.941	20.692	22.053	19.631
ARHGAP17	7.609	8.311	5.725	6.272	9.593	9.377	12.941	9.472	9.143	7.742	14.828	9.213	12.209	5.415	6.778	8.224	9.801	10.404	7.657	9.126	3.997	7.905	6.689	8.04	8.822	5.032	9.963	5.357	9.565	8.089	9.331	8.834	8.576	9.081	4.828	8.183	7.738	5.185	10.187	7.549	10.347	7.417	10.835	5.572	5.669	9.918	11.157	9.528	8.578
ARHGAP18	2.375	5.251	1.38	2.564	1.518	3.17	4.609	2.604	2.389	3.401	1.815	3.75	2.5	2.432	1.515	2.728	3.943	2.025	2.736	3.102	0.408	2.589	2.281	1.812	2.731	1.668	2.891	2.133	4.387	2.996	1.895	2.18	2.123	1.494	1.176	1.288	2.029	1.409	1.304	1.637	1.537	3.047	3.713	2.182	1.734	2.174	3.117	1.443	2.477
ARHGAP19	3.483	4.285	4.854	4.989	4.31	4.674	5.945	3.345	5.181	6.696	4.801	4.583	5.227	5.097	4.247	5.249	6.823	5.01	3.552	4.786	2.394	5.741	4.233	4.342	5.8	4.948	4.611	2.91	4.978	4.778	4.16	4.861	2.904	4.792	2.363	3.057	3.962	2.582	5.104	4.758	6.535	2.482	6.162	4.962	3.903	3.916	5.301	4.36	4.485
ARHGAP20	0	0	0.196	0	0.006	0	0	0	0	0	0	0.038	0.056	0.045	0	0.073	0	0	0.005	0.145	0	0	0	0.067	0	0	0	0	0	0.088	0.084	0.021	0	0.031	0	0.143	0.032	0	0	0	0	0	0	0	0	0	0	0.091	0.164
ARHGAP21	2.169	3.748	2.635	2.771	2.399	2.736	3.262	1.956	2.32	2.46	3.47	3.474	2.348	1.994	2.604	2.647	2.762	2.677	2.07	2.886	1.106	1.704	1.372	2.621	3.43	1.994	2.894	2.101	3.146	2.89	2.435	2.753	2.321	1.678	1.107	0.796	1.839	0.702	1.541	1.269	2.15	3.38	2.758	2.112	1.804	1.478	2.774	2.542	2.782
ARHGAP22	0.182	0.345	0.335	0.316	0.109	0.277	0.252	0.08	0.376	0.206	0.056	0.174	0.373	0.072	0.339	0.153	0.416	0.392	0.238	0.197	0	0.071	0.333	0.267	0.363	0.064	0	0	0.252	0.195	0.31	0.276	0.264	0.198	0.159	0.198	0.374	0.053	0.536	0.768	0.065	0.304	0.262	0.157	0.264	0.07	0.369	0.041	0.115
ARHGAP23	0.146	0	0	0.195	0.186	0.12	0.031	0.006	0.063	0	0.018	0	0.154	0.144	0.006	0.154	0.126	0.151	0.01	0.185	0.014	0	0.067	0.061	0	0.147	0.006	0	0	0	0.105	0.024	0.005	0.094	0.028	0.07	0.088	0.06	0.101	0.517	0.011	0.006	0	0.087	0	0.005	0.166	0	0.231
ARHGAP24	0.326	0.436	0.491	0.621	0.77	0.639	0.889	0.303	0.805	1.009	0.529	0.74	0.668	1.026	0.404	0.558	0.424	0.505	0.298	0.696	0.298	0.251	0.335	0.687	0.596	0.355	0.401	0.094	0.639	0.459	0.609	0.585	0.556	0.504	0.246	0.44	0.643	0.108	0.292	0.231	0.714	0.578	0.835	0.543	0.26	0.656	0.679	0.67	0.714
ARHGAP25	26.801	55.932	45.809	37.044	78.605	52.481	60.557	51.614	57.278	58.075	73.632	42.473	63.751	53.469	51.531	47.894	65.4	56.865	41.68	41.972	25.875	56.514	44.228	40.441	64.101	37.19	59.034	52.491	63.619	39.653	44.588	49.347	30.206	43.75	38.04	49.979	37.409	28.503	52.907	59.949	56.659	38.947	55.313	44.46	41.534	53.688	56.314	55.8	51.993
ARHGAP26	11.471	25.028	11.683	17.966	18.565	19.933	25.084	18.852	28.53	26.441	33.293	16.113	19.522	22.895	16.613	15.726	21.907	21.03	13.498	14.722	7.06	15.002	11.361	12.75	24.299	15.036	23.069	16.715	26.526	16.222	18.057	21.978	8.766	12.079	14.884	17.25	11.455	7.952	18.473	22.261	21.32	13.002	23.666	20.532	14.081	15.487	18.308	16.669	20.064
ARHGAP27	39.656	44.017	48.427	35.224	59.765	42.232	61.984	57.054	81.462	54.312	76.734	49.445	63.484	60.636	42.962	44.269	64.858	45.425	54.229	41.002	19.967	53.701	46.53	43.388	60.96	42.688	60.532	48.106	64.38	47.038	50.956	57.212	32.92	46.051	66.043	50.866	40.816	46.067	46.094	59.321	53.347	40.611	60.332	50.833	38.103	42.037	60.285	39.736	39.626
ARHGAP28	0	0	0	0	0	0	0	0	0	0	0	0.007	0	0	0	0	0	0.006	0	0	0	0	0	0	0	0	0.014	0	0	0	0	0	0	0	0	0	0	0	0	0	0	0	0	0	0	0	0	0	0
ARHGAP29	0.023	0.1	0	0	0.023	0.005	0.022	0.085	0.071	0.195	0.109	0.106	0.039	0.004	0.155	0.06	0	0.125	0.041	0.142	0.006	0	0	0.029	0	0	0.014	0.135	0	0.035	0.036	0.047	0.028	0.008	0.005	0.058	0.024	0	0	0	0.148	0.01	0	0.072	0	0	0	0.112	0.068
ARHGAP30	103.112	147.313	126.474	120.522	153.318	126.789	159.274	127.938	190.19	172.823	174.292	145.985	164.769	153.792	116.297	138.132	143.659	159.016	153.933	113.569	62.445	146.7	109.159	119.889	159.14	130.552	164.077	115.127	171.696	139.265	121.625	134.407	96.878	148.408	134.648	112.017	110.576	90.314	129.716	151.155	154.493	111.2	154.561	137.485	115.009	122.075	135.296	133.869	121.262
ARHGAP31	1.443	1.635	1.898	1.658	1.211	2.213	1.943	1.912	2.583	2.171	2.438	2.011	2.354	1.025	2.708	1.551	1.475	2.41	2.09	2.345	0.447	1.249	1.704	1.438	2.664	0.793	1.946	0.642	1.761	2.114	0.986	1.734	1.842	1.51	1.651	1.81	1.607	0.691	0.852	0.798	1.733	1.318	2.761	1.864	1.614	1.696	1.535	2.071	1.141
ARHGAP32	0.411	0.913	0.528	0.569	0.317	0.628	0.399	0.409	0.793	0.275	1.064	0.615	0.706	0.294	0.558	0.44	0.604	0.976	0.316	0.409	0.272	0.413	0.421	0.273	0.322	0.121	0.314	0.368	0.381	0.591	0.292	0.53	0.262	0.374	0.153	0.227	0.492	0.177	0.229	0.313	0.436	1.358	0.64	0.4	0.375	0.394	0.689	0.33	0.403
ARHGAP33	1.012	3.167	2.462	1.989	3.878	1.868	2.025	2.898	2.141	3.48	3.022	1.304	2.987	0.901	2.792	1.311	2.428	1.747	1.059	2.445	0.867	1.98	2.393	1.927	2.185	1.035	2.146	1.676	1.091	1.298	2.554	2.503	2.03	3.03	1.685	1.503	1.465	1.625	4.043	3.772	1.38	2.324	2.639	1.818	1.361	3.439	3.428	1.928	2.249
ARHGAP35	6.311	5.067	4.554	4.631	4.03	5.371	5.369	5.2	5.723	5.459	8.597	6.265	6.721	3.221	5.095	5.784	4.275	7.861	6.303	5.231	1.03	7.443	4.088	6.392	6.58	4.01	6.024	2.759	6.537	5.163	4.734	6.792	3.381	6.742	5.295	2.19	3.691	2.387	4.538	2.918	5.291	4.553	4.085	4.166	6.289	5.221	4.585	4.333	3.91
ARHGAP36	0	0	0	0	0	0	0	0	0	0	0	0	0	0	0	0	0	0	0	0	0	0	0	0	0	0	0.014	0	0	0	0	0	0	0	0	0	0	0	0	0	0.026	0.014	0	0	0	0	0	0	0
ARHGAP39	0.005	0.02	0	0	0.534	0	0.212	0	0.061	0	0.123	0.006	0.069	0.069	0.204	0.02	0.088	0	0.019	0.115	0.263	0.117	0	0.098	0	0	0.011	0	0	0.05	0.046	0.032	0.083	0.014	0.027	0	0.005	0.104	0.225	0.02	0	0	0	0	0	0.01	0.131	0	0.07
ARHGAP4	126.094	242.489	251.265	150.226	382.793	166.53	185.593	204.166	229.383	248.5	264.838	145.156	207.077	167.318	162.085	141.174	191.047	171.355	134.163	153.366	108.03	143.178	166.93	162.136	164.087	113.951	171.357	119.373	158.029	180.27	204.168	217.52	195.901	210.021	178.913	127.678	148.006	161.904	222.113	451.609	189.877	118.802	219.563	186.931	166.037	190.409	206.766	214.492	139.496
ARHGAP40	0	0	0	0	0.203	0	0	0	0	0	0.012	0	0	0.29	0	0	0.013	0	0	0	0.037	0	0	0	0	0	0	0	0	0	0	0.012	0	0	0	0	0	0	0.016	0	0	0.015	0	0	0	0	0	0	0
ARHGAP42	0.046	0.127	0	0.147	0	0.075	0.056	0.029	0.071	0.357	0.109	0.044	0.257	0.042	0.338	0.039	0.133	0.057	0.037	0	0	0.051	0.025	0.045	0.143	0.092	0.081	0	0.11	0.068	0.021	0.048	0.114	0.012	0.007	0.025	0.037	0	0.04	0.092	0.192	0.015	0.042	0.034	0	0.078	0.082	0	0.051
ARHGAP44	0.04	0	0	0	0	0	0.126	0	0.111	0	0	0	0	0	0	0.036	0	0	0.009	0	0.366	0.053	0	0.009	0	0	0.01	0	0	0.008	0	0.092	0	0.083	0	0	0	0.127	0	0	0.046	0.01	0	0	0	0	0	0	0
ARHGAP45	127.548	133.34	135.859	135.494	170.105	126.933	133.872	143.212	168.348	114.467	179.24	127.196	163.773	139.096	123.176	139.528	144.645	140.901	123.676	99.593	65.09	113.552	120.126	134.489	150.795	104.126	144.915	88.463	121.596	155.343	143.737	156.406	131.925	178.083	201.534	97.534	121.671	103.136	167.548	199.06	118.735	113.266	141.328	147.164	91.076	138.655	141.928	130.226	136.19
ARHGAP5	0.55	2.746	1.087	2.543	1.599	1.251	0.85	0.609	1.279	1.349	1.624	0.999	1.853	1.048	1.23	1.192	1.579	1.118	0.877	1.041	0.071	1.436	0.487	0.785	1.352	0.768	1.112	0.711	1.579	1.357	0.85	1.046	0.68	0.775	0.194	0.562	0.49	0.113	0.331	0.856	1.669	1.378	1.911	0.672	0.67	1.402	0.982	1.094	2.098
ARHGAP6	0.474	1.177	0.197	1.074	0.086	0.965	0.862	0.299	0.661	0	0.208	0.997	0.489	0.168	0.261	0.855	0.331	0.547	0.323	0.953	0.562	0.415	0.464	0.291	0.457	0.66	0.583	0.146	0.661	0.974	0.257	0.458	0.268	0.314	0.451	0.023	0.649	0	0.281	0.22	0.642	1.326	1.134	0.42	0.596	0.093	0.554	0.694	0.573
ARHGAP8	0	0	0	0	0	0	0	0	0	0	0	0	0	0	0	0	0	0	0	0	0	0	0	0	0	0	0	0	0	0	0	0	0	0	0	0	0	0	0	0	0	0	0	0	0	0	0	0	0
ARHGAP9	104.832	98.956	116.896	77.519	192.761	87.679	128.141	137.738	109.891	135.116	167.658	115.177	139.131	159.432	138.306	129.806	113.851	90.411	142.911	78.595	88.878	144.045	136.096	102.759	136.865	116.2	115.625	109.277	169.292	99.834	108.034	141.558	87.301	121.095	157.969	119.689	91.274	175.812	132.028	224.129	156.148	105.817	160.708	155.611	82.419	93.919	125.223	122.908	115.948
ARHGDIA	130.109	131.181	132.401	157.674	145.944	144.082	149.412	131.978	124.357	126.533	122.334	133.958	150.81	114.55	118.113	123.109	111.951	131.149	132.198	115.347	104.1	115.006	107.667	122.407	136.551	102.157	143.017	72.601	96.995	155.947	150.161	136.361	132.008	188.732	182.73	111.238	113.371	129.273	142.657	216.022	120.073	116.728	107.491	134.174	121.507	118.163	129.297	149.363	126.983
ARHGDIB	505.391	546.763	665.083	555.581	373.982	628.737	699.328	552.222	599.902	736.461	518.6	691.292	762.477	643.563	573.779	621.75	689.032	793.784	700.21	576.253	477.962	628.288	568.788	612.949	828.542	593.506	701.51	596.324	768.178	625.769	518.445	467.695	605.562	581.484	572.618	591.488	699.486	693.137	465.111	520.971	588.088	591.117	632.567	558.458	523.72	638.528	594.793	652.776	604.63
ARHGDIG	0	0	0	0	0	0	0	0	0	0	0	0	0	0	0	0	0	0	0	0	0	0	0	0	0	0	0	0	0	0	0	0	0	0	0	0	0	0	0	0	0	0	0	0	0	0	0	0	0
ARHGEF1	168.416	274.548	212.82	193.401	366.499	181.863	227.401	242.705	255.194	253.421	342.389	171.336	247.844	186.707	187.192	174.556	198.522	196.205	174.992	191.221	119.039	222.538	200.243	214.604	239.628	140.333	227.688	149.251	194.485	206.233	206.657	228.194	166.031	261.708	232.871	167.499	153.546	180.054	252.959	297.927	195.763	195.384	311.913	186.37	192.619	212.954	235.663	215.518	181.755
ARHGEF10	0.028	0.637	0.322	0.127	0.531	3.558	0.278	0.513	3.765	0.63	0.519	0.123	0.419	0.178	0.551	0.47	9.845	0.534	0.433	0.385	1.809	0.188	0.124	0.17	0.458	0.091	0.021	2.288	3.11	0.199	2.229	0.118	0.154	0.099	0.048	0.465	2.591	0	0.234	1.052	0.15	0.486	0.687	2.897	0.102	0.006	0.18	0.18	0.258
ARHGEF10L	2.397	1.522	1.763	0.806	2.672	1.855	2.716	2.568	2.524	2.368	2.053	2.566	3.054	1.441	1.359	1.118	2.438	1.827	1.688	1.637	1.914	1.464	2.381	1.891	1.804	1.195	2.437	1.049	3.426	1.828	1.62	2.137	1.818	2.008	2.717	3.133	3.157	1.142	2.532	1.943	1.504	2.28	2.539	1.228	1.676	2.572	2.487	1.638	1.358
ARHGEF11	4.932	5.177	5.316	5.171	6.489	5.982	7.417	8.122	13.199	10.152	12.335	6.371	9.694	6.784	5.172	6.755	7.748	8.19	6.316	4.722	2.56	7.018	6.538	5.721	5.743	5.895	8.22	7.626	9.896	7.21	5.938	6.708	3.89	5.708	8.478	11.496	5.36	3.152	5.165	3.745	6.516	7.712	8.146	7.926	5.166	5.725	9.149	5.79	6.532
ARHGEF12	5.451	4.148	2.029	5.068	2.388	4.522	4.468	3.107	2.729	3.161	3.484	3.731	2.492	2.382	5.68	6.168	3.257	2.532	4.247	5.58	1.814	4.954	3.629	4.135	2.422	3.461	3.032	2.601	3.706	4.323	3.711	4.396	3.337	2.503	2.688	4.151	3.369	1.363	2.613	1.625	3.178	6.272	3.042	4.692	3.864	3.856	2.188	2.939	3.231
ARHGEF15	0	0	0	0	0	0	0	0	0	0	0.235	0	0	0	0	0	0	0.026	0	0	0.037	0	0	0	0	0	0.01	0	0	0	0	0	0	0	0.019	0	0	0	0	0	0.009	0.01	0	0	0	0	0	0	0
ARHGEF16	0	0.237	0	0	0	0	0.009	0	0	0	0	0	0	0	0	0.01	0	0.01	0.01	0	0.014	0	0	0	0	0	0	0	0	0	0	0.112	0	0.009	0	0	0.077	0	0	0	0	0	0	0	0	0	0	0	0.027
ARHGEF17	0.058	0.32	0	0	0.637	0.081	0.033	0.021	0.101	0.096	0.123	0.141	0.066	0.421	0	0.067	0.348	0.047	0.096	0.043	0.013	0.047	0.088	0.028	0	0.08	0.208	0	0	0.207	0.165	0.053	0.374	0.171	0.026	0.187	0.137	0.157	0.094	0	0.501	0.011	0.004	0.02	0.397	0	0.174	0	0.101
ARHGEF18	22.47	30.439	29.878	33.706	31.093	27.708	24.094	26.341	30.892	21.274	37.538	25.741	33.346	21.665	25.903	30.278	30.315	32.337	20.286	23.451	8.962	26.207	18.986	26.817	28.555	18.894	26.813	14.6	24.781	29.743	23.252	26.749	19.946	35.953	25.869	14.904	22.219	14.871	19.843	21.681	24.769	22.523	35.418	18.864	15.459	28.069	33.809	26.461	29.73
ARHGEF19	1.379	2.388	1.61	2.371	2.145	0.53	1.576	1.418	2.025	1.99	1.41	1.327	2.203	0.567	0.44	1.328	2.075	1.021	1.633	0.892	0.728	2.581	1.443	1.402	3.086	0.933	1.408	1.947	1.088	1.534	1.404	1.497	1.181	1.894	1.944	1.229	1.43	1.845	1.63	0.784	1.678	1.812	0.797	0.84	2.784	1.251	1.274	2.975	1.502
ARHGEF2	25.685	37.948	34.117	29.647	39.75	31.87	39.802	36.314	57.508	27.301	53.112	37.621	52.625	45.28	38.304	33.931	44.546	37.991	37.573	26.448	15.366	35.84	38.254	32.47	40.733	30.721	38.699	25.472	44.075	31.455	29.707	37.868	29.898	33.21	39.662	34.658	25.323	21.118	28.58	32.344	42.657	30.697	35.832	35.522	23.187	33.999	35.881	33.254	36.309
ARHGEF25	0.388	0.589	1.163	0	0.135	0.087	0.286	0.241	0.036	0.208	0.604	0.232	0.585	0.422	0.839	0.368	0.79	0.399	0.301	0	0	0	0.711	0.242	1.296	0.081	1.127	0	0.054	0.15	0.076	0.443	0.633	0.849	0.175	0.12	0.52	0	0.067	0.886	1.189	0.674	0.013	0.288	0.91	0	0.675	0.552	0.132
ARHGEF26	0	0	0	0.15	0	0	0.113	0	0	0	0	0	0	0	0	0.021	0.007	0	0.007	0	0.4	0	0.125	0.057	0	0	0	0	0	0	0	0	0	0	0.015	0	0	0	0	0	0	0	0	0	0	0.007	0	0	0
ARHGEF28	0.069	0.49	0.205	0.043	0.301	0.262	0.031	0	0	0.445	0.052	0.143	0.034	0.027	0	0.211	0.022	0.061	0.099	0	0	0	0.059	0.044	0.354	0.102	0.147	0	0	0.186	0.025	0.125	0.175	0.239	0.019	0	0.043	0.074	0	0.055	0.009	0	0	0.085	0.083	0	0.245	0	0.004
ARHGEF3	8.232	16.232	11.697	12.046	7.294	11.927	13.449	10.393	7.067	8.132	11.378	10.414	14.366	5.216	10.134	8.741	8.95	8.048	12.004	10.655	1.721	17.3	10.112	12.036	14.95	3.818	15.633	7.827	15.99	11.519	9.319	11.265	7.918	10.311	4.859	4.877	9.837	3.773	8.184	4.621	8.454	9.017	14.949	6.9	8.654	18.693	8.947	9.869	9.163
ARHGEF33	0.016	0.248	0	0	0	0	0	0	0	0	0	0.034	0	0	0	0.059	0	0.159	0	0.172	0.021	0	0.008	0	0	0	0.008	0	0	0.027	0.021	0	0.041	0	0.008	0	0.007	0	0	0	0	0	0	0	0	0.007	0	0.12	0
ARHGEF35	0.097	0	0	0.224	0.097	0.219	0.141	0	0.013	0	0	0	0.068	0.162	0.437	0.044	0.203	0	0	0	0.021	0	0	0.015	0	0.07	0	0	0	0.054	0.123	0.027	0.027	0.081	0.016	0.086	0	0	0	0	0	0	0.027	0.093	0	0.014	0	0	0.455
ARHGEF37	0.137	0.007	0.073	0	0.211	0.869	0.064	0	0.194	0	0.046	0.126	0.079	0.029	0	0.826	0.159	0.187	0.34	0.285	0	0	0	0.175	0.241	0.105	0.008	0	0.368	0.068	0.199	0.123	0.103	0.054	0.079	0.381	0.049	0	0.199	0.247	0.121	0	0	0.187	0.119	0	0.03	0.179	0.15
ARHGEF38	0	0	0	0	0	0	0	0	0	0	0	0	0	0	0	0	0	0.006	0	0	0.016	0	0	0	0	0	0	0	0	0	0	0	0	0	0	0	0.005	0	0	0	0	0	0	0.018	0	0	0	0	0
ARHGEF39	0.033	0.158	0.49	0.268	0.288	0.278	0.414	0.713	0.106	0	0.107	0.172	0.155	0.201	0.138	0.202	0.069	0.02	0.251	0.415	0.155	0	0	0.11	0	0.036	0.329	0	0	0.574	0.337	0.271	0.112	0.369	0.205	0.157	0.327	0.33	0.791	0.43	0.01	0	0.102	0.021	0	0	0.102	0.02	0
ARHGEF4	0	0.005	0	0	0	0	0.093	0	0	0	0	0	0	0	0	0	0.025	0.005	0	0	0	0	0.006	0	0	0	0.011	0	0	0	0	0	0	0	0	0	0	0	0	0	0	0	0.005	0	0	0	0	0	0
ARHGEF40	6.78	10.505	6.302	7.531	8.401	8.81	18.511	13.614	21.538	18.916	28.654	12.558	16.492	18.755	9.945	12.965	18.053	16.307	10.167	15.85	7.579	10.758	12.909	11.375	14.41	11.757	12.151	17.328	20.037	13.712	9.312	14.546	8.216	11.716	24.238	20.221	9.163	11.108	12.539	11.009	14.061	12.104	16.522	11.589	8.668	8.315	11.435	11.016	14.783
ARHGEF5	0.359	0	0.474	1.481	0.274	0.537	0.342	0.205	0.232	0.387	1.125	0.137	0.634	0.206	0.179	0.178	0.056	0.237	0.342	0.22	0	0.484	0.077	0.38	0	0.161	0.992	0.451	0	0.478	0.331	0.192	0.212	0.124	0.175	0.202	0.252	0	0.236	0.152	0.015	0.208	0.809	0.181	0.033	0.296	0.187	0.346	0.584
ARHGEF6	13.534	27.745	22.767	27.776	16.883	23.151	25.006	20.987	24.146	22.11	28.896	22.279	28.871	15.472	21.887	19.144	26.7	24.996	22.616	22.663	5.716	26.169	18.169	22.624	29.676	14.692	20.08	17.418	28.402	23.87	18.264	19.267	17.188	19.853	9.935	13.372	18.014	5.735	18.049	14.609	20.05	17.839	26.698	16.461	16.841	24.132	22.933	19.509	19.579
ARHGEF7	4.359	7.444	5.355	7.446	7.331	5.957	7.126	4.781	4.854	5.192	6.539	4.277	5	5.497	4.623	4.52	4.174	4.496	3.297	5.964	2.734	5.039	4.36	4.438	5.048	3.458	4.669	2.611	5.389	5.023	4.846	5.543	4.021	5.879	3.26	2.473	2.994	2.045	3.66	5.291	4.885	3.71	5.733	3.723	4.663	5.285	4.396	5.954	4.811
ARHGEF9	1.958	3.477	2.076	2.804	2.432	2.165	2.373	2.575	2.42	2.866	3.455	2.134	3.276	1.78	2.096	2.196	2.414	3.895	2.659	3.483	1.438	4.269	2.446	3.494	2.15	1.41	3.195	1.446	2.629	2.788	2.392	2.287	2.124	3.376	1.61	0.971	1.968	0.894	1.973	1.971	2.173	4.037	2.762	2.456	2.626	3.911	1.166	2.179	1.905
ARID1A	15.61	20.355	12.198	21.528	14.376	16.111	21.166	21.027	26.433	18.924	44.24	19.071	23.505	16.438	22.236	18.306	28.768	20.598	20.144	22.758	5.05	25.266	13.568	16.302	29.175	15.276	25.209	16.07	25.067	19.919	20.774	25.938	11.428	19.007	19.747	15.538	13.904	6.234	16.637	8.489	22.74	22.255	28.899	18.5	17.093	20.469	21.088	15.443	17.194
ARID1B	6.219	6.136	6.606	9.698	5.675	6.592	6.596	6.907	7.476	5.563	10.396	7.096	8.486	5.344	5.217	7.35	7.075	8.844	7.086	7.826	1.724	9.008	3.233	6.709	8.989	4.249	7.283	4.091	8.226	8.705	6.668	8.856	5.201	6.884	5.852	3.353	4.801	2.066	4.107	2.841	6.714	6.443	9.168	4.764	5.515	6.241	5.291	5.076	7.821
ARID2	2.064	5.768	3.551	3.821	4.908	3.532	2.992	2.297	3.241	3.435	5.395	2.682	2.427	3.949	3.288	2.538	3.715	3.592	1.822	2.49	0.439	2.627	1.317	2.698	4.606	1.757	3.347	2.762	3.421	2.409	2.466	3.34	2.264	2.792	0.932	0.99	1.445	0.368	3.292	1.99	3.773	3.089	5.091	1.661	3.31	3.59	3.191	4.605	4.339
ARID3A	5.621	5.526	3.322	4.022	6.982	5.144	6.767	7.925	10.045	7.464	8.527	5.818	6.716	9.352	3.897	5.494	9.269	6.325	5.346	4.413	1.693	6.078	4.402	4.676	7.76	6.286	7.756	5.405	8.068	5.69	6.303	6.456	5.839	6.563	7.588	5.49	4.76	2.608	5.964	4.372	8.436	3.872	3.932	7.8	4.235	5.247	5.572	4.783	5.235
ARID3B	12.913	13.081	9.002	13.762	16.444	14.151	14.515	13.758	14.825	11.004	19.369	12.764	14.763	12.942	6.923	13.363	15.736	12.912	11.221	11.861	8.376	13.298	12.572	12.399	18.273	12.41	10.759	9.687	12.871	15.815	13.571	14.28	12.29	16.374	14.993	10.143	8.034	6.203	12.055	11.681	20.716	12.528	15.283	18.757	6.734	11.431	15.139	13.503	15.047
ARID3C	0.023	0.082	0	0	0.023	0	0	0	0	0	0.019	0	0	0	0	0	0	0	0.02	0	0	0	0	0.021	0	0	0	0	0	0	0.019	0	0	0.096	0	0	0	0	0	0	0	0	0	0	0	0	0	0	0
ARID4A	4.226	11.474	4.904	13.045	12.026	9.228	9.488	7.759	10.952	8.565	15.617	6.706	8.327	10.502	6.967	6.502	9.863	8.122	4.428	6.804	0.659	6.563	3.546	4.705	7.442	5.633	6.845	11.588	9.178	7.22	7.226	7.902	5.095	5.822	2.659	4.838	4.18	1.253	2.969	7.306	11.568	9.859	10.369	6.098	4.996	7.285	8.747	8.91	12.34
ARID4B	7.394	22.333	9.895	16.08	13.794	14.665	16.206	12.389	19.511	16.311	19.725	10.877	14.766	15.86	10.049	11.045	15.522	13.781	8.909	14.001	1.88	9.89	6.013	8.366	12.625	8.767	15.364	7.742	18.131	12.989	11.3	14.16	8.354	8.255	4.765	6.709	7.043	2.815	6.652	9.517	15.476	11.251	16.721	11.419	8.64	16.953	15.001	15.326	18.675
ARID5A	40.443	30.563	40.186	46.972	65.085	45.116	38.749	40.132	50.706	38.298	48.262	25.94	31.448	46.797	19.074	30.857	25.723	45.103	24.95	28.911	15.734	19.465	18.893	34.226	43.336	31.279	24.298	24.373	30.402	46.819	37.444	39.678	29.167	51.994	46.407	25.173	22.977	27.194	37.618	71.693	38.693	36.729	33.434	35.593	29	31.274	37.645	59.599	58.658
ARID5B	2.875	8.157	3.818	12.947	3.32	6.665	6.327	3.562	4.729	5.372	4.52	5.282	7.195	2.438	5.003	6.02	5.083	4.719	5.478	6.759	1.038	4.718	3.117	5.045	4.81	3.186	4.501	2.24	6.912	5.603	3.709	5.509	3.012	5.052	2.708	2.153	4.158	1.518	3.829	3.288	4.172	7.095	5.284	3.163	3.917	4.672	5.734	4.658	5.418
ARIH1	2.877	4.675	3.659	6.113	6.645	4.811	4.649	3.53	4.277	3.816	4.38	3.078	3.199	4.184	2.406	3.091	3.878	4.536	2.041	2.991	1.235	2.81	2.585	3.044	3.939	2.839	3.621	2.548	2.8	3.927	4.163	4.371	2.955	3.275	2.171	2.141	2.098	1.116	3.462	3.377	4.541	3.155	4.287	3.266	4.105	3.383	3.958	4.783	5.522
ARIH2	7.862	13.673	9.532	11.374	9.573	10.382	11.432	8.189	8.395	7.571	11.194	9.784	9.744	7.054	6.513	7.944	8.275	11.701	9.959	8.021	3.915	11.521	8.898	9.449	9.859	6.821	9.163	6.167	9.577	10.016	8.432	10.109	9.223	11.647	5.358	4.805	8.133	6.322	9.549	7.216	8.845	10.086	10.138	8.023	10.991	11.703	7.604	10.532	9.069
ARIH2OS	0.241	2.02	1.723	0.557	1.801	1.507	1.367	1.298	0.645	1.468	1.649	0.583	1.276	0.22	1.228	0.489	1.082	0.43	0.587	1.008	1.467	2.312	1.728	1.426	0.799	1.05	0.932	0.952	1.27	1.057	0.819	1.318	1.886	1.705	0.471	0.859	0.817	0.629	1.682	1.341	2.461	0.963	1.491	1.681	0.254	0.757	1.039	0.941	0.129
ARL1	1.556	3.565	2.845	2.139	2.568	2.482	2.967	2.317	2.392	1.136	3.623	2.817	3.216	1.84	1.484	1.169	3.907	1.625	2.635	1.706	2.084	3.119	2.344	2.548	1.562	1.421	2.439	0.381	2.478	2.481	1.883	2.775	3.256	2.938	0.387	1.458	2.461	2.113	2.957	2.997	2.746	2.208	3.482	1.872	2.788	2.236	4.216	5.389	3.624
ARL10	0.275	0.735	0.526	0.617	0.559	0.352	0.61	0.495	0.84	0.403	0.916	0.424	0.797	0.343	0.392	0.399	0.792	0.572	0.488	0.738	0	0.57	0.3	0.406	0.857	0.267	0.317	0.544	0.202	0.38	0.485	0.646	0.14	0.385	0.161	0.26	0.304	0.244	0.245	0.143	1.133	0.289	1.11	0.415	0.236	0.569	0.552	0.416	0.349
ARL11	2.624	4.044	4.207	2.63	2.458	3.18	3.768	3.486	6.451	6.801	3.762	3.87	6.244	8.297	3.354	1.94	5.853	2.478	3.853	1.77	1.887	1.794	2.571	1.611	2.722	3.556	2.644	5.702	5.458	2.782	2.954	4.572	1.9	1.807	2.828	2.818	3.417	2.816	2.825	2.196	3.708	2.396	6.573	3.729	0.969	6.612	5.205	3.634	3.046
ARL13A	0	0	0	0	0	0	0	0	0	0	0	0	0	0	0	0	0	0	0	0	0	0	0	0	0	0	0	0	0	0.07	0	0	0	0	0	0	0	0	0	0	0.02	0	0	0	0	0	0	0	0
ARL13B	0.1	0.648	0.4	0.826	0.805	0.623	0.752	0.628	0.378	0.995	0.536	0.405	0.52	0.348	1.118	0.238	1.053	1.208	0.176	1.085	0.013	0.712	0.368	0.398	0.493	0.317	0.199	0.334	0.823	0.48	0.281	0.544	0.136	0.336	0.059	0.581	0.411	0.214	0.236	0.484	0.527	0.227	1.286	0.136	0.802	1.062	0.602	0.556	0.364
ARL14	0	0	0	0	0	0	0	0	0	0	0	0	0	0	0	0	0	0	0.029	0	0	0	0	0	0	0	0	0	0	0	0	0	0	0	0	0	0	0	0	0	0	0	0	0	0	0	0	0	0.268
ARL14EP	2.44	12.225	9.268	5.26	7.12	6.117	5.93	4.772	3.702	2.394	2.835	2.823	7.907	5.969	2.454	4.188	4.495	5.893	3.003	3.915	1.869	3.12	1.75	5.373	5.619	4.131	5.23	2.288	4.22	4.157	2.949	4.045	6.463	5.505	1.296	3.42	2.767	2.682	4.112	4.671	3.373	2.187	11.721	2.302	5.697	9.503	3.48	6.885	6.263
ARL14EPL	0	0.879	0	0	0	0	0	0	0	0	0	0	0	0.412	0	0.138	0	0	0	0	0.048	0	0	0	0	0	0	0	0	0.063	0.32	0	0	0	0	0	0	0	0	0	0	1.082	0	0.654	0	0	0	0	0
ARL15	1.683	6.058	2.536	2.848	1.868	2.68	2.241	2.263	2.702	1.991	3.209	2.2	2.06	2.984	1.395	1.82	3.916	1.789	1.963	2.51	1.223	2.143	1.483	2.579	3.11	1.871	1.108	4.03	1.298	1.871	1.934	1.519	2.122	2.045	0.765	1.268	1.55	1.241	1.223	1.001	3.135	0.536	2.44	1.672	2.219	2.816	3.154	2.795	2.255
ARL16	5.076	22.823	15.936	13.925	21.637	10.896	14.226	15.306	11.684	17.349	11.878	9.725	13.495	8.372	14.643	8.867	11.631	14.648	8.635	10.856	7.234	7.242	15.345	10.16	17.732	7.134	13.651	12.088	9.218	11.804	14.835	13.178	14.007	12.925	5.234	8.383	13.433	16.38	33.681	27.516	4.175	6.627	16.374	9.349	11.233	20.494	10.445	12.301	8.788
ARL17A	0.329	1.018	0.618	0.697	1.414	0.565	1.289	0.155	0.765	0.507	0.896	0.52	1.031	0.264	0.339	0.322	0.734	0.302	0.095	0.483	0.132	0.524	0.255	0.257	1.2	0.551	1.405	0.853	0.181	0.246	0.403	0.781	0.391	0.575	0.115	0.225	0.673	0.511	0.906	1.637	0.605	0.501	2.331	0.488	0.252	0.55	0.517	0.447	0.626
ARL17B	0.323	1.191	0.645	0.513	1.108	0.493	0.645	0.495	0.571	0.205	1.067	0.378	0.463	0.278	0.573	0.219	0.738	0.243	0.13	0.484	0.006	0.228	0.573	0.033	0.365	0.111	1.075	0.056	0.573	0.349	0.777	0.408	0.129	0.267	0.149	0.239	0.427	0.232	0.565	0.806	0.412	0.014	1.629	0.201	0.389	0.253	0.905	0.09	0.979
ARL2	2.938	3.712	1.54	1.274	4.654	2.495	1.978	4.498	2.912	1.199	2.605	3.523	3.7	2.22	2.105	2.14	2.391	3.156	1.529	1.782	6.552	3.716	4.376	3.565	5.64	0.65	2.967	0	4.105	3.046	2.731	3.662	5.377	4.769	6.151	5.28	3.883	6.083	7.929	11.202	0.947	3.112	1.511	2.395	2.415	5.392	1.273	0.509	1.443
ARL2BP	10.365	18.954	17.04	17.34	10.121	15.985	15.431	14.661	10.799	16.192	12.664	15.64	21.657	9.812	15.645	13.345	16.605	17.482	15.37	22.19	9.858	11.121	12.795	19.639	11.862	7.477	12.402	6.133	14.473	18.854	12.226	12.668	14.514	17.456	7.141	12.05	16.202	7.43	10.698	8.347	6.482	10.313	21.838	9.866	13.076	16.964	12.49	15.572	10.614
ARL3	1.238	2.629	2.56	1.873	3.133	1.222	3.446	0.879	2.292	3.572	3.476	1.295	3.787	1.979	3.508	1.291	0.956	1.791	1.211	3.455	0.965	1.114	2.591	1.183	2.048	0.914	1.923	2.229	1.475	1.642	1.809	1.78	1.893	1.397	1.291	1.642	2.659	2.603	1.469	3.513	2.601	1.209	2.806	1.938	1.217	2.784	3.49	1.647	1.848
ARL4A	1.454	4.566	1.344	7.741	2.721	3.919	4.563	2.981	1.984	8.555	2.678	3.354	2.969	2.473	2.531	3.923	2.992	3.278	2.686	4.037	2.789	2.794	2.93	2.792	0.012	1.553	3.566	2.417	4.999	4.033	4.957	3.583	6.112	2.934	1.215	3.613	2.364	0.754	2.835	4.507	3.775	4.105	2.967	2.81	2.377	4.44	3.419	3.982	3.358
ARL4C	66.288	84.193	68.475	103.426	46.211	69.891	59.177	42.168	58.551	50.859	60.325	77.152	86.623	56.782	71.643	80.804	44.256	84.786	98.071	76.956	33.772	125.46	40.834	81.209	73.445	35.384	63.588	34.262	81.806	76.658	69.22	88.531	62.4	96.525	47.996	24.279	58.123	35.764	50.418	42.516	48.078	58.319	56.849	41.835	68.046	84.222	59.255	93.04	68.208
ARL4D	0.795	1.047	0.576	0	0.027	0.231	0.846	0	0.298	0	0.644	0.604	0.706	0.338	0.718	0.968	0.737	0.544	0.743	1.309	2.87	1.048	0	1.65	2.883	0.346	0.527	0	0.483	1.135	1.081	0.292	0.854	0.755	0.233	0	0.439	0.34	0.238	1.106	0	0	0.648	0	0.948	0	0.588	0.343	0.363
ARL5A	2.089	6.513	2.675	4.011	2.733	3.116	3.982	2.816	3.778	6.708	3.979	2.934	3.35	4.464	3.43	2.05	1.919	4.681	3.07	3.653	0.476	3.984	1.776	2.803	2.354	1.806	4.001	2.041	6.853	3.222	2.908	2.456	2.856	3.071	0.874	2.688	2.764	0.799	0.984	0.943	3.179	4.225	2.311	1.884	1.419	4.594	2.313	6.667	3.617
ARL5B	2.165	7.417	4.63	8.145	8.404	5.699	7.199	4.554	4.331	3.93	5.227	3.428	5.472	5.641	2.79	3.299	3.909	3.553	2.316	2.574	0.528	2.491	1.275	2.079	3.8	1.73	4.128	5.279	4.271	3.356	6.034	4.212	2.991	2.759	0.884	3.029	1.582	0.824	1.279	4.097	6.794	4.992	3.566	3.999	3.319	4.098	8.769	7.555	8.243
ARL5C	0	0	0	0	0.73	0	0.363	0.276	0.219	0	0	0.189	0.382	0	0	0	0	0	0.04	0	0	0	0	0	0	0	0	0	0	0.153	0	0	0.154	0.038	0	0	0	0	0	0	0	0	0	0.176	0	0	0	0	0
ARL6	0.088	0.266	0.086	0.076	0.074	0.131	0.048	0.34	0.211	0.223	0.251	0.084	0.132	0.258	0.309	0.012	0.151	0.187	0.089	0.008	0.009	0.315	0.08	0.006	0	0.095	0.114	0.569	0.006	0.181	0.052	0.154	0.103	0.124	0.086	0	0.118	0.115	0.257	0	0.392	1.066	0.159	0.052	0.184	0.369	0.262	0.125	0.114
ARL6IP1	18.373	37.322	31.526	30.452	20.266	26.366	24.1	19.387	17.343	24.653	23.663	26.947	37.717	21.871	25.909	21.543	22.766	26.768	25.724	32.374	8.606	33.446	18.973	23.128	28.376	16.056	25.158	14.64	30.123	28.008	25.272	24.67	24.569	27.802	9.744	15.666	27.268	8.559	13.229	8.775	23.815	15.63	24.957	19.082	21.624	30.482	25.978	33.803	26.218
ARL6IP4	69.235	107.561	137.052	67.835	134.345	71.258	117.7	97.64	80.271	99.676	82.149	87.155	111.34	55.712	64.035	65.316	83.92	103.614	77.356	81.54	63.419	102.644	91.762	107.384	70.015	59.93	80.679	63.369	95.941	75.508	88.362	74.247	126.977	98.109	60.446	66.678	98.695	90.471	96.085	166.073	73.621	71.269	95.912	85.701	84.589	98.503	82.013	122.821	83.886
ARL6IP5	33.662	64.1	60.907	49.093	28.86	50.842	65.396	42.061	47.871	69.098	42.271	54.106	60.706	39.469	49.72	38.752	50.319	46.726	56.672	57.035	14.41	56.535	36.95	39.463	57.186	38.011	50.896	39.414	68.656	44.828	37.473	31.494	50.726	45.716	23.746	40.041	51.403	21.125	25.026	16.537	44.12	47.329	77.028	37.169	46.804	63.762	51.749	60.384	50.633
ARL6IP6	1.463	3.105	3.07	2.478	1.735	2.225	1.756	1.35	3.246	1.424	3.035	2.437	3.1	3.058	1.416	1.832	2.834	1.296	3.191	2.67	0.352	3.129	1.052	1.56	2.902	2.672	4.066	3.111	2.933	2.554	1.87	2.258	1.281	2.75	1.329	1.448	2.26	0.012	0.62	1.603	3.501	1.964	3.519	2.037	1.963	4.904	3.226	2.663	2.071
ARL8A	31.998	33.73	42.408	41.488	43.621	40.709	39.042	36.814	39.457	33.436	35.961	40.852	39.525	46.535	27.885	32.675	47.138	47.494	35.949	28.896	18.439	32.783	24.389	32.304	45.609	30.731	41.925	23.866	35.831	44.856	46.407	45.097	37.023	46.739	47.061	26.269	27.3	28.419	29.906	42.892	45.27	18.966	32.309	50.459	25.663	33.963	34.787	42.925	43.934
ARL8B	9.394	19.08	13.899	15.108	15.507	15.332	13.711	13.732	12.473	15.201	17.855	11.861	12.882	14.558	11.141	9.279	13.06	14.602	7.505	10.606	7.938	9.801	8.286	10.023	10.511	8.499	13.185	8.64	13.164	11.909	13.775	12.813	13.446	15.336	4.879	11.367	11.538	4.957	7.149	10.029	12.63	10.115	12.248	9.47	9.929	17.019	14.276	16.43	18.52
ARL9	0	0	0	0	0	0	0	0	0.057	0	0	0	0	0	0	0.016	0	0	0.016	0.732	0	0	0	0	0	0	0.018	0	0	0.149	0	0	0	0	0	0	0.124	0	0	0	0	0	0	0	0	0	0	0	0.014
ARLNC1	0	0	0	0.159	0	0	0	0	0.074	0	0	0.019	0.077	0	0	0.017	0.231	0.459	0.016	0	0	0	0	0	0	0	0	0	0	0	0.218	0	0.218	0.031	0	0	0	0	0	0	0	0.377	0	0	0.424	0	0.136	0	0
ARMC1	1.496	3.995	3.273	2.905	1.626	3.597	2.639	1.996	2.502	2.019	3.394	2.52	2.848	1.49	3.032	1.443	3.069	1.593	1.817	3.585	0.315	2.025	2.072	2.764	2.349	1.151	0.751	2.99	3.382	1.695	1.622	1.328	0.792	2.012	0.43	1.126	1.365	0.616	1.078	0	0.94	0.818	2.305	1.061	2.051	3.552	1.712	3.935	3.109
ARMC10	1.37	2.349	2.23	2.151	2.208	1.713	2.525	3.859	1.898	2.477	3.011	1.951	3.137	1.813	1.98	1.076	3.508	2.162	1.945	1.884	0.332	1.866	2.529	1.777	1.693	1.586	3.329	1.662	3.063	1.831	1.55	1.449	1.588	1.697	0.991	1.806	2.07	1.392	1.536	0.841	1.71	2.012	2.768	1.156	1.238	3.391	1.204	2.284	1.159
ARMC12	0.193	0.918	0.626	0.012	0.942	1.353	0.661	0.725	0.887	0.264	0.705	0.601	0.106	1.587	0.173	0.114	0.074	0.37	0.339	1.852	0.774	0.174	0.823	0.76	0.751	0.135	0.659	0.215	0	0.278	0.575	0.316	0.328	0.231	0.486	0.049	0.169	0.413	1.192	0.423	0.13	0.511	0.652	0.36	0.29	0.012	0.255	0.83	1.035
ARMC2	0.438	2.01	1.881	0.773	2.246	0.582	1.636	0.45	1.204	1.531	2.28	0.858	0.926	0.703	0.591	0.815	0.786	1.042	0.512	1.555	0.434	1.4	0.435	0.732	0.719	0.371	1.153	0.009	1.021	0.878	0.827	1.238	0.544	0.638	0.499	0.773	0.551	0	0.682	0.308	2.41	1.432	0.739	0.658	1.356	0.301	0.487	0.63	1.346
ARMC3	0.069	0	0	0	0.119	0.077	0.079	0.18	0.04	0.009	0.145	0.206	0.535	0.19	0	0.063	0	0	0.139	0	0	0.178	0.039	0.125	0.487	0.097	0.148	0	0	0.225	0.109	0.404	0.101	0.166	0.097	0.106	0.225	0.169	0	0	0	0.01	0.008	0	0.063	0.42	0.147	0	0.096
ARMC5	1.039	2.009	2.681	1.843	1.528	1.408	1.987	1.249	1.795	1.125	1.305	1.414	1.778	0.579	1.173	1.804	1.452	2.754	2.057	1.651	1.041	1.562	1.992	2.284	1.016	1.192	1.104	2.388	1.476	1.851	1.786	1.662	1.851	2.398	2.451	0.785	1.411	1.068	1.947	1.14	0.818	0.961	0.823	0.957	1.635	1.667	1.817	1.877	1.368
ARMC6	4.981	5.618	8.119	4.661	2.019	4.071	5.717	3.317	4.226	3.748	3.222	4.758	5.958	1.706	3.258	2.57	4.402	4.742	6.266	6.045	1.402	7.589	4.135	4.143	6.095	1.933	1.594	5.378	5.003	5.173	4.046	4.494	6.601	5.963	5.04	2.227	5.152	2.854	3.471	2.901	4.554	3.648	6.563	2.808	1.851	5.454	5.532	4.184	4.205
ARMC7	2.992	1.591	3.764	2.516	3.386	3.866	3.52	3.654	4.448	6.577	6.446	3.309	4.921	3.203	3.133	2.678	3.934	3.094	5.204	4.112	4.357	5.629	3.183	3.873	3.617	3.025	4.69	1.238	1.337	3.218	3.373	4.508	4.767	4.757	4.27	5.185	4.166	2.854	6.248	3.668	1.46	1.976	3.426	3.023	1.124	2.79	4.048	1.694	3.138
ARMC8	3.124	6.015	6.097	5.336	6.205	5.407	5.973	2.992	4.362	3.62	5.059	3.538	5.599	4.82	5.163	3.177	4.82	4.392	3.818	5.519	2.776	5.619	3.553	3.182	4.406	3.226	5.623	2.294	6.59	4.508	4.404	4.174	4.688	4.035	1.896	2.732	3.267	2.187	4.302	3.798	3.699	3.867	5.862	3.648	3.89	6.405	4.723	6.242	4.814
ARMC9	0.047	0	0	0	0	0	0.025	0.031	0.033	0	0.143	0.054	0.109	0	0	0.014	0	0.13	0.005	0	0	0	0.041	0.066	0	0.006	0.01	0	0.18	0.004	0.004	0.031	0	0.017	0.025	0.028	0.023	0.111	0	0	0	0.005	0	0.06	0	0.009	0.096	0	0
ARMCX1	0.342	0.525	1.278	0.314	0.788	0.352	0.289	0.488	0.663	0.876	0.963	0.48	0.367	0.331	1.72	0.258	0.217	0.288	0.212	0	0	0.543	0.8	0.236	0.707	0.395	1.942	0.761	0	0.237	0.513	0.632	0.496	0.186	0.098	0.79	0.14	0	0.542	0.374	0.907	0	0.646	0.214	0.381	1.707	0.67	1.303	0.373
ARMCX2	0.119	1.293	0.886	0	0.371	0	1.022	0.24	0.392	0.276	1.134	0.26	0.278	0.229	0.289	0.651	0.427	0.236	0.428	0	0	0	0.655	0.393	0	0.259	0.276	0.998	0.361	0.366	0.224	0.235	0.527	0.188	0.129	0.177	0.553	0	0.089	0.269	0.223	0.407	0.858	0.077	0.306	1.259	0.171	0.366	0.649
ARMCX3	2.344	5.293	2.462	5.696	4.312	3.219	5.558	2.419	3.801	1.625	3.213	2.571	2.392	2.729	2.367	2.137	1.934	2.816	1.813	4.088	0.81	1.022	2.027	2.696	1.214	1.959	3.203	1.212	1.847	2.366	2.791	2.414	2.572	2.703	1.292	1.895	1.843	1.238	1.343	1.8	2.705	1.242	4.265	2.357	3.46	3.183	4.151	3.546	4.174
ARMCX4	0.221	1.885	0.682	0.845	0.911	0.634	0.455	0.604	0.889	0.135	1.108	0.367	0.854	0.338	0.738	0.324	0.527	0.529	0.233	0.892	0.141	0.797	0.308	0.405	0.578	0.344	0.391	0.529	0.071	0.391	0.311	0.531	0.507	0.417	0.087	0.262	0.294	0.071	0.298	0.288	0.073	0.364	0.495	0.519	0.454	0.381	0.164	0.758	0.888
ARMCX5	1.705	4.16	2.189	2.045	4.42	2.481	0.986	2.382	0.992	2.683	2.038	1.738	2.778	3.9	0.015	1.35	3.01	2.156	1.531	3.276	0.398	1.035	1.241	2.142	0.736	1.207	0.918	0.505	2.074	1.718	1.485	1.157	1.423	2.059	0.32	0.494	1.425	0	1.067	1.213	1.799	2.816	2.457	1.263	2.197	2.421	1.969	3.967	2.198
ARMCX6	1.837	5.488	3.993	3.725	5.843	5.456	5.828	3.622	2.879	2.62	2.907	4.775	5.135	4.442	1.914	3.499	4.889	5.238	3.822	5.833	0.846	2.787	1.868	5.656	3.05	1.952	5.81	5.461	0.303	4.629	4.289	4.452	4.377	4.858	1.71	2.427	2.953	2.318	1.713	2.67	4.713	3.706	5.323	3.443	4.378	5.395	4.091	1.883	4.032
ARMH1	3.768	8.63	16.275	6.717	14.14	5.273	6.861	9.05	9.647	6.313	9.509	4.215	7.8	6.735	6.745	4.395	7.2	6.583	3.495	6.353	6.812	5.439	6.015	5.43	5.393	5.069	5.816	4.297	5.487	6.633	5.4	5.921	6.517	8.093	8.013	5.303	7.718	15.427	12.1	24.147	6.833	6.076	14.613	7.429	4.978	8.948	8.948	6.087	6.746
ARMH2	0.103	2.692	1.312	2.151	4.409	0.351	2.845	0.939	1.742	1.709	0.754	0.214	0.833	1.603	0.754	0.567	2.042	0	1.721	0.243	0	2.045	2.36	0.42	1.088	0.169	1.233	0	1.792	1.042	1.493	0.439	0.439	0.173	0.303	0.829	0.946	2.319	2.434	7.863	4.023	1.327	1.57	1.248	0	4.016	0.764	2.246	1.416
ARMH3	3.89	6.195	4.862	6.126	6.635	4.56	5.708	4.38	4.415	4.511	5.535	4.144	5.956	2.612	4.486	3.956	3.771	4.479	4.595	5.039	2.493	4.736	3.87	4.079	6.013	2.27	5.641	3.098	4.115	4.632	4.045	4.622	3.936	5.796	2.8	3.401	3.287	4.004	3.592	4.836	3.302	6.774	6.591	3.766	4.593	6.791	4.572	5.085	3.842
ARMH4	0	0	0	0	0	0	0	0	0	0	0	0.012	0	0.055	0	0.003	0	0	0.003	0	0.004	0	0	0	0	0	0.003	0	0	0	0	0	0	0	0.003	0	0.003	0	0	0	0.028	0	0	0	0	0.003	0	0	0
ARMS2	0	0	0	0	0	0	0	0	0	0	0	0.054	0	0	0	0	0	0	0	0	0.067	0	0	0	0	0	0	0	0	0	0	0	0	0	0	0	0	0.224	0.587	0	0	0	0	0	0	0	0	0	0.169
ARMT1	1.303	7.119	4.66	3.36	3.781	5.353	2.094	2.272	3.568	3.916	2.489	2.703	5.592	1.742	1.581	2.006	5.642	3.028	2.738	2.982	1.774	4.383	2.535	2.708	2.224	1.283	1.97	3.055	3.143	2.324	3.095	3.393	1.485	2.048	0.698	3.644	2.942	2.27	2.102	1.689	5.224	2.255	4.172	1.569	2.009	3.594	3.678	2.212	3.367
ARNT	6.715	9.349	8.122	4.302	5.408	8.504	8.468	5.468	7.847	6.733	8.297	8.351	8.735	7.243	7.997	6.427	5.807	7.809	5.736	7.135	1.823	9.338	4.763	4.524	8.044	7.108	9.667	4.731	7.339	6.554	7.346	7.044	4.376	6.637	5.395	4.872	4.557	3.085	4.938	3.219	7.271	6.168	7.936	6.504	5.515	7.277	6.665	5.307	7.844
ARNT2	0	0.047	0	0	0	0	0.126	0	0	0.006	0	0.007	0	0	0	0	0	0	0	0	0	0	0	0.059	0	0	0.02	0	0	0.061	0	0	0	0	0	0	0.029	0	0	0	0	0.007	0.006	0	0.104	0.017	0	0	0
ARNTL	7.228	20.8	10.371	12.25	22.877	13.038	12.44	10.349	12.42	19.205	12.556	8.789	12.46	12.487	5.918	7.67	9.964	13.045	6.992	11.411	3.367	10.163	5.228	9.178	15.301	8.313	11.305	13.782	9.487	13.206	9.655	12.69	10.096	11.127	8.169	5.66	7.231	5.085	10.571	14.043	12.013	7.883	14.848	7.071	12.387	12.089	15.185	16.337	13.359
ARNTL2	0.044	0.195	0.071	0.103	0.005	0.291	0.287	0.005	0.063	0	0	0.061	0.09	0.175	0.103	0.022	0.243	0.101	0.039	0	0	0	0.078	0.107	0.125	0.032	0.284	0	0	0.045	0.008	0.025	0.1	0.016	0.024	0.101	0.099	0	0	0	0	0	0.357	0.086	0	0.135	0	0.068	0.052
ARPC1A	18.877	23.882	19.688	19.212	26.931	15.538	22.075	24.094	19.672	26.133	18.108	17.25	27.41	21.439	16.626	12.926	17.121	17.895	15.384	16.927	15.303	16.347	12.864	19.852	20.27	16.257	21.944	23.082	19.643	17.855	16.872	20.427	21.072	22.361	17.166	15.987	19.033	5.202	19.715	21.229	19.838	10.613	20.288	14.84	16.929	23.001	17.845	17.231	18.574
ARPC1B	211.637	146.568	187.88	129.597	121.772	172.214	197.304	181.111	204.334	211.366	154.489	214.013	221.502	183.967	134.337	153.908	203.816	190.387	211.722	162.772	125.554	160.858	160.496	165.719	177.078	176.23	202.023	168.414	226.558	204.229	173.067	158.664	198.969	193.722	241.588	203.023	214.508	187.341	169.621	159.053	158.947	157.586	178.867	173.596	152.986	162.151	177.822	152.097	138.199
ARPC2	116.511	182.244	178.864	147.915	211.218	144.235	192.552	161.217	142.033	217.458	171.682	145.057	175.756	176.105	135.001	117.726	158.549	180.975	135.741	158.488	111.42	156.514	119.789	130.322	163.155	137.831	173.497	134.761	191.616	150.938	162.819	138.328	156.382	137.685	101.227	133.882	139.557	133.728	162.509	183.739	160.792	119.977	171.105	160.433	134.591	155.458	133.571	190.454	162.04
ARPC3	189.089	344.246	431.209	276.684	323.021	331.165	446.571	387.433	290.559	468.642	278.403	283.6	412.851	385.184	300.615	201.536	429.635	439.919	227.103	324.738	255.445	302.336	252.44	250.976	322.028	311.756	352.305	446.36	356.713	289.204	391.135	280.569	358.907	246.037	155.701	344.808	374.531	311.293	265.635	388.955	327.64	319.742	416.486	359.111	335.347	430.426	334.828	393.043	281.484
ARPC4	68.688	73.205	74.8	63.319	61.351	82.549	77.227	76.748	80.942	90.895	66.014	89.33	97.844	73.431	62.966	71.956	74.526	66.687	86.778	70.885	80.162	80.017	78.488	84.444	86.422	70.636	85.643	50.04	95.526	91.662	83.674	73.159	97.945	103.742	72.094	86.068	95.079	124.654	95.395	132.836	81.94	46.545	74.875	77.986	66.471	70.145	60.133	66.089	79.726
ARPC5	20.242	40.321	24.317	26.608	18.838	24.16	33.964	29.393	42.877	42.744	32.116	27.204	32.123	29.014	25.713	17.989	33.856	25.323	27	27.801	14.442	32.76	19.996	22.111	28.073	26.354	34.368	21.776	37.847	22.96	29.617	21.965	23.475	21.253	16.45	38.303	29.285	18.426	23.751	22.329	23.252	20.197	38.257	23.351	27.384	35.87	30.311	26.468	30.037
ARPC5L	8.041	15.643	13.92	12.577	11.56	13.569	14.409	12.396	7.48	9.622	11.878	11.217	13.089	7.77	10.204	9.961	10.341	11.947	10.523	6.873	8.802	11.618	8.75	10.081	11.988	7.521	11.924	9.668	10.201	14.909	12.8	14.053	13.091	17.428	7.371	7.794	10.58	7.321	10.543	11.907	14.114	8.39	9.185	12.397	13.176	11.21	10.849	11.4	10.423
ARPIN	0.718	1.692	0.377	0.469	0.851	0.677	0.78	1.939	2.193	0.752	2.109	0.788	1.12	1.315	1.372	0.485	2.672	1.645	1.204	0.269	0.312	1.582	0.491	1.151	1.448	0.017	1.004	0.312	1.13	1.547	1.229	0.618	1.426	0.423	0.005	1.243	1.379	0.089	0.77	0.27	0.888	1.358	1.444	0.749	0.651	0.846	0.789	1.251	1.25
ARPP19	8.587	20.42	14.418	18.615	13.651	16.621	12.497	11.079	12.719	16.051	13.776	11.949	14.66	14.559	10.487	10.409	15.354	15.86	9.614	14.651	6.246	13.834	7.568	10.857	13.177	9.284	11.456	5.201	11.734	13.649	12.239	13.275	12.462	12.144	3.963	5.742	9	3.342	8.717	6.994	13.708	12.814	14.597	9.383	12.309	12.864	11.087	17.26	16.048
ARPP21	0	0	0	0	0	0	0.011	0	0	0	0	0	0	0	0	0	0	0	0	0	0.002	0	0	0	0.001	0	0.002	0	0	0.012	0	0	0	0.008	0	0	0	0.018	0.015	0.025	0	0.002	0	0	0	0	0	0	0.008
ARR3	0	0	0	0	0	0	0	0	0	0	0	0	0	0	0	0	0	0.028	0	0	0.08	0	0	0	0	0	0	0	0	0	0	0	0	0.132	0	0	0	0	0	0	0	0	0	0	0	0	0	0	0
ARRB1	18.345	19.21	16.712	15.209	14.171	13.372	16.349	21.835	16.432	18.122	19.581	21.297	23.379	16.015	16.713	16.973	17.022	21.898	20.618	18.413	7.526	20.104	15.254	20.05	21.961	13.988	16.523	17.997	21.337	18.47	13.926	15.559	17.136	19.556	12.161	10.328	15.707	8.223	16.468	9.603	15.348	11.848	15.874	12.576	15.506	13.621	13.863	15.9	13.261
ARRB2	384.712	321.116	311.687	327.956	508.768	337.484	508.865	380.775	436.944	409.554	408.932	344.213	373.649	435.651	263.344	367.284	369.825	388.961	341.435	311.305	324.926	303.952	301.756	319.659	384.384	369.43	364.946	307.325	355.373	417.534	370.328	386.337	293.99	349.813	464.606	440.943	300.932	385.02	329.474	610.912	412.376	336.542	345.538	433.287	282.375	311.117	356.166	364.265	381.965
ARRDC1	16.513	23.238	15.949	12.883	26.937	11.692	15.504	19.504	20.376	29.829	26.81	18.197	21.096	18.077	14.772	11.636	20.221	12.199	12.944	14.306	13.332	14.499	19.128	18.434	19.771	11.924	20.618	11.449	9.845	16.637	20.009	16.18	15.401	23.713	29.64	19.851	14.622	19.22	20.098	31.801	13.237	13.61	18.669	14.285	14.944	14.659	19.969	21.066	12.313
ARRDC2	44.349	50.899	47.817	50.039	55.741	49.598	43.254	54.55	43.313	57.465	51.793	42.735	57.089	40.71	33.946	45.354	46.374	51.902	38.275	51.309	29.877	34.871	42.787	50.962	52.195	31.087	37.065	35.817	40.256	50.952	43.377	46.755	55.915	63.18	38.243	34.152	34.985	32.443	50.146	50.459	32.98	36.49	47.334	37.44	34.853	60.604	46.506	53.279	49.296
ARRDC3	11.91	33.325	16.764	28.275	19.687	27.534	16.626	16.574	29.945	22.542	22.586	22.927	25.081	21.036	24.639	24.513	26.93	29.242	13.346	16.329	4.126	17.837	10.767	17.486	29.608	18.192	28.054	21.152	27.588	16.928	19.785	15.403	12.077	19.559	7.874	8.083	17.309	5.639	8.391	10.19	25.012	15.454	21.342	8.285	15.062	25.606	26.413	26.138	36.788
ARRDC4	3.392	3.567	5.175	9.858	8.755	6.154	6.925	11.011	15.061	6.244	6.617	8.87	5.035	8.35	4.094	3.552	21.602	6.264	3.97	6.134	1.557	4.765	6.464	4.907	4.382	3.797	8.693	1.44	15.838	5.043	10.949	3.432	4.523	7.218	2.843	2.413	3.169	1.283	3.189	2.091	3.053	4.707	5.662	4.854	5.197	5.758	16.295	7.266	6.164
ARRDC5	0.908	1.427	1.629	1.017	1.994	1.248	1.751	2.828	2.673	0.609	1.779	1.471	3.381	1.898	1.636	1.348	2.48	1.486	1.674	0.757	1.35	1.565	2.536	1.178	0.78	0.391	2.727	0.673	1.294	1.398	0.74	1.348	1.06	1.204	0.814	0.944	1.518	0.283	3.521	0.913	2.679	3.789	3.671	0.676	1.055	4.51	3.146	0.857	1.494
ARSA	19.286	27.972	25.236	19.077	43.874	21.693	29.143	29.049	33.282	41.732	36.145	20.758	32.818	21.1	19.519	20.464	24.84	24.164	20.656	23.843	12.938	28.732	22.36	25.809	31.246	19.004	26.02	24.345	22.725	23.667	28.14	27.957	17.72	28.499	28.127	19.064	16.023	36.52	36.967	55.088	27.569	24.179	29.051	24.924	19.207	25.588	30.686	29.529	19.372
ARSB	0.912	0.982	1.329	1.464	0.372	1.048	1.036	0.849	1.397	1.03	1.873	1.398	1.674	1.281	1.401	0.814	1.336	1.579	1.375	0.777	0.436	1.022	1.438	0.81	0.678	0.807	1.467	2.221	1.864	1.096	1.299	1.332	0.711	0.97	0.874	0.844	1.129	0.419	0.594	0.575	0.835	0.633	1.219	1.338	0.943	1.49	1.28	0.671	0.836
ARSD	2.242	2.752	1.775	3.156	1.81	1.913	2.985	3.401	4.674	2.531	2.939	2.165	5.67	2.529	3.616	2.722	3.36	1.506	4.197	1.923	1.392	2.029	4.081	2.958	4.832	2.146	2.358	3.339	5.678	2.399	1.834	1.382	1.618	2.474	2.579	4.177	2.637	1.043	2.544	1.595	2.012	2.602	1.69	2.098	1.774	4.126	2.783	2.223	1.901
ARSF	0	0	0	0	0	0	0	0	0	0	0	0	0	0	0	0	0	0	0	0	0	0	0	0	0	0	0	0	0	0	0	0	0	0	0	0	0	0	0	0	0	0	0	0	0	0	0	0	0
ARSG	2.155	5.786	3.118	2.578	4.722	1.807	3.352	4.103	4.076	3.649	4.673	3.092	3.695	4.954	2.894	2.22	4.313	4.009	3.246	3.578	0.774	3.349	2.2	2.93	5.251	2.727	3.074	3.784	4.383	3.37	3.097	3.684	2.315	3.069	2.147	2.33	2.405	2.41	2.551	3.353	4.062	2.91	4.175	2.27	4.158	2.638	4.849	4.244	3.21
ARSH	0	0	0	0	0	0	0	0	0	0	0	0	0	0	0	0	0	0	0	0	0	0	0	0	0	0	0.017	0	0	0	0	0	0	0	0	0	0	0	0	0	0	0	0	0	0	0	0	0	0
ARSI	0	0	0	0	0	0	0	0	0	0	0	0	0	0	0	0	0	0	0	0	0	0	0	0	0	0	0.014	0	0	0	0	0	0.012	0	0	0	0	0	0	0	0	0	0	0	0	0	0	0	0
ARSJ	0.032	0	0	0	0	0	0.06	0.153	0	0.132	0.072	0	0.062	0.046	0	0	0	0	0.083	0	0.008	0.147	0	0.023	0	0	0.006	0	0	0	0	0	0	0	0	0	0	0	0	0	0	0	0	0	0	0	0	0	0
ARSK	0.188	0.203	0.136	0.63	0.277	0	0.33	0.481	0.07	0.196	0.934	0.299	0.65	0.274	1.018	0.309	0.765	0.604	0.373	1.238	0	0.62	0.124	0.52	0.187	0.423	0.286	0	0.686	0.221	0.373	0.383	0.425	0.189	0.159	0.078	0.24	0.402	0.084	0	0.435	0.051	0.254	0.085	0	1.073	1.007	0	0.475
ARSL	0	0	0	0	0	0	0	0	0	0	0	0	0	0	0	0	0	0	0	0	0	0	0	0	0	0	0.029	0	0	0	0	0	0	0	0	0	0	0	0	0	0	0	0	0	0	0.013	0	0.274	0
ART1	0	0	0	0	0	0	0	0	0	0	0	0	0	0	0	0	0	0	0	0	0	0	0	0	0	0	0	0	0	0	0	0	0	0	0	0	0	0	0	0	0	0.017	0	0	0	0	0	0	0
ART3	0	0	0	0	0	0	0	0	0	0	0	0	0	0	0	0	0	0	0	0	0	0	0	0	0	0	0.01	0	0	0	0	0	0	0	0	0	0	0	0	0	0	0.01	0	0	0	0	0	0	0
ART4	0.015	0	0	0	0	0	0	0	0	0	0	0.032	0	0	0	0.056	0.068	0	0.013	0	0	0	0	0	0	0.008	0	0	0	0.006	0	0.006	0.039	0.038	0.007	0.068	0	0	0	0	0	0	0	0.044	0	0	0	0	0.049
ART5	0	0	0	0	0	0	0	0	0	0	0	0	0	0	0	0	0	0	0	0	0.034	0	0	0	0	0	0	0	0	0	0	0	0	0	0.026	0	0	0	0	0	0	0	0	0	0	0	0	0	0
ARTN	0	0	0	0	0.47	0	0	0	0	0	0.379	0.061	0.123	0	0	0	0	0	0	0	0	0	0	0	0	0	0	0	0	0	0	0	0	0.049	0	0.313	0	0	0	0.434	0.494	0	0	0	0	0	0	0	0
ARV1	0.985	2.975	2.73	1.52	0.412	1.328	1.988	1.438	2.176	0.81	0.022	1.334	2.552	0.35	2.168	1.151	3.54	1.222	1.464	0.837	0.977	1.551	0.489	1.458	0.673	0.835	2.069	1.278	2.548	1.196	1.117	1.835	1.533	1.559	0.482	2.587	1.265	1.141	1.719	1.219	1.027	2.559	4.343	0.238	2.909	1.015	2.96	1.924	0.993
ARVCF	1.133	2.386	0.69	0.561	1.197	0.476	0.417	0.514	0.796	0.671	0.309	0.433	0.855	0.465	0.335	0.985	0.593	0.123	1.058	1.29	0.17	0.413	0.533	0.642	1.925	0.195	0.192	1.009	1.31	1.302	1.513	1.355	0.825	1.307	0.529	0.205	0.6	0.51	0.54	0.43	0.947	0.66	0.883	0.585	0.42	0.259	0.458	0.959	0.285
ARX	0	0	0	0	0	0	0	0	0	0	0	0	0	0	0	0	0	0.026	0	0	0	0	0	0	0	0	0	0	0	0	0	0	0	0.012	0	0	0	0	0	0	0.014	0	0	0	0	0	0	0	0
AS3MT	0	0.298	0	0	0.193	0.339	0	0.247	0.112	0.243	0.17	0	0	0	0	0	0	0	0	0	0	0	0	0.126	0	0	0.33	0	0	0.015	0.015	0	0.059	0	0	0.125	0	0	0	0	0	0	0	0	0	0	0	0	0
ASAH1	59.99	76.762	65.331	77.455	133.307	79.233	83.91	83.912	109.047	115.363	83.665	87.565	88.01	112.346	49.875	57.044	90.514	92.236	63.094	59.545	30.939	58.209	48.835	59.892	90.922	78.62	61.42	110.115	81.043	83.975	99.961	82.728	70.329	60.279	51.758	67.48	63.944	30.253	47.701	59.293	79.358	68.224	66.71	72.721	77.712	77.623	87.231	106.055	114.651
ASAH2	0.008	0.195	0	0.145	0	0.049	0.093	0	0.034	0	0	0	0.012	0	0	0.046	0	0	0.015	0	0.011	0.105	0.008	0.083	0	0.109	0	0	0.26	0.007	0	0.007	0	0.084	0.008	0	0.007	0	0	0	0.392	0.017	0	0	0	0.273	0	0	0.081
ASAH2B	0.106	0.793	0.156	0	0.148	0.238	0.091	0.281	0.236	0	0	0.102	0.166	0.224	0.29	0.134	0	0.029	0.093	0.298	0	0.147	0.13	0.332	0	0.098	0.406	0	0.216	0.13	0.069	0.069	0.291	0.062	0.024	0.087	0.086	0	0.092	0.152	0	0.185	0	0.047	0	0.426	0.06	0.514	0.25
ASAP1	12.088	21.332	12.563	25.354	24.101	22.288	19.532	19.796	32.9	19.962	38.561	13.878	17.851	22.68	20.222	16.069	24.027	18.107	14.915	15.07	5.895	16.046	13.122	11.684	19.298	15.941	21.354	16.149	21.401	17.868	16.708	19.743	11.57	10.64	14.259	22.001	10.365	5.688	11.886	13.638	28.99	18.933	29.404	21.755	12.899	15.45	18.789	18.657	18.815
ASAP2	0.324	0.646	0.588	1.227	0.243	0.921	1.016	0.72	0.97	0.169	0.463	0.789	0.438	0.317	0.657	0.803	1.053	0.584	0.362	0.43	0.083	0.748	0.386	0.442	0.579	0.289	0.879	0.007	0.882	0.772	0.762	0.85	0.796	0.173	0.283	0.126	0.267	0.176	0.602	0.416	0.774	0.933	0.975	0.552	0.285	1.281	0.36	0.578	0.337
ASAP3	0.265	0.3	0.16	0.391	0.276	0.114	0.11	0.357	0.22	0	0.127	0.224	0.179	0	0.245	0.143	0.132	0.403	0.327	0	0.05	0.538	0.127	0.115	0.534	0.299	0.605	0.371	0	0.156	0.1	0.333	0.3	0.074	0.096	0	0.128	0.168	0.55	0.291	0.386	0.373	0	0.36	0.382	0.009	0.58	0.381	0.126
ASB1	3.893	3.698	6.034	3.355	4.244	3.67	3.403	3.499	4.671	2.751	4.701	4.057	4.269	3.817	3.61	3.507	3.245	3.825	3.722	5.033	1.108	4.713	3.514	4.479	4.278	2.461	4.007	1.159	4.424	3.896	3.288	4.284	4.996	4.525	2.459	1.672	2.962	0.962	4.45	2.719	4.531	3.272	2.703	2.441	4.331	4.727	3.546	4.352	3.163
ASB10	0	0	0	0	0	0	0	0	0	0	0	0	0	0	0	0	0	0	0	0	0	0	0	0	0	0	0	0	0	0	0	0	0	0	0	0	0	0	0	0	0	0	0	0	0	0	0	0	0
ASB11	0	0	0	0	0	0	0	0	0	0	0	0	0	0	0	0	0	0	0	0	0.018	0	0	0	0	0	0	0	0	0	0	0	0	0	0	0	0	0	0	0	0	0.015	0	0	0	0	0	0	0
ASB12	0.034	0.303	0	0.293	1.22	0	0	0	0	0	0	0.14	0.213	0	0	0.185	0.152	0.302	0.03	0	0	0	0.134	0.213	0	0	0	0	0	0.057	0	0.344	0	0.226	0	0	0.118	0	0.53	0	0	0	0	0	0	0	0	0	0.272
ASB13	2.598	0.792	1.984	1.885	2.577	3.377	2.601	4.167	2.832	3.372	1.685	2.678	2.649	1.437	0.968	2.777	1.768	2.981	2.65	1.186	2.328	1.36	2.424	2.801	3.51	1.852	1.91	1.575	2.558	2.526	1.901	1.31	2.486	2.467	1.247	1.151	2.513	1.329	2.049	1.826	1.891	2.621	1.967	1.247	2.187	0.445	1.382	3.495	2.691
ASB14	0.043	0	0	0.466	0.043	0.188	0.291	0	0.026	0	0	0.011	0	0	0	0	0	0	0.019	0	0.027	0	0	0	0	0.164	0.085	0	0	0.072	0	0.036	0	0.063	0	0.23	0.019	0.138	0.024	0.02	0	0	0	0.042	0	0	0	0	0
ASB15	0	0	0	0	0	0	0	0	0	0	0	0	0	0	0	0	0	0	0	0	0	0	0	0	0	0	0.007	0	0	0	0.006	0	0	0	0	0	0	0	0	0	0	0	0	0	0	0	0	0	0
ASB16	0.02	0	0	0	0	0	0.191	0.484	0.016	0.209	0.162	0	0	0	0	0.055	0.108	0	0.035	0	0	0	0.476	0.18	0	0.044	0	0.178	0.583	0.302	0.051	0.441	0.102	0.485	0.606	0	0.157	0.555	0.269	0.63	0.019	0	0	0.077	0	0	0.295	0	0
ASB17	0	0	0	0	0	0	0	0	0	0	0	0	0	0	0	0	0	0	0	0	0	0	0	0	0	0	0.039	0	0	0	0	0	0	0	0	0	0	0	0	0	0	0.04	0	0	0	0	0	0	0
ASB18	0	0	0	0	0	0	0	0	0	0	0	0	0	0	0	0	0	0	0	0	0	0	0	0	0	0	0	0	0	0	0	0	0	0	0	0	0	0	0	0	0	0	0	0	0	0	0	0	0
ASB2	0.304	0.522	1.065	0	0.106	0.448	0.295	0.747	0.647	0.46	0.278	0.466	0.518	0.157	1.348	0.591	0.486	0.283	0.66	0.326	0.202	1.164	0.354	0.131	0.278	0.474	1.181	0	0	0.577	0.494	0.37	0.56	0.509	0.336	0.953	0.656	1.354	0.577	1.752	0	0.624	0.635	0.191	0.514	1.399	0.695	0.195	0.213
ASB3	0.062	0	0	0	0	0.12	0.099	0.266	0	0	0	0.08	0	0	0	0.17	0.139	0.498	0.149	0	0	0	0.277	0.014	0	0.101	0	0	0	0.039	0.013	0.092	0.105	0.078	0.015	0.083	0.068	0	0.382	0.489	0	0	0	0.015	0.326	0	0.515	0.43	0.1
ASB4	0	0	0	0	0	0	0	0	0	0	0	0	0	0	0	0	0	0	0	0	0	0	0	0	0	0	0	0	0	0	0	0	0	0	0	0	0	0	0	0	0.264	0	0	0	0	0	0	0	0
ASB5	0	0	0	0	0	0	0	0.053	0	0	0	0	0	0	0	0	0	0	0	0	0	0	0	0	0	0	0	0	0	0	0	0	0	0	0	0	0	0	0	0	0	0	0	0	0	0	0	0	0
ASB6	7.594	7.598	6.648	9.634	7.847	6.098	6.971	5.267	7.798	6.87	6.11	7.221	7.016	6.953	6.189	8.291	7.67	8.715	8.082	8.311	4.809	6.63	6.129	6.521	6.926	7.197	6.035	2.417	7.311	8.807	7.726	11.872	7.439	9.647	7.654	5.188	6.387	4.986	7.151	7.063	6.757	4.249	7.898	4.229	9.417	8.357	7.267	9.695	8.999
ASB7	3.873	4.581	3.229	5.305	4.216	4.427	3.827	3.861	4.478	3.861	5.141	4.653	4.281	5.932	4.315	4.015	6.238	5.108	3.416	2.925	2.334	3.551	2.895	3.011	3.686	3.568	4.018	1.428	5.795	5.109	3.634	3.914	3.964	3.723	2.506	3.003	3.656	1.921	2.063	3.359	5.752	5.307	5.118	2.889	2.651	3.146	4.107	5.515	4.713
ASB8	11.328	14.109	15.323	15.488	22.713	13.052	15.48	14.288	11.381	11.8	14.032	11.372	12.133	15.598	14.14	10.837	12.838	13.537	8.695	9.889	5.269	13.023	10.858	10.543	11.63	8.279	9.021	7.321	10.724	12.098	12.615	13.007	13.754	14.742	7.377	8.102	9.919	6.522	13.928	11.986	13.198	8.868	17.751	10.915	9.926	14.66	10.413	17.688	11.866
ASB9	0	0	0	0	0	0	0	0	0.101	0	0	0	0	0.288	0	0.019	0	0.075	0.055	0	0	0.302	0	0.152	0	0	0.021	0	0	0.035	0.071	0	0.25	0.018	0.021	0	0.018	0	0	0	0	0	0	0	0	0	0	0	0.237
ASCC1	1.002	1.844	1.906	2.851	1.645	2.306	2.147	2.4	1.363	0.778	0.631	1.734	2.658	1.797	0.845	0.999	1.695	1.996	1.865	3.127	2.216	2.509	1.398	1.809	1.613	0.739	1.177	3.275	3.581	1.878	2.104	1.827	1.504	1.942	0.947	1.513	1.783	1.805	1.671	2.097	1.336	0.995	1.956	1.56	1.42	1.967	1.461	1.462	1.481
ASCC2	82.425	29.041	27.696	44.343	32.183	51.709	31.67	29.127	22.631	23.768	18.881	42.825	23.165	28.676	67.523	117.175	24.947	33.935	53.312	40.67	32.311	33.774	57.705	66.999	20.784	89.77	41.292	57.245	43.513	50.039	51.843	53.685	41.178	31.978	52.064	54.635	43.301	26.929	37.212	21.453	39.036	53.201	23.025	55.38	42.543	27.54	31.151	31.576	33.853
ASCC3	1.08	3.346	1.967	3.127	1.752	2.141	1.917	1.266	1.646	1.413	1.54	1.324	2.634	1.305	1.695	1.562	1.435	2.003	1.523	1.448	0.373	2.555	0.822	1.186	1.854	0.895	2.324	1.289	1.632	1.636	1.201	1.817	1.243	1.581	0.69	0.958	1.036	0.474	0.746	0.923	1.195	1.674	2.502	1.005	1.104	1.793	1.69	2.122	2.015
ASCL1	0	0.031	0	0	0	0	0	0	0	0	0	0	0	0	0	0	0	0	0	0	0	0	0	0	0	0	0	0	0	0	0	0	0	0	0	0	0	0	0	0	0	0.018	0.073	0	0	0.061	0	0	0
ASCL2	2.132	2.019	3.918	3.149	0.694	2.405	0.897	5.326	3.215	6.07	4.437	2.271	5.028	0.683	1.201	3.344	5.976	1.569	3.232	1.22	3.451	8.008	2.775	4.292	5.082	1.129	4.039	0.064	2.787	1.839	3.943	2.91	6.7	7.434	2.902	3.237	5.226	4.126	4.976	4.01	2.486	5.209	3.282	0.668	5.486	2.392	4.1	5.275	1.904
ASCL3	0	0	0	0	0	0	0	0	0	0	0	0	0	0	0	0	0	0	0	0	0	0	0	0	0	0	0	0	0	0	0	0	0	0	0	0	0	0	0	0	0	0	0	0	0	0	0	0	0
ASCL4	0	0	0	0	0	0	0	0	0	0	0	0	0	0.02	0	0	0	0	0.077	0	0	0	0	0	0	0	0	0	0	0	0	0	0	0	0	0	0	0	0	0	0.021	0	0	0	0	0	0	0	0
ASCL5	0.126	0	0.533	0	0	0	0.168	0	0.017	0	0	0	0	0	0	0	0.075	0.019	0	0	0.027	0	0	0	0	0	0	0	0	0	0	0	0	0	0	0	0	0	0	0.273	0	0	0	0	0	0	0	0	0.017
ASDURF	0	0	0	0	0	0	0	0	0	0	0	0	0	0	0	0	0	0	0	0	0	0	0	0	0	0	0	0	0	0	0	0	0	0	0	0	0	0	0	0	0	0	0	0	0	0	0	0	0
ASF1A	1.951	4.99	10.119	6.312	6.758	6.738	4.123	1.42	3.204	4.912	2.736	3.172	3.906	3.832	1.96	1.815	4.072	2.48	2.804	2.233	1.344	2.356	2.531	3.127	1.728	1.742	1.433	1.68	1.925	2.554	2.107	3.148	2.312	4.094	0.928	2.272	3.035	1.24	2.09	3.262	3.298	2.618	2.7	1.715	3.569	4.098	3.996	4.763	4.973
ASF1B	5.851	2.822	7.395	6.152	1.983	7.67	6.69	5.629	3.823	8.38	3.06	7.566	9.144	13.056	10.954	7.362	8.939	11.807	5.884	4.709	5.036	12.053	9.533	7.319	5.936	10.4	9.798	7.77	9.685	5.745	7.385	6.213	3.096	5.475	5.227	3.456	7.953	7.119	5.341	3.572	5.132	6.454	5.536	6.681	6.689	7.741	5.454	3.233	4.104
ASGR1	3.214	5.448	6.46	0.684	7.823	4.238	8.42	5.482	7.206	5.015	6.243	5.189	4.931	4.343	1.074	3.575	2.75	7.311	4.359	1.463	9.158	2.4	4.787	4.271	4.577	2.377	3.467	2.123	8.466	3.922	5.335	3.731	9.007	6.477	2.224	7.705	6.399	4.018	8.604	7.033	3.783	3.987	2.073	5.566	3.956	5.731	6.585	7.318	3.715
ASGR2	6.907	5.755	1.779	3.82	4.321	4.799	6.534	5.157	17.006	4.2	4.641	7.143	6.146	4.182	3.067	3.147	5.375	9.082	10.459	0.283	5.001	5.258	8.429	5.08	3.462	4.295	9.317	2.336	8.038	7.349	5.462	8.801	4.928	7.748	6.305	10.514	4.784	2.739	8.443	9.214	4.282	6.273	6.589	11.489	2.528	5.411	6.605	3.369	4.955
ASH1L	5.33	10.218	5.066	11.43	6.164	7.202	6.291	5.582	8.766	6.332	10.812	5.86	7.359	7.233	6.727	5.59	6.67	8.864	4.483	8.735	1.111	6.4	3.033	6.846	7.965	5.278	7.068	3.124	5.525	5.74	5.806	6.603	3.95	5.035	2.924	2.565	3.02	1.027	3.053	2.605	8.931	6.428	7.977	4.864	5.615	3.538	6.779	8.335	8.527
ASH2L	3.014	7.453	5.031	5.093	5.66	5.958	6.318	5.167	4.857	5.635	7.392	6.459	6.961	4.9	7.787	5.285	6.651	3.396	5.313	5.548	3.26	6.602	5.323	5.925	6.998	4.663	7.255	6.674	6.931	5.128	4.414	5.503	4.493	4.537	3.024	7.318	5.887	4.148	5.027	5.118	5.31	6.352	6.644	5.265	3.112	8.791	4.337	3.486	4.716
ASIC1	0.018	0.144	0.259	0	1.354	0.052	0	0.063	0.086	0.187	0.319	0.222	0.457	0	0.261	0.09	0.353	0.335	0.164	0	0.023	0.008	0.443	0.403	0.893	0.272	0.169	0	0.799	0.068	0.038	0.099	0.061	0.075	0.026	0.008	0.062	0.172	0.361	0.348	0.612	0.303	0.256	0.009	0.009	0.394	0.314	0	0.101
ASIC2	0	0	0	0	0	0	0	0	0	0	0	0	0	0	0	0	0	0	0	0	0.012	0	0	0	0	0	0.019	0	0	0	0	0	0	0	0	0	0	0	0	0	0	0.01	0	0	0	0	0	0	0
ASIC3	0.703	3.953	3.269	1.491	3.842	1.023	1.328	3.623	1.514	2.398	4.047	1.131	2.76	1.94	1.233	0.794	1.494	0.908	0.826	1.501	0.424	1.064	1.45	1.553	4.3	0.604	3.107	0	0	1.009	0.99	1.224	1.208	1.921	1.121	0.231	1.193	0.79	2.882	3.105	1.7	2.507	1.03	1.804	1.05	1.143	1.469	2.753	2.176
ASIC4	0	0	0	0.325	0	0	0	0	0	0	0	0	0	0	0	0	0	0	0	0	0.02	0	0	0	0	0	0.031	0	0	0	0	0	0	0	0	0	0	0	0	0	0	0	0.5	0	0	0	0	0	0
ASIC5	0	0	0	0	0	0	0	0	0	0	0	0	0	0	0	0	0	0	0	0	0	0	0	0	0	0	0	0	0	0	0	0	0	0	0	0	0	0	0	0	0	0	0	0	0	0	0	0	0
ASIP	0	0	0	0	0	0	0	0.629	0	0	0	0	0.218	0.426	0	0	0	0	0	0	0	0	0	0.035	0	0	0	0	0	0.033	0	0	0.33	0.228	0	0.347	0	0	0	0	0	0	0.591	0	0	0	0	0	0
ASL	7.149	7.614	6.381	9.302	14.002	6.098	8.674	10.273	8.432	10.539	9.021	7.224	9.893	7.446	3.053	5.54	8.14	10.925	6.202	5.94	5.636	3.779	9.752	10.049	9.024	4.816	10.352	13.883	7.112	7.15	7.862	6.646	9.008	10.218	8.362	6.374	8.099	7.837	7.873	14.344	5.738	6.928	8.443	7.352	8.335	9.324	8.088	8.349	8.377
ASMT	0	0	0	0	0	0	0.242	0.061	0.293	0	0	0	0	0	0	0.056	0	0	0	0	0	0	0	0	0	0	0	0	0	0	0	0	0.181	0	0	0	0	0	0	0.31	0.428	0	0	0	0	0	0	0	0.196
ASMTL	3.025	0.045	2.303	1.45	1.359	0.665	1.627	0.506	0.751	0.204	2.601	2.617	1.242	1.082	0.139	1.039	0.42	0.746	0.879	1.062	0.66	3.939	0.299	1.509	1.349	0.364	0.864	1.096	2.226	0.604	2.628	0.085	2.567	2.632	1.896	1.162	1.239	3.036	1.181	0.868	0.815	0.532	0.395	0.904	0.668	0.221	0.834	0	1.509
ASNS	0.026	0.713	0.24	0	0.385	0.231	0.18	0	0.393	0.346	0.965	0.014	0.111	0.048	0.221	0.157	0	0.024	0.267	0.062	0	0	0	0.394	0.836	0.202	0.211	0	0	0.222	0.112	0.303	0.18	0.244	0.026	0.094	0.196	0	0.282	0.442	0	0	0.29	0	0	0.783	0	0.147	0.213
ASNSD1	3.602	8.066	6.789	10.251	13.699	8.249	5.777	6.291	5.286	8.079	6.07	7.73	9.403	10.247	6.971	5.433	6.693	8.034	4.48	7.328	3.664	9.481	5.181	8.123	10.513	4.135	5.347	3.471	6.574	6.052	7.195	7.455	6.808	5.039	1.666	2.721	6.825	3.281	7.603	3.622	8.939	6.563	4.942	5.572	6.609	8.071	8.823	10.568	7.481
ASPA	0	0	0	0	0	0	0	0	0	0	0	0	0	0	0	0	0.007	0	0	0	0	0	0	0	0	0	0	0	0	0	0	0	0	0	0	0	0	0	0	0	0	0	0	0	0	0	0	0	0
ASPDH	0	0	0	0	0	0	0	0	0.269	0	0.434	0	0	0	0	0	0	0.03	0	0	0	0	0	0.06	0	0	0	0	0	0.084	0.171	0	0	0.168	0	0.119	0.058	0	0	0	0	0	0	0	0	0	0	0	0.243
ASPG	0	0	0	0	0.036	0	0	0	0	0	0	0	0	0	0	0	0	0	0.021	0	0	0	0	0	0	0	0.006	0	0	0	0	0	0	0.055	0	0.021	0	0	0.054	0	0	0	0	0	0	0	0	0	0.039
ASPH	0.675	0.851	0.976	1.48	1.463	0.92	1.667	0.834	2.122	1.267	1.628	0.82	0.896	2.055	1.752	0.617	1.24	1.539	0.855	1.056	0.164	0.888	0.448	0.474	1.201	1.108	1.274	0.487	1.59	0.999	0.857	0.727	0.871	0.511	0.686	0.678	0.671	0.517	0.633	0.578	1.05	0.85	2.502	0.918	0.855	1.58	0.759	1.422	1.048
ASPHD1	0	0	0	0	0	0	0	0	0	0	0	0	0	0	0	0	0	0	0	0	0.017	0	0	0	0	0	0	0	0	0	0	0	0	0	0.067	0	0	0	0	0	0.013	0	0	0	0.058	0	0	0	0
ASPHD2	1.396	2.019	0.253	1.068	1.172	2.489	1.823	2.667	1.366	0.973	2.213	1.396	1.904	1.332	2.13	1.636	1.756	2.948	1.858	0.612	1.812	1.622	1.387	1.341	1.248	1.341	3.244	0.254	1.657	1.887	1.867	1.498	1.422	2.308	1.552	2.773	1.395	0.705	1.153	0.825	1.536	1.539	0.536	1.864	1.576	1.906	2.71	0.845	1.443
ASPM	0.067	0.173	0	0.219	0.119	0.088	0.107	0.056	0.054	0.357	0	0.008	0.133	0.201	0.14	0.09	0.166	0.408	0.052	0.056	0.02	0.149	0.074	0.071	0.149	0	0.121	0	0.119	0.043	0.147	0.043	0.05	0.059	0.019	0.186	0.089	0	0.044	0.044	0.624	0.081	0.273	0.232	0.025	0.031	0.109	0.109	0.032
ASPN	0	0	0	0	0	0	0	0	0	0	0	0	0	0.284	0	0	0	0.015	0	0	0	0	0	0	0	0	0	0	0	0	0	0	0	0	0	0	0	0	0	0	0	0	0	0	0	0	0	0	0
ASPRV1	5.13	11.06	2.413	5.363	3.897	5.705	6.173	2.661	18.433	7.242	7.395	4.975	8.609	9.511	3.323	6.335	12.375	12.157	6.222	2.61	2.085	3.292	3.414	6.86	12.289	7.851	5.211	9.46	17.053	4.052	5.208	7.601	1.647	3.507	7.214	10.087	8.391	17.186	17.508	13.43	4.89	4.615	7.3	12.322	2.1	6.661	9.866	10.256	5.342
ASPSCR1	3.803	5.39	9.897	4.109	7.981	4.789	8.436	6.673	3.935	6.621	5.78	5.202	5.986	3.036	2.921	4.404	4.99	7.07	5.704	10.492	4.596	4.674	6.267	7.548	6.992	3.642	6.618	4.755	5.564	5.026	6.284	6.121	7.165	7.58	4.537	4.56	8.577	3.486	10.351	10.008	4.936	6.669	6.045	4.403	7.105	6.327	6.302	4.396	5.286
ASRGL1	2.641	2.148	1.983	0.935	2.635	2.426	3.903	1.831	1.643	4.38	3.977	2.528	2.859	1.867	2.377	2.014	2.68	2.944	1.849	0.882	0.538	1.307	3.724	1.044	1.454	1.736	2.486	1.007	2.153	2.231	2.377	1.79	2.653	2.618	1.941	1.491	2.003	2.037	1.788	4.205	3.166	1.541	4.088	2.838	2.17	0.593	2.166	3.786	1.096
ASS1	0.02	0	0.865	0.345	0.279	0	0.317	0	0.016	0	0	0	0	0	0	0	0.036	0.053	0.017	0.047	0.253	0.107	0	0.018	0	0	0.178	0	0	0	0.017	0	0.067	0.017	0	0	0	0	0	0.184	0.037	0	0	0	0	0	0.625	0.221	0.016
ASTE1	0.818	1.947	2.533	1.317	2.271	1.649	0.492	0.805	0.972	2.265	0.732	1.432	1.079	1.376	1.505	1.048	0.811	1.688	0.81	2.587	0.257	0.363	0.675	1.573	1.79	0.393	1.162	0.614	2.626	0.972	0.849	0.82	1.785	1.361	0.53	0.521	0.787	0.931	1.132	0.848	0.837	0.524	0.771	0.513	2.224	1.961	2.042	1.169	2.877
ASTL	0.969	1.515	1.355	0.447	1.429	0.98	0.846	0.836	1.005	1.16	1.195	0.544	0.354	1.197	1.515	0.95	0.344	0.82	0.31	0.273	0.592	1.017	0.05	1.039	2.144	0.319	0	0.224	1.916	0.882	0.678	1.071	0.446	0.896	0.879	0.513	0.458	0.432	1.495	1.508	0.89	0.954	0.256	0.137	1.338	1.337	1.558	0.308	1.497
ASTN1	0	0	0	0	0	0	0	0	0	0	0	0	0	0	0	0	0.004	0	0	0	0	0	0	0	0	0	0.009	0	0	0	0	0	0	0	0	0	0	0	0	0	0.004	0	0	0	0	0.004	0	0	0
ASTN2	0.042	0.166	0	0	0.16	0	0.054	0	0.061	0	0	0.052	0.153	0	0	0.011	0.023	0.004	0.029	0	0.187	0.053	0.108	0.049	0.118	0.046	0.004	0	0	0.011	0.011	0.014	0	0.025	0.012	0	0.048	0	0	0.054	0.248	0.125	0	0	0.062	0	0.081	0.039	0
ASXL1	8.998	16.991	11.743	14.089	16.368	11.805	12.215	11.833	10.656	8.224	14.982	9.759	14.419	8.739	10.662	9.966	10.445	11.815	8.142	11.569	3.87	9.85	7.615	13.023	12.549	7.342	11.632	5.757	11.595	12.44	10.053	11.966	9.174	13.83	7.716	4.734	6.217	4.617	10.399	11.305	10.369	10.541	15.116	8.942	8.409	12.071	11.406	14.31	11.597
ASXL2	2.394	3.595	2.097	4.066	1.546	2.618	3.428	2.49	4.584	2.656	5.714	3.009	3.478	2.553	3.802	3.01	3.686	3.394	2.801	2.851	0.581	2.913	1.812	2.985	4.253	2.283	3.638	2.268	4.876	3.133	2.246	3.725	1.98	2.084	1.598	1.448	2.353	0.2	1.68	1.357	2.215	4.38	3.592	2.128	2.638	2.577	3.187	1.855	3.265
ASXL3	0	0	0	0	0	0	0	0.012	0	0	0	0.002	0	0	0	0	0.002	0	0.002	0	0.005	0	0	0	0	0	0.002	0	0	0	0	0	0.002	0	0	0	0	0	0.009	0	0.002	0.002	0	0	0	0	0	0	0.009
ASZ1	0	0	0	0	0	0	0	0	0	0	0	0	0	0	0	0	0	0	0	0	0	0	0	0	0	0	0	0	0	0	0	0	0	0	0	0	0	0	0	0	0.022	0	0	0	0	0	0	0	0
ATAD1	1.065	3.798	2.255	2.478	2.336	2.964	3.435	1.495	1.705	1.971	2.206	1.637	2.071	2.312	2.403	1.585	1.698	2.105	1.821	1.454	0.556	2.77	0.908	1.468	1.609	0.775	2.231	0.156	1.621	1.88	2.061	2.023	1.468	2.284	0.513	1.046	1.63	0.721	1.596	1.518	3.196	1.083	3.094	0.908	1.453	2.348	2.409	2.56	3.077
ATAD2	1.242	4.642	1.79	4.115	4.553	2.822	1.889	1.62	1.907	1.47	2.044	1.672	2.308	2.54	1.977	1.833	2.736	1.935	1.46	1.661	0	1.256	0.812	1.483	1.09	1.361	1.703	2.297	3.512	1.717	1.331	2.278	1.329	1.964	0.596	1.217	1.049	0.099	1.332	1.388	1.686	1.038	3.502	1.766	2.061	2.568	1.675	2.496	3.681
ATAD2B	0.546	1.894	1.054	1.514	1.906	1.218	1.293	1.011	1.07	0.859	1.18	1.064	1.241	1.183	1.557	0.754	1.627	1.173	0.64	0.564	0.259	0.727	0.354	0.881	1.532	0.543	0.807	0.945	0.285	0.972	0.929	1.183	0.885	0.916	0.355	0.85	0.574	0.352	0.566	0.939	1.172	1.418	1.84	0.951	1.109	1.344	1.332	1.039	1.333
ATAD3A	3.264	3.958	6.012	3.552	4.229	5.025	5.066	4.93	4.681	3.319	4.618	3.493	7.923	3.749	4.421	5.559	3.597	3.444	3.589	6.912	0.945	4.203	4.596	5.345	4.114	3.344	4.086	0.346	2.423	4.262	3.051	4.067	3.362	4.785	2.641	2.897	3.661	3.393	3.561	5.781	2.936	3.246	3.48	4.257	0.983	3.944	3.098	2.853	2.093
ATAD3B	4.75	10.044	7.272	4.818	12.466	5.468	5.733	7.331	6.195	5.178	5.727	4.593	7.6	4.392	5.36	5.274	7.319	6.416	4.854	6.402	3.913	5.777	7.941	7.352	8.394	4.333	6.554	4.421	5.266	6.954	6.292	6.726	6.699	9.137	6.407	4.866	4.234	6.201	8.356	12.969	6.718	5.177	8.804	6.942	6.799	7.652	4.657	8.481	6.803
ATAD3C	0.055	0.02	0.01	0	0.256	0.15	0.088	0	0.044	0.01	0	0.046	0.644	0	0.335	0.253	0.239	0.218	0.146	0.3	0.381	0.189	0.352	0.09	0.029	0.012	0.011	0	0.03	0.056	0.019	0.028	0.348	0.065	0.032	0	0.212	0.532	0.323	0.452	0.01	0	0.019	0.139	0.093	0.156	0	0.215	0.089
ATAD5	0.123	0.911	0.005	0.621	0.541	0.404	0.29	0.313	0.45	0.167	0.532	0.277	0.258	0.278	0.167	0.273	0.23	0.534	0.192	0.377	0	0.058	0.297	0.347	0.375	0.163	0.802	0.273	0.283	0.175	0.34	0.403	0.19	0.268	0.115	0.057	0.238	0.046	0.108	0.292	0.651	0.192	0.946	0.222	0.517	0.406	0.493	0.306	0.465
ATAT1	1.169	3.014	2.442	2.612	3.023	1.887	1.511	2.618	1.775	1.272	1.72	1.331	2.066	1.982	1.165	0.906	1.643	1.169	1.281	2.721	0.891	1.806	1.628	1.973	2.085	1.218	2.502	1.356	0.545	1.772	1.382	2.221	1.348	1.927	0.684	0.759	1.064	0.91	2.793	2.865	0.942	3.368	2.391	2.357	0.882	2.772	1.268	2.785	0.86
ATCAY	0	0	0	0	0	0	0	0	0	0	0	0	0	0	0	0	0.008	0	0.015	0	0.011	0	0	0	0	0	0.017	0	0	0	0	0	0	0	0	0	0	0	0	0	0	0	0	0	0	0	0	0	0
ATE1	1.322	4.919	1.77	3.51	2.371	3.269	3.502	0.969	2.478	2.518	3.264	2.373	3.255	2.045	2.902	2.477	2.669	3.763	2.464	1.768	1.223	3.76	1.539	3.054	2.644	1.878	3.603	2.006	2.645	2.948	2.338	2.659	2.045	2.693	1.05	1.346	2.417	0.359	1.031	1.227	2.335	2.295	4.513	1.478	2.965	4.569	1.823	1.905	2.131
ATF1	0.797	1.739	1.423	1.016	1.576	1.247	0.694	0.674	1.763	1.94	2.499	1.164	1.824	1.143	2.831	1.412	1.892	1.387	1.319	1.895	0.259	1.858	0.993	1.271	1.656	0.638	1.262	1.419	1.811	1.36	1.279	1.194	1.077	1.002	0.748	0.544	1.589	0.661	0.483	0.657	1.686	0.936	2.258	0.896	1.361	2.759	1.225	2.181	1.816
ATF2	2.478	7.887	3.076	3.641	5.72	7.207	4.853	4.028	4.127	4.968	2.736	4.62	6.256	3.479	4.365	3.293	5.757	3.52	3.784	5.122	1.014	4.294	2.416	3.196	5.434	1.833	4.893	1.789	2.862	4.164	3.692	4.75	4.813	3.195	2.675	2.454	2.68	2.619	2.503	2.351	2.9	4.472	8.158	2.615	4.051	8.409	4.488	4.026	6.185
ATF3	0.522	3.299	0.839	1.619	0.719	1.391	3.335	0.814	0.503	0.312	0.774	0.867	2.26	1.403	0.591	0.723	0.576	0.68	0.811	1.967	0.837	1.974	1.112	0.674	1.022	0.39	0.98	1.725	2.03	1.906	4.682	0.722	1.204	1.526	1.095	2.236	1.146	0.064	0.167	3.629	1.246	1.58	1.058	1.99	0	3.665	1.145	0.801	1.047
ATF4	24.264	41.712	45.428	34.418	58.116	36.151	44.933	39.284	31.688	32.66	32.151	39.681	50.411	34.538	30.2	33.856	34.212	39.393	30.05	34.836	25.368	28.149	34.38	36.868	33.515	28.464	37.525	28.438	40.192	40.957	37.256	36.817	44.059	46.097	23.525	25.52	33.757	26.06	30.577	60.749	42.427	32.343	37.97	36.443	30.462	35.426	39.221	44.194	35.941
ATF5	4.241	1.001	1.544	3.29	5.33	1.998	3.236	5.425	3.045	2.965	2.748	4.592	5.924	3.107	3.113	3.353	4.893	4.962	4.355	4.826	4.596	3.926	5.933	3.578	5.624	3.034	1.785	6.52	2.599	4.057	5.026	3.691	5.531	6.95	3.891	3.685	3.739	2.432	7.291	2.901	3.006	4.691	2.312	3.709	2.866	2.474	2.689	6.012	2.221
ATF6	5.146	8.924	6.809	11.237	7.354	9.609	11.816	9.673	18.102	9.588	12.624	10.86	10.585	8.226	10.397	8.469	12.948	11.248	7.952	10.699	3.124	9.311	5.449	7.53	14.32	8.84	11.032	7.49	13.221	10.745	9.066	9.103	5.274	6.328	4.434	8.035	8.176	3.778	6.258	5.545	9.125	8.946	11.485	6.58	5.648	8.783	11.22	9.342	9.092
ATF6B	39.297	53.92	49.023	39.57	54.152	41.016	46.683	41.405	51.721	55.372	55.099	48.193	57.645	37.678	37.145	46.947	45.822	41.26	50.467	36.132	31.83	46.514	40.527	44.794	52.249	32.184	46.577	46.858	38.831	49.389	46.294	42.213	32.51	52.383	41.701	35.953	38.775	31.635	39.542	50.37	48.783	38.613	57.633	43.742	44.977	51.197	49.461	38.675	41.291
ATF7	2.105	3.873	2.527	2.708	1.813	3.064	4.126	3.424	4.278	3.779	4.885	3.117	4.075	2.525	3.907	2.696	4.094	2.724	2.488	3.792	1.122	3.204	3.226	2.791	3.024	2.694	2.873	1.934	3.749	3.209	2.834	3.641	1.864	2.912	2.078	2.54	2.016	1.849	3.359	1.737	3.93	2.427	5.141	3.075	2.587	4.469	4.423	1.937	2.618
ATF7IP	4.861	11.939	5.739	9.973	6.149	8.416	10.34	6.063	9.084	8.516	13.669	6.503	10.362	6.035	9.371	7.588	10.77	8.87	6.78	9.677	2.249	10.598	4.551	6.619	10.146	5.178	9.306	5.989	10.851	7.545	7.06	10.089	4.64	7.047	4.3	4.632	5.643	2.801	5.902	3.883	8.079	9.868	11.613	6.306	6.622	9.706	11.374	8.577	9.756
ATF7IP2	0.746	2.311	2.684	1.423	1.707	1.389	1.803	1.582	1.64	0.987	2.665	1.261	1.719	1.19	1.95	0.668	1.835	2.317	1.209	0.412	2.024	1.797	1.962	1.649	1.368	1.177	1.409	0.837	1.368	1.616	1.21	0.949	1.145	1.549	0.401	0.751	1.04	0.55	3.178	1.93	1.497	2.581	1.378	1.016	2.322	2.325	1.998	3.123	1.04
ATG10	0.238	0.491	0.358	0.145	0.326	0.299	0.898	0.186	0.534	0.424	0.241	0.303	0.398	0.528	0	0.193	0.301	0.85	0.341	0.56	0	0.7	0.365	0.43	0.328	0.077	0.554	0.288	0.188	0.3	0.285	0.303	0.372	0.326	0.164	0.217	0.222	0.295	0.613	0.191	0.112	0.144	0.452	0.329	0.063	0.315	0.535	0.03	0.514
ATG101	6.183	2.513	8.302	4.189	3.783	7.83	6.626	5.056	6.052	7.485	5.299	6.535	5.676	3.358	6.689	6.997	4.944	4.338	7.046	4.642	7.58	3.814	8.012	4.919	5.53	4.585	8.959	3.763	4.272	5.713	4.88	5.023	9.672	7.992	6.048	7.351	5.88	6.671	6.803	4.672	2.265	7.623	2.982	7.083	2.045	4.577	4.898	5.037	5.008
ATG12	3.113	12.967	8.948	8.984	8.845	6.31	8.822	6.803	6.513	6.205	6.198	5.305	7.126	6.135	5.175	4.394	6.809	7.026	4.056	5.831	3.509	7.344	4.112	5.517	7.064	4.013	5.981	3.119	6.658	5.506	5.986	6.273	7.263	6.467	1.647	5.118	5.523	2.818	5.879	6.171	4.371	4.983	8.74	4.86	7.398	10.728	10.198	10.714	9.416
ATG13	10.015	12.133	11.585	11.336	13.372	14.005	8.635	10.136	11.576	10.589	14.726	11.567	12.686	10.825	11.393	11.449	11.338	12.934	11.241	8.392	5.956	12.374	8.685	11.371	11.656	10.769	9.61	7.956	12.353	12.443	10.912	11.86	10.683	14.625	7.914	8.405	9.04	8.477	10.55	12.316	10.635	7.721	9.645	8.749	8.652	9.295	9.915	11.835	11.713
ATG14	3.892	7.362	5.499	5.782	7.365	6.99	4.476	3.552	4.432	3.295	3.851	3.944	4.772	3.665	1.809	4.317	4.62	5.153	3.976	3.758	2.771	3.597	3.954	5.485	3.023	1.91	3.674	3.281	2.359	5.253	4.221	5.414	4.404	4.834	1.776	1.922	3.23	0.994	5.509	4.375	4.297	3.998	3.669	3.233	3.031	2.908	5.871	5.328	6.52
ATG16L1	14.101	15.84	16.261	17.161	19.772	14.926	11.474	10.561	12.053	16.044	11.697	11.33	15.916	12.587	9.483	12.459	11.673	11.834	11.949	11.199	7.098	13.583	8.774	14.344	12.465	7.002	10.157	9.973	12.023	13.046	12.857	15.888	10.41	19.119	8.282	5	8.091	5.938	10.931	10.018	11.684	8.79	11.483	9.257	14.409	13.683	14.377	18.248	16.611
ATG16L2	50.24	77.923	54.578	49.655	133.584	65.979	106.492	90.607	154.346	110.712	136.605	63.677	91.712	92.181	70.605	65.712	92.767	72.391	59.716	65.741	47.206	67.43	68.942	60.09	96.244	64.893	92.938	83.554	74.694	71.158	92.608	97.577	52.181	65.872	105.979	81.971	68.102	77.753	127.372	192.422	97.052	50.973	102.445	88.268	63.199	59.512	98.875	60.23	57.634
ATG2A	41.191	48.956	28.782	58.136	109.732	45.419	36.21	46.967	39.992	49.375	52.735	29.145	24.804	64.11	20.809	32.134	32.95	37.44	19.78	21.495	19.087	22.64	16.574	30.527	34.583	35.565	31.257	21.784	27.516	53.947	68.663	70.261	33.604	55.659	63.87	25.819	16.207	21.083	38.639	101.885	46.593	25.547	27.26	46.325	31.739	37.136	46.825	64.38	72.321
ATG2B	1.645	4.039	2.098	4.463	4.78	3.079	3.859	3.044	3.429	2.768	4.332	2.387	2.757	2.793	2.002	2.293	3.357	2.334	2.043	3.079	0.708	2.93	1.811	2.879	2.85	1.756	4.144	0.834	3.097	2.517	2.755	2.979	1.782	2.707	1.478	1.075	1.579	0.865	3.095	1.737	2.15	3.309	3.467	2.377	2.182	3.164	2.598	3.508	2.56
ATG3	15.974	29.216	24.762	22.308	32.745	23.764	30.005	27.66	34.867	36.978	26.76	20.779	33.677	21.725	20.555	17.785	30.486	26.666	19.83	14.231	13.06	21.32	26.456	15.574	22.707	16.008	26.408	28.16	26.992	19.332	29.32	19.949	22.684	15.399	16.157	30.157	22.355	22.157	15.435	22.797	24.65	21.516	34.119	27.01	16.953	28.599	28.619	22.345	21.871
ATG4A	1.927	3.501	4.208	1.785	2.271	2.139	2.283	1.755	1.734	3.672	3.597	2.634	3.172	1.265	1.521	1.441	1.534	1.708	2.393	2.748	0.856	1.943	1.899	1.634	3.485	1.669	3.571	3.374	3.063	2.084	2.531	2.292	1.673	2.36	0.614	1.679	2.75	1.279	3.192	0.758	0.753	1.575	3.042	0.987	1.797	2.127	3.629	2.011	1.024
ATG4B	13.955	20.265	16.947	14.401	24.519	11.641	19.096	13.992	14.15	19.112	18.866	13.278	16.69	10.357	13.156	13.433	14.417	14.759	10.741	16.418	8.797	13.087	13.765	16.065	15.607	7.274	16.657	10.036	9.647	14.375	15.201	18.624	13.815	19.458	13.721	11.547	14.787	15.796	19.652	23.991	12.497	12.866	12.638	11.489	13.704	16.165	19.997	13.265	13.091
ATG4C	0.668	2.454	2.503	2.055	1.794	0.79	2.261	1.483	1.353	1.29	2.215	1.055	1.589	0.186	1.984	0.505	2.519	1.557	1.159	1.128	1.074	1.908	0.866	0.748	1.505	0.712	2.182	0.743	3.183	1.343	1.371	1.246	2.245	1.193	0.526	1.257	1.977	2.314	1.532	0.809	0.436	2.419	0.159	0.885	1.468	4.877	3.653	2.056	1.335
ATG4D	27.294	28.544	29.204	28.541	48.138	31.995	21.679	28.225	24.183	27.297	26.791	19.56	25.366	28.509	12.454	19.187	19.473	29.794	15.796	17.411	13.978	18.677	18.083	23.171	27.997	19.876	22.874	17.609	14.286	28.359	28.057	29.541	28.905	35.543	29.132	11.067	14.786	18.342	35.354	61.099	39.897	17.31	25.488	22.992	22.153	19.854	27.875	38.77	26.474
ATG5	3.873	11.77	6.965	5.766	6.159	5.347	5.61	4.894	4.721	10.193	4.912	4.746	6.773	4.816	4.649	3.75	8.471	4.383	5.367	6.407	2.15	5.933	3.859	6.29	3.422	2.951	7.156	1.889	4.514	6.066	5.432	6.292	6.011	5.526	1.738	3.943	5.853	2.199	3.369	3.309	7.194	7.288	5.21	5.718	5.729	7.248	6.143	7.896	4.225
ATG7	2.666	4.474	3.403	2.22	3.468	2.829	3.886	2.949	3.892	2.437	2.542	3.205	4.115	2.701	2.734	2.394	5.044	2.788	2.834	2.339	1.228	3.269	2.707	3.144	2.493	3.234	3.306	4.136	4.503	3.025	2.693	2.771	2.994	2.84	1.958	4.437	2.719	1.799	2.834	4.506	2.5	1.947	3.997	2.901	2.795	3.605	3.043	2.717	2.606
ATG9A	19.474	16.974	14.64	18.536	27.398	17.148	19.93	16.725	15.134	17.329	17.092	18.432	18.756	19.929	17.75	17.383	13.91	18.89	15.368	18.546	12.149	12.076	12.25	15.688	21.554	15.683	15.212	11.666	19.405	21.696	19.842	22.238	13.013	20.269	17.748	12.456	12.975	12.042	16.928	19.87	19.854	14.141	14.585	20.162	16.93	11.085	18.427	20.348	18.452
ATG9B	0	0.471	0.325	0	0.078	0.235	0.341	0.176	0.304	0	0.448	0.08	0.027	0.283	0.081	0.16	0.505	0.035	0.247	0	0.087	0	0.202	0.587	0.238	0.106	0.222	0.992	0.195	0.22	0.082	0.255	0.148	0.065	0.142	0	0.347	0	1.219	0.477	0	0.458	0	0.3	0.133	0.411	0.233	0	0.501
ATIC	4.428	11.43	10.644	10.59	6.527	9.2	6.88	4.079	4.857	6.339	6.13	7.229	7.388	5.49	8.448	7.11	5.964	5.472	8.446	6.952	2.504	10.126	7.323	6.983	6.322	3.752	8.264	7.624	5.648	7.085	6.374	5.544	6.259	8.072	3.248	5.408	8.974	5.332	8.009	5.194	3.993	6.968	8.986	2.802	4.56	6.527	5.778	6.632	4.801
ATL1	0.242	0.407	0.808	0.446	0.319	0.733	1.556	0.611	0.315	1.934	0.564	0.705	0.254	0.634	0.346	0.677	0.095	0.081	0.384	1.298	0.019	0.34	0.63	0.955	0.424	0.461	0.541	0	1.186	0.927	0.514	0.385	0.539	0.468	0.443	0.243	0.619	0	0.542	0.112	0.184	0	1.326	0.073	0.286	0.707	0.14	0.28	0.926
ATL2	1.843	3.433	2.721	3.355	4.294	3.488	3.793	1.92	3.027	2.806	4.006	1.803	2.149	2.382	1.459	1.523	2.263	3.459	1.615	1.41	1.552	1.406	1.358	2.416	1.469	1.999	2.972	2.098	3.749	2.685	3.005	3.282	2.382	2.498	0.898	0.708	1.459	1.322	3.279	2.598	2.559	3.023	4.176	2.051	3.48	1.719	2.293	4.883	3.994
ATL3	1.522	3.916	2.531	2.831	2.408	2.562	4.187	2.712	2.666	4.269	3.985	2.721	3.54	1.763	1.979	1.915	3.022	2.308	2.531	2.234	0.802	3.86	2.159	2.536	3.875	1.487	4.402	1.049	4.624	2.208	2.23	3.013	2.241	3.045	1.181	2.119	3.542	1.831	3.503	2.111	3.014	2.632	3.565	2.127	3.156	4.103	3.193	3.527	2.246
ATM	7.633	22.867	12.355	16.643	14.238	11.72	11.789	9.873	13.106	14.997	18.723	9.936	15.799	9.375	12.557	11.209	12.816	13.556	11.585	12.156	3.068	14.744	8.109	11.668	15.248	5.872	13.897	8.508	18.09	12.798	8.917	12.65	9.378	10.451	3.319	3.971	6.78	3.03	8.514	6.588	13.068	16.074	20.475	8.099	10.604	12.46	13.429	11.447	14.413
ATMIN	5.44	7.182	8.248	7.755	7.068	6.294	6.002	6.559	6.079	11.046	7.617	6.305	7.981	4.857	6.853	6.609	7.104	9.664	6.179	8.401	2.758	7.169	4.365	8.402	5.415	5.346	7.735	6.424	10.2	7.913	5.364	4.99	5.223	7.107	3.171	2.566	6.198	1.515	6.39	3.239	5.733	7.224	8.818	4.286	5.907	5.859	5.265	6.68	6.464
ATN1	7.016	10.322	7.147	10.401	9.253	8.259	8.119	7.9	7.041	12.106	17.823	8.298	10.274	5.935	6.938	6.698	5.995	9.238	7.6	7.286	6.352	10.367	7.349	8.193	16.941	4.736	6.104	4.236	4.752	9.839	7.918	11.392	6.737	10.75	6.188	4.053	6.953	5.69	12.154	7.921	9.46	7.75	13.645	8.032	8.765	9.413	9.271	9.417	4.898
ATOH1	0	0	0	0	0	0	0	0	0	0	0	0	0	0	0	0	0	0	0	0	0	0	0	0	0	0	0	0	0	0	0	0	0	0	0	0	0	0	0	0	0	0	0	0	0	0	0	0	0
ATOH7	0	0	0	0	0	0	0	0	0	0	0	0.058	0	0	0	0	0	0	0	0	0	0.583	0	0	0	0	0	0	0	0	0	0.024	0	0	0.028	0	0	0	0	0	0	0	0	0	0	0	0.312	0	0
ATOH8	0.072	0.106	0.352	0	0.073	0	0.273	0.266	0.169	0.756	0.203	0.055	0.032	0.12	0.137	0	0.224	0.153	0.19	0	0	0.095	0.118	0.54	0.006	0.143	0	0	1.14	0.022	0	0.073	0	0.006	0.045	0.152	0	0.084	0.044	0.159	0	0.169	0.461	0.102	0.346	0	0.061	0.158	0.053
ATOX1	15.715	11.669	11.694	13.789	8.571	13.4	26.383	10.368	15.972	35.111	18.776	11.117	17.381	10.11	8.613	9.63	24.797	10.545	12.819	16.672	12.502	13.481	18.401	15.173	14.51	10.189	18.878	22.814	11.935	15.641	14.283	11.563	22.358	19.861	13.593	10.124	15.447	7.377	15.383	19.385	10.055	20.809	13.491	12.11	19.878	15.082	9.234	18.984	12.155
ATP10A	1.588	2.539	2.742	2.488	3.225	1.704	2.576	3.156	1.607	3.275	4.354	2.167	4.013	1.192	1.824	1.853	2.2	3.172	2.642	4.401	1.678	2.801	1.78	3.736	3.494	1.701	2.837	1.887	2.236	2.313	2.407	1.964	2.297	3.733	2.453	0.899	1.932	1.815	1.74	1.251	1.926	2.442	3.346	2.17	1.891	2.685	1.84	2.85	2.038
ATP10B	0	0.069	0	0	0	0	0	0	0	0	0	0	0	0	0	0	0	0	0	0	0.011	0	0	0	0	0	0	0	0	0	0	0	0	0	0	0	0	0	0	0	0.004	0	0	0	0	0	0	0	0
ATP10D	1.707	2.329	2.6	1.97	2.725	3.026	3.353	1.29	2.751	2.491	2.512	2.748	4.146	2.394	2.775	1.736	4.373	2.051	1.912	2.597	0.491	2.459	1.599	1.263	2.9	1.775	1.908	1.447	1.229	1.595	1.843	2.086	1.754	1.387	1.23	1.573	1.886	0.165	1.403	1.625	2.901	2.735	3.324	2.238	1.958	2.663	2.609	1.685	1.546
ATP11A	7.112	6.245	5.126	6.988	6.843	4.854	8.537	7.372	13.554	9.851	14.716	8.088	7.839	8.823	6.321	5.547	12.603	10.814	7.701	8.214	1.909	6.43	3.931	4.967	11.019	7.614	7.192	4.736	8.852	8.696	7.926	8.759	4.969	5.421	8.974	5.389	5.068	1.956	3.909	3.66	8.983	6.853	8.057	7.502	5.68	3.886	8.594	6.641	7.764
ATP11AUN	0	0	0	0	0	0	0	0	0	0	0	0	0	0	0	0	0	0	0	0	0	0	0	0	0	0	0	0	0	0	0	0	0	0	0	0	0	0	0	0	0	0	0	0	0	0	0	0	0
ATP11B	4.992	12.001	6.827	14.957	11.613	9.981	7.838	7.85	13.091	9.243	14.247	7.681	8.585	10.094	7.799	6.963	9.546	8.405	6.746	9.167	2.282	7.737	4.055	5.472	9.697	5.706	10.015	5.366	11.733	9.876	7.756	8.484	5.135	5.832	3.869	5.223	5.427	2.849	4.793	6.69	11.293	8.551	11.314	7.231	7.445	8.471	8.291	11.954	11.245
ATP11C	1.587	3.915	1.813	2.82	2.002	1.768	2.425	2.421	2.162	1.751	4.031	1.895	2.373	1.896	3.062	2.282	3.848	2.539	1.949	1.564	0.662	2.653	0.838	1.952	2.236	1.764	1.717	0.404	2.167	2.623	2.099	2.167	1.707	1.31	0.907	0.653	1.398	0.149	1.667	1.332	3.281	1.716	3.673	1.873	1.569	1.984	2.024	2.211	2.139
ATP12A	0	0.122	0	0	0	0	0	0.01	0	0	0	0	0	0	0	0	0	0	0.008	0	0	0	0	0	0	0	0.01	0	0	0	0	0	0	0	0	0	0	0	0	0	0.009	0	0	0	0	0	0	0	0
ATP13A1	15.64	26.562	18.582	15.35	25.553	14.887	17.898	15.842	19.741	13.538	25.842	15.921	21.168	13.943	10.783	16.274	16.749	14.809	16.602	19.12	7.182	16.017	16.093	18.768	21.433	8.631	15.983	8.276	9.453	17.301	18.187	21.461	16.114	25.961	20.08	13.26	13.028	14.575	26.566	22.906	12.345	14.582	23.666	14.347	13.928	19.438	20.668	15.151	14.157
ATP13A2	7.858	7.278	8.996	9.654	8.6	7.914	6.152	8.429	7.287	8.214	10.353	8.633	12.225	3.381	5.164	7.743	8.578	9.542	8.837	7.401	4.737	9.945	6.783	10.222	7.073	3.956	6.645	4.131	9.595	10.185	6.688	8.628	8.97	11.107	9.001	5.004	8.044	6.881	10.82	6.043	4.58	6.538	7.006	6.425	7.465	6.173	7.174	9.715	7.179
ATP13A3	1.894	3.208	1.838	3.401	3.857	2.48	3.462	2.549	4.463	2.639	2.352	2.813	2.668	3.333	2.548	1.551	3.033	2.616	2.084	2.497	0.788	3.736	1.736	2.357	2.132	2.62	2.138	0.77	2.824	2.388	1.921	3.151	1.681	2.286	0.909	0.92	1.844	0.337	1.66	0.961	3.069	2.766	2.645	1.89	2.643	2.271	1.728	2.92	4.234
ATP13A4	0.062	0.174	0.072	0.214	0.238	0.269	0.179	0.195	0.032	0.234	0.178	0.196	0.108	0.08	0	0.096	0.336	0.263	0.204	0	0	0.285	0.07	0.083	0.17	0	0.534	0	0.096	0.229	0.108	0.399	0.082	0.074	0.03	0.149	0.153	0.038	0.187	0.326	0.107	0.307	0.215	0.068	0.384	0.404	0.065	0.171	0.092
ATP13A5	0	0	0	0	0	0	0	0	0	0	0	0	0	0	0	0	0	0	0	0	0	0	0	0	0	0	0	0	0	0	0	0	0.053	0	0	0	0	0	0	0	0	0.011	0	0	0	0	0	0	0
ATP1A1	26.068	30.816	31.098	33.271	25.337	27.541	29.551	22.902	26.321	25.918	28.051	30.235	33.779	19.923	22.751	26.752	23.675	28.344	31.85	28.321	11.997	27.366	23.68	29.452	24.665	18.746	25.927	16.113	25.624	32.628	22.409	24.2	22.703	30.326	18.977	17.828	24.399	13.178	23.663	14.751	20.1	27.755	33.303	22.371	21.914	24.748	23.61	21.423	25.303
ATP1A2	0.024	0.028	0	0	0	0	0	0	0	0	0	0	0	0	0	0	0.007	0	0	0	0.01	0	0	0	0	0	0.008	0	0	0	0	0	0	0	0	0	0	0	0	0	0.007	0	0.173	0	0	0	0.007	0	0
ATP1A3	1.903	4.53	2.011	1.863	1.148	2.13	2.17	1.686	1.087	0.894	2.451	2.058	0.982	0.916	2.494	3.201	1.876	1.689	2.763	3.626	0.729	3.864	2.214	3.668	3.34	1.386	1.997	1.168	2.461	2.559	1.667	2.289	1.585	3.706	2.112	0.489	1.598	1.522	1.165	0.715	1.993	2.902	0.709	1.726	2.862	1.938	0.906	1.792	2.108
ATP1A4	0.22	0	0	0	0.327	0.041	0.31	0	0.312	0	0.51	0	0	0	0.7	0	0.198	0	0.258	0	0.428	0	0.083	0	0	0.08	0.365	0	0	0.264	0.375	0.107	0	0.088	0	0	0.055	0	0.353	0.078	0	0.42	0	0	0.475	0	0.272	0	0.169
ATP1B1	0.772	0.572	1.208	1.005	0.504	0.431	0.555	1.229	0.884	0.168	1.205	1.542	0.406	0.898	0	0.512	1.526	0.638	0.203	0.318	0.025	0.208	0.115	0.105	0.644	0.442	0.269	0.021	2.325	0.324	1.182	1.016	0.967	1.148	0.094	0.017	0.253	1.176	0.931	0.484	0.688	1.527	2.9	0.298	0.589	0.972	0.232	0.696	2.023
ATP1B2	0.038	0.011	0.068	0.196	0.013	0	0	0.253	0	0	0	0.052	0	0	0.392	0.069	0.202	0	0.011	0	0	0.011	0.149	0.102	0.528	0.136	0	0	0	0.042	0.117	0.372	0.17	0.168	0.098	0.625	0.12	0	0.323	0.163	0.012	0	0	0.06	0	0.022	0	0.104	0.182
ATP1B3	18.577	23.286	23.268	22.122	18.742	18.097	24.656	25.831	15.083	23.473	23.734	23.544	18.655	16.292	18.248	13.781	20.551	22.277	17.177	29.379	20.546	23.461	12.122	16.962	14.495	13.723	18.219	19.101	23.081	23.426	22.386	18.951	20.29	19.463	8.451	20.963	20.524	10.496	20.316	21.342	16.709	25.486	23.789	16.135	24.151	23.711	22.97	20.499	21.996
ATP1B4	0	0	0	0	0	0	0	0	0	0	0	0	0	0	0	0	0	0	0	0	0	0	0	0	0	0	0	0	0	0	0	0	0.072	0	0	0	0	0	0	0	0	0	0	0	0	0	0	0	0
ATP23	0.174	0.936	1.843	0.495	0.112	0.337	0.415	0.125	0.348	0.702	0.271	0.244	0.617	0.136	0.284	0.272	0.156	0.31	0.446	0.788	0.016	1.227	0.923	0.425	0	0.432	0.764	1.571	0	0.219	0.105	0.274	0.337	0.966	0.352	0.287	0.259	1.139	1.001	0.069	0.279	0.433	0.879	0.216	0.652	0.547	0.412	0.642	0.29
ATP2A1	0.398	0.759	0.033	0.565	0.8	0.422	0.674	1.195	1.076	1.366	0.959	0.138	0.457	1.079	0	0.331	0.661	0.453	0.476	0.398	0.015	0.152	0.767	0.621	0.148	0.657	0.6	0	0.396	0.324	0.339	0.43	0.533	0.182	0.992	0.786	0.147	0.567	0.677	0.795	0.113	0.298	0.489	0.361	0.571	0.011	0.156	0.134	0.671
ATP2A2	10.032	14.262	10.376	12.572	14.104	8.089	10.511	10.56	11.247	9.586	11.97	11.111	9.66	9.679	8.567	7.924	8.911	10.754	8.929	10.935	3.214	9.084	6.361	9.966	9.85	7.633	7.806	5.795	9.747	11.151	11.333	11.184	9.596	12.681	6.19	5.311	7.399	3.572	6.398	6.776	9.43	9.05	10.925	7.933	10.256	8.591	10.158	13.526	9.633
ATP2A3	66.494	61.681	65.839	60.645	75.262	66.039	60.176	53.269	66.568	66.655	75.225	71.719	76.311	63.811	60.788	63.847	71.749	63.641	63.782	65.178	31.959	62.383	51.968	65.06	70.827	52.33	65.679	41.139	58.92	80.467	58.898	61.537	57.283	86.692	83.78	39.477	48.404	40.744	62.731	71.293	56.569	46.564	60.386	58.408	51.848	68.713	68.33	51.027	56.487
ATP2B1	11.951	32.819	15.633	31.024	22.235	18.345	17.792	12.428	29.393	15.266	25.529	15.929	15.27	29.872	9.765	11.713	16.153	19.617	7.021	16.844	3.808	8.504	5.425	11.14	12.86	14.48	14.976	10.672	15.357	18.059	17.313	19.401	13.279	14.298	11.641	8.513	8.783	1.773	12.174	14.388	24.48	19.917	22.408	13.788	15.427	16.188	15.452	28.078	22.739
ATP2B2	0.017	0.004	0.004	0	0	0	0	0	0	0	0	0.027	0	0	0	0	0.004	0	0.004	0	0.006	0.031	0	0	0	0	0	0	0	0.004	0.004	0	0	0	0.076	0	0	0	0	0	0	0	0	0	0	0.004	0	0	0
ATP2B3	0	0	0	0	0	0	0.043	0	0	0	0.044	0	0	0	0	0	0	0.012	0.008	0	0	0	0	0	0	0	0.107	0	0	0	0	0	0	0	0	0.008	0	0	0	0	0.004	0	0	0	0	0	0	0	0
ATP2B4	12.314	21.451	9.712	18.907	7.16	14.496	18.588	11.27	23.97	22.451	21.887	16.557	16.133	11.36	16.205	16.411	12.806	15.217	17.73	16.811	4.032	25.801	8.539	13.031	22.284	10.332	19.673	8.688	21.932	13.436	14.084	19.377	8.944	12.509	11.406	7.308	11.267	4.765	13.416	4.657	11.425	14.803	16.445	11.096	14.235	12.416	13.855	13.821	13.607
ATP2C1	3.235	6.616	4.734	6.665	7.215	5.02	6.075	4.336	3.976	6.739	6.769	4.739	5.938	4.44	3.186	3.949	5.964	6.64	3.955	6.252	1.845	4.806	3.826	3.799	6.769	2.782	5.552	4.132	7.031	4.643	5.018	5.022	4.715	4.41	2.609	3.625	3.904	2.191	2.729	2.818	5.79	4.271	8.436	4.085	4.718	6.404	5.075	4.855	5.216
ATP2C2	0.176	0	0	0	0.077	0.074	0	0.17	0.159	0.458	0.037	0.047	0	0.125	0.429	0.042	0	0	0.007	0	0.01	0.082	0	0.069	0.007	0.033	0.015	0	0	0.013	0.013	0.006	0.013	0.006	0.09	0.259	0.007	0	0.034	0.255	0.258	0	0.161	0	0	0.142	0	0	0
ATP4A	0	0	0	0	0	0	0	0	0	0	0	0	0	0	0	0	0	0	0	0	0	0	0	0	0	0	0.023	0	0	0	0	0	0	0	0	0	0	0	0	0	0.022	0	0	0	0	0	0	0	0
ATP4B	0	0	0	0	0	0	0	0	0	0	0	0	0	0	0	0	0.026	0	0	0	0	0	0	0	0	0	0	0	0	0	0	0	0	0	0	0	0	0	0	0	0.107	0	0	0	0	0	0	0	0
ATP5F1A	22.478	24.468	30.601	20.825	22.175	22.95	20.213	22.192	16.797	26.958	16.113	27.334	26.774	16.963	16.862	20.109	22.688	23.928	26.955	21.893	17.828	28.972	22.016	28.117	25.371	16.326	20.331	16.52	24.865	28.762	21.452	17.811	29.364	31.468	15.291	17.568	29.104	16.742	16.829	16.521	19.599	17.702	21.422	13.173	24.084	24.876	18.747	22.121	21.013
ATP5F1B	128.837	130.381	146.637	119.582	133.655	125.179	134.125	116.92	99.886	103.077	107.257	146.593	161.718	108.126	109.666	124.903	136.137	143.697	148.189	120.561	76.687	137.547	135.16	143.387	125.371	91.699	137.085	81.091	136.025	150.183	128.714	113.984	146.078	165.573	96.631	105.244	138.893	78.08	97.686	111.96	98.245	115.039	106.175	111.334	113.692	137.203	122.618	142.712	120.385
ATP5F1C	25.54	47.399	53.9	30.677	36.577	32.171	46.005	58.355	28.61	37.678	22.129	34.936	47.246	30.973	48.406	29.911	43.02	39.639	35.825	30.094	34.839	38.449	34.436	35.593	48.824	23.358	30.833	34.587	36.562	37.832	36.56	27.126	44.913	39.108	14.397	34.874	41.412	34.811	19.811	37.427	36.439	31.54	42.879	29.218	34.11	37.955	35.688	44.478	27.8
ATP5F1D	29.54	13.983	29.159	27.376	17.87	20.448	23.33	27.319	18.09	27.401	19.345	21.496	26.1	13.651	29.437	25.425	24.326	24.766	24.611	26.61	35.345	19.957	25.918	35.68	19.284	19.339	22.918	14.67	31.506	29.074	24.085	19.596	29.634	43.045	33.223	28.945	34.836	26.237	37.422	33.992	10.043	25.311	26.452	25.88	15.109	28.52	17.524	26.203	15.598
ATP5F1E	0.308	0.745	0.731	0.36	0.357	0.081	1.466	0.79	0.837	0.619	0.269	0.541	1.08	0.984	0.296	0.52	0.649	0.55	0.613	0.167	1.072	0.469	0.753	0.835	0.478	0.878	0.707	1.133	0.303	0.906	0.886	0.785	0.533	0.645	0.765	0.539	0.879	0.456	1.023	1.561	0.789	0.609	0.34	0.355	0.736	0.419	0.789	1.184	0.229
ATP5IF1	16.279	24.238	27.811	13.373	19.255	13.775	20.425	17.634	13.634	23.449	17.203	15.779	23.758	19.401	14.955	14.815	21.134	19.639	18.879	17.632	14.765	22.107	12.833	17.954	24.078	16.592	20.99	6.954	24.247	16.873	14.28	20.666	21.168	24.331	12.219	17.81	20.702	19.189	28.277	19.417	12.889	14.441	13.852	17.414	18.415	22.267	18.795	20.295	15.188
ATP5MC1	12.252	20.586	28.82	12.524	6.05	10.67	13.053	13.045	10.528	14.414	12.992	19.233	18.8	15.709	13.25	13.619	13.441	14.667	19.156	19.168	15.699	22.34	14.469	18.657	11.741	7.14	5.268	20.829	13.234	12.405	11.99	14.332	17.37	19.307	7.903	17.833	21.255	13.447	18.272	25.318	16.836	5.443	13.692	8.318	15.538	21.057	9.732	17.455	6.406
ATP5MC2	25.04	25.677	39.944	22.293	17.827	27.754	27.394	28.295	22.538	26.673	19.981	33.055	34.638	18.474	25.544	24.585	24.669	33.741	30.5	23.049	38.856	30.004	28.726	33.168	18.841	19.405	25.242	13.013	33.902	31.372	25.966	22.996	38.989	38.419	18.617	25.846	35.19	30.737	29.935	27.927	16.673	20.357	24.348	21.073	23.753	28.877	22.614	36.024	23.742
ATP5MC3	7.571	9.547	11.885	5.529	7.037	6.852	8.52	6.564	5.678	7.514	7.149	7.982	9.39	6.714	5.836	6.03	7.751	6.616	8.451	10.449	8.536	9.324	7.704	7.918	7.313	6.004	5.296	4.339	6.26	9.22	9.786	7.95	13.297	12.863	6.49	7.518	11.28	8.877	7.848	8.946	5.312	4.229	9.831	7.194	9.186	5.684	6.34	9.412	6.375
ATP5ME	60.857	57.462	89.223	57.32	82.92	60.159	86.19	52.486	59.517	66.993	46.242	66.195	93.327	59.125	35.312	53.424	57.819	83.218	71.783	53.493	70.54	58.678	61.274	78.791	53.288	54.126	64.586	52.411	52.953	64.283	71.53	49.73	82.333	88.36	64.355	53.883	71.544	62.318	84.882	96.164	30.994	41.631	71.849	56.612	64.768	67.092	55.329	70.64	57.367
ATP5MF	19.798	15.704	37.736	21.781	25.982	14.528	40.072	34.436	16.206	44.476	20.276	26.043	32.018	22.555	19.825	15.446	19.166	27.511	27.85	26.02	25.477	20.067	26.661	20.318	13.986	18.721	12.965	17.602	27.759	20.929	30.29	20.572	36.231	29.611	20.025	23.077	37.985	30.446	28.704	28.137	29.805	13.989	30.154	26.312	19.61	29.257	21.688	17.772	11.522
ATP5MG	41.562	72.789	95.878	53.399	40.994	50.856	68.276	59.754	36.955	48.841	42.137	51.658	86.431	49.719	48.558	38.786	59.154	59.948	49.51	52.851	42.267	69.071	60.828	52.897	60.093	40.315	49.905	38.47	50.74	53.825	64.555	46.609	86.523	71.906	46.436	59.312	86.638	67.826	55.303	60.024	65.874	69.633	59.775	47.233	74.523	109.651	56.716	58.41	52.301
ATP5MGL	0	0	0	0	0	0	0	0	0.43	0	0	0	0	0	0.056	0	0	0	0	0	0	0	0	0	0	0	0	0	0	0.045	0	0	0	0	0	0	0	0	0	0	0	0	0.045	0	0	0	0	0	0.345
ATP5MJ	29.232	35.087	57.084	22.292	29.393	38.938	35.528	40.625	21.255	47.316	17.537	36.292	47.118	24.946	26.426	25.61	32.595	42.181	32.834	33.425	48.295	33.564	35.805	36.577	42.817	31.149	40.858	28.668	45.972	30.327	36.488	28.259	52.457	40.017	15.621	31.846	49.045	54.306	22.146	55.369	34.095	37.737	43.291	26.605	32.485	38.385	36.14	29.225	27.427
ATP5MK	11.106	20.736	22.195	18.178	10.374	13.591	14.526	18.584	12.057	19.337	14.483	13.122	26.637	14.053	15.548	11.607	26.104	22.983	14.094	19.998	17.416	13.465	13.187	19.882	15.469	11.727	12.004	13.094	23	17.157	18.593	17.827	21.025	18.77	4.014	18.729	24.804	31.22	16.031	19.893	17.711	14.386	8.72	12.596	9.957	26.399	12.808	12.95	17.322
ATP5PB	18.982	36.621	36.529	24.755	28.256	22.135	32.28	26.212	20.9	27.424	19.94	26.594	30.204	24.49	22.409	17.943	34.735	28.159	23.088	26.566	18.009	24.762	25.139	25.327	22.747	20.299	26.031	25.528	31.537	24.368	24.036	18.804	33.093	25.776	10.604	20.829	32.129	15.605	19.226	23.746	24.434	25.421	30.924	21.972	22.557	33.99	18.476	27.58	25.748
ATP5PD	29.927	61.407	69.231	43.997	32.652	31.09	57.569	45.699	37.734	74.186	32.688	52.316	55.149	42.042	43.629	32.295	37.977	43.223	39.902	45.873	55.42	45.814	34.741	34.698	36.255	37.181	48.481	34.586	45.641	35.701	45.62	32.672	58.792	47.964	18.002	37.395	63.472	52.777	51.766	48.627	47.184	38.539	43.395	31.221	36.807	87.671	58.952	41.188	41.284
ATP5PF	7.981	13.802	15.608	10.607	8.899	13.665	8.529	12.323	11.328	7.295	9.797	11.145	14.304	9.569	15.771	8.857	13.207	15.781	13.466	16.265	17.291	9.332	11.039	12.945	10.082	6.984	11.734	11.403	20.469	12.115	12.986	11.539	17.975	13.205	6.384	12.529	16.729	5.605	17.87	10.579	10.027	13.616	17.871	8.013	8.726	17.446	8.825	5.562	10.156
ATP5PO	38.879	65.735	90.657	49.187	48.516	52.177	62.315	51.161	42.937	57.297	42.572	57.991	75.365	53.021	53.898	45.927	70.181	58.621	48.165	69.712	52.577	52.279	70.134	67.092	39.437	43.694	46.426	51.131	83.138	54.903	59.694	38.566	79.879	65.898	28.284	49.903	70.871	35.439	53.442	52.299	49.529	36.103	67.24	47.675	49.834	74.873	50.627	77.819	54.424
ATP6	1950.769	3336.704	4336.234	2915.797	1670.7	2398.629	2757.095	2779.632	1918.354	3379.35	3206.41	3051.251	3468.157	1465.145	3187.443	2349.868	3296.023	2623.613	2534.932	3480.742	3377.058	3376.324	3037.268	3965.667	3325.691	1623.844	2379.899	1687.154	1953.711	3799.641	2943.802	3056.086	2978.783	2494.388	1283.115	2342.546	2484.012	4791.146	4839.516	3192.141	2554.491	4685.599	3144.12	1989.705	2849.514	4284.092	3077.718	2365.449	2807.827
ATP6AP1	47.892	41.852	41.789	36.928	44.398	43.881	44.679	45.546	52.564	59.664	46.403	54.239	59.259	52.447	36.524	41.531	51.088	53.587	45.05	39.125	40.742	49.431	43.797	43.847	40.471	44.941	43.436	32.415	45.242	58.75	46.65	53.066	40.932	61.678	59.089	49.485	44.116	38.172	52.112	59.799	29.807	38.161	35.717	51.782	33.726	34.644	42.095	45.313	42.88
ATP6AP2	30.494	36.703	33.891	42.822	38.198	41.911	41.035	38.455	38.793	59.773	41.457	40.93	44.393	39.866	34.44	29.822	47.227	49.571	31.613	33.071	17.194	33.574	29.618	37.511	38.085	29.405	41.215	36.009	49.939	40.265	38.344	37.103	42.646	27.8	15.006	29.707	38.043	14.071	25.297	19.601	39.524	42.266	51.224	33.351	35.294	39.522	41.003	44.628	42.949
ATP6V0A1	5.63	7.785	8.255	5.22	11.408	6.025	8.435	9.267	10.273	12.355	10.072	7.879	9.978	9.502	7.179	7.722	9.554	6.391	5.691	6.218	2.549	5.716	7.697	5.691	7.741	6.714	8.334	8.471	9.638	6.381	8.948	8.203	5.357	8.689	8.357	9.371	5.925	2.792	13.944	15.944	13.208	6.776	7.64	8.305	4.545	8.209	10.072	6.179	7.215
ATP6V0A2	1.685	4.917	3.968	3.281	2.812	4.11	3.569	3.606	3.125	2.068	2.658	2.624	2.796	3.268	0.774	2.749	3.032	2.992	2.546	3.949	1.448	3.031	2.775	3.643	2.198	2.706	2.208	1.133	2.874	3.188	2.952	3.495	2.241	3.299	1.389	0.961	2.511	0.648	3.779	2.402	2.906	2.308	4.668	2.8	2.574	1.841	3.973	2.501	2.581
ATP6V0A4	0	0	0	0	0	0	0	0	0	0	0	0	0	0	0	0	0	0	0.039	0	0.014	0	0	0	0	0	0.011	0	0	0	0	0	0	0	0	0	0	0	0	0	0	0.011	0	0	0	0	0	0	0
ATP6V0B	96.636	119.101	111.333	99.909	199.437	114.606	130.878	141.938	126.964	152.301	109.748	125.317	138.617	149.678	102.045	90.192	129.277	134.906	110.723	78.48	89.773	103.253	114.62	108.501	90.968	112.074	131.297	124.527	114.641	140.012	156.654	134.246	134.966	146.761	168.55	132.629	122.822	100.344	119.288	316.17	146.368	64.058	81.258	158.818	105.317	122.4	119.001	142.867	127.809
ATP6V0C	238.638	120.881	156.064	168.037	145.965	177.992	152.457	159.527	151.572	143.318	127.69	210.001	146.373	170.722	177.584	230.808	138.429	152.418	209.431	148.677	175.154	149.696	270.284	200.311	182.561	233.403	151.577	133.204	136.874	234.029	207.795	192.685	196.738	219.4	300.668	295.4	213.365	260.253	245.119	213.857	199.122	185.757	142.204	257.466	162.103	153.192	156.912	168.456	199.302
ATP6V0D1	88.022	63.465	74.685	67.106	75.63	86.429	84.58	74.143	106.507	99.703	65.854	99.244	89.721	94.108	63.158	71.904	78.211	91.387	91.892	72.325	44.015	73.462	70.088	71.467	91.048	93.557	106.646	71.211	80.965	94.662	77.946	70.992	74.801	88.024	98.494	84.797	84.574	99.77	78.435	114.556	88.911	66.359	60.56	84.435	73.259	62.089	63.139	98.819	85.275
ATP6V0D2	0	0	0	0	0	0	0	0	0	0	0	0	0	0	0	0	0	0	0	0	0	0	0	0	0	0	0	0	0	0	0	0	0	0	0	0	0	0	0	0	0	0	0	0	0	0	0	0	0
ATP6V0E1	66.814	70.342	93.893	58.164	36.683	67.915	81.195	67.214	78.383	96.172	64.914	77.459	95.267	75.997	80.711	63.514	84.663	64.105	84.779	60.233	54.063	71.76	66.557	65.936	87.033	67.112	77.171	57.9	79.673	81.295	64.452	63.33	79.51	72.49	55.528	88.578	88.874	109.032	55.761	77.24	56.565	42.465	73.81	64.345	49.864	73.096	67.682	61.199	60.3
ATP6V0E2	5.512	3.704	8.003	5.306	2.294	3.936	2.852	2.784	4.281	5.188	3.505	4.369	7.829	2.933	4.716	4.761	4.517	5.352	5.676	5.628	3.327	6.772	8.366	8.011	4.385	3.257	5.303	0.909	14.127	8.347	3.399	4.069	5.315	5.847	3.287	2.417	4.113	4.382	7.325	4.657	3.92	4.719	6.826	2.37	4.255	6.194	3.675	5.646	3.603
ATP6V1A	10.006	21.204	7.486	17.959	16.119	13.323	19.162	15.265	20.205	17.674	18.77	16.149	17.383	19.733	16.069	12.939	19.65	15.399	13.926	9.946	6.352	12.929	11.682	12.092	16.727	14.257	16.329	13.853	19.694	12.725	12.153	13.96	9.636	10.67	8.003	13.032	14.533	7.925	12.324	6.56	20.492	13.968	19.95	13.724	13.39	14.412	15.85	16.448	21.017
ATP6V1B1	0	0	0	0	0	0	0	0	0	0	0	0	0	0	0	0	0	0.016	0	0	0	0	0	0	0	0	0	0	0	0	0	0	0	0	0	0	0	0	0	0	0.017	0	0	0	0	0	0	0	0
ATP6V1B2	57.389	57.544	53.319	46.506	72.333	42.263	63.805	61.525	94.342	93.597	67.456	70.834	77.268	88.61	51.153	46.562	68.296	57.668	65.31	47.992	20.294	66.201	53.493	56.431	87.037	82.089	72.096	57.452	90.844	52.307	56.738	55.074	48.888	57.426	37.991	67.664	69.292	42.646	60.685	53.319	61.605	31.579	69.754	56.558	60.015	40.221	58.256	56.783	53.181
ATP6V1C1	3.189	4.624	4.901	5.223	5.091	7.059	6.095	5.138	9.906	6.934	5.748	4.811	7.312	5.5	5.316	3.199	8.338	3.532	5.437	3.091	2.1	5.211	4.411	4.154	7.09	3.324	5.911	3.333	7.316	4.471	5.414	4.44	3.319	3.085	2.599	3.243	4.324	0.211	5.756	3.931	6.182	7.41	7.695	5.025	5.256	5.331	5.894	4.17	3.825
ATP6V1C2	0.037	0.333	0	0	0	0.108	0.197	0	0.278	0.022	0.02	0.026	0	0	0	0.057	0	0	0.087	0.233	0.016	0	0	0.156	0	0.054	0.012	0	0	0.239	0.147	0.168	0.147	0.114	0.121	0.353	0.086	0	0.222	0.321	0	0	0.083	0.418	0	0.087	0	0	0
ATP6V1D	6.127	8.677	5.943	13.763	10.556	8.777	13.728	5.865	8.98	13.37	11.907	7.687	14.572	11.131	12.156	5.453	12.542	9.987	8.888	5.824	4.637	9.001	8.104	8.045	12.188	7.197	8.407	7.493	16.675	8.158	7.369	6.585	6.563	6.881	3.454	8.063	12.11	4.975	4.351	4.791	7.906	6.13	10.702	10.676	6.474	11.367	10.435	8.338	9.749
ATP6V1E1	33.168	51.747	42.401	35.659	56.267	55.195	56.548	51.514	45.539	49.007	34.41	48.54	68.975	39.724	34.815	28.56	49.977	44.753	41.661	41.422	26.758	55.125	34.689	36.13	41.342	31.911	47.717	43.623	45.425	39.668	42.547	34.088	41.737	46.063	27.172	52.037	52.464	51.346	39.076	62.821	44.329	26.821	50.047	40.275	41.234	67.805	46.991	52.508	52.468
ATP6V1E2	0.572	0.961	1.105	1.984	0.325	0.434	1.101	0.967	0.928	0.855	1.431	1.174	2.161	0.715	3.071	1.341	1.373	1.632	1.787	1.083	0.84	2.237	2.025	1.089	0.862	1.259	0.94	0.884	0.885	0.961	0.761	0.485	1.572	1.219	0.851	0.532	1.269	0.266	1.116	0.277	1.026	1.124	1.06	0.661	1.504	0.977	1.367	2.254	1.393
ATP6V1F	50.7	51.902	56.246	31.997	42.328	39.179	61.869	42.762	42.374	47.217	43.511	61.611	65.524	45.33	33.758	42.384	46.133	47.981	58.317	37.587	42.432	50.907	45.217	47.046	39.373	34.79	45.223	46.111	45.853	55.367	49.775	43.885	69.385	74.081	49.148	48.859	52.98	53.22	33.123	49.543	56.408	44.471	41.22	49.578	46.193	39.026	42.549	45.223	41.368
ATP6V1FNB	0.044	0.337	0.36	0.134	0	0.011	0.176	0.2	0.389	0	0	0.149	0.178	0.121	0	0.081	0	0.207	0.048	0	0	0.079	0.12	0.129	0	0	0.405	0	0	0.231	0.066	0.037	0.019	0.028	0.162	0	0.077	0.259	0	0	0	0	0.465	0	0.162	0.01	0.234	0.204	0.062
ATP6V1G1	23.979	40.869	53.751	45.255	35.309	34.455	47.636	45.566	27.383	35.506	32.551	33.501	56.905	40.828	30.149	20.663	45.941	41.773	27.303	40.932	19.675	37.105	23.213	32.279	49.826	29.242	37.126	35.774	47.831	31.2	44.485	30.339	45.072	33.02	17.107	24.991	46.43	25.858	23.547	34.16	46.296	43.98	55.183	27.344	44.262	50.527	51.201	55.713	41.902
ATP6V1G2	0.173	1.246	1.493	0	1.45	0.673	1.913	0	0.557	0	1.007	0.39	0.81	0	0	0.317	0.83	0.361	0.279	0	0	0.312	0.373	1.356	0.051	0	0.603	1.926	0	0.315	0.614	0.343	0.196	0.266	0.17	0.876	0.202	2.037	0	0.482	1.545	0	2.194	0.474	0	0	0	0	0.093
ATP6V1G3	0	1.814	0	0	0	0	0	1.147	0	0	0	0	0	0	0	0	0	0	0	0	0	0	0	0	0	0	0	0	0	0	0.268	0	0.214	0	0	0	0.055	0	0	0	0	0	0	0	0	0	0.816	0	0
ATP6V1H	3.369	5.605	5.058	4.19	3.543	4.394	8.008	3.979	4.523	6.735	4.595	4.678	6.135	4.033	5.721	3.405	6.787	2.022	5.75	4.153	4.385	7.055	5.027	4.668	7.698	3.184	5.637	3.289	2.765	4.567	4.834	5.976	3.692	5.122	2.947	6.231	6.39	2.743	5.518	5.955	6.288	3.699	7.055	5.408	6.189	6.313	5.321	4.27	5.877
ATP7A	0.932	3.037	1.261	2.736	2.782	1.213	1.512	1.023	1.942	2.763	2.197	1.191	1.614	2.551	1.129	1.059	2.529	1.278	1.13	1.399	0.006	1.414	0.986	0.755	2.573	1.026	1.478	0.913	1.747	1.24	1.272	1.428	0.911	0.819	0.744	0.853	0.883	0.232	1.605	2.309	3.044	1.418	1.879	1.738	1.527	1.718	1.271	2.031	1.689
ATP7B	0.034	0.278	0.081	0.266	0.214	0.134	0.124	0.188	0.077	0.069	0.435	0.179	0.029	0.116	0.301	0.069	0.182	0.117	0.124	0.142	0.171	0.09	0.144	0.162	0.311	0.067	0.147	0	0	0.13	0.067	0.073	0.123	0.107	0.114	0.111	0.096	0.074	0.07	0	0.271	0.173	0.041	0.193	0.217	0.261	0.038	0.108	0.033
ATP8	583.882	1113.677	1167.359	923.112	437.161	792.725	930.462	839.259	582.954	754.99	1049.484	653.606	800.101	496.643	994.565	754.429	1063.297	851.392	583.881	845.26	451.998	663.702	553.33	1320.528	878.512	405.139	744.602	455.478	576.151	1051.888	773.327	751.789	669.773	495.539	167.581	512.67	679.171	797.562	734.359	275.77	866.06	1725.582	901.886	599.633	787.586	952.502	866.803	727.052	1056.806
ATP8A1	3.575	10.476	5.828	6.606	7.234	6.964	5.84	4.495	5.765	4.11	7.799	6.344	7.27	6.658	5.932	6.577	5.672	6.348	4.357	5.879	1.225	6.846	3.154	4.923	5.382	3.971	7.756	4.945	3.85	7.6	4.921	5.895	4.445	5.326	1.636	1.943	3.666	1.219	2.363	3.678	4.822	5.827	8.075	3.143	5.741	7.458	5.913	9.336	7.681
ATP8A2	0.009	0	0	0	0.002	0.009	0	0	0.011	0	0.081	0.009	0.022	0.028	0	0.016	0.076	0.038	0.043	0.191	0.006	0	0.04	0.05	0.035	0.044	0.02	0	0.224	0.009	0.009	0.03	0.04	0.017	0.002	0.032	0.002	0	0.05	0.079	0.002	0.078	0	0.062	0	0	0.058	0.002	0.002
ATP8B1	0	0	0	0	0	0	0	0	0.01	0	0	0	0	0.211	0	0	0.012	0	0.039	0	0.016	0	0	0	0	0.07	0.032	0	0	0	0.022	0	0	0.032	0	0	0.05	0	0	0	0	0	0	0	0	0.006	0	0	0.016
ATP8B2	10.635	18.557	13.288	21.862	10.747	14.256	19.054	11.963	16.045	12.181	19.596	13.379	18.441	7.147	14.834	15.26	13.61	16.79	20.123	14.213	4.263	17.154	13.184	12.247	17.899	8.768	13.952	9.765	16.485	15.223	10.79	15.397	10.297	15.595	12.084	6.631	13.664	5.173	6.857	4.284	12.496	15.216	20.259	11.961	9.44	17.018	9.356	12.922	8.387
ATP8B3	0.488	0.789	0.199	0.48	0.408	0.726	0.688	1.035	0.764	1.027	0.448	0.337	0.519	0.356	0	0.282	0.146	0.595	0.399	0.153	0.021	0.424	0.485	0.235	1.313	0.195	0.687	0	1.054	0.628	0.408	0.697	0.283	0.831	0.748	0.921	0.284	0	0.803	0.196	1.015	0.326	0.254	0.377	0.496	0.862	0.489	1.497	0.544
ATP8B4	0.413	1.626	0.799	0.224	1.351	0.744	0.621	0.76	0.844	0.725	1.398	0.86	0.974	0.942	0.542	0.424	0.871	0.757	0.624	0.612	0.15	0.729	0.297	0.626	0.285	0.614	0.678	0.483	0.774	0.777	0.495	0.745	1.067	0.608	0.343	1.029	0.521	0.362	0.599	1.313	0.671	0.515	1.173	0.417	0.206	0.622	0.531	0.719	0.437
ATP9A	0.833	1.242	1.268	0.883	0.661	1.046	0.834	0.544	1.001	0.085	1.61	1.146	0.542	1.564	0.919	0.642	0.479	1.361	0.968	1.601	0.472	0.147	0.292	0.796	1.108	0.687	0.406	0	0.447	1.06	0.698	0.499	0.49	0.611	0.383	0.34	0.925	0.709	0.586	0.263	1.057	1.09	0.358	0.436	0.939	0.894	0.272	0.589	0.75
ATP9B	1.079	1.603	1.744	1.877	1.148	1.041	1.306	0.772	1.346	0.942	2.049	0.918	1.45	1.018	1.082	1.051	1.215	1.068	1.062	1.03	0.373	1.245	1.2	1.008	1.296	0.692	1.238	0.586	2.076	1.17	1.038	1.198	1.251	1.472	0.938	0.486	1.229	0.814	0.854	0.955	0.729	1.346	1.639	1.129	1.018	1.163	1.105	1.083	0.959
ATPAF1	1.699	4.704	2.818	2.639	3.326	2.917	3.277	2.036	2.69	2.738	3.11	3.262	4.743	1.856	3.628	2.857	2.037	4.909	3.526	3.733	2.676	4.391	3.615	3.632	2.466	2.541	4	3.049	4.573	3.253	2.332	3.303	2.678	3.956	1.835	2.788	3.012	1.336	2.575	2.07	2.057	1.323	4.67	2.209	2.769	5.144	2.769	2.572	2.551
ATPAF2	3.622	2.377	3.976	3.718	3.863	2.334	3.15	2.844	3.283	3.547	3.819	4.593	4.661	3.369	2.462	3.426	3.595	3.045	3.757	2.097	2.705	4.352	2.796	3.487	2.248	2.034	2.575	0.55	1.162	4.231	3.283	3.206	5.332	4.516	2.892	2.245	3.381	5.171	3.808	5.999	3.092	2.122	5.062	4.374	2.53	4.836	6.747	4.082	2.395
ATPSCKMT	0.465	3.675	0.989	0.39	0.467	1.105	0.742	0.535	0.592	1.383	1.782	0.965	1.226	0.79	0.201	0.85	0.864	0	0.787	0.604	0.572	1.515	0.844	0.246	1.521	0.524	0.798	1.462	0.6	0.552	1.214	0.83	0.926	0.632	0.329	1.116	1.231	0	0.864	1.548	0.722	0.297	0.433	1.364	0.844	2.253	1.305	0.015	0.569
ATR	2.097	5.795	3.669	3.894	4.731	3.822	2.765	1.85	3.128	2.944	3.66	2.299	4	1.974	1.713	2.539	3.013	3.024	2.572	2.858	0.968	3.79	2.516	3.279	3.009	1.643	3.362	0.775	2.772	2.692	3.197	3.236	2.738	3.251	0.88	1.22	2.169	1.54	2.836	2.172	2.977	2.608	2.753	2.071	2.742	3.23	2.755	2.911	3.221
ATRAID	17.691	25.191	39.595	23.391	20.842	23.071	26.982	27.797	17.039	22.38	7.967	24.019	34.164	13.393	25.027	17.936	18.313	27.947	19.598	25.728	19.923	21.162	20.953	24.986	22.535	12.476	20.096	9.864	25.783	22.677	18.509	18.324	29.353	26.553	13.878	13.637	23.356	29.047	19.118	22.086	18.41	21.865	21.253	14.035	23.426	28.048	14.561	26.499	19.435
ATRIP	0.195	0.304	0.199	0.279	0.442	0.115	0.135	0.171	0.095	0.656	0.405	0.097	0.546	0.317	0.344	0.247	0.084	0.491	0.148	0	0	0.076	0.034	0.313	0	0.037	0	0	0.533	0.071	0.489	0.108	0.158	0.298	0.041	0.143	0.148	0	0.247	0.565	0	0.33	0	0.098	0.134	0.665	0.242	0.556	0.246
ATRN	2.429	2.978	3.406	2.155	2.249	2.944	2.1	3.581	2.25	3.335	3.034	2.878	2.914	1.838	1.542	2.359	3.034	2.379	2.247	2.56	1.322	2.869	2.115	3.917	2.792	2.118	2.718	1.855	3.041	3.218	2.28	2.179	2.488	3.059	1.564	1.237	2.054	0.975	1.572	1.125	2.054	3.722	3.536	1.425	2.454	2.447	1.227	3.091	2.557
ATRNL1	0	0	0.028	0	0	0	0.025	0	0	0.001	0	0	0.014	0	0	0	0	0.011	0	0.004	0	0	0	0	0	0	0.002	0	0	0.001	0	0	0.012	0	0	0.006	0	0	0	0	0.002	0	0.004	0	0.014	0	0	0	0
ATRX	2.463	8.212	4.755	6.125	6.451	4.886	5.708	3.719	6.977	5.353	9.754	3.923	6.495	4.926	5.465	3.956	7.539	5.481	3.788	4.81	0.72	5.385	1.746	3.148	7.54	2.984	6.302	2.52	7.488	4.045	4.181	5.225	3.075	3.032	1.719	2.766	3.076	0.963	3.43	4.458	5.82	4.83	7.184	3.879	3.237	5.069	6.014	5.226	5.663
ATXN1	3.508	6.009	4.336	6.019	4.058	5.551	6.416	4.023	7.254	7.764	8.429	4.773	5.016	5.156	4.456	4.011	5.87	6.308	4.901	3.398	2.343	3.897	2.52	3.2	5.988	3.299	4.988	3.25	6.243	4.757	4.113	6.036	2.707	4.391	3.612	3.249	3.269	1.328	3.217	2.71	6.132	4.529	5.38	5.048	2.933	4.565	5.115	4.43	5.357
ATXN10	7.494	14.095	11.328	10.545	9.205	6.504	9.358	11.348	8.405	12.574	7.549	11.195	13.564	7.157	5.793	8.072	8.001	11.308	8.493	11.048	4.37	14.744	8.512	10.25	10.134	7.624	10.035	6.539	13.949	10.43	9.152	9.898	10.296	11.588	5.589	6.531	9.99	4.483	7.619	8.002	8.809	10.421	9.064	5.596	8.978	7.548	10.431	11.506	10.104
ATXN1L	15.654	19.543	9.392	22.677	18.564	17.127	13.792	13.606	20.425	12.453	16.743	17.157	13.68	18.363	10.829	15.881	18.567	18.967	12.937	14.688	5.068	13.14	6.597	12.588	18.466	14.344	11.078	8.37	13.423	19.042	17.837	20.132	11.47	16.055	12.04	6.933	8.345	3.028	6.387	9.587	21.541	13.971	13.488	14.013	9.491	7.48	13.891	18.614	21.053
ATXN2	1.845	4.021	2.557	4.638	2.774	2.746	4.885	1.912	4.566	4.267	4.871	2.552	4.179	1.744	2.998	2.517	5.082	2.307	2.804	3.106	0.892	2.324	3.27	2.025	4.302	1.443	4.705	3.86	4.179	3.402	2.526	4.329	2.024	2.259	2.61	1.772	2.633	2.063	3.301	1.273	2.361	3.646	5.79	3.374	2.957	4.488	2.571	2.372	2.861
ATXN2L	25.233	38.188	30.051	31.583	43.017	30.275	34.111	34.642	29.337	29.7	49.116	29.503	33.542	19.558	30.024	26.036	28.574	30.051	26.772	32.681	16.505	31.981	31.351	31.291	36.294	17.937	34.068	19.885	29.801	34.937	31.873	38.075	24.979	37.549	28.106	18.817	22.753	31.807	34.458	37.186	25.582	35.469	41.322	30.046	26.79	27.884	37.204	34.653	25.492
ATXN3	1.106	2.842	1.104	2.205	3.625	1.574	2.534	1.438	2.186	2.397	2.635	1.508	1.69	1.69	1.444	1.335	1.797	2.17	0.828	1.419	0.547	1.174	1.876	1.139	0.818	0.643	1.743	1.147	2.643	1.603	1.965	1.983	1.398	1.614	0.827	0.942	1.117	0.392	3.185	1.995	1.772	1.609	3.037	1.777	1.517	2.102	2.171	2	2.705
ATXN3L	0	0	0	0	0	0	0	0	0	0	0	0	0	0	0	0	0	0	0	0	0	0	0	0	0	0	0	0	0	0	0	0	0	0	0	0	0	0	0	0	0	0	0	0	0	0	0	0	0
ATXN7	8.904	16.286	7.381	16.726	11.277	10.664	10.783	8.961	15.866	11.215	18.737	9.235	10.914	12.437	8.683	8.779	13.758	9.905	7.332	8.395	2.088	7.05	2.848	6.865	12.348	6.674	10.916	6.296	13.185	10.492	12.467	11.737	6.569	8.717	6.196	6.352	4.936	2.559	4.523	5.353	14.162	12.927	13.144	9.875	7.707	12.195	13.374	13.458	16.005
ATXN7L1	1.231	2.867	1.707	2.806	0.842	2.015	1.661	2.476	2.31	1.975	3.715	1.684	2.364	0.962	1.548	1.852	2.747	2.179	2.091	1.52	0.556	1.679	1.283	1.745	2.108	0.98	1.79	1.362	2.302	1.721	1.98	2.596	1.195	2.188	1.469	1.378	1.613	0.614	2.019	0.743	2.201	2.535	3.07	1.696	1.934	2.297	2.709	2.109	2.065
ATXN7L2	1.45	1.967	2.059	2.358	2.509	0.788	2.584	3.28	2.08	0.731	2.862	1.854	2.052	1.706	1.682	1.976	2.032	0.717	1.679	2.715	1.442	1.543	2.083	1.656	2.842	0.954	2.386	1.703	1.64	2.475	1.969	1.835	1.386	2.774	1.445	1.196	1.257	1.131	1.422	2.074	1.309	1.837	3.68	1.683	1.017	1.805	1.425	1.341	2.052
ATXN7L3	24.912	27.782	27.096	31.484	30.877	30.457	30.014	30.971	39.135	24.458	34.624	32.376	29.63	29.343	27.91	29.878	31.607	39.178	26.968	27.159	10.497	28.133	21.814	27.256	27.52	23.722	28.269	23.788	31.844	34.239	31.411	27.991	23.271	31.864	28.286	17.196	22.952	18.13	22.124	20.921	26.865	29.53	24.316	25.104	18.7	20.892	26.321	32.215	30.336
ATXN7L3B	10.251	12.037	12.505	13.748	9.442	12.49	10.076	8.517	8.836	9.851	7.41	10.685	14.757	9.321	11.286	11.855	10.844	12.277	11.113	13.313	4.867	11.034	8.065	12.429	9.758	7.311	10.428	10.284	11.928	12.864	9.623	10.468	10.704	11.886	5.167	4.726	8.699	4.376	6.058	5.435	8.961	9.802	8.204	7.749	10.921	10.213	8.854	11.563	10.897
AUH	0.894	2.166	1.689	1.631	2.531	1.391	2.015	1.2	1.39	2.034	2.306	1.196	1.964	1.464	1.69	1.094	1.799	1.041	1.157	1.604	0.469	1.305	1.158	1.298	1.451	1.003	1.713	1.613	1.252	1.554	1.248	2.203	1.589	1.285	0.489	0.782	1.017	0.309	1.21	1.379	1.67	0.36	1.89	1.177	0.964	1.557	1.677	1.691	1.838
AUNIP	0.071	0	0	0	0	0.241	0.17	0	0	0	0	0.037	0.099	0.323	0	0.097	0	0	0.016	0	0.023	0	0	0	0	0	0.018	0	0	0	0.136	0.075	0.03	0.238	0	0.111	0.077	0	0.08	0	0	0	0	0	0	0.031	0	0	0.014
AUP1	76.089	125.11	105.587	83.716	131.172	79.398	106.769	94.019	80.409	105.759	89.32	75.022	117.029	67.513	71.183	76.887	87.694	72.793	79.039	79.44	65.668	73.562	77.569	87.356	79.348	61.482	69.446	70.145	84.396	97.853	75.548	93.611	88.914	104.942	63.198	61.301	81.327	93.29	106.696	178.092	78.504	61.255	96.622	64.58	81.409	93.662	97.193	103.169	72.217
AURKA	0.198	0	0.642	0.32	0.071	0.275	0.407	0.63	0.137	0.444	0.528	0.309	0.795	0.776	0	0.285	0.534	0.506	0.397	0	0.722	0.382	0.225	0.435	0	0.494	0	0.504	0.414	0.083	0.265	0.108	0.541	0.237	0.083	0.354	0.507	0.061	0.445	0.158	0.558	0	0	0.137	0	0	0.223	0.957	0.103
AURKAIP1	31.598	38.357	50.47	30.909	47.058	34.611	45.318	49.884	41.479	43.169	40.243	35.194	53.63	45.842	39.804	36.176	45.409	44.692	34.114	31.104	35.345	34.749	37.103	39.724	37.878	36.67	42.944	31.527	31.594	40.175	36.193	36.7	38.931	50.815	45.144	39.38	40.278	41.777	49.051	67.678	36.617	27.573	33.16	39.105	25.448	42.624	42.656	40.097	33.745
AURKB	0.29	2.714	1.446	0.797	4.804	0.211	3.491	0.928	1.572	0.842	0.509	1.078	0.745	1.389	0.756	0.641	0.76	0.95	0.996	0.171	1.294	1	0.24	1.331	1.527	0.29	1.226	0.591	0	1.381	1.048	1.374	0.698	1.134	0.851	0.409	0.632	0.878	2.846	4.53	0.726	1.763	4.161	1.705	1.856	2.818	2.234	0.715	0.292
AURKC	0.1	1.852	0.663	0	0.534	0.71	0.477	0.504	0.107	2.228	0	0.207	0.14	0.576	0.901	0.152	1.105	0	0.554	0	1.695	1.674	0.891	1.081	1.109	0	1.686	1.034	0	0.586	0.678	0.931	0.79	0.473	0.39	0	0.435	0	1.268	0.987	1.996	0	0	1.542	0	2.437	0	0.184	0.134
AUTS2	1.313	1.417	1.21	1.964	1.22	0.982	0.919	1.161	1.525	2	1.541	0.638	1.038	1.391	1.321	1.595	0.661	1.824	0.927	1.763	0.802	1.76	0.58	2.064	1.532	0.814	0.416	0.815	2.548	1.928	1.15	2.146	1.495	2.341	1.611	0.612	0.808	0.466	1.329	0.562	1.043	1.345	1.127	0.808	2.062	1.193	1.478	1.816	1.857
AVEN	1.089	0.559	1.072	1.781	1.296	1.329	1.663	1.069	0.837	2.411	1.614	1.404	1.636	1.036	1.848	0.995	0.754	2.001	1.432	2.526	1.051	1.329	1.437	1.925	1.406	0.712	2.398	0	0.511	1.372	1.137	1.809	1.703	1.538	0.715	0.763	1.167	0.998	0.454	0.967	0.379	0.416	1.864	1.473	2.979	0.879	0.834	1.28	1.342
AVIL	1.043	3.291	2.473	1.538	4.714	1.589	4.113	4.911	3.825	4.021	3.562	2.941	3.012	3.831	3.168	2.52	3.482	4.463	2.109	2.66	1.962	0.508	1.403	2.551	6.995	2.886	3.808	4.97	6.961	1.555	2.203	3.936	1.348	0.833	2.239	1.703	2.787	1.833	3.256	1.871	5.365	0.621	5.073	2.193	1.681	0.998	3.323	3.099	3.205
AVL9	3.449	6.082	3.621	3.755	5.808	4.975	5.348	3.938	5.339	6.617	6.929	4.316	4.685	2.728	4.495	3.292	5.723	6.34	3.727	5.469	1.206	4.28	3.302	4.698	5.724	3.876	3.715	4.471	4.434	4.266	3.496	4.399	2.741	3.866	2.285	3.237	3.083	1.741	4.914	3.223	4.701	4.137	5.753	3.3	2.463	5.148	4.852	4.347	4.144
AVP	0	0	0	0	0	0	0	0.201	0	0	0	0	0	0	0	0	0	0	0.07	0	0	0	0	0	0	0	0.02	0	0	0	0	0	0	0.067	0	0	0.035	0	0	0	0	0	0	0	0	0	0	0	0
AVPI1	4.038	3.848	2.82	5.633	3.15	3.681	2.047	1.406	1.972	1.045	2.787	1.641	3.347	3.385	0.853	2.943	1.862	3.85	2.655	0.514	4.868	5.498	0.704	2.612	0.694	0.773	2.008	0.91	2.788	3.071	2.899	3.126	2.571	2.697	2.188	1.168	1.88	1.633	2.907	1.316	0.384	0	4.029	0	3.818	2.506	4.589	4.769	4.553
AVPR1A	0.007	0	0.274	0.262	0	0.107	0.066	0.042	0.077	0	0.167	0.078	0	0.025	0	0.126	0	0	0.066	0.032	0.245	0	0.123	0.106	0	0.225	0	0	0	0.098	0.088	0.111	0.053	0.035	0	0.074	0.09	0.029	0.123	0.038	0.323	0.191	0	0.053	0.333	0	0	0	0.222
AVPR1B	0	0	0	0	0	0	0	0	0	0	0	0	0	0	0	0	0	0	0	0	0	0	0	0	0	0	0	0	0	0.007	0	0	0	0	0	0	0	0	0	0	0	0	0	0	0	0	0	0	0
AVPR2	0.133	0	0	0	0.133	0.086	0	0	0	0	0	0	0	0	0	0.121	0	0.613	0.058	0	0	0	0	0.32	0	0	0	0	0	0	0.188	0.188	0.226	0.204	0	0	0.019	0	0.398	0.041	0	0	0	0	0	0	0	0.328	0
AWAT1	0	0	0	0	0	0	0	0	0	0	0	0	0	0	0	0	0	0	0	0	0	0	0	0	0	0	0	0	0	0	0	0	0	0	0	0	0	0	0	0	0	0	0	0	0	0	0	0	0
AWAT2	0	0	0	0	0	0	0	0	0	0	0	0	0	0	0	0	0	0	0	0	0	0	0	0	0	0	0	0	0	0	0	0	0	0	0	0	0	0	0	0	0	0	0	0	0	0	0	0	0
AXDND1	0	0.343	0	0	0.059	0	0.031	0	0	0	0	0.01	0	0	0	0	0.009	0	0.043	0	0.062	0	0	0	0	0	0.01	0	0	0	0	0.042	0	0	0	0	0.119	0	0	0	0	0	0.008	0	0	0	0	0	0
AXIN1	18.484	19.065	16.7	15.533	14.776	18.283	13.848	16.717	16.462	17.479	17.478	19.719	20.871	14.544	15.477	18.191	13.664	19.733	19.162	17.039	8.127	24.79	13.111	19.689	14.74	13.373	15.507	11.805	16.362	18.316	15.731	17.944	17.249	22.744	20.147	11.984	15.823	10.374	16.057	12.339	12.112	15.251	15.844	14.174	13.385	13.571	14.646	13.976	13.812
AXIN2	1.154	2.058	3.145	2.167	1.653	2.239	1.885	1.647	2.887	1.69	1.483	0.99	2.833	0.61	2.984	1.701	1.722	2.152	1.715	2.855	0.983	1.746	1.659	1.616	2.241	2.339	1.59	0.265	2.395	1.938	0.994	1.114	2.005	2.406	0.552	0.461	1.422	0.655	1.784	1.24	2.254	2.566	2.585	1.207	1.155	2.747	1.14	1.346	3.303
AXL	0.088	0	0.175	0.403	0.009	0.051	0.294	0.142	0.007	0.008	0.555	0.036	0.228	0.104	0	0.016	0.095	0.94	0.062	0	0.291	0.332	0	0.285	0.015	0.01	0.384	0	0	0.184	0.104	0	0.127	0.074	0.06	0.063	0.122	0	0.246	0.244	0	0	0	0	0.249	0	0.406	0.008	0.057
AZGP1	0	0	0	0	0	0	0	0	0	0	0	0	0	0	0	0	0	0	0	0	0	0	0	0	0	0	0	0	0	0	0	0	0	0	0	0	0	0	0	0	0	0	0	0	0	0	0	0	0
AZI2	2.312	7.199	2.904	4.179	5.064	4.526	4.918	4.645	4.519	7.513	3.925	3.424	4.491	3.64	3.423	1.786	5.615	5.425	2.986	3.197	1.757	3.225	2.537	3.061	1.972	2.791	5.129	4.137	4.699	2.848	3.73	3.696	3.27	2.969	1.126	2.589	3.381	1.491	2.683	3.003	3.987	5.366	4.599	3.769	2.944	4.076	4.325	3.75	3.374
AZIN1	13.231	17.968	13.778	28.274	14.232	22.047	21.503	16.467	18.72	17.665	17.99	17.375	19.02	18.998	8.44	14.873	20.046	16.707	14.412	13.727	6.122	18.176	11.195	15.151	16.437	17.213	13.408	11.728	26.256	21.402	20.877	18.238	16.356	14.002	6.695	12.991	14.985	7.455	9.294	9.114	20.572	18.104	18.364	13.597	13.595	15.622	15.767	22.453	27.151
AZIN2	0.073	0.755	0.197	0.273	0.522	0.153	0.396	0.336	0.529	0.221	0.417	0.289	0.119	0.077	0.328	0.171	0.467	0.697	0.186	0.128	0.008	0.098	0.276	0.415	0.908	0.244	0.229	0.094	0	0.269	0.134	0.246	0.246	0.355	0.373	0.113	0.374	0.168	0.536	0.455	0	0.516	0.567	0.263	0.471	0.491	0.313	0.134	0.224
AZU1	3.491	3.051	1.283	1.882	13.353	1.556	1.882	7.099	1.25	2.053	4.053	8.806	0.694	13.082	2.114	3.966	2.499	2.949	2.233	5.55	2.705	1.358	2.155	2.768	1.656	3.75	0.047	5.714	0.775	5.111	2.165	4.043	17.696	21.457	2.537	5.594	8.762	0	9.946	14.662	1.903	3.101	9.712	5.924	1.737	4.249	2.616	0.523	1.255
B2M	1612.949	2533.418	2564.963	2053.689	1639.452	2058.108	2510.686	2369.627	1878.178	2788.871	1697.564	2044.449	2742.185	2318.973	1791.655	1501.838	2541.623	2623.769	1828.42	1855.029	1306.205	1934.052	1426.897	1858.975	2577.121	1655.333	2032.62	2084.675	2511.704	2191.474	2435.636	1968.866	2503.017	2130.674	1267.667	1900.351	2322.523	1815.241	1235.955	1660.758	1965.42	1793.785	2294.993	1906.766	2117.057	3070.345	2326.162	2336.754	2255.324
B3GALNT1	0	0.008	0	0.245	0.071	0	0	0	0.22	0.008	0.143	0	0	0.113	0	0	0.159	0.047	0.015	0.166	0	0	0.018	0	0	0	0	0	0	0.015	0.03	0.038	0.165	0.007	0.009	0	0.008	0	0	0.049	0	0	0	0	0	0	0	0	0.05
B3GALNT2	0.368	1.279	1.241	0.455	0.82	0.856	0.916	0.754	0.986	0.73	1.514	1.128	1.536	0.775	0.722	0.831	1.137	0.58	1.153	0.522	0.152	0.915	0.822	0.757	0.793	0.619	0.877	1.227	1.817	0.75	0.69	1.102	0.62	1.102	0.27	1.259	0.741	0.428	1.117	0.588	1.518	1.09	1.439	0.915	0.643	1.74	0.625	0.911	1.069
B3GALT1	0	0	0	0	0	0	0	0	0	0	0	0	0	0	0	0	0	0	0.004	0	0	0	0	0	0	0	0	0.171	0	0	0.003	0	0.048	0	0	0	0	0	0	0	0	0	0	0	0	0	0	0	0
B3GALT2	0.012	0.238	0	0.146	0.121	0	0	0	0.077	0	0.117	0.05	0.118	0.11	0.251	0	0	0.011	0.063	0	0.015	0	0	0.044	0	0	0.192	0	0	0	0.041	0.102	0.01	0.061	0.071	0	0	0	0.298	0	0.204	0	0	0	0.507	0	0	0.178	0
B3GALT4	5.602	3.611	3.644	4.184	1.942	4.047	4.129	3.451	4.256	5.052	2.566	5.576	5.353	6.371	3.089	3.697	2.572	2.4	5.417	0.946	1.953	5.559	4.715	7.781	3.682	3.502	8.019	3.043	4.883	3.967	3.203	5.074	2.644	5.998	5.627	5.936	3.922	5.477	5.438	3.8	4.289	2.271	0.509	3.883	2.379	2.219	2.229	4.739	4.354
B3GALT5	0	0.034	0	0	0	0	0	0	0	0	0	0	0	0	0	0	0	0	0	0	0	0	0	0	0	0	0.003	0	0	0	0	0	0	0	0	0	0.003	0	0	0.07	0	0	0.003	0	0	0	0	0	0
B3GALT6	3.539	1.74	4.923	5.08	3.139	4.796	3.773	4.591	3.98	2.483	4.55	3.828	4.223	2.268	2.75	4.67	5.177	3.963	3.783	5.15	3.168	3.032	4.317	5.798	2.999	2.741	3.943	2.407	3.02	3.139	2.489	3.534	4.091	5.712	3.088	3.794	3.818	5.77	4.003	2.76	2.089	2.523	3.758	1.886	3.482	5.564	4.257	3.949	2.656
B3GALT9	0	0	0.604	0	0.089	0.043	0.071	0	0.169	0.386	0.558	0.069	0.467	0.061	0	0.071	0.01	0	0.175	0.209	0	0	0.419	0.09	0.273	0	0	0	0	0.056	0.019	0.038	0.038	0.093	0.054	0	0.184	0.557	0.174	0.144	0	0.205	0.356	0.011	0	0.372	0.308	0	0
B3GAT1	3.627	6.268	2.651	3.249	2.9	1.588	2.291	1.247	0.849	3.451	1.552	1.238	1.404	0.447	1.582	1.841	0.35	0.818	3.438	4.059	1.099	5.622	1.015	2.39	4.371	0.515	2.914	0.919	3.423	2.387	2.656	3.65	1.379	3.761	3.23	0.632	1.85	1.717	1.193	0.559	1.574	3.368	1.914	1.815	3.947	3.224	1.867	2.049	1.21
B3GAT2	0.026	0.058	0.082	0	0.143	0	0	0	0.167	0.102	0.011	0.02	0	0.012	0	0.024	0.058	0	0	0	0	0	0	0.082	0	0	0	0	0	0.076	0.033	0.209	0.044	0.12	0.102	0.116	0.04	0	0.131	0.157	0.097	0	0.011	0.063	0.027	0	0	0	0
B3GAT3	12.261	11.628	17.138	13.943	21.696	13.516	13.482	11.594	13.856	14.29	9.711	11.052	17.118	7.945	10.121	10.875	8.379	14.694	12.101	10.318	13.478	10.433	14.666	13.39	9.053	8.916	11.733	8.586	10.163	14.597	13.935	13.556	13.2	21.821	10.402	9.626	13.44	14.025	26.175	29.158	7.756	7.586	13.886	13.125	6.988	16.749	18.508	14.549	12.359
B3GLCT	0.41	0.803	0.355	2.657	1.052	1.124	1.149	1.354	0.871	0.579	0.813	0.955	0.831	0.74	0.712	1.25	1.081	0.847	1.015	0.837	0.198	1.05	0.951	1.268	1.032	0.665	0.78	1.54	2.271	1.034	1.131	1.184	1.192	1.199	0.535	0.26	0.429	0.701	0.777	0.601	0.949	0.665	1.208	0.317	0.863	1.481	0.564	1.678	1.066
B3GNT2	4.908	6.87	6.648	9.761	5.964	7.247	6.185	6.197	6.332	4.481	6.563	7.512	8.349	9.338	4.849	5.73	10.347	6.775	7.476	5.74	0.915	5.828	3.552	6.472	5.726	7.04	7.276	8.598	12.112	5.116	6.207	6.528	7.024	6.03	3.586	4.803	4.946	0.288	1.762	2.235	10.528	8.009	8.297	8.544	4.928	10.005	6.389	9.728	8.517
B3GNT3	0	0	0	0	0	0	0	0	0	0.38	0	0	0	0	0	0	0	0	0.082	0	0	0	0	0.014	0	0	0.015	0	0	0	0	0.238	0	0	0.015	0	0.014	0	0.175	0	0	0	0	0.09	0	0.578	0	0	0.05
B3GNT4	0.03	0	0	0	0.535	0.086	0.118	0.06	0.024	0	0.336	0.077	0.643	0	0	0.095	0.159	0	0.052	0	0.207	0	0	0.027	1	0.097	0	0	0	0.199	0.252	0.289	0.201	0.285	0.347	0.132	0.232	0	0.465	0.796	0	0	0	0.543	0.218	0.013	0	0.219	0.048
B3GNT5	2.204	4.266	3.581	7.907	3.738	4.273	5.781	6.036	4.511	5.768	6.853	3.652	4.259	8.115	3.65	2.303	9.208	4.214	2.757	3.414	1.602	1.811	0.828	1.974	3.2	2.946	6.641	4.9	4.833	4.189	4.659	4.773	2.063	1.607	1.981	3.511	2.967	1.203	1.878	1.531	4.488	5.637	6.365	5.192	3.943	6.346	3.656	7.642	6.57
B3GNT6	0	0	0	0	0	0	0	0	0	0.015	0	0	0	0	0	0	0	0.015	0.015	0	0	0	0	0	0	0	0.017	0	0	0	0	0	0	0	0	0	0	0	0	0	0	0	0	0	0	0	0	0	0
B3GNT7	3.28	3.633	1.961	5.181	2.467	1.289	2.899	4.299	3.087	2.937	5.442	2.719	7.474	3.743	4.459	3.009	2.872	6.131	6.77	7.649	1.423	1.851	1.109	12.261	8.472	2.881	0.795	3.737	4.742	4.404	3.208	3.752	4.92	4.442	1.943	1.006	1.63	1.772	3.165	2.618	1.687	4.722	2.56	1.011	1.41	2.617	2.358	7.099	3.033
B3GNT8	4.886	3.199	8.693	1.941	5.959	6.071	4.718	3.69	8.505	7.91	5.478	6.085	8.913	14.996	3.473	3.943	7.052	9.459	6.684	2.793	4.772	5.955	4.194	4.473	10.219	9.622	5.062	6.064	10.812	4.027	4.444	3.914	4.709	5.891	9.78	5.781	6.132	13.931	4.942	5.169	5.504	3.33	4.123	6.661	2.378	1.452	5.549	5.384	6.312
B3GNT9	0.649	0.626	0.201	1.264	0.842	1.322	0.91	1.471	1.424	1.227	1.284	0.755	1.587	1.184	1.419	1.114	0.626	0.509	1.374	0.373	0.02	0.968	0.519	0.686	2.057	0.983	1.197	0	0.433	0.732	0.754	1.008	0.511	1.234	1.456	1.511	0.732	1.997	1.101	1.484	0.594	0.911	1.149	0.505	1.199	0.364	1.434	1.537	0.332
B3GNTL1	2.193	3.735	3.347	4.462	7.619	2.91	4.356	4.845	5.574	9.409	5.321	4.214	3.362	4.196	4.817	3.468	5.101	3.325	1.625	4.715	2.785	2.526	4.583	3.042	4.528	3.505	3.891	3.2	2.275	3.95	4.634	5.477	4.192	3.628	7.207	3.271	3.186	5.902	14.316	11.829	4.292	2.983	6.105	5.892	5.271	3.86	2.975	4.56	3.981
B4GALNT1	0.006	0	0	0	0	0	0	0	0	0	0	0	0	0	0	0.006	0.006	0	0.006	0	0.008	0	0	0	0	0	0.006	0	0	0.005	0	0	0	0	0	0	0	0	0	0	0.006	0	0.016	0	0	0.023	0	0	0
B4GALNT2	0	0	0	0	0	0	0	0	0	0	0	0	0	0	0.068	0	0.012	0	0	0	0	0	0	0	0	0	0.005	0	0	0	0	0	0	0	0	0	0	0	0	0	0	0	0	0	0	0	0	0	0
B4GALNT3	0.428	0.126	0.219	0.513	1.157	0.333	0.597	0	0.156	0.217	0.89	0.347	0.415	0.938	0.235	0.1	0.21	0	0.389	0.183	0.01	0.729	0.387	0.738	0.15	0.136	0.201	0.77	0.199	0.648	0.291	0.304	0.073	0.555	0.069	0.382	0.312	0.183	0.157	0.419	1.359	0.336	0.992	0.248	0.565	0.007	0.245	0	0.075
B4GALNT4	0.131	0.28	0.594	0	0.058	0	1.137	0	0.184	0.157	0.106	0.017	0.293	0.075	0.239	0.045	0.353	0.337	0.101	1.176	0.01	0.604	0.553	0.755	0.165	0.018	0.253	0	0.404	0.33	0.181	1.641	0.111	0.803	0.128	0.044	0.186	0	0.478	0.03	0	0.135	0.671	0.063	0.707	0.007	0.856	0.212	0.456
B4GALT1	39.4	32.757	35.902	54.636	31.738	44.338	34.271	32.52	45.983	37.543	40.707	38.519	34.485	45.195	27.045	42.2	33.877	45.727	37.823	42.313	14.958	33.091	18.505	38.828	39.127	36.645	37.941	21.45	40.902	49.086	36.41	41.01	32.489	45.82	36.015	28.19	27.129	19.633	24.675	23.878	39.788	32.201	33.611	30.841	39.884	31.833	36.688	52.516	59.339
B4GALT2	0.362	1.13	0.843	1.33	0.069	0.201	0.632	0	0.429	1.035	0.112	0.983	1.002	0.11	0	0.693	0.495	0.292	0.83	1.945	0.834	0.945	0.41	1.026	0.015	0	0.48	0	1.383	0.796	1.142	1.301	1.009	0.779	0.623	0.23	0.616	1.767	0.85	0.192	0.565	0.425	0.959	0.383	0.797	0.396	0.398	0.223	0.791
B4GALT3	15.749	23.98	21.965	17.305	24.867	16.699	16.982	10.929	10.33	15.357	20.344	15.579	15.32	9.984	12.341	16.518	11.985	14.285	13.818	17.928	9.364	16.035	20.719	17.034	15.591	10.652	19.314	17.933	13.975	13.971	15.126	16.115	17.907	18.024	16.359	13.171	17.182	10.171	13.787	20.985	10.528	12.803	13.002	16.473	13.487	16.333	18.824	14.048	14.957
B4GALT4	5.494	3.178	4.055	4.578	5.341	3.364	3.247	4.416	2.679	4.795	3.439	3.431	3.437	3.7	1.319	2.615	3.422	4.52	3.202	5.584	2.053	3.997	2.699	3.051	3.042	1.018	0.972	1.598	3.071	3.974	2.286	3.832	2.978	4.554	1.463	2.282	1.931	0.523	3.177	3.523	2.32	1.684	3.252	2.154	4.418	3.582	2.166	4.508	3.686
B4GALT5	17.913	13.601	11.114	17.51	11.915	16.364	32.475	16.053	30.284	33.483	25.346	25.288	18.798	26.681	17.73	23.475	26.19	23.779	25.977	22.727	6.293	20.88	13.415	16.084	26.075	21.194	27.713	21.075	30.432	22.778	21.063	24.529	11.42	15.234	17.289	27.103	16.712	10.593	17.946	12.913	18.613	15.926	22.173	25.07	11.553	15.988	19.368	16.497	21.539
B4GALT6	0.059	0.373	0	0.051	0.114	0.158	0.111	0.275	0.214	0.439	0.201	0.19	0.191	0.081	0.278	0.145	0.062	0.247	0.165	0.431	0	0.071	0.118	0.179	0	0.108	0.197	0.286	0.117	0.037	0.105	0.202	0.013	0.095	0.058	0.018	0.129	0	0	0.142	0	0.274	0	0	0	0.24	0.402	0.192	0.072
B4GALT7	7.983	3.749	11.234	8.02	8.358	8.059	5.038	4.843	6.822	3.317	7.235	7.925	7.501	2.909	6.155	15.198	6.265	7.549	8.31	6.245	12.465	3.966	6.652	8.754	7.326	6.573	9.343	9.752	3.203	6.724	7.459	7.066	7.412	9.001	7.41	4.58	7.69	4.323	10.562	7.447	5.26	6.376	4.967	5.107	11.776	7.126	8.307	10.806	4.417
B4GAT1	0.554	0.115	0.541	0.259	0.492	0.621	0.476	1.507	0.325	0.52	0	0.862	1.36	0.233	0	0.701	0.804	0.343	1.084	2.307	2.119	1.419	0.72	1.809	0.898	0.418	0.975	1.09	1.342	0.358	0.725	0.579	0.85	1.607	0.813	0.684	0.818	1.731	1.243	0.277	0	0.964	0.144	0.762	1.615	0	0.67	1.656	0.79
B9D1	0.037	0.112	0.006	0.195	0.094	0.279	0	0.114	0.256	0	0.091	0.162	0.026	0.006	0	0.086	0.056	0.006	0.066	0	0.016	0.079	0.124	0.062	0.022	0.15	0.118	0	0.399	0.231	0.127	0.032	0.069	0.256	0.018	0.122	0.033	0	0.154	0	0.129	0.475	0.2	0.097	0.315	0.425	0.242	0.081	0.116
B9D2	3.211	1.775	6.991	2.047	3.995	1.918	5.847	4.158	4.715	5.352	2.892	3.017	3.789	6.96	0	2.985	1.799	3.333	3.945	2.712	1.609	3.481	2.534	2.973	4.335	3.766	3.356	3.599	4.658	2.19	3.219	2.958	4.612	3.609	6.603	3.132	3.757	5.572	4.555	6.417	2.42	0.818	3.034	2.704	1.732	5.211	3.855	4.492	3.65
BAALC	0.088	0	0	0.102	0.162	0.398	0.117	0.237	0.094	0.37	0.641	0.121	0	0.134	0.488	0.027	0.473	0.105	0.218	0.517	0	0	0.349	0.093	0	0.096	0	0	1.683	0.111	0.162	0	0.597	0.012	0.014	0.052	0.102	0.751	0.016	1.168	0.275	0	0.321	0	0	0.815	0.325	0	0.236
BAAT	0	0	0	0	0	0	0.037	0	0	0	0	0	0.049	0.169	0	0.011	0.207	0.01	0	0	0.147	0	0	0	0	0	0	0	0.548	0	0	0	0	0	0	0	0	0	0	0	0	0	0	0	0	0	0	0	0
BABAM1	68.363	43.025	48.847	38.947	47.471	41.874	42.678	37.627	28.742	38.457	31.176	44.876	38.698	29.183	37.933	45.345	33.993	52.974	59.338	52.684	38.957	47.132	44.316	59.789	34.71	53.341	36.47	33.87	14.76	44.496	35.8	47.651	54.457	56.535	36.374	38.712	49.203	40.453	44.694	34.198	33.78	39.696	52.688	47.263	54.268	33.727	40.769	41.661	35.122
BABAM2	6.104	10.096	10.786	14.707	8.753	13.991	10.931	5.911	8.696	9.43	9.974	10.35	10.553	7.831	10.398	8.677	8.195	9.69	9.511	6.771	4.544	9.046	8.447	10.305	12.993	9.158	8.092	9.819	9.229	10.612	9.388	10.442	8.897	9.204	7.884	11.057	9.395	11.906	10.17	11.111	10.888	11.107	12.133	7.844	9.826	9.891	13.251	11.934	8.872
BACE1	0.536	0.572	0.722	0.841	0.879	0.386	0.982	0.907	1.075	0.353	0.681	0.968	0.862	0.944	0.453	0.456	1.423	0.627	0.558	1.056	0	0.885	0.977	0.804	0.731	0.828	0.842	0.37	2.787	0.608	0.56	0.743	0.854	0.6	0.34	0.884	0.682	0.371	0.422	0.51	0.801	0.677	0.379	0.986	0.305	0.831	0.569	0.522	1.278
BACE2	0.138	0.094	0.06	0.42	0.214	0.792	0.871	0.331	0.347	0	0.496	0.729	0.599	0.433	0.302	0.672	0.601	0.632	0.453	0.168	0.206	0.171	0.509	0.176	0.6	0.481	0.335	0	0.745	0.482	0.347	0.35	0.407	0.604	0.427	0.618	0.65	0.254	0.852	0.542	0.726	0.049	1.326	1.243	0.08	1.32	0.425	0.527	0.612
BACH1	19.869	37.764	19.467	38.788	21.232	31.195	25.209	25.876	50.966	23.64	39.87	34.834	27.133	48.838	21.245	18.613	36.183	39.591	17.64	14.432	2.119	14.789	9.41	17.417	31.141	28.32	23.857	26.198	31.407	22.656	26.941	24.133	20.5	21.031	13.258	18.296	17.001	4.257	9.232	10.77	46.529	28.732	32.482	23.907	18.622	18.408	25.556	28.444	35.805
BACH2	0.998	2.442	2.768	2.634	1.652	2.586	1.435	1.367	1.794	1.17	2.912	1.233	3.085	1.192	1.636	1.626	1.852	1.659	0.968	1.36	0.366	1.527	1.183	1.758	2.394	0.946	1.018	0.351	1.901	1.76	1.477	0.843	1.111	1.339	0.525	0.642	0.677	0.33	1.507	0.725	2.347	2.525	1.865	0.866	1.082	1.867	1.666	1.578	2.492
BAD	14.156	8.227	14.767	11.734	8.702	14.282	15.423	19.984	11.618	8.033	8.047	15.045	21.021	13.329	13.95	13.129	10.641	18.572	13.113	13.612	24.678	15.217	9.719	15.118	17.548	11.191	12.547	11.731	16.33	14.533	9.418	9.819	20.055	19.385	13.709	12.497	16.918	11.953	9.683	18.973	6.459	12.209	7.404	16.007	10.481	5.372	16.798	13.156	11.327
BAG1	202.561	59.232	103.852	131.608	83.12	119.044	106.06	101.613	57.846	66.311	51.659	111.365	48.066	87.797	103.937	175.03	64.276	86.881	100.603	127.277	184.797	122.009	129.601	175.587	58.929	174.241	74.105	140.921	99.467	117.622	136.968	121.274	156.564	87.904	95.334	94.547	117.345	78.406	113.892	68.753	123.089	141.313	47.672	159.75	157.138	80.775	80.258	76.755	73.409
BAG2	0.103	0.355	0.472	0.714	0.441	0.326	0.419	0.175	0.17	0	0.404	0.247	0.372	0.287	0.491	0.327	0.219	0.16	0.256	0.612	0.325	0.848	0.108	0.377	0.095	0.165	0.313	0.006	0.227	0.269	0.295	0.115	0.184	0.272	0.027	0.106	0.284	0.255	0	0.211	0.005	0.251	0.306	0.183	0.114	0.201	0.19	0.236	0.315
BAG3	2.84	3.857	7.012	6.825	4.293	4.086	3.292	3.898	4.292	1.643	1.991	3.673	3.583	1.676	3.795	3.634	3.3	3.267	2.782	2.752	0.66	4.102	3.169	4.012	2.302	3.275	4.801	1.077	2.439	3.648	2.513	3.247	3.956	5.57	2.598	1.802	3.54	0.839	1.237	2.635	2.789	1.476	2.932	3.47	5.413	6.241	3.088	5.191	4.309
BAG4	1.804	1.584	1.238	2.75	3.121	3.136	1.879	1.905	2.275	1.713	2.818	2.527	1.115	2.464	1.158	1.481	3.369	2.221	1.439	1.319	0.935	1.797	2.713	1.197	3.149	1.743	2.433	1.382	0.753	2.243	2.192	1.921	2.63	1.512	1.256	1.672	1.431	0.218	0.297	2.251	3.136	1.005	1.72	2.738	1.105	2.359	2.252	4.374	3.164
BAG5	5.713	9.941	7.952	9.482	7.54	8.945	9.808	6.662	7.474	5.661	6.838	8.575	9.016	7.458	7.836	6.873	9.333	9.851	6.842	9.203	2.356	7.331	4.247	6.32	9.174	5.819	7.436	2.783	8.778	11.094	7.563	8.55	7.245	7.377	2.737	4.225	7.034	3.304	5.079	6.853	9.623	5.619	5.233	5.154	7.381	7.339	8.565	8.656	9.909
BAG6	88.987	44.404	48.906	70.584	61.634	63.748	57.258	54.945	65.599	45.896	51.198	59.33	46.147	47.691	47.639	121.756	45.852	44.867	62.242	76.21	40.039	62.336	58.604	73.658	46.487	80.388	53.709	41.467	46.91	62.077	62.115	73.015	58.358	57.984	66.89	59.521	59.984	36.665	56.294	51.04	54.665	55.523	46.233	70.338	58.311	41.979	55.319	48.438	63.716
BAGE2	0	0	0	0	0	0	0	0	0	0	0	0	0	0	0	0	0.101	0.1	0.089	0.12	0.078	0.073	0	0	0	0	0.01	0	0	0	0	0	0	0	0	0	0	0	0	0	0.019	0	0	0	0	0	0	0	0
BAHCC1	0.326	1.149	0.337	0.427	0.969	0.35	0.356	0.294	0.666	0.027	1.404	0.482	0.57	0.484	0.214	0.276	0.553	0.806	0.397	0.228	0.366	0.676	0.454	0.339	0.211	0.359	0.343	0.181	0.467	0.4	0.57	0.638	0.299	0.617	0.432	0.581	0.304	0.331	0.426	0.18	0.287	1.035	0.706	0.281	0.139	0.195	0.512	0.38	0.309
BAHD1	5.114	4.932	5.392	6.427	5.191	6.898	5.88	5.257	4.801	4.879	6.662	4.982	7.289	2.839	3.89	5.779	6.023	6.361	6.28	5.123	1.666	5.247	4.746	5.156	6.453	3.069	6.556	4.258	4.078	4.598	4.958	6.732	5.187	7.439	4.93	3.139	5.001	2.506	3.83	1.546	6.759	5.363	5.177	5.722	5.93	6.075	4.085	4.661	4.63
BAIAP2	0.641	1.243	0.695	1.041	1.335	1.118	1.165	1.363	1.525	1.154	2.223	1.085	2.105	0.748	0.472	1.163	0.719	0.693	0.718	0.97	0.663	1.075	1.02	1.201	0.795	1.076	0.738	0.659	0.998	1.364	0.832	0.949	1.276	0.731	1.197	1.225	0.883	1.046	2.292	1.44	1.809	0.431	0.887	0.447	0.771	1.379	1.35	0.276	1.756
BAIAP2L1	0.07	0.295	0.202	0.143	0.236	0	0.112	0	0.226	0	0.019	0.097	0.346	0	0	0.043	0.042	0.199	0.103	0	0	0	0.047	0.042	0	0	0.012	0	0	0.099	0.04	0.03	0.04	0.236	0.253	0.042	0.041	0.301	0.553	0.327	0.242	0.277	0	0.159	0.222	0	0	0.543	0.038
BAIAP2L2	0.218	0.49	0.692	0.568	0.487	0.517	0.493	0.771	0.671	1.013	0.57	0.364	0.425	0.221	0.152	0.266	0.131	1.017	0.34	0.57	0.015	1.308	0.578	1.105	0.298	0.238	0.325	0	0.641	0.417	0.309	0.308	0.391	0.609	0.533	0.486	0.38	0.777	1.468	0.641	0	0	1.472	0.468	0.701	0.91	0.37	0.134	0.215
BAIAP3	2.621	7.127	3.491	6.117	13.475	4.052	4.819	4.788	6.32	2.928	9.653	6.897	4.666	5.707	7.799	7.957	6.381	8.369	2.664	10.708	1.715	1.391	4.239	5.474	6.664	4.143	2.061	10.097	7.542	4.572	5.508	2.848	3.544	8.175	6.292	5.929	8.443	2.338	7.536	4.061	4.461	4.734	5.207	3.668	4.621	2.151	7.811	9.203	4.681
BAK1	15.804	13.396	13.907	16.386	22.715	15.753	19.331	13.898	11.763	9.372	12.299	17.954	15.965	18.591	11.741	12.456	13.558	19.725	15.108	9.713	14.502	19.652	10.654	16.822	16.172	14.619	17.416	12.398	14.184	13.619	15.077	16.316	15.687	20.67	14.785	9.632	13.037	14.942	9.759	20.478	17.442	8.844	16.177	19.652	11.717	17.062	12.131	22.163	13.115
BAMBI	0.329	0	0	1.01	0	0.246	0	0	0	0	0.492	0.026	0.355	0.577	0.791	0.324	0	0	0.266	0	0	0	0	0.206	0	0.496	0	0	0	0.106	0.108	0.515	0.064	0.021	0.445	0.947	0.243	0	0	0	1.187	0	2.05	0	0.319	0.022	0.374	0	0
BANCR	0	1.025	0	0	0	0	0	0	0	0	0	0	0	0	0	0	0	0	0	0	0	0	0	0	0	0	0	0	0	0.053	0	0	0	0	0	0	0	0	0	0	0	0	0	0	0	0	0	0	0
BANF1	9.6	10.335	11.187	11.744	7.464	7.646	12.011	12.622	10.033	15.057	10.616	13.42	17.499	5.45	8.536	7.772	13.212	4.333	14.863	9.453	14.196	11.897	15.828	12.461	10.509	7.188	15.876	5.653	13.402	10.343	9.113	8.502	15.477	11.648	6.583	10.56	18.428	12.685	9.216	12.006	4.699	6.995	10.963	9.376	11.308	17.234	10.102	8.106	8.959
BANF2	0	0	0	0	0	0	0	0	0	0	0	0	0	0	0	0	0	0	0	0	0	0	0	0	0	0	0	0	0	0	0	0	0	0	0	0	0	0	0	0	0	0	0	0	0	0	0	0	0
BANK1	5.168	10.611	9.813	16.673	11.379	13.722	9.58	2.783	7.418	4.902	8.942	8.698	16.514	5.893	13.108	10.249	9.807	8.392	5.78	17.897	2.408	6.513	2.772	5.943	9.489	5.588	6.557	4.213	12.368	7.331	7.594	5.069	6.383	6.065	2.015	2.695	7.303	3.908	4.88	4.524	8.027	9.892	16.992	2.72	4.924	8.418	12.256	6.774	12.145
BANP	3.9	5.003	5.675	5.222	9.001	4.367	5.709	4.057	7.059	5.219	6.401	5.456	5.372	7.28	4.695	4.754	4.561	5.532	4.322	4.626	2.645	4.818	4.737	3.917	5.109	4.844	4.263	3.847	6.758	5.409	4.033	7.287	4.957	6.41	6.544	3.052	4.301	3.472	6.803	7.817	6.252	4.271	4.956	4.534	3.235	3.575	5.058	6.116	5.43
BAP1	28.669	31.216	30.169	34.731	47.086	32.588	30.867	33.286	35.624	30.442	36.296	28.041	36.107	32.344	25.192	30.92	24.102	29.685	26.732	24.984	14.328	30.797	21.731	29.388	34.359	19.166	27.621	19.688	28.04	37.454	35.332	34.521	28.942	39.42	30.112	19.698	22.669	18.721	27.05	39.676	29.945	28.048	26.049	25.415	25.983	24.41	30.09	39.05	31.931
BARD1	0.266	1.252	0.469	0.383	0.29	0.325	0.589	0.423	0.446	0.696	0.296	0.229	0.459	0.257	0.301	0.327	0.444	0.673	0.454	0.009	0.029	0.39	0.68	0.234	0.568	0.713	0.674	1.058	0.403	0.275	0.608	0.388	0.381	0.402	0.089	0.163	0.272	0.146	0.956	0.085	0.157	0.399	0.392	0.265	0.433	1.036	0.493	1.183	0.166
BARHL1	0	0	0	0	0	0	0	0	0	0	0	0	0	0	0	0	0	0	0	0	0.029	0	0	0	0	0	0	0	0	0	0	0	0	0	0	0	0	0	0	0	0	0	0	0	0	0	0	0	0
BARHL2	0	0	0	0	0	0	0	0	0	0	0	0	0	0	0	0	0	0	0	0	0	0	0	0	0	0	0	0	0	0	0	0	0	0	0	0	0	0	0	0	0.02	0	0	0	0	0	0	0	0
BARX1	0	0	0	0	0	0	0	0	0	0	0	0	0	0	0	0	0	0.025	0	0	0	0	0	0.026	0	0	0.028	0	0	0	0	0	0	0	0	0	0	0	0.032	0	0.133	0	0	0	0	0	0	0	0
BARX2	0	0	0	0	0	0	0	0	0	0	0	0	0	0	0	0	0	0	0	0	0	0	0	0	0	0	0	0	0	0	0	0	0	0.017	0	0	0	0	0	0	0	0	0	0	0	0	0	0	0
BASP1	158.199	133.623	137.919	256.937	205.545	285.644	371.145	172.839	560.022	335.37	236.706	211.614	220.253	291.564	159.421	234.602	293.389	272.65	274.956	191.957	129.155	176.202	136.913	139.107	335.81	286.428	290.679	180.18	408.89	227.039	188.317	217.198	105.967	102.704	303.408	263.172	174.105	197.967	124.497	196.038	333.667	252.267	317.295	335.85	150.483	187.947	266.647	197.25	303.265
BATF	6.42	10.608	14.869	7.032	5.222	6.003	12.601	7.952	7.788	7.343	8.091	7.339	10.675	5.258	9.571	5.225	8.837	6.946	12.527	7.167	11.765	10.538	7.911	11.17	5.141	4.644	15.936	0.104	4.832	9.092	8.205	5.528	5.966	7.145	12.191	11.615	9.644	7.812	7.463	9.783	6.594	11.987	21.472	5.07	7.494	11.919	7.622	7.28	5.137
BATF2	1.244	1.846	0.752	1.357	1.078	0.732	2.181	10.033	0.938	1.395	2.124	1.388	4.042	5.743	0.511	0.861	2.183	1.565	2.544	0	1.369	1.865	2.077	2.008	4.301	0.903	1.537	3.561	3.371	1.71	5.959	1.072	2.512	4.2	1.401	3.747	1.496	1.289	1.902	3.113	2.051	1.646	0.922	3.824	1.368	5.144	4.807	1.969	1.109
BATF3	0.644	1.522	0.891	0.264	0.612	0.888	2.135	1.711	0.707	1.15	1.977	0.035	3.182	0.34	1.977	1.053	2.099	1.694	1.633	0.797	1.813	0.427	0.605	0.734	1.011	1.549	3.806	2.71	2.658	0.996	2.447	0.747	1.696	0.653	0.464	1.752	1.95	2.1	2.621	2.986	1.843	0	1.944	0.393	0.428	0.778	0.908	1.88	1.338
BAX	38.101	33.571	53.273	41.604	40.686	36.694	47.728	38.072	36.653	42.366	38.334	42.432	41.31	30.354	32.231	34.688	33.295	30.365	39.629	33.844	33.117	32.508	35.917	34.244	40.863	29.51	30.467	24.001	52.043	42.131	35.594	36.383	44.957	44.74	35.691	34.102	36.75	41.717	56.55	69.918	26.957	29.822	45.29	39.043	36.268	40.733	30.533	48.791	37.39
BAZ1A	12.436	31.861	18.238	28.061	22.866	24.458	37.328	29.303	42.193	36.222	44.41	21.824	33.467	23.833	29.332	24.19	38.293	33.603	23.421	27.121	10.682	25.868	18.892	19.954	30.703	19.185	35.127	25.158	40.093	19.886	21.033	25.297	13.759	14.612	15.998	23.737	19.73	7.595	21.487	20.199	33.545	24.975	35.028	34.602	20.075	25.653	32.369	19.024	25.417
BAZ1B	4.335	11.376	8.854	7.218	5.269	6.597	9.163	7.161	8.278	8.13	9.387	8.267	11.446	4.534	7.603	6.864	8.601	6.863	8.611	6.77	4.311	10.656	7.272	7.613	8.6	4.248	11.264	5.214	10.478	7.806	6.478	8.063	6.397	6.759	3.543	4.201	6.584	3.781	6.563	3.74	7.112	6.771	12.239	5.059	6.395	9.404	7.055	6.58	6.671
BAZ2A	23.499	36.101	17.924	36.398	37.701	29.447	30.576	33.503	34.977	25.711	51.805	25.178	28.195	32.237	20.867	25.568	32.218	29.829	21.763	21.082	6.252	26.678	16.353	23.217	32.468	21.628	29.04	15.225	25.658	27.474	35.739	33.596	18.145	30.445	21.896	16.737	15.938	6.369	20.082	18.32	33.931	31.941	31.142	27.062	23.708	24.026	29.093	30.366	35.208
BAZ2B	3.658	10.92	4.509	8.528	12.349	7.417	7.157	7.788	11.46	10.015	12.093	6.279	7.314	12.984	7.484	5.604	12.505	8.519	4.495	9.252	1.944	5.951	2.847	5.419	9.287	5.898	7.592	8.373	11.003	7.264	7.385	9.559	4.079	4.713	3.974	4.535	4.795	1.614	6.348	9.787	12.317	6.843	9.78	11.059	5.067	7.472	9.301	7.161	11.116
BBC3	5.672	8.072	6.987	6.826	10.611	7.584	4.885	7.603	7.344	5.863	5.926	6.779	11.056	9.314	5.76	6.007	8.651	7.3	3.63	2.182	2.364	2.559	6.366	6.064	4.915	5.412	11.424	2.962	7.542	7.32	7.316	8.115	10.438	12.218	12.786	8.461	5.842	5.792	7.391	8.805	7.077	3.885	7.825	8.489	2.52	11.498	8.37	7.959	9.159
BBIP1	1.537	5.379	5.707	3.649	7.147	6.282	7.579	3.498	5.482	9.438	6.821	2.182	6.317	4.133	2.799	3.209	5.827	2.933	3.447	3.655	4.289	3.581	1.848	2.206	5.794	2.52	3.572	4.064	4.858	3.276	3.37	3.804	4.45	2.982	1.219	3.318	3.754	0.968	4.573	6.756	4.645	1.629	7.032	4.737	2.928	7.76	2.796	4.878	3.796
BBLN	40.793	26.568	60.272	41.492	18.33	49.204	34.797	26.636	42.577	51.873	29.406	43.417	43.092	30.303	26.516	43.405	38.463	28.274	33.627	33.253	81.755	44.555	42.581	51.347	42.408	44.158	42.543	15.219	35.76	49.194	36.117	35.155	43.526	51.748	38.092	33.73	44.934	62.275	42.973	63.398	23.688	45.099	33.399	32.513	35.099	34.183	44.97	36.465	38.403
BBOF1	1.918	1.524	3.043	3.256	1.685	2.13	2.333	3.773	1.155	1.156	1.069	2.678	0.95	2.49	2.864	6.844	2.244	1.408	3.298	2.062	2.786	3.028	4.185	3.039	1.481	3.837	1.908	2.193	1.06	2.285	2.336	2.575	2.873	1.043	0.667	2.401	1.995	2.227	2.007	1.189	3.287	5.277	3.417	3.769	3.998	1.222	3.222	1.527	3.122
BBOX1	0	0	0	0	0	0	0	0	0	0	0	0	0	0	0	0	0	0	0	0	0	0	0	0	0	0	0	0	0	0	0	0	0	0	0	0	0	0	0	0	0	0	0	0	0	0	0	0	0
BBS1	1.435	3.15	1.843	2.347	3.264	2.318	3.75	2.22	2.784	3.45	3.563	2.767	3.428	1.982	2.449	2.159	3.091	3.085	1.804	3.542	0.437	2.502	2.17	2.913	1.873	1.992	4.168	1.045	3.222	2.358	1.846	2.512	2.404	1.947	1.677	1.642	1.64	1.303	1.895	0.672	1.18	2.336	2.583	2.454	0.267	2.737	2.547	2.067	2.017
BBS10	0.408	0	0.663	0.614	0.975	0.349	0.785	1.09	0.751	0.459	0.369	0.535	0.84	0.755	0.05	0.362	1.744	0.6	0.515	0.734	0.535	0.28	0.191	0.368	1.642	0.601	1.049	1.173	0.208	0.363	0.245	0.478	0.234	0.251	0.117	0.15	0.837	0	0.309	0.089	1.069	0.012	0.395	0.649	0.53	0.318	0.676	0.488	0.561
BBS12	0.108	0	0.695	0	0	0.256	0.411	0	0.231	0	0.389	0.311	0	0.219	0	0.142	0.226	0.214	0.147	0	0.076	0	0.048	0.151	0.673	0.013	0.024	0.559	0	0.221	0.122	0.102	0.01	0.141	0.07	0.064	0.094	0.205	0.188	0	0	0	0	0.069	0.328	0.804	0.532	0.199	0.116
BBS2	2.89	15.711	7.861	7.598	13.315	10.267	12.152	5.498	7.374	4.662	9.717	6.178	9.77	5.715	5.611	5.444	6.851	9.721	5.453	9.857	5.666	7.404	7.401	8.081	6.516	2.572	9.833	7.745	6.011	6.791	5.836	8.405	5.529	8.407	3.516	2.97	3.826	7.698	7.652	6.861	7.996	8.184	11.861	4.238	5.356	3.978	7.81	9.158	9.107
BBS4	1.671	2.258	8.436	2.566	3.462	1.889	3.914	1.858	1.514	4.097	2.038	1.669	3.513	2.783	0.719	1.611	2.34	1.985	1.653	3.481	3.595	2.606	1.827	2.699	2.623	1.552	2.088	1.141	1.958	2.047	2.788	2.264	2.199	3.018	1.049	1.203	1.725	0.917	2.51	1.821	3.02	3.827	3.868	1.896	3	4.251	3.4	2.467	2.805
BBS5	0.23	0.779	0.319	0.446	0.286	0.066	0.486	0.383	0.402	0.165	0	0.365	0.617	0.395	1.101	0.309	0.17	0.895	0.166	0.797	1.277	0.219	0.646	0.245	0.012	0.531	0.013	0	0	0.489	0.207	0.678	0.448	0.306	0.079	0	0.035	0	0	0.063	0.851	0.348	1.417	0.183	0	0.383	0.538	0	0.328
BBS7	0.424	0.927	0.34	0.515	0.475	0.83	0.699	0.386	0.38	0.818	0.905	0.323	0.481	0.206	0.825	0.342	0.489	0.581	0.409	1.006	0.153	0.254	0.435	0.408	0.447	0.362	0.52	0	0.193	0.362	0.583	0.408	0.348	0.379	0.111	0.195	0.512	0.159	0.84	0.413	0.464	0.407	1.211	0.697	0.773	0.655	0.353	0.458	0.399
BBS9	0.457	1.752	0.583	0.862	1.087	0.911	0.861	0.538	0.791	1.039	1.128	0.93	1.542	0.625	0.401	0.677	1.071	0.62	0.619	0.801	0.421	0.681	0.407	0.718	0.631	0.576	0.496	0.527	0.556	0.874	0.647	0.772	0.402	0.599	0.48	0.392	0.867	0.457	0.655	0.502	0.75	0.917	0.935	0.527	0.592	0.635	0.434	0.951	0.767
BBX	2.815	7.553	4.757	6.804	4.585	6.215	4.292	3.431	4.085	4.359	6.27	3.451	4.899	4.236	3.706	3.646	3.879	4.991	3.277	5.489	1.122	3.857	1.412	3.523	4.223	2.63	4.195	2.623	4.506	3.901	3.459	4.802	2.895	3.662	1.103	2.026	2.074	0.937	2.219	2.24	4.496	3.28	4.124	3.401	3.317	4.824	4.245	4.375	5.429
BCAM	0.362	0.202	0.633	0.173	0.225	0.23	0.219	0.302	0.21	0	0.323	0.815	0.542	0.41	0.78	2.12	0.426	0	1.661	0	1.494	0	2.39	0.315	0.339	3.123	0.422	0.928	0	0.105	1.261	0.656	0.339	0.261	1.329	3.324	0.098	0.653	0.573	0.116	0.023	0.512	0	2.048	1.233	0.011	0.83	0.623	0.844
BCAN	0	0.037	0	0	0	0	0	0	0	0.135	0	0.086	0	0.076	0.303	0	0	0	0	0	0.026	0	0.062	0	0	0	0	0	0	0.009	0.018	0	0	0	0	0	0	0	0	0	0	0	0.166	0	0	0.238	0	0	0
BCAP29	0	0.077	0	0	0	0.067	0	0	0.014	0	0.181	0	0	0	0	0.008	0	0	0.023	0	0	0.062	0	0.07	0	0	0	0.611	0	0.007	0.051	0	0	0.043	0	0	0	0	0	0.064	0	0	0.159	0.05	0	0	0	0	0.007
BCAP31	46.963	33.831	51.24	33.959	29.602	35.04	38.076	35.048	38.009	46.278	31.106	51.214	52.791	37.056	36.746	41.768	36.703	45.444	50.571	36.918	26.499	44.68	39.044	39.806	43.909	40.85	34.941	31.091	41.013	51.038	43.702	33.92	56.6	55.019	43.981	33.914	50.279	43.386	39.15	43.751	39.542	25.914	33.604	39.264	31.665	36.71	34.143	34.106	34.454
BCAR1	0	0	0	0	0	0	0	0	0	0	0	0.008	0	0.316	0	0	0	0.007	0.007	0	0.01	0	0.03	0	0	0.033	0.007	0.008	0.192	0.025	0	0	0	0.031	0.059	0	0.052	0	0	0.007	0.035	0	0	0.007	0.127	0.013	0	0.195	0.03
BCAR3	0.14	0.305	0.163	0.399	0.361	0.514	0	0.283	0.008	0	0.016	0.104	0.441	0	0.01	0.164	0.377	0.196	0.21	0	0	0.368	0.198	0.018	0	0	0.189	0.378	0	0.21	0.059	0.237	0.17	0.251	0.215	0.053	0.218	0.342	0.202	0	0.009	0	0	0.232	0.484	0.441	0	0.176	0.097
BCAR4	0	0	0	0	0	0	0	0	0	0	0	0	0	0	0	0	0	0	0	0	0	0	0	0	0	0	0.032	0	0	0	0	0	0	0	0	0	0	0	0	0	0	0	0	0	0	0	0	0	0
BCAS1	0.147	0	0	0	0.012	0.012	0	0	0.079	0	0	0.064	0.009	0	0	0.112	0.088	0.175	0.032	0	0	0	0.122	0	0	0.201	0.012	0.846	0	0.01	0.01	0.115	0.146	0.165	0	0	0.107	0	0	0	0.012	0	0	0.214	0	0	0	0	0.139
BCAS2	6.241	16.459	8.031	16.94	17.685	13.547	21.099	14.744	10.723	11.071	7.127	12.007	20.509	16.255	9.546	10.396	15.759	9.049	10.706	15.397	6.714	7.123	6.264	9.15	14.284	5.81	12.146	5.146	17.238	11.556	13.976	12.274	12.93	10.879	4.562	8.287	10.71	6.741	5.118	12.454	15.329	11.031	13.535	11.8	16.486	25.517	14.978	19.146	20.125
BCAS3	4.493	3.683	3.696	6.05	4.995	5.93	6.65	4.595	4.626	7.138	3.742	5.149	6.172	3.74	4.342	5.769	7.504	4.263	6.065	1.348	0.386	4.567	4.283	3.996	9.188	4.037	5.92	4.619	6.252	5.132	4.172	5.376	4.338	5.674	4.153	4.256	4.506	4.393	4.397	2.835	4.225	6.416	6.843	4.753	2.682	6.012	4.785	4.923	5.369
BCAS4	1.205	1.63	3.244	2.253	0.761	1.387	0.803	1.845	0.998	0.4	1.209	0.876	1.69	0.714	1.398	1.306	1.607	2.119	0.991	0.716	2.375	0.525	1.53	1.548	1.887	0.825	0.593	0.539	0.51	1.534	0.961	0.759	1.129	1.603	0.681	0.909	0.889	0.544	1.895	1.787	0.583	0.587	2.559	0.576	0.889	1.097	2.274	0.862	1.242
BCAT1	0.058	0.237	0.132	0.07	0.401	0.309	0.208	0.376	0.435	0.121	0.126	0.2	0.607	0.074	0.021	0.3	0.334	0.369	0.089	0.191	0.216	0.079	0.262	0.538	0.6	0.203	0.03	0	0.958	0.324	0.38	0.184	0.147	0.043	0.096	0.398	0.337	0.043	0.232	0.069	0.07	0.257	0.226	0.157	0.171	0.12	0.325	0.166	0.396
BCAT2	3.014	3.046	5.977	4.775	3.026	1.889	4.342	3.002	2.538	3.553	3.393	3.582	3.697	1.337	4.733	2.563	1.898	2.28	3.853	3.792	1.547	4.236	5.882	3.402	2.186	2.211	1.415	0.023	2.96	2.989	2.686	2.149	4.068	4.278	4.094	2.538	4.783	3.803	3.404	3.438	0.687	4.301	5.405	3.519	2.114	2.033	2.786	3.484	1.367
BCCIP	3.981	9.262	9.382	4.239	9.709	6.551	7.127	5.645	4.559	4.843	6.123	5.029	8.568	5.576	4.973	3.23	5.236	8.887	5.201	4.038	1.61	6.978	5.892	4.194	2.934	2.543	7.08	4.609	4.413	4.169	5.152	5.165	6.065	4.586	1.959	2.981	4.095	3.586	5.638	6.547	4.381	5.637	7.968	4.746	6.444	7.843	3.915	5.687	6.099
BCDIN3D	0.451	0.119	1.9	0.391	1.158	0.849	0.794	0.054	0.873	1.455	0.495	0.633	0.641	0.605	0.608	0.351	0.798	0.474	0.36	1.186	0.304	1.157	0.711	0.695	0.547	0.347	1.859	0.619	0.46	0.568	0.372	0.259	0.248	0.722	0.311	0.497	0.879	0.397	0.193	0.64	0	0.736	0.985	0.269	0.907	0.316	0.858	1.104	0.663
BCHE	0	0.016	0	0	0	0	0	0	0	0	0.014	0	0	0	0	0	0.016	0	0	0	0.023	0	0	0	0	0	0	0	0	0	0	0	0	0	0	0	0	0	0	0	0	0	0.075	0	0	0.031	0	0	0
BCKDHA	23.602	13.238	22.912	14.891	15.113	17.329	21.243	26.148	16.189	12.465	13.279	24.429	25.977	17.095	10.697	18.271	19.518	17.677	18.061	21.787	9.077	13.41	15.365	20.779	14.938	11.046	14.971	9.498	17.346	19.66	18.036	13.173	22.576	27.014	20.418	14.759	23.967	12.283	14.571	18.8	17.463	12.868	18.611	14.189	14.16	16.377	14.072	16.193	13.443
BCKDHB	0.259	0.628	0.706	0.835	0.496	0.397	0.995	0.282	0.441	0.521	0.671	0.393	0.962	0.442	0.666	0.233	0.529	0.633	0.643	0.288	0.197	0.965	0.337	0.568	0.35	0.446	0.223	0.111	0.451	0.415	0.517	0.466	0.525	0.46	0.176	0.116	0.644	0.075	0.129	0.167	0.491	0.4	0.931	0.41	0.304	0.745	0.272	0.591	0.471
BCKDK	17.655	11.822	17.25	16.144	14.824	15.89	19.028	18.709	26.755	21.656	28.842	22.206	20.726	25.312	13.939	14.485	22.419	19.828	15.032	18.393	10.123	12.795	18.321	17.066	15.448	18.086	25.723	9.89	20.442	23.897	16.832	17.71	15.751	20.007	29.433	20.119	19.868	23.13	19.112	25.728	22.81	13.13	20.002	18.923	17.283	10.523	13.447	19.364	17.026
BCL10	3.23	5.765	5.336	8.547	4.331	8.142	5.484	5.573	7.746	8.776	8.198	5.947	7.522	9.74	7.455	5.379	7.534	9.486	5.121	4.591	4.987	4.407	2.917	4.492	9.628	5.595	9.097	4.06	10.425	6.419	7.389	6.283	7.333	4.431	3.583	4.252	4.632	2.931	4.036	4.707	5.735	8.775	8.059	4.587	4.47	8.003	5.94	9.954	7.654
BCL11A	0.637	1.679	0.76	1.056	1.138	1.209	0.905	0.795	1.136	0.946	1.88	1.132	1.743	0.688	1.821	0.98	1.636	1.418	0.567	2.105	0.669	0.86	1.009	0.837	1.102	0.883	1.192	0.094	1.017	0.87	0.987	0.883	1.066	0.973	0.619	0.873	0.952	0.586	1.208	1.443	0.962	0.775	1.328	0.733	0.774	0.559	1.489	0.975	1.333
BCL11B	7.856	17.478	12.221	19.356	6.189	9.285	11.901	9.344	13.405	8.752	17.829	8.908	15.908	4.261	16.122	11.692	11.979	17.064	12.466	8.175	4.034	16.498	12.186	13.363	13.266	7.206	12.152	5.336	10.808	12.098	8.072	11.679	7.784	12.083	8.494	2.975	8.085	4.621	7.967	3.626	11.996	13.467	12.595	7.789	7.257	12.765	9.732	11.501	15.024
BCL2	3.699	8.012	4.803	11.135	3.681	6.387	6.434	3.708	6.325	3.627	8.257	5.486	8.068	2.772	4.84	5.121	5.447	6.242	7.911	4.989	1.789	6.674	4.49	5.137	3.432	2.635	4.2	1.569	5.192	6.291	4.025	4.191	4.545	5.354	2.508	2.768	4.764	2.043	4.496	3.36	6.611	6.719	8.784	3.466	3.258	5.105	4.358	4.769	4.174
BCL2A1	140.736	233.596	169.902	330.225	199.227	264.527	591.9	302.819	381.342	379.719	161.625	216.562	347.582	329.001	189.203	173.379	480.375	281.965	252.858	257.763	256.316	212.764	130.86	141.214	322.854	202.415	359.324	330.548	399.119	294.458	430.595	273.881	211.797	88.273	162.524	306.265	267.56	326.111	149.174	458.557	375.792	278.589	403.313	426.336	264.629	334.38	315.272	227.301	284.487
BCL2L1	162.499	53.871	33.669	79.194	46.707	137.425	77.285	52.729	45.874	35.313	38.093	105.697	29.286	56.149	161.054	197.146	47.659	35.781	163.689	111.327	70.689	88.938	178.313	139.662	45.281	144.246	78.188	81.69	59.578	81.077	76.406	88.112	116.748	77.031	132.22	201.626	105.871	60.996	128.635	37.219	92.9	134.062	33.213	137.011	70.647	50.822	68.214	54.527	99.733
BCL2L10	0	0	0	0	0	0	0	0	0	0	0	0	0	0	0	0.03	0	0	0.028	0	0	0	0	0.029	0	0.035	0	0	0	0.027	0	0	0	0	0	0	0	0	0	0.241	0.061	0	0	0.251	0	0	0	0	0
BCL2L11	6.044	6.472	6.033	9.068	7.617	7.698	8.643	7.984	9.923	9.884	8.65	7.87	7.46	6.922	7.525	5.666	4.33	9.187	4.957	8.535	2.464	6.406	4.821	5.939	9.512	4.87	5.413	5.865	6.118	6.178	6.974	6.213	4.823	6.259	2.879	4.849	3.343	3.514	3.782	3.737	6.039	5.296	6.769	6.418	5.143	7.545	7.798	6.791	8.288
BCL2L12	1.945	1.367	1.194	2.081	2.613	2.314	2.741	3.897	2.556	2.526	3.458	2.033	4.793	1.202	1.994	2.05	2.76	2.493	3.203	1.531	0.76	3.23	3.333	3.526	1.734	2.92	2.355	1.9	3.177	3.359	3.066	2.356	2.729	4.06	2.454	2.671	3.036	1.709	5.752	3.914	1.412	2.062	2.951	1.939	2.31	2.729	3.594	1.798	1.593
BCL2L13	3.658	3.853	5.867	3.475	2.434	4.306	4.656	5.381	3.401	6.014	4.577	4.883	5.789	2.637	5.115	6.114	7.104	4.278	6.169	6.108	2.413	5.031	3.773	4.672	4.81	3.476	4.447	5.73	5.733	5.074	4.222	3.425	5.218	4.384	2.654	3.898	5.407	2.869	4.691	1.248	3.121	5.606	4.555	3.363	3.134	3.465	3.637	2.962	4.123
BCL2L14	0.07	0.501	0.379	0.06	0	0	0	0.422	0.09	0	0	0.014	0.332	0	0	0.102	0	0.124	0.024	0	0	0	0	0	0	0.091	0.36	0	0	0.035	0.059	0.071	0	0.058	0	0	0	0.387	0	0.181	0	0.601	0	0	0	0.554	0	0.232	0
BCL2L15	0.034	0.43	0	0.304	0.429	0.382	0.171	0.147	0.055	0.342	0.118	0.222	0.12	0.421	0.089	0.18	0.261	0	0.052	0.523	0	0.077	0.102	0.193	0	0.084	0.187	0.304	0.827	0.266	0.08	0.239	0.377	0.215	0.033	0.015	0.186	0	0.364	0.174	0.585	0	0.159	0.363	0.072	0.377	0.174	0	0.214
BCL2L2	2.905	3.737	1.084	3.37	5.556	2.634	3.3	3.345	3.196	3.195	3.198	3.521	4.047	2.748	1.744	2.371	2.426	2.701	1.635	2.996	0.411	3.914	3.716	3.173	4.029	2.044	2.08	3.334	3.687	3.183	3.465	3.155	2.374	3.275	1.765	1.439	2.815	1.456	1.73	2.496	2.422	4.102	2.673	2.275	3.521	2.629	3.392	4.311	2.178
BCL3	31.574	27.082	21.612	51.979	30.672	38.632	41.416	46.009	59.7	31.535	48.755	28.415	37.456	42.93	29.763	32.912	43.115	39.917	27.725	23.325	24.517	30.037	30.883	19.75	51.949	30.288	38.989	15.595	33.448	44.345	56.344	39.3	35.988	33.237	67.682	40.663	24.369	41.247	37.973	59.962	43.102	34.615	37.845	45.771	27.158	46.721	45.435	40.31	42.242
BCL6	34.684	43.762	21.857	64.443	75.077	55.513	80.873	66.604	149.901	87.057	98.692	44.865	52.554	92.459	64.144	47.9	88.883	47.213	45.251	50.183	15.722	36.836	29.187	22.384	85.9	43.112	75.072	38.101	84.779	53.69	85.031	71.174	22.423	21.208	67.076	69.461	32.284	26.065	35.525	78.069	106.416	58.471	87.211	72.958	28.908	43.188	59.497	66.374	63.822
BCL6B	0.012	0	0	0	0	0	0	0	0	0	0	0.013	0	0	0	0	0	0	0.021	0	0.015	0	0	0.066	0	0	0	0	0	0	0	0.082	0	0	0	0	0.042	0	0.272	0	0	0	0.676	0	0	0	0	0	0
BCL7A	1.605	1.777	2.757	1.902	1.452	2.655	2.625	1.461	1.842	1.309	2.382	1.864	4.017	0.907	2.544	1.983	2.071	2.422	1.476	1.928	0.893	2.257	1.381	2.256	1.964	1.391	0.978	1.08	5.405	2.089	2.056	0.71	2.36	1.818	0.862	0.857	2.09	2.416	1.369	1.196	2.227	2.38	3.787	0.535	1.201	2.715	4.314	0.805	1.622
BCL7B	22.291	15.783	17.905	25.801	22.352	26.192	26.622	20.7	14.221	19.51	24.869	23.492	34.12	22.368	21.154	16.692	21.803	30.628	23.004	13.959	13.043	17.053	18.517	21.036	23.287	15.583	13.085	14.544	14.763	23.273	25.343	21.48	24.799	26.002	17.043	10.514	17.83	17.545	17.446	17.613	27.205	17.753	17.152	21.882	26.099	23.836	23.591	28.459	21.968
BCL7C	4.84	7.349	11.804	4.16	4.078	5.675	5.95	5.199	4.897	6.454	3.098	5.293	9.809	3.506	8.957	5.414	4.71	6.943	6.364	4.934	5.387	6.501	6.329	8.483	5.699	2.743	7.481	3.858	5.356	6.172	5.231	4.814	10.075	8.504	4.991	3.759	8.203	6.939	6.079	6.574	4.17	6.086	5.868	5.004	5.081	7.998	5.89	7.352	4.987
BCL9	0.975	2.72	1.617	1.547	0.999	2.073	1.931	1.473	1.931	2.203	1.9	1.391	2.234	0.53	2.039	1.611	2.247	1.543	1.309	1.261	1.295	2.214	0.81	1.142	3.337	1.054	1.12	0.837	0.593	1.486	1.516	0.857	1.543	1.141	0.92	0.666	1.182	0.894	0.814	0.366	1.9	3.224	2.905	1.423	1.411	1.062	0.575	1.24	2.731
BCL9L	12.481	16.159	14.244	18.8	10.331	10.626	12.96	13.563	13.981	14.754	23.87	11.168	14.204	6.145	14.071	10.924	13.116	17.157	13.508	12.367	5.485	24.689	14.676	15.912	19.53	6.8	13.64	7.007	11.909	13.822	12.875	17.872	13.326	19.967	15.55	4.362	9.173	7.847	11.741	7.091	10.24	15.777	16.701	9.75	12.192	14.952	12.112	12.42	12.184
BCLAF1	13.122	35.529	23.032	42.378	43.941	30.137	29.801	21.092	27.219	26.333	32.114	20.608	27.341	27.962	17.986	20.712	28.346	25.919	15.164	23.436	4.086	18.923	10.789	18.385	22.925	16.449	21.657	17.997	28.946	21.95	25.027	24.087	19.548	17.445	6.431	10.599	14.999	7.426	15.744	18.187	30.853	24.056	30.409	19.455	23.66	24.87	33.344	34.202	40.707
BCLAF3	0.802	3	2.758	2.201	4.123	2.091	3.712	2.847	2.277	2.1	3.492	1.426	2.437	2.2	1.857	1.115	3.364	2.66	0.964	1.604	0.956	1.752	2.014	1.8	2.564	1.522	2.615	2.158	2.441	1.424	2.157	2.747	1.42	1.195	0.684	1.19	0.884	1.335	2.679	2.525	3.681	1.101	3.408	2.369	1.856	1.356	2.774	2.85	2.171
BCO1	0	0	0	0	0	0	0	0	0	0	0	0	0	0	0	0	0	0.014	0.014	0	0	0	0	0	0	0	0	0	0	0	0	0	0	0	0	0	0	0	0	0	0	0	0	0	0	0	0	0	0
BCO2	0.029	0	0.207	0	0.186	0	0.228	0.144	0.229	0	0.51	0.015	0.26	0.104	0	0.183	0.282	0.957	0.213	0	0	0.257	0.426	0.129	0	0.451	0	0	0	0.024	0.486	0.364	0.242	0.144	0.014	0.255	0.324	0.321	0.385	0.186	0	0	0	0	0	0.454	0.211	0	0
BCOR	2.12	4.379	2.59	4.5	2.221	2.574	2.076	2.059	2.898	1.542	4.994	2.671	4.415	1.77	4.349	2.195	3.6	3.004	2.783	2.223	0.359	3.104	1.185	2.025	4.085	1.762	3.687	2.066	2.869	2.237	2.276	3.033	2.217	3.007	1.598	1.982	1.853	0.52	1.281	0.456	2.483	3.966	4.135	1.296	1.681	3.387	2.75	1.984	2.923
BCORL1	0.913	1.394	1.111	1.509	0.97	1.324	2.423	1.039	2.346	1.912	2.727	1.39	1.276	1.631	1.692	1.054	1.64	1.763	1.592	0.825	0.104	1.776	1.279	1.137	2.627	1.188	1.309	0.571	0.899	1.384	0.862	1.713	0.934	1.316	1.819	1.859	0.687	0.688	1.45	0.767	1.974	0.943	2.923	1.736	1.405	1.566	0.733	0.622	0.968
BCR	13.706	14.387	12.231	14.378	8.548	10.994	12.351	11.188	11.171	12.58	12.752	10.533	14.567	11.082	12.415	18.002	12.489	18.226	13.075	12.779	5.884	16.771	9.752	18.618	10.269	8.881	13.29	10.577	13.45	15.587	10.149	20.047	10.247	20.56	15.071	5.112	8.829	3.997	6.862	6.953	7.236	10.167	9.527	7.733	11.4	12.729	11.326	15.445	15.004
BCS1L	1.909	6.567	5.71	3.581	7.142	5.099	8.502	6.56	4.677	7.557	4.894	2.352	6.794	1.98	3.86	3.877	6.799	2.754	3.075	6.527	2.932	7.647	5.963	5.319	5.084	2.541	4.316	6.202	4.303	4.372	2.885	3.836	5.678	2.966	2.936	2.226	3.842	8.893	2.965	5.753	3.122	3.47	3.8	1.892	6.644	4.338	7.54	3.531	2.499
BCYRN1	0	0	0	0	0	0	0	0	0	0	0	0	0	0	0.446	0	0	0	0	0	0	0	0	0	0	0	0	0	0	0	0	0	0.182	0	0	0	0	0	0	0	0	0	0	0	0	0	0	0	0
BDH1	0.659	0.821	1.42	0.722	0.902	0.857	0.849	1.011	1.046	0.946	1.053	0.802	1.031	0.505	1.067	0.918	1.283	0.946	0.626	0.873	0.835	0.868	0.76	1.021	1.35	0.419	0.613	0.471	1.651	0.834	0.39	0.723	0.903	1.187	0.583	0.556	0.736	0.91	0.973	1.406	0.979	1.157	1.705	0.337	0.603	1.608	0.707	0.657	0.674
BDH2	1.154	6.052	3.439	2.646	3.635	2.124	3.122	1.179	1.863	1.997	1.247	1.609	3.876	2.117	1.133	1.66	2.406	2.297	1.104	1.498	0.372	0.978	1.541	2.694	2.561	1.271	2.11	0.472	4.937	1.649	1.195	2.42	1.126	2.844	0.662	0.674	1.492	2.055	2.038	2.08	1.219	0.926	4.174	1.192	1.702	3.842	3.395	1.361	1.572
BDKRB1	0	0	0	0	0	0	0	0	0	0	0	0	0	0	0	0	0	0	0	0	0	0	0	0	0	0	0	0	0	0	0	0	0	0	0	0	0	0	0	0	0	0	0	0	0	0	0	0	0
BDKRB2	0	0.202	0	0	0	0	0	0	0	0	0	0.011	0	0	0	0	0.019	0	0.009	0	0	0	0	0	0	0	0.053	0	0	0.009	0	0.018	0	0	0.042	0	0	0	0	0	0	0	0	0	0	0	0	0	0
BDNF	0	0	0	0	0	0	0	0	0.004	0	0.099	0	0.071	0	0	0	0	0.005	0.004	0.275	0	0	0	0	0	0	0.01	0	0	0	0	0	0	0	0.025	0	0	0	0	0	0	0	0	0	0	0	0	0	0
BDP1	1.659	5.243	2.292	3.621	2.339	2.876	2.93	3.07	2.757	2.018	4.396	2.199	3.458	2.961	2.317	2.431	3.686	3.481	1.748	3.42	0.316	2.796	1.32	2.512	4.087	1.352	2.925	2.415	2.613	2.078	2.023	3.008	1.807	1.763	0.601	0.621	1.441	0.328	1.593	2.517	2.203	2.835	3.268	1.985	1.808	3.268	3.064	2.622	2.988
BEAN1	0	0	0	0	0	0	0	0	0.016	0	0	0	0	0	0	0	0	0.004	0.017	0	0	0	0	0.108	0	0	0	0	0	0.008	0.008	0.008	0.025	0	0	0.018	0.026	0	0	0	0	0	0	0	0	0.088	0	0	0.008
BECN1	24.166	34.998	26.562	40.676	29.602	29.887	34.47	34.224	27.948	32.217	30.122	30.447	32.51	29.406	25.241	27.954	33.657	27.516	26.079	30.794	11.103	28.109	19.785	28.438	26.795	23.058	32.806	22.942	26.994	29.733	29.362	30.314	27.07	30.113	17.746	24.603	27.583	9.512	28.378	22.968	31.854	24.593	32.108	25.945	21.559	30.426	23.856	33.767	30.778
BECN2	0	0	0	0	0	0	0	0	0	0	0	0	0	0	0	0	0	0	0	0	0.084	0	0	0	0	0	0	0	0	0	0	0	0	0	0	0	0	0	0	0	0	0.068	0	0	0	0	0	0	0
BEGAIN	0	0.401	0.207	0	0.094	0.891	0.467	0.838	0.229	0	0	0	0.109	0.095	0.27	0.251	0	0.569	0.459	0	0.007	0.131	0.278	0.131	0.632	0.186	0	0	0.823	0.457	0.031	0.207	0.018	0.773	0.01	0.337	0.42	0.122	0.128	0.885	0	0.149	0.157	0.476	0	0	0.383	0	0.192
BEND2	2.06	1.9	0.762	1.56	0.574	1.357	1.842	1.134	2.207	1.871	0.603	2.122	1.038	1.483	3.087	1.083	1.763	1.12	0.731	1.508	0.685	1.71	0.356	1.375	0.895	2.228	0.836	1.593	0.83	2.106	0.925	1.047	1.725	0.877	0.344	0.553	0.649	0.604	0.077	0.531	0.937	2.237	2.099	0.526	1.087	1.473	0.79	0.733	1.211
BEND3	0.048	0.38	0.12	0.131	0.085	0.258	0.405	0.098	0.121	0.242	0.078	0.056	0.127	0.039	0	0.221	0.239	0.55	0.079	0.284	0.031	0.163	0.156	0.125	0.223	0	0.588	0	0.121	0.213	0.164	0.256	0.067	0.187	0.1	0.022	0.121	0	0	0.078	0.028	0	0.504	0.07	0.089	0.165	0	0.089	0.214
BEND4	0.079	0.142	0.153	0.258	0	0.404	0.15	0	0.398	0	0.329	0.134	0.229	0.086	0.32	0.154	0.347	0.204	0.143	0.805	0.006	0	0.03	0.134	0	0.027	0.177	0	0.136	0.246	0.185	0.164	0.109	0.149	0.097	0.053	0.026	0	0.145	0.129	0.381	0.244	0.276	0.029	0.042	0.416	0.238	0.073	0.096
BEND5	0.179	0.223	0.409	0.411	0.101	0.196	0.236	0.063	0.356	0.393	0.038	0.105	0.621	0.312	0.648	0.277	0.363	0	0.245	0.686	0.297	0.147	0.355	0.07	0.573	0	0	0	0.454	0.294	0.238	0.106	0.29	0.124	0.19	0	0.332	0.15	0.401	0.231	0.306	0.391	0.157	0.195	0.049	1.154	0.381	0.532	0.182
BEND6	0	0	0	0	0	0	0	0	0.035	0	0	0.03	0	0	0	0	0	0	0	0	0	0	0	0	0	0.031	0	0	0	0	0.03	0	0	0.048	0	0	0.006	0	0	0	0	0	0	0	0	0.013	0	0	0
BEND7	0.182	0.082	0.11	0.179	0.305	0.531	0.471	0.233	0.396	0.747	0.138	0.271	0.264	0.488	0.177	0.311	0.36	0.63	0.362	0.658	0.543	0.47	0.556	0.099	0.149	0.424	0.23	1.034	0.71	0.25	0.326	0.428	0.129	0.27	0.256	0.304	0.191	0.156	0.15	0.288	0.879	0.937	0.334	0.846	0.205	0.075	0.427	0.112	0.382
BEST1	8.113	11.773	10.701	12.945	11.389	15.754	29.664	13.317	31.744	14.115	16.081	10.037	15.312	20.557	9.258	13.675	14.965	12.842	14.36	9.992	10.398	7.874	12.208	11.514	18.818	15.055	12.557	11.568	12.555	40.943	26.789	29.762	19.903	21.015	51.514	48.793	26.864	32.617	28.112	62.596	11.06	9.538	12.633	18.23	9.582	15.365	12.891	11.792	11.508
BEST2	0.021	0	0	0	0	0	0	0	0.051	0	0.172	0.177	0.209	0	0	0.019	0	0	0.037	0	0	0	0.528	0	0	0.209	0.042	0	0	0.071	0	0.144	0	0	0.146	0	0	0	0	0	0.679	0	0	0	0	0	0	0.236	0
BEST3	0	0	0.098	0	0.108	0	0	0	0	0	0	0	0	0	0.098	0.086	0	0.006	0	0	0.112	0	0.027	0.049	0	0.007	0	0	0	0.062	0	0	0	0.051	0	0	0.006	0	0	0	0.006	0.007	0	0	0	0	0	0	0
BEST4	0.085	0	0.769	0.546	0.584	0.952	0.483	0.526	0.418	0.38	0.216	0.327	0.272	0.354	0	0.199	0	0.411	0.159	0.2	0	0	0.012	0.273	0	0.264	0.157	0.673	0	0.163	0.154	0.761	0.134	0.233	0.64	0.065	0.327	0.362	0.122	0.596	0.591	0.473	0	0.304	0.178	0	0.537	0.123	0.176
BET1	0.867	6.021	0.576	0.626	1.914	1.542	1.752	0.409	1.415	0.352	0	1.528	2.187	1.318	1.204	1.162	0.623	0	0.937	1.427	0.957	0.987	1.291	1.043	0	1.667	1.867	0.032	1.213	1.116	1.08	0.907	1.177	0.774	0.65	0.335	0.781	0	0.842	0.751	0.325	0.801	2.682	0.865	0.486	3.521	1.095	0.214	1.118
BET1L	22.406	20.875	19.995	27.014	29.813	22.538	23.36	17.224	23.13	20.128	18.884	17.247	21.399	19.854	18.422	20.583	17.029	24.632	15.125	13.249	11.563	17.07	14.572	19.585	20.228	13.868	17.536	4.62	18.661	21.92	22.218	20.847	18.745	28.069	20.758	13.461	13.154	11.411	24.916	21.723	23.179	19.271	19.35	14.741	19.321	21.914	22.001	25.13	23.788
BEX1	0.215	0	0	0	1.567	0.418	1.632	1.794	0	0	3.228	0.502	0	1.08	0	0.098	0.048	1.346	0.142	0	0	1.355	0	0.049	0	0.234	0	0	0.049	0.045	0.64	0.183	1.462	0.902	0.053	0	0.563	0	0	2.696	0.05	0	1.453	0.052	0	0.143	0	0	0.434
BEX2	3.323	8.991	7.411	9.907	20.937	6.191	6.614	4.823	5.183	5.72	7.184	5.705	10.174	5.297	3.622	6.354	6.758	4.503	4.453	5.573	3.164	2.818	6.676	8.795	3.621	5.075	4.786	0.637	9.272	5.583	7.468	4.766	11.121	8.608	1.98	2.384	3.065	7.756	6.298	10.137	4.157	7.927	6.447	8.746	3.577	9.379	2.295	8.231	10.316
BEX3	5.393	10.954	9.887	12.344	9.354	7.88	7.554	8.685	6.086	10.198	8.427	7.737	8.484	2.651	9.553	11.363	5.838	3.879	8.167	6.415	7.598	4.878	12.466	6.871	8.967	9.168	8.58	4.428	5.522	7.323	6.876	5.848	10.451	4.869	5.304	6.945	9.458	5.059	9.173	8.507	7.982	4.524	8.798	6.513	5.768	6.404	10.023	4.544	10.699
BEX4	7.184	15.426	17.962	20.288	35.607	12.976	17.917	14.318	11.459	6.927	15.565	9.356	20.752	11.345	11.313	8.009	17.879	18.7	8.133	11.94	10.675	10.606	14.332	14.137	14.251	8.595	17.587	4.977	15.022	12.556	12.186	15.776	16.571	12.307	4.443	3.849	8.035	4.407	7.371	14.289	13.811	13.437	18.405	12.948	11.863	19.661	12.028	23.208	18.439
BEX5	0.176	5.322	1.472	4.872	1.674	0.043	3.046	2.039	0.423	1.299	0.462	1.001	4.244	1.361	0	1.083	1.694	1.176	0.538	1.239	2.572	2.921	1.307	0.317	0	1.099	0	1.56	0	0.663	0.746	2.383	1.676	1.287	0	0.469	1.071	0.469	0.246	0.896	0	0	0.926	2.416	0.462	2.635	0.649	1.38	2.511
BFAR	4.175	10.705	10.149	7.881	10.144	11.4	7.713	7.119	7.363	6.641	9.843	7.413	11.695	7.243	4.129	5.885	7.193	5.169	6.773	6.91	2.273	8.122	4.863	5.865	8.086	6.134	8.866	6.983	6.56	7.68	7.458	8.972	9.61	9.414	4.194	6.057	7.319	6.246	6.143	8.26	9.014	9.959	7.476	7.561	7.281	10.687	7.952	10.378	8.773
BFSP1	0.517	0.747	0.418	0.487	0.869	0.24	0.906	1.419	0.262	0.881	0.364	0.373	0.488	0	0.398	0.616	0.061	0.462	0.581	1.309	0.516	0.697	0.837	0.873	0.542	0.171	0.626	0	0.615	0.463	0.449	0.629	0.219	0.65	0.385	0.14	0.813	0.24	0.819	0.334	0.358	0.346	0.702	0.217	0.733	0.814	1.35	0.54	0.444
BFSP2	0	0	0	0	0	0.154	0.283	0	0	0	0	0	0.418	0.128	0	0.06	0.218	0	0.106	0.263	0.166	0	0	0	0	0	0.009	0	0	0.055	0.016	0	0.063	0.016	0	0	0.033	0	0.063	0	0	0.01	0	0.054	0	0.346	0	0	0
BGLAP	0.423	0	0	1.027	0	0	0	0.854	0.272	0	0.891	0	0	0	0	0.309	0	0.076	0	0	0	3.955	0.672	0	3.562	0	0	0	0	0.568	0	0	0.072	0.142	0.496	0	0	0	1.422	2.118	0	0	1.427	0	0.267	0	0	0	0.068
BGLT3	0	0	0	0	0	0	0	0	0	0	0	0	0	0	0	0	0	0	0	0	0	0	0	0	0	0	0	0	0	0	0	0	0	0	0	0	0	0	0	0	0	0	0	0	0	0	0	0	0
BGN	0	0	0	0	0	0	0	0	0	0	0	0	0	0.199	0	0	0	0	0	0	0.023	0	0	0	0	0	0.018	0	0	0	0	0	0	0.137	0	0	0	0	0	0	0	0	0	0	0.038	0	0	0	0
BHLHA15	0.302	0	0	1.001	0	0.153	0.356	0	0.095	0.559	0.34	0.231	0	0.215	0	0.252	0.33	0	0.471	1.018	0	1.38	0.26	0.261	0	0.014	0	0	1.101	0	0.29	0.156	0.178	0.165	0.308	0.164	1.281	0	0.147	0.195	0	0.835	0.952	0.228	0	0.533	0.679	0.218	0.011
BHLHA9	0	0	0	0	0	0	0	0	0	0	0	0	0	0	0	0	0	0	0	0	0	0	0	0	0	0	0.031	0	0	0	0	0	0	0	0	0	0	0	0	0	0.029	0	0	0	0	0	0	0	0
BHLHB9	0	0	0	0	0	0	0	0	0	0	0	0	0	0	0	0	0	0	0	0	0	0	0	0	0	0	0	0	0	0	0	0	0	0	0	0	0	0	0	0	0	0	0	0	0	0	0	0	0
BHLHE22	0	0	0	0	0	0	0	0	0	0	0	0	0	0	0	0	0	0	0	0	0	0	0	0	0	0	0	0	0	0	0	0	0	0	0	0	0	0	0	0	0	0	0	0	0	0	0	0	0
BHLHE23	0.041	0	0	0	0	0	0	0	0	0	0	0.171	0	0	0	0	0	0	0	0	0	0	0	0	0	0	0	0	0	0	0	0	0	0	0.04	0	0	0	0	0	0.039	0	0	0	0	0	0	0	0
BHLHE40	30.364	44.874	26.174	51.91	30.694	58.986	57.045	23.971	46.629	28.622	41.329	57.139	44.336	45.546	26.427	38.316	41.38	45.494	30.53	31.317	13.179	39.211	26.803	27.529	55.396	23.743	47.567	30.314	39.675	36.846	53.585	50.989	34.348	53.198	58.288	34.829	27.576	20.732	24.341	34.293	66.41	41.42	31.63	48.03	27.677	64.549	52.811	59.276	59.176
BHLHE41	0.194	0.164	0	0.555	0.092	0.111	0.319	0.092	0.239	0	0.222	0	0.304	0.209	0	0.094	0	0.163	0.17	0.753	0.015	0.946	0	0.114	0.12	0.075	0.648	0.711	1.418	0.125	0.126	0.019	0.116	0.115	0.134	0.061	0.219	0.244	0.115	0	0.279	0.012	0	0.11	0.168	0	0	0.169	0.663
BHMT	0	0	0	0	0	0	0	0	0	0.332	0	0	0	0	0	0	0	0	0	0	0	0	0	0	0	0	0.069	0	0	0	0	0	0	0	0	0	0	0	0	0	0	0	0	0	0	0	0	0	0
BHMT2	0	0	0	0	0	0	0	0	0.079	0	0	0	0	0	0	0	0	0	0	0	0	0	0	0	0	0	0	0	0	0	0	0	0	0	0.016	0	0	0	0	0	0	0	0	0	0	0	0	0	0
BICC1	0.003	0	0.046	0	0	0	0.077	0	0.024	0	0	0.029	0.028	0	0	0	0	0	0.004	0	0	0	0.015	0	0.075	0	0.003	0	0	0.002	0.002	0.009	0.002	0.002	0.002	0.018	0.002	0	0	0	0.002	0.083	0	0	0	0.002	0	0	0
BICD1	0.221	0.638	0.339	0.438	0.456	0.351	0.457	0.485	0.442	0.206	0.363	0.282	0.583	0.184	0.453	0.336	0.379	0.174	0.289	0.256	0.196	0.242	0.343	0.188	0.803	0.115	0.398	0	0.546	0.406	0.283	0.329	0.253	0.464	0.244	0.111	0.137	0.055	0.219	0.374	0.363	0.894	0.213	0.155	0.431	0.616	0.331	0.118	0.389
BICD2	10.432	10.854	9.992	7.454	8.127	10.099	9.813	9.949	15.748	9.395	20.256	12.463	12.615	11.816	13.183	13.057	15.475	15.675	10.98	12.451	2.694	13.982	7.084	7.204	12.218	9.757	10.022	10.343	13.186	10.676	9.329	10.22	9.121	10.176	10.076	10.101	7.722	4.196	7.693	5.083	10.24	6.804	13.349	8.877	9.378	8.931	11.347	8.818	8.563
BICDL1	4.082	8.572	8.512	6.507	10.591	7.194	9.616	4.823	6.068	5.196	8.598	4.283	8.107	3.922	8.271	8.308	5.027	7.736	6.738	7.754	3.002	6.218	6.384	8.165	9.217	3.54	5.55	3.819	6.654	7.555	4.504	8.146	5.443	8.764	6.517	2.273	4.186	4.586	7.165	5.688	4.094	7.947	7.971	4.824	6.797	7.779	5.554	4.931	6.405
BICDL2	0.235	0.986	0.455	0	1.054	0	1.726	0.285	0.403	0.696	0.305	0.829	0.45	1.358	0	0.286	0.788	0.532	0.055	0	0	0	0.887	0.325	0.303	0.137	0	1.08	0.772	0.316	0.213	0.878	0.146	0.407	0.598	2.054	0.096	0.251	0.07	0.625	0.5	0	0.476	0.5	0.363	0.374	0.521	0.087	0.922
[truncated: 18,016 more rows]
[truncated: 206 more columns]
