# Supplementary material for: Integrated multi-omics characterization across clinically relevant subgroups of long COVID
Source: Natl Sci Rev. 2024 Nov 15;12(8):nwae410. doi: 10.1093/nsr/nwae410 (PMC12365753; doi:10.1093/nsr/nwae410)
Supplement: nwae410_Supplemental_Files [file nwae410_supplemental_files.zip › Supplementary tables 2-7/Supplementary table 4.csv]

Supplementary table 4. Normalized abundence of proteomics sequencing data
	Accession	Gene Name	Description	Organisms	MW [kDa]	Qvalue	Cscore	Peptides	Unique peptides	Product	GeneID	Gene_Name	GO_id	GO_term	pathway	pathway_description	K_number	eggNOG_id	eggNOG_abbreviation	eggNOG_description	eggNOG_function_classification	PFAM_Family	PFAM_Name	PFAM_description	InterPro_id	InterPro_ENTRY_TYPE	InterPro_ENTRY_NAME	WikiPathway_id	WikiPathway_description	Reactome_id	Reactome_description	P004	P158	P205	P269	P284	P306	P315	P317	P329	P136	P359	P470	P476	P254	P488	P493	P502	P503
1	A0A075B6H9	IGLV4-69	Immunoglobulin lambda variable 4-69	Homo sapiens	12.77326	4.33E-06	55.24659	5	5	Immunoglobulin lambda variable 4-69	7441	IGLV4-69	GO:0002250	GO:0006955	GO:0005615	GO:0019814	GO:0005886	adaptive immune response|immune response|extracellular space|immunoglobulin complex|plasma membrane	NA	NA	NA	NA	NA	NA	NA	PF07686	V-set	Immunoglobulin V-set domain	IPR007110	IPR036179	IPR013783	IPR003599	IPR013106	Domain|Homologous_superfamily|Homologous_superfamily|Domain|Domain	Immunoglobulin-like domain|Immunoglobulin-like domain superfamily|Immunoglobulin-like fold|Immunoglobulin subtype|Immunoglobulin V-set domain	NA	NA	NA	NA	17.97266	17.15081	19.14041	16.6758	17.20957	18.03576	17.5604	17.33216	19.05089	17.68724
2	A0A075B6I0	IGLV8-61	Immunoglobulin lambda variable 8-61	Homo sapiens	12.81437	5.19E-05	50.77808	3	3	Immunoglobulin lambda variable 8-61	7441	IGLV8-61	GO:0002250	GO:0006955	GO:0005615	GO:0019814	GO:0005886	adaptive immune response|immune response|extracellular space|immunoglobulin complex|plasma membrane	NA	NA	NA	NA	NA	NA	NA	PF07686	V-set	Immunoglobulin V-set domain	IPR007110	IPR036179	IPR013783	IPR003599	IPR013106	Domain|Homologous_superfamily|Homologous_superfamily|Domain|Domain	Immunoglobulin-like domain|Immunoglobulin-like domain superfamily|Immunoglobulin-like fold|Immunoglobulin subtype|Immunoglobulin V-set domain	NA	NA	NA	NA	22.82054	22.21877	21.96515	24.58673	22.28985	21.58822	21.12666	19.38568	23.39736	20.42301
3	A0A075B6I1	IGLV4-60	Immunoglobulin lambda variable 4-60	Homo sapiens	12.98748	5.49E-05	50.669888	2	2	Immunoglobulin lambda variable 4-60	7441	IGLV4-60	GO:0002250	GO:0006955	GO:0005615	GO:0019814	GO:0005886	adaptive immune response|immune response|extracellular space|immunoglobulin complex|plasma membrane	NA	NA	NA	NA	NA	NA	NA	PF07686	V-set	Immunoglobulin V-set domain	IPR007110	IPR036179	IPR013783	IPR003599	IPR013106	Domain|Homologous_superfamily|Homologous_superfamily|Domain|Domain	Immunoglobulin-like domain|Immunoglobulin-like domain superfamily|Immunoglobulin-like fold|Immunoglobulin subtype|Immunoglobulin V-set domain	NA	NA	NA	NA	17.59098	16.824	17.68136	16.71383	15.46309	16.0888	16.86142	18.32439	16.09775	16.68384
4	A0A075B6I4	IGLV10-54	Immunoglobulin lambda variable 10-54	Homo sapiens	12.39485	1.29E-05	54.25565	1	1	Immunoglobulin lambda variable 10-54	7441	IGLV10-54	GO:0002250	GO:0006955	GO:0005615	GO:0019814	GO:0005886	adaptive immune response|immune response|extracellular space|immunoglobulin complex|plasma membrane	NA	NA	NA	NA	NA	NA	NA	PF07686	V-set	Immunoglobulin V-set domain	IPR007110	IPR036179	IPR013783	IPR013106	Domain|Homologous_superfamily|Homologous_superfamily|Domain	Immunoglobulin-like domain|Immunoglobulin-like domain superfamily|Immunoglobulin-like fold|Immunoglobulin V-set domain	NA	NA	NA	NA	18.22734	17.71327	18.18331	17.93417	17.10576	18.61071	17.88339	17.81815	13.76565	18.7027	18.97737
5	A0A075B6I7	IGLV5-48	Probable non-functional immunoglobulin lambda variable 5-48	Homo sapiens	11.24674	0.000498494	44.07995	1	1	Probable non-functional immunoglobulin lambda variable 5-48	7441	IGLV5-48	GO:0002250	GO:0006955	GO:0005615	GO:0019814	GO:0005886	adaptive immune response|immune response|extracellular space|immunoglobulin complex|plasma membrane	NA	NA	NA	NA	NA	NA	NA	PF07686	V-set	Immunoglobulin V-set domain	IPR007110	IPR036179	IPR013783	IPR013106	Domain|Homologous_superfamily|Homologous_superfamily|Domain	Immunoglobulin-like domain|Immunoglobulin-like domain superfamily|Immunoglobulin-like fold|Immunoglobulin V-set domain	NA	NA	NA	NA	15.99583	17.46283	15.848	15.1991	15.58228	17.9582	16.08263	18.96322	17.60825	17.32267	18.58925
6	A0A075B6I9	IGLV7-46	Immunoglobulin lambda variable 7-46	Homo sapiens	12.46806	0.00010823	49.42756	1	1	Immunoglobulin lambda variable 7-46	7441	IGLV7-46	GO:0002250	GO:0006955	GO:0005615	GO:0019814	GO:0005886	adaptive immune response|immune response|extracellular space|immunoglobulin complex|plasma membrane	NA	NA	NA	NA	NA	NA	NA	PF07686	V-set	Immunoglobulin V-set domain	IPR007110	IPR036179	IPR013783	IPR003599	IPR013106	Domain|Homologous_superfamily|Homologous_superfamily|Domain|Domain	Immunoglobulin-like domain|Immunoglobulin-like domain superfamily|Immunoglobulin-like fold|Immunoglobulin subtype|Immunoglobulin V-set domain	NA	NA	NA	NA	19.90806	18.49001	19.43183	18.83497	18.76526	17.16455	18.16709	21.54418	18.72328	19.90363
7	A0A075B6J9	IGLV2-18	Immunoglobulin lambda variable 2-18	Homo sapiens	12.4117	3.53E-05	51.657455	3	3	Immunoglobulin lambda variable 2-18	7441	IGLV2-18	GO:0002250	GO:0006955	GO:0005615	GO:0019814	GO:0005886	adaptive immune response|immune response|extracellular space|immunoglobulin complex|plasma membrane	NA	NA	NA	NA	NA	NA	NA	PF07686	V-set	Immunoglobulin V-set domain	IPR007110	IPR036179	IPR013783	IPR003599	IPR013106	Domain|Homologous_superfamily|Homologous_superfamily|Domain|Domain	Immunoglobulin-like domain|Immunoglobulin-like domain superfamily|Immunoglobulin-like fold|Immunoglobulin subtype|Immunoglobulin V-set domain	NA	NA	NA	NA	20.15712	20.46564	20.03491	19.51187	18.98412	18.92126	19.37606	19.5062	19.58639	18.09006
8	A0A075B6K4	IGLV3-10	Immunoglobulin lambda variable 3-10	Homo sapiens	12.44085	1.97E-05	53.601833	7	4	Immunoglobulin lambda variable 3-10	7441	IGLV3-10	GO:0002250	GO:0006955	GO:0005615	GO:0019814	GO:0005886	adaptive immune response|immune response|extracellular space|immunoglobulin complex|plasma membrane	NA	NA	NA	NA	NA	NA	NA	PF07686	V-set	Immunoglobulin V-set domain	IPR007110	IPR036179	IPR013783	IPR003599	IPR013106	Domain|Homologous_superfamily|Homologous_superfamily|Domain|Domain	Immunoglobulin-like domain|Immunoglobulin-like domain superfamily|Immunoglobulin-like fold|Immunoglobulin subtype|Immunoglobulin V-set domain	NA	NA	NA	NA	20.60952	18.12498	20.40364	22.25002	17.97009	20.50324	18.66145	18.00173	19.27392	18.16148
9	A0A075B6K5	IGLV3-9	Immunoglobulin lambda variable 3-9	Homo sapiens	12.33171	1.40E-05	54.149296	7	5	Immunoglobulin lambda variable 3-9	7441	IGLV3-9	GO:0002250	GO:0006955	GO:0005615	GO:0019814	GO:0005886	adaptive immune response|immune response|extracellular space|immunoglobulin complex|plasma membrane	NA	NA	NA	NA	NA	NA	NA	PF07686	V-set	Immunoglobulin V-set domain	IPR007110	IPR036179	IPR013783	IPR003599	IPR013106	Domain|Homologous_superfamily|Homologous_superfamily|Domain|Domain	Immunoglobulin-like domain|Immunoglobulin-like domain superfamily|Immunoglobulin-like fold|Immunoglobulin subtype|Immunoglobulin V-set domain	NA	NA	NA	NA	19.25614	18.76012	19.59764	19.70271	19.36603	20.03985	19.27843	20.65599	19.41773	19.21853
10	A0A075B6P5	IGKV2-28	Immunoglobulin kappa variable 2-28	Homo sapiens	12.95674	2.14E-05	53.42105	4	3	Immunoglobulin kappa variable 2-28	152404	IGKV2-28	GO:0002250	GO:0006955	GO:0005576	GO:0005615	GO:0019814	GO:0005886	adaptive immune response|immune response|extracellular region|extracellular space|immunoglobulin complex|plasma membrane	hsa04514	Cell adhesion molecules	K06791	NA	NA	NA	NA	PF07686	V-set	Immunoglobulin V-set domain	IPR007110	IPR036179	IPR013783	IPR013106	Domain|Homologous_superfamily|Homologous_superfamily|Domain	Immunoglobulin-like domain|Immunoglobulin-like domain superfamily|Immunoglobulin-like fold|Immunoglobulin V-set domain	NA	NA	R-HSA-166663	R-HSA-173623	R-HSA-198933	R-HSA-202733	R-HSA-2029481	R-HSA-2029482	R-HSA-2029485	R-HSA-2168880	R-HSA-2454202	R-HSA-2730905	R-HSA-2871796	R-HSA-2871809
11	A0A075B6Q5	IGHV3-64	Immunoglobulin heavy variable 3-64	Homo sapiens	12.89068	1.28E-05	54.268635	2	2	Immunoglobulin heavy variable 3-64	102723407	IGHV3-64	GO:0050853	GO:0006958	GO:0042742	GO:0045087	GO:0006911	GO:0006910	GO:0050871	GO:0009897	GO:0042571	GO:0003823	GO:0034987	B cell receptor signaling pathway|complement activation	classical pathway|defense response to bacterium|innate immune response|phagocytosis	engulfment|phagocytosis	recognition|positive regulation of B cell activation|external side of plasma membrane|immunoglobulin complex	circulating|antigen binding|immunoglobulin receptor binding	hsa04064	hsa04020	hsa04072	hsa04151	hsa04145	hsa04640	hsa04613	hsa04650	hsa04662	hsa04664	hsa04666	hsa04672	hsa05202	hsa05171	hsa05169	hsa05130	hsa05135	hsa05150	hsa05152	hsa05146	hsa05140
12	A0A075B6R2	IGHV4-4	Immunoglobulin heavy variable 4-4	Homo sapiens	12.84771	4.29E-05	51.167484	2	2	Immunoglobulin heavy variable 4-4	102724971	IGHV4-4	GO:0050853	GO:0006958	GO:0042742	GO:0045087	GO:0006911	GO:0006910	GO:0050871	GO:0009897	GO:0042571	GO:0003823	GO:0034987	B cell receptor signaling pathway|complement activation	classical pathway|defense response to bacterium|innate immune response|phagocytosis	engulfment|phagocytosis	recognition|positive regulation of B cell activation|external side of plasma membrane|immunoglobulin complex	circulating|antigen binding|immunoglobulin receptor binding	NA	NA	NA	NA	NA	NA	NA	PF07686	V-set	Immunoglobulin V-set domain	IPR007110	IPR036179	IPR013783	IPR013106	Domain|Homologous_superfamily|Homologous_superfamily|Domain	Immunoglobulin-like domain|Immunoglobulin-like domain superfamily|Immunoglobulin-like fold|Immunoglobulin V-set domain	NA	NA	NA	NA	22.72422
13	A0A075B6S2	IGKV2D-29	Immunoglobulin kappa variable 2D-29	Homo sapiens	13.14312	2.18E-06	55.69275	7	1	Immunoglobulin kappa variable 2D-29	7441	IGKV2D-29	GO:0002250	GO:0006955	GO:0005615	GO:0019814	GO:0005886	adaptive immune response|immune response|extracellular space|immunoglobulin complex|plasma membrane	NA	NA	NA	NA	NA	NA	NA	PF07686	V-set	Immunoglobulin V-set domain	IPR007110	IPR036179	IPR013783	IPR003599	IPR013106	Domain|Homologous_superfamily|Homologous_superfamily|Domain|Domain	Immunoglobulin-like domain|Immunoglobulin-like domain superfamily|Immunoglobulin-like fold|Immunoglobulin subtype|Immunoglobulin V-set domain	NA	NA	NA	NA	21.03852	19.58084	20.46015	21.66039	20.81465	20.91869	19.00665	22.71399	21.11496	18.90022
14	A0A075B6S5	IGKV1-27	Immunoglobulin kappa variable 1-27	Homo sapiens	12.71151	2.48E-05	53.014202	3	3	Immunoglobulin kappa variable 1-27	7441	IGKV1-27	GO:0002250	GO:0006955	GO:0005615	GO:0019814	GO:0005886	adaptive immune response|immune response|extracellular space|immunoglobulin complex|plasma membrane	NA	NA	NA	NA	NA	NA	NA	PF07686	V-set	Immunoglobulin V-set domain	IPR007110	IPR036179	IPR013783	IPR003599	IPR013106	Domain|Homologous_superfamily|Homologous_superfamily|Domain|Domain	Immunoglobulin-like domain|Immunoglobulin-like domain superfamily|Immunoglobulin-like fold|Immunoglobulin subtype|Immunoglobulin V-set domain	NA	NA	NA	NA	17.29796	17.76105	16.90507	16.83966	17.06532	16.22417	16.29803	16.4889	17.33838	14.81949
15	A0A075B6S9	IGKV1-37	Probable non-functional immunoglobulinn kappa variable 1-37	Homo sapiens	12.68844	0.000225889	47.784294	1	1	Probable non-functional immunoglobulinn kappa variable 1-37	7441	IGKV1-37	GO:0002250	GO:0006955	GO:0005615	GO:0019814	GO:0005886	adaptive immune response|immune response|extracellular space|immunoglobulin complex|plasma membrane	NA	NA	NA	NA	NA	NA	NA	PF07686	V-set	Immunoglobulin V-set domain	IPR007110	IPR036179	IPR013783	IPR013106	Domain|Homologous_superfamily|Homologous_superfamily|Domain	Immunoglobulin-like domain|Immunoglobulin-like domain superfamily|Immunoglobulin-like fold|Immunoglobulin V-set domain	NA	NA	NA	NA	18.93086	17.12255	17.98828	17.87771	17.42988	18.22362	17.15997	18.62294	16.68887	16.98239	17.81959
16	A0A087WSX0	IGLV5-45	Immunoglobulin lambda variable 5-45	Homo sapiens	13.16178	3.22E-05	51.968616	5	2	Immunoglobulin lambda variable 5-45	7441	IGLV5-45	GO:0002250	GO:0006955	GO:0005615	GO:0019814	GO:0005886	adaptive immune response|immune response|extracellular space|immunoglobulin complex|plasma membrane	NA	NA	NA	NA	NA	NA	NA	PF07686	V-set	Immunoglobulin V-set domain	IPR007110	IPR036179	IPR013783	IPR003599	IPR013106	Domain|Homologous_superfamily|Homologous_superfamily|Domain|Domain	Immunoglobulin-like domain|Immunoglobulin-like domain superfamily|Immunoglobulin-like fold|Immunoglobulin subtype|Immunoglobulin V-set domain	NA	NA	NA	NA	18.43174	18.09873	19.14725	18.28354	18.13836	19.58878	18.54551	18.66483	18.76026	19.62851
17	A0A087WSY4	IGHV4-30-2	Immunoglobulin heavy variable 4-30-2	Homo sapiens	13.02491	0.000122682	49.186684	2	2	Immunoglobulin heavy variable 4-30-2	102723407	IGHV4-30-2	GO:0050853	GO:0006958	GO:0042742	GO:0045087	GO:0006911	GO:0006910	GO:0050871	GO:0009897	GO:0042571	GO:0003823	GO:0034987	B cell receptor signaling pathway|complement activation	classical pathway|defense response to bacterium|innate immune response|phagocytosis	engulfment|phagocytosis	recognition|positive regulation of B cell activation|external side of plasma membrane|immunoglobulin complex	circulating|antigen binding|immunoglobulin receptor binding	hsa04064	hsa04020	hsa04072	hsa04151	hsa04145	hsa04640	hsa04613	hsa04650	hsa04662	hsa04664	hsa04666	hsa04672	hsa05202	hsa05171	hsa05169	hsa05130	hsa05135	hsa05150	hsa05152	hsa05146	hsa05140
18	A0A087WSY6	IGKV3D-15	Immunoglobulin kappa variable 3D-15	Homo sapiens	12.53423	2.97E-05	52.271366	1	1	Immunoglobulin kappa variable 3D-15	29802	IGKV3D-15	GO:0002250	GO:0006955	GO:0005615	GO:0019814	GO:0005886	adaptive immune response|immune response|extracellular space|immunoglobulin complex|plasma membrane	NA	NA	NA	NA	NA	NA	NA	PF07686	V-set	Immunoglobulin V-set domain	IPR007110	IPR036179	IPR013783	IPR003599	IPR013106	Domain|Homologous_superfamily|Homologous_superfamily|Domain|Domain	Immunoglobulin-like domain|Immunoglobulin-like domain superfamily|Immunoglobulin-like fold|Immunoglobulin subtype|Immunoglobulin V-set domain	NA	NA	NA	NA	22.45224	19.0694	21.59502	19.8763	20.28874	20.93132	20.00578	21.91412	21.25535	24.86107
19	A0A0A0MRZ8	IGKV3D-11	Immunoglobulin kappa variable 3D-11	Homo sapiens	12.62524	5.27E-06	55.10094	4	4	Immunoglobulin kappa variable 3D-11	29802	IGKV3D-11	GO:0002250	GO:0006955	GO:0005615	GO:0019814	GO:0005886	adaptive immune response|immune response|extracellular space|immunoglobulin complex|plasma membrane	NA	NA	NA	NA	NA	NA	NA	PF07686	V-set	Immunoglobulin V-set domain	IPR007110	IPR036179	IPR013783	IPR003599	IPR013106	Domain|Homologous_superfamily|Homologous_superfamily|Domain|Domain	Immunoglobulin-like domain|Immunoglobulin-like domain superfamily|Immunoglobulin-like fold|Immunoglobulin subtype|Immunoglobulin V-set domain	NA	NA	NA	NA	23.97583	22.20978	23.89999	22.25767	22.40384	22.50046	22.16876	23.34992	22.76574	21.02264
20	A0A0A0MS14	IGHV1-45	Immunoglobulin heavy variable 1-45	Homo sapiens	13.50835	5.43E-05	50.690475	3	3	Immunoglobulin heavy variable 1-45	102723407	IGHV1-45	GO:0050853	GO:0006958	GO:0042742	GO:0045087	GO:0006911	GO:0006910	GO:0050871	GO:0009897	GO:0042571	GO:0003823	GO:0034987	B cell receptor signaling pathway|complement activation	classical pathway|defense response to bacterium|innate immune response|phagocytosis	engulfment|phagocytosis	recognition|positive regulation of B cell activation|external side of plasma membrane|immunoglobulin complex	circulating|antigen binding|immunoglobulin receptor binding	hsa04064	hsa04020	hsa04072	hsa04151	hsa04145	hsa04640	hsa04613	hsa04650	hsa04662	hsa04664	hsa04666	hsa04672	hsa05202	hsa05171	hsa05169	hsa05130	hsa05135	hsa05150	hsa05152	hsa05146	hsa05140
21	A0A0A0MS15	IGHV3-49	Immunoglobulin heavy variable 3-49	Homo sapiens	13.05593	5.14E-07	56.441395	3	3	Immunoglobulin heavy variable 3-49	102723407	IGHV3-49	GO:0050853	GO:0006958	GO:0042742	GO:0045087	GO:0006911	GO:0006910	GO:0050871	GO:0009897	GO:0042571	GO:0003823	GO:0034987	B cell receptor signaling pathway|complement activation	classical pathway|defense response to bacterium|innate immune response|phagocytosis	engulfment|phagocytosis	recognition|positive regulation of B cell activation|external side of plasma membrane|immunoglobulin complex	circulating|antigen binding|immunoglobulin receptor binding	hsa04064	hsa04020	hsa04072	hsa04151	hsa04145	hsa04640	hsa04613	hsa04650	hsa04662	hsa04664	hsa04666	hsa04672	hsa05202	hsa05171	hsa05169	hsa05130	hsa05135	hsa05150	hsa05152	hsa05146	hsa05140
22	A0A0A0MT89	IGKJ1	Immunoglobulin kappa joining 1	Homo sapiens	1.3936	3.17E-05	52.024273	2	2	Immunoglobulin kappa joining 1	107985528	IGKJ1	GO:0002250	GO:0005576	GO:0019814	GO:0005886	adaptive immune response|extracellular region|immunoglobulin complex|plasma membrane	NA	NA	NA	NA	NA	NA	NA	NA	NA	NA	NA	NA	NA	NA	NA	NA	NA	18.18371	16.41365	17.52325	16.95306	17.10463	17.81251	16.91865	18.47385	17.93302	16.1944	19.58156	16.37491	18.84946	17.02831	19.40136
23	A0A0B4J1U7	IGHV6-1	Immunoglobulin heavy variable 6-1	Homo sapiens	13.48128	2.56E-05	52.888638	5	5	Immunoglobulin heavy variable 6-1	102723407	IGHV6-1	GO:0050853	GO:0006958	GO:0042742	GO:0045087	GO:0006911	GO:0006910	GO:0050871	GO:0009897	GO:0042571	GO:0003823	GO:0034987	B cell receptor signaling pathway|complement activation	classical pathway|defense response to bacterium|innate immune response|phagocytosis	engulfment|phagocytosis	recognition|positive regulation of B cell activation|external side of plasma membrane|immunoglobulin complex	circulating|antigen binding|immunoglobulin receptor binding	hsa04064	hsa04020	hsa04072	hsa04151	hsa04145	hsa04640	hsa04613	hsa04650	hsa04662	hsa04664	hsa04666	hsa04672	hsa05202	hsa05171	hsa05169	hsa05130	hsa05135	hsa05150	hsa05152	hsa05146	hsa05140
24	A0A0B4J1V0	IGHV3-15	Immunoglobulin heavy variable 3-15	Homo sapiens	12.92578	4.07E-07	56.54954	4	4	Immunoglobulin heavy variable 3-15	102724971	IGHV3-15	GO:0050853	GO:0006958	GO:0042742	GO:0045087	GO:0006911	GO:0006910	GO:0050871	GO:0009897	GO:0042571	GO:0003823	GO:0034987	B cell receptor signaling pathway|complement activation	classical pathway|defense response to bacterium|innate immune response|phagocytosis	engulfment|phagocytosis	recognition|positive regulation of B cell activation|external side of plasma membrane|immunoglobulin complex	circulating|antigen binding|immunoglobulin receptor binding	NA	NA	NA	ENOG502TDDK	O	Immunoglobulin V-Type	Posttranslational modification	protein turnover	chaperones	PF07686	V-set	Immunoglobulin V-set domain	IPR007110	IPR036179	IPR013783	IPR013106	Domain|Homologous_superfamily|Homologous_superfamily|Domain	Immunoglobulin-like domain|Immunoglobulin-like domain superfamily|Immunoglobulin-like fold|Immunoglobulin V-set domain	NA	NA	NA
25	A0A0B4J1V2	IGHV2-26	Immunoglobulin heavy variable 2-26	Homo sapiens	13.18226	2.66E-05	52.7428	5	5	Immunoglobulin heavy variable 2-26	102723407	IGHV2-26	GO:0050853	GO:0006958	GO:0042742	GO:0045087	GO:0006911	GO:0006910	GO:0050871	GO:0009897	GO:0042571	GO:0003823	GO:0034987	B cell receptor signaling pathway|complement activation	classical pathway|defense response to bacterium|innate immune response|phagocytosis	engulfment|phagocytosis	recognition|positive regulation of B cell activation|external side of plasma membrane|immunoglobulin complex	circulating|antigen binding|immunoglobulin receptor binding	hsa04064	hsa04020	hsa04072	hsa04151	hsa04145	hsa04640	hsa04613	hsa04650	hsa04662	hsa04664	hsa04666	hsa04672	hsa05202	hsa05171	hsa05169	hsa05130	hsa05135	hsa05150	hsa05152	hsa05146	hsa05140
26	A0A0B4J1V6	IGHV3-73	Immunoglobulin heavy variable 3-73	Homo sapiens	12.85767	1.46E-05	54.08916	6	2	Immunoglobulin heavy variable 3-73	102723407	IGHV3-73	GO:0050853	GO:0006958	GO:0042742	GO:0045087	GO:0006911	GO:0006910	GO:0050871	GO:0009897	GO:0042571	GO:0003823	GO:0034987	B cell receptor signaling pathway|complement activation	classical pathway|defense response to bacterium|innate immune response|phagocytosis	engulfment|phagocytosis	recognition|positive regulation of B cell activation|external side of plasma membrane|immunoglobulin complex	circulating|antigen binding|immunoglobulin receptor binding	hsa04064	hsa04020	hsa04072	hsa04151	hsa04145	hsa04640	hsa04613	hsa04650	hsa04662	hsa04664	hsa04666	hsa04672	hsa05202	hsa05171	hsa05169	hsa05130	hsa05135	hsa05150	hsa05152	hsa05146	hsa05140
27	A0A0B4J1X5	IGHV3-74	Immunoglobulin heavy variable 3-74	Homo sapiens	12.83961	0.000116734	49.283825	2	2	Immunoglobulin heavy variable 3-74	102723407	IGHV3-74	GO:0050853	GO:0006958	GO:0042742	GO:0045087	GO:0006911	GO:0006910	GO:0050871	GO:0009897	GO:0042571	GO:0003823	GO:0034987	B cell receptor signaling pathway|complement activation	classical pathway|defense response to bacterium|innate immune response|phagocytosis	engulfment|phagocytosis	recognition|positive regulation of B cell activation|external side of plasma membrane|immunoglobulin complex	circulating|antigen binding|immunoglobulin receptor binding	hsa04064	hsa04020	hsa04072	hsa04151	hsa04145	hsa04640	hsa04613	hsa04650	hsa04662	hsa04664	hsa04666	hsa04672	hsa05202	hsa05171	hsa05169	hsa05130	hsa05135	hsa05150	hsa05152	hsa05146	hsa05140
28	A0A0B4J1Y8	IGLV9-49	Immunoglobulin lambda variable 9-49	Homo sapiens	13.02367	2.49E-05	53.007122	6	6	Immunoglobulin lambda variable 9-49	7441	IGLV9-49	GO:0002250	GO:0006955	GO:0005615	GO:0019814	GO:0005886	adaptive immune response|immune response|extracellular space|immunoglobulin complex|plasma membrane	NA	NA	NA	NA	NA	NA	NA	PF07686	V-set	Immunoglobulin V-set domain	IPR007110	IPR036179	IPR013783	IPR003599	IPR003598	IPR013106	Domain|Homologous_superfamily|Homologous_superfamily|Domain|Domain|Domain	Immunoglobulin-like domain|Immunoglobulin-like domain superfamily|Immunoglobulin-like fold|Immunoglobulin subtype|Immunoglobulin subtype 2|Immunoglobulin V-set domain	NA	NA	NA	NA	19.26275	19.03423	18.04838	17.27975	18.89976	19.19689	18.11224	19.43431	18.60257
29	A0A0B4J1Y9	IGHV3-72	Immunoglobulin heavy variable 3-72	Homo sapiens	13.20293	4.16E-05	51.23614	6	5	Immunoglobulin heavy variable 3-72	102723407	IGHV3-72	GO:0050853	GO:0006958	GO:0042742	GO:0045087	GO:0006911	GO:0006910	GO:0050871	GO:0009897	GO:0042571	GO:0003823	GO:0034987	B cell receptor signaling pathway|complement activation	classical pathway|defense response to bacterium|innate immune response|phagocytosis	engulfment|phagocytosis	recognition|positive regulation of B cell activation|external side of plasma membrane|immunoglobulin complex	circulating|antigen binding|immunoglobulin receptor binding	hsa04064	hsa04020	hsa04072	hsa04151	hsa04145	hsa04640	hsa04613	hsa04650	hsa04662	hsa04664	hsa04666	hsa04672	hsa05202	hsa05171	hsa05169	hsa05130	hsa05135	hsa05150	hsa05152	hsa05146	hsa05140
30	A0A0B4J2D5	GATD3B	Putative glutamine amidotransferase-like class 1 domain-containing protein 3B	mitochondrial	Homo sapiens	28.14238	9.85E-07	56.1283	14	14	Putative glutamine amidotransferase-like class 1 domain-containing protein 3B	mitochondrial	102724023	GATD3B	GO:0005739	mitochondrion	NA	NA	NA	ENOG502QQFM	Q	positive regulation of isoprenoid metabolic process	Secondary metabolites biosynthesis	transport and catabolism	NA	NA	NA	IPR029062	Homologous_superfamily	Class I glutamine amidotransferase-like	NA	NA	NA	NA	18.59253	18.40138	19.08854	18.93591	19.17739	18.54207	18.64242	18.31598	19.6168	19.39478	17.00732	19.19617	19.11811	19.21443	18.83966
31	A0A0B4J2D9	IGKV1D-13	Immunoglobulin kappa variable 1D-13	Homo sapiens	12.56929	0.000261314	47.3669	3	3	Immunoglobulin kappa variable 1D-13	7441	IGKV1D-13	GO:0002250	GO:0006955	GO:0005615	GO:0019814	GO:0005886	adaptive immune response|immune response|extracellular space|immunoglobulin complex|plasma membrane	NA	NA	NA	NA	NA	NA	NA	PF07686	V-set	Immunoglobulin V-set domain	IPR007110	IPR036179	IPR013783	IPR003599	IPR013106	Domain|Homologous_superfamily|Homologous_superfamily|Domain|Domain	Immunoglobulin-like domain|Immunoglobulin-like domain superfamily|Immunoglobulin-like fold|Immunoglobulin subtype|Immunoglobulin V-set domain	NA	NA	NA	NA	17.76582	16.41773	17.37921	16.63862	13.82252	17.23418	16.45515	17.91812	16.56314	14.11823
32	A0A0B4J2F0	PIGBOS1	Protein PIGBOS1	Homo sapiens	6.31338	8.62E-07	56.196415	1	1	Protein PIGBOS1	101928527	PIGBOS1	GO:1900101	GO:0006986	GO:0005741	regulation of endoplasmic reticulum unfolded protein response|response to unfolded protein|mitochondrial outer membrane	NA	NA	NA	ENOG502TEA1	S	PIGB opposite strand 1	Function unknown	NA	NA	NA	NA	NA	NA	NA	NA	NA	NA	16.85179	16.11518	15.97165	16.44161	15.54861	17.11363	16.54613	18.48791	14.94574	16.78723	18.25162	16.41466	15.97403	16.2233	17.51401	17.31957
33	A0A0C4DH24	IGKV6-21	Immunoglobulin kappa variable 6-21	Homo sapiens	12.43001	3.56E-05	51.63229	1	1	Immunoglobulin kappa variable 6-21	7441	IGKV6-21	GO:0002250	GO:0006955	GO:0005615	GO:0019814	GO:0005886	adaptive immune response|immune response|extracellular space|immunoglobulin complex|plasma membrane	NA	NA	NA	NA	NA	NA	NA	PF07686	V-set	Immunoglobulin V-set domain	IPR007110	IPR036179	IPR013783	IPR003599	IPR013106	Domain|Homologous_superfamily|Homologous_superfamily|Domain|Domain	Immunoglobulin-like domain|Immunoglobulin-like domain superfamily|Immunoglobulin-like fold|Immunoglobulin subtype|Immunoglobulin V-set domain	NA	NA	NA	NA	16.59575	16.40682	16.08578	17.30975	17.39619	16.35722	17.12627	18.58925	15.73328	16.9487
34	A0A0C4DH25	IGKV3D-20	Immunoglobulin kappa variable 3D-20	Homo sapiens	12.51507	0.000165281	48.554874	2	2	Immunoglobulin kappa variable 3D-20	29802	IGKV3D-20	GO:0002250	GO:0006955	GO:0005576	GO:0005615	GO:0019814	GO:0005886	adaptive immune response|immune response|extracellular region|extracellular space|immunoglobulin complex|plasma membrane	NA	NA	NA	NA	NA	NA	NA	PF07686	V-set	Immunoglobulin V-set domain	IPR007110	IPR036179	IPR013783	IPR003599	IPR013106	Domain|Homologous_superfamily|Homologous_superfamily|Domain|Domain	Immunoglobulin-like domain|Immunoglobulin-like domain superfamily|Immunoglobulin-like fold|Immunoglobulin subtype|Immunoglobulin V-set domain	NA	NA	R-HSA-166663	R-HSA-173623	R-HSA-198933	R-HSA-202733	R-HSA-2029481	R-HSA-2029482	R-HSA-2029485	R-HSA-2168880	R-HSA-2454202	R-HSA-2730905	R-HSA-2871796
35	A0A0C4DH29	IGHV1-3	Immunoglobulin heavy variable 1-3	Homo sapiens	13.00772	4.90E-06	55.156776	5	5	Immunoglobulin heavy variable 1-3	102723407	IGHV1-3	GO:0050853	GO:0006958	GO:0042742	GO:0045087	GO:0006911	GO:0006910	GO:0050871	GO:0009897	GO:0042571	GO:0003823	GO:0034987	B cell receptor signaling pathway|complement activation	classical pathway|defense response to bacterium|innate immune response|phagocytosis	engulfment|phagocytosis	recognition|positive regulation of B cell activation|external side of plasma membrane|immunoglobulin complex	circulating|antigen binding|immunoglobulin receptor binding	hsa04064	hsa04020	hsa04072	hsa04151	hsa04145	hsa04640	hsa04613	hsa04650	hsa04662	hsa04664	hsa04666	hsa04672	hsa05202	hsa05171	hsa05169	hsa05130	hsa05135	hsa05150	hsa05152	hsa05146	hsa05140
36	A0A0C4DH31	IGHV1-18	Immunoglobulin heavy variable 1-18	Homo sapiens	12.82043	3.56E-07	56.607365	3	3	Immunoglobulin heavy variable 1-18	102723407	IGHV1-18	GO:0050853	GO:0006958	GO:0042742	GO:0045087	GO:0006911	GO:0006910	GO:0050871	GO:0009897	GO:0042571	GO:0003823	GO:0034987	B cell receptor signaling pathway|complement activation	classical pathway|defense response to bacterium|innate immune response|phagocytosis	engulfment|phagocytosis	recognition|positive regulation of B cell activation|external side of plasma membrane|immunoglobulin complex	circulating|antigen binding|immunoglobulin receptor binding	hsa04064	hsa04020	hsa04072	hsa04151	hsa04145	hsa04640	hsa04613	hsa04650	hsa04662	hsa04664	hsa04666	hsa04672	hsa05202	hsa05171	hsa05169	hsa05130	hsa05135	hsa05150	hsa05152	hsa05146	hsa05140
37	A0A0C4DH34	IGHV4-28	Immunoglobulin heavy variable 4-28	Homo sapiens	13.12406	3.67E-05	51.55087	3	3	Immunoglobulin heavy variable 4-28	102723407	IGHV4-28	GO:0050853	GO:0006958	GO:0042742	GO:0045087	GO:0006911	GO:0006910	GO:0050871	GO:0009897	GO:0042571	GO:0003823	GO:0034987	B cell receptor signaling pathway|complement activation	classical pathway|defense response to bacterium|innate immune response|phagocytosis	engulfment|phagocytosis	recognition|positive regulation of B cell activation|external side of plasma membrane|immunoglobulin complex	circulating|antigen binding|immunoglobulin receptor binding	hsa04064	hsa04020	hsa04072	hsa04151	hsa04145	hsa04640	hsa04613	hsa04650	hsa04662	hsa04664	hsa04666	hsa04672	hsa05202	hsa05171	hsa05169	hsa05130	hsa05135	hsa05150	hsa05152	hsa05146	hsa05140
38	A0A0C4DH35	IGHV3-35	Probable non-functional immunoglobulin heavy variable 3-35	Homo sapiens	12.81043	1.41E-09	58.48968	6	5	Probable non-functional immunoglobulin heavy variable 3-35	102723407	IGHV3-35	GO:0050853	GO:0006958	GO:0042742	GO:0045087	GO:0006911	GO:0006910	GO:0050871	GO:0009897	GO:0042571	GO:0003823	GO:0034987	B cell receptor signaling pathway|complement activation	classical pathway|defense response to bacterium|innate immune response|phagocytosis	engulfment|phagocytosis	recognition|positive regulation of B cell activation|external side of plasma membrane|immunoglobulin complex	circulating|antigen binding|immunoglobulin receptor binding	hsa04064	hsa04020	hsa04072	hsa04151	hsa04145	hsa04640	hsa04613	hsa04650	hsa04662	hsa04664	hsa04666	hsa04672	hsa05202	hsa05171	hsa05169	hsa05130	hsa05135	hsa05150	hsa05152	hsa05146	hsa05140
39	A0A0C4DH36	IGHV3-38	Probable non-functional immunoglobulin heavy variable 3-38	Homo sapiens	12.75854	2.55E-06	55.598064	4	2	Probable non-functional immunoglobulin heavy variable 3-38	102723407	IGHV3-38	GO:0050853	GO:0006958	GO:0042742	GO:0045087	GO:0006911	GO:0006910	GO:0050871	GO:0009897	GO:0042571	GO:0003823	GO:0034987	B cell receptor signaling pathway|complement activation	classical pathway|defense response to bacterium|innate immune response|phagocytosis	engulfment|phagocytosis	recognition|positive regulation of B cell activation|external side of plasma membrane|immunoglobulin complex	circulating|antigen binding|immunoglobulin receptor binding	hsa04064	hsa04020	hsa04072	hsa04151	hsa04145	hsa04640	hsa04613	hsa04650	hsa04662	hsa04664	hsa04666	hsa04672	hsa05202	hsa05171	hsa05169	hsa05130	hsa05135	hsa05150	hsa05152	hsa05146	hsa05140
40	A0A0C4DH38	IGHV5-51	Immunoglobulin heavy variable 5-51	Homo sapiens	12.67455	2.87E-05	52.422966	5	3	Immunoglobulin heavy variable 5-51	102723407	IGHV5-51	GO:0050853	GO:0006958	GO:0042742	GO:0045087	GO:0006911	GO:0006910	GO:0050871	GO:0009897	GO:0042571	GO:0003823	GO:0034987	B cell receptor signaling pathway|complement activation	classical pathway|defense response to bacterium|innate immune response|phagocytosis	engulfment|phagocytosis	recognition|positive regulation of B cell activation|external side of plasma membrane|immunoglobulin complex	circulating|antigen binding|immunoglobulin receptor binding	hsa04064	hsa04020	hsa04072	hsa04151	hsa04145	hsa04640	hsa04613	hsa04650	hsa04662	hsa04664	hsa04666	hsa04672	hsa05202	hsa05171	hsa05169	hsa05130	hsa05135	hsa05150	hsa05152	hsa05146	hsa05140
41	A0A0C4DH43	IGHV2-70D	Immunoglobulin heavy variable 2-70D	Homo sapiens	13.31245	0.000128907	49.08826	5	2	Immunoglobulin heavy variable 2-70D	102723407	IGHV2-70D	GO:0050853	GO:0006958	GO:0042742	GO:0045087	GO:0006911	GO:0006910	GO:0050871	GO:0009897	GO:0042571	GO:0003823	GO:0034987	B cell receptor signaling pathway|complement activation	classical pathway|defense response to bacterium|innate immune response|phagocytosis	engulfment|phagocytosis	recognition|positive regulation of B cell activation|external side of plasma membrane|immunoglobulin complex	circulating|antigen binding|immunoglobulin receptor binding	hsa04064	hsa04020	hsa04072	hsa04151	hsa04145	hsa04640	hsa04613	hsa04650	hsa04662	hsa04664	hsa04666	hsa04672	hsa05202	hsa05171	hsa05169	hsa05130	hsa05135	hsa05150	hsa05152	hsa05146	hsa05140
42	A0A0C4DH67	IGKV1-8	Immunoglobulin kappa variable 1-8	Homo sapiens	12.53731	4.07E-05	51.287495	5	1	Immunoglobulin kappa variable 1-8	7441	IGKV1-8	GO:0002250	GO:0006955	GO:0005615	GO:0019814	GO:0005886	adaptive immune response|immune response|extracellular space|immunoglobulin complex|plasma membrane	NA	NA	NA	NA	NA	NA	NA	PF07686	V-set	Immunoglobulin V-set domain	IPR007110	IPR036179	IPR013783	IPR013106	Domain|Homologous_superfamily|Homologous_superfamily|Domain	Immunoglobulin-like domain|Immunoglobulin-like domain superfamily|Immunoglobulin-like fold|Immunoglobulin V-set domain	NA	NA	NA	NA	20.20693	19.45989	21.73831	21.65942	20.44473	20.09776	19.46491	20.10215	20.15082	19.61146	21.09187
43	A0A0C4DH68	IGKV2-24	Immunoglobulin kappa variable 2-24	Homo sapiens	13.07901	3.89E-06	55.321373	5	1	Immunoglobulin kappa variable 2-24	7441	IGKV2-24	GO:0002250	GO:0006955	GO:0005615	GO:0019814	GO:0005886	adaptive immune response|immune response|extracellular space|immunoglobulin complex|plasma membrane	NA	NA	NA	NA	NA	NA	NA	PF07686	V-set	Immunoglobulin V-set domain	IPR007110	IPR036179	IPR013783	IPR013106	Domain|Homologous_superfamily|Homologous_superfamily|Domain	Immunoglobulin-like domain|Immunoglobulin-like domain superfamily|Immunoglobulin-like fold|Immunoglobulin V-set domain	NA	NA	NA	NA	18.51156	18.28548	19.77609	20.41303	20.59323	18.72387	19.39451	19.35825	21.61691	18.86485	20.20135
44	A0A0C4DH73	IGKV1-12	Immunoglobulin kappa variable 1-12	Homo sapiens	12.64536	3.56E-05	51.63094	5	3	Immunoglobulin kappa variable 1-12	7441	IGKV1-12	GO:0002250	GO:0006955	GO:0005576	GO:0005615	GO:0019814	GO:0005886	adaptive immune response|immune response|extracellular region|extracellular space|immunoglobulin complex|plasma membrane	NA	NA	NA	NA	NA	NA	NA	PF07686	V-set	Immunoglobulin V-set domain	IPR007110	IPR036179	IPR013783	IPR003599	IPR013106	Domain|Homologous_superfamily|Homologous_superfamily|Domain|Domain	Immunoglobulin-like domain|Immunoglobulin-like domain superfamily|Immunoglobulin-like fold|Immunoglobulin subtype|Immunoglobulin V-set domain	NA	NA	R-HSA-166663	R-HSA-173623	R-HSA-198933	R-HSA-202733	R-HSA-2029481	R-HSA-2029482	R-HSA-2029485	R-HSA-2168880	R-HSA-2454202	R-HSA-2730905	R-HSA-2871796
45	A0A0G2JS06	IGLV5-39	Immunoglobulin lambda variable 5-39	Homo sapiens	13.39408	0.00041648	45.09691	1	1	Immunoglobulin lambda variable 5-39	7441	IGLV5-39	GO:0002250	GO:0006955	GO:0005615	GO:0019814	GO:0005886	adaptive immune response|immune response|extracellular space|immunoglobulin complex|plasma membrane	NA	NA	NA	NA	NA	NA	NA	PF07686	V-set	Immunoglobulin V-set domain	IPR007110	IPR036179	IPR013783	IPR003599	IPR013106	Domain|Homologous_superfamily|Homologous_superfamily|Domain|Domain	Immunoglobulin-like domain|Immunoglobulin-like domain superfamily|Immunoglobulin-like fold|Immunoglobulin subtype|Immunoglobulin V-set domain	NA	NA	NA	NA	17.92052	18.05625	16.68882	17.50092	16.4447	19.55619	18.09367	19.55664	16.07355	17.91609
46	A0A0J9YX35	IGHV3-64D	Immunoglobulin heavy variable 3-64D	Homo sapiens	12.82257	3.32E-05	51.85323	3	3	Immunoglobulin heavy variable 3-64D	102723407	IGHV3-64D	GO:0050853	GO:0006958	GO:0042742	GO:0045087	GO:0006911	GO:0006910	GO:0050871	GO:0009897	GO:0042571	GO:0003823	GO:0034987	B cell receptor signaling pathway|complement activation	classical pathway|defense response to bacterium|innate immune response|phagocytosis	engulfment|phagocytosis	recognition|positive regulation of B cell activation|external side of plasma membrane|immunoglobulin complex	circulating|antigen binding|immunoglobulin receptor binding	hsa04064	hsa04020	hsa04072	hsa04151	hsa04145	hsa04640	hsa04613	hsa04650	hsa04662	hsa04664	hsa04666	hsa04672	hsa05202	hsa05171	hsa05169	hsa05130	hsa05135	hsa05150	hsa05152	hsa05146	hsa05140
47	A0A0J9YXX1	IGHV5-10-1	Immunoglobulin heavy variable 5-10-1	Homo sapiens	12.77257	0.000175166	48.42047	3	3	Immunoglobulin heavy variable 5-10-1	102724971	IGHV5-10-1	GO:0050853	GO:0006958	GO:0042742	GO:0045087	GO:0006911	GO:0006910	GO:0050871	GO:0009897	GO:0042571	GO:0003823	GO:0034987	B cell receptor signaling pathway|complement activation	classical pathway|defense response to bacterium|innate immune response|phagocytosis	engulfment|phagocytosis	recognition|positive regulation of B cell activation|external side of plasma membrane|immunoglobulin complex	circulating|antigen binding|immunoglobulin receptor binding	NA	NA	NA	NA	NA	NA	NA	PF07686	V-set	Immunoglobulin V-set domain	IPR007110	IPR036179	IPR013783	IPR013106	Domain|Homologous_superfamily|Homologous_superfamily|Domain	Immunoglobulin-like domain|Immunoglobulin-like domain superfamily|Immunoglobulin-like fold|Immunoglobulin V-set domain	NA	NA	NA	NA	20.03504
48	A0A1B0GTC6	C3orf85	Uncharacterized protein C3orf85	Homo sapiens	10.38593	1.07E-06	56.08605	4	4	Uncharacterized protein C3orf85	401081	C3orf85	NA	NA	NA	NA	NA	NA	NA	NA	NA	NA	NA	NA	NA	NA	NA	NA	NA	NA	NA	20.32551	19.78719	20.52975	20.78895	19.65772	19.59948	20.59998	20.7441	19.35392	20.21045	19.97472	19.07025	19.90028	20.53448	18.30635	17.95121	18.8083	19.19315
49	A0AVT1	UBA6	Ubiquitin-like modifier-activating enzyme 6	Homo sapiens	117.96997	6.48E-09	58.04637	39	39	Ubiquitin-like modifier-activating enzyme 6	55236	UBA6	GO:0021764	GO:0006974	GO:0060996	GO:0021766	GO:0007612	GO:0007626	GO:0032446	GO:0016567	GO:0006511	GO:0005737	GO:0005829	GO:0005634	GO:0005524	GO:0019780	GO:0004839	amygdala development|cellular response to DNA damage stimulus|dendritic spine development|hippocampus development|learning|locomotory behavior|protein modification by small protein conjugation|protein ubiquitination|ubiquitin-dependent protein catabolic process|cytoplasm|cytosol|nucleus|ATP binding|FAT10 activating enzyme activity|ubiquitin activating enzyme activity	hsa04120	Ubiquitin mediated proteolysis	K10699	KOG2012	H	ubiquitin activating enzyme activity	Coenzyme transport and metabolism	PF16191	PF16190	PF09358	PF00899	PF10585	E1_4HB|E1_FCCH|E1_UFD|ThiF|UBA_E1_SCCH	Ubiquitin-activating enzyme E1 four-helix bundle|Ubiquitin-activating enzyme E1 FCCH domain|Ubiquitin fold domain|ThiF family|Ubiquitin-activating enzyme	SCCH domain	IPR032420	IPR032418	IPR042302	IPR045886	IPR000594	IPR018965
50	A0FGR8	ESYT2	Extended synaptotagmin-2	Homo sapiens	102.35748	7.64E-11	59.25273	46	46	Extended synaptotagmin-2	57488	ESYT2	GO:0006897	GO:0061817	GO:0006869	GO:0005829	GO:0005789	GO:0140268	GO:0031234	GO:0016020	GO:0044232	GO:0005886	GO:0045296	GO:0005509	GO:0005544	GO:0042802	GO:0031210	GO:0008429	GO:0035091	endocytosis|endoplasmic reticulum-plasma membrane tethering|lipid transport|cytosol|endoplasmic reticulum membrane|endoplasmic reticulum-plasma membrane contact site|extrinsic component of cytoplasmic side of plasma membrane|membrane|organelle membrane contact site|plasma membrane|cadherin binding|calcium ion binding|calcium-dependent phospholipid binding|identical protein binding|phosphatidylcho…	NA	NA	NA	KOG1012	DTZ	endoplasmic reticulum-plasma membrane tethering	Cell cycle control	cell division	chromosome partitioning|Signal transduction mechanisms|Cytoskeleton	PF00168	PF17047	C2|SMP_LBD	C2 domain|Synaptotagmin-like mitochondrial-lipid-binding domain	IPR000008	IPR035892	IPR037752	IPR037733	IPR037749	IPR031468
51	A0M8Q6	IGLC7	Immunoglobulin lambda constant 7	Homo sapiens	11.25359	7.64E-11	59.25273	4	4	Immunoglobulin lambda constant 7	100423062	IGLC7	GO:0002250	GO:0050853	GO:0006958	GO:0042742	GO:0045087	GO:0006911	GO:0006910	GO:0050871	GO:0009897	GO:0005576	GO:0005615	GO:0071745	GO:0071738	GO:0071742	GO:0071735	GO:0071753	GO:0042571	GO:0005886	GO:0003823	GO:0034987	adaptive immune response|B cell receptor signaling pathway|complement activation	classical pathway|defense response to bacterium|innate immune response|phagocytosis	engulfment|phagocytosis	recognition|positive regulation of B cell activation|external side of plasma membrane|extracellular region|extracellular space|IgA immunoglobulin complex|IgD immunoglobulin complex|IgE immunoglobulin complex|IgG immunoglobulin complex|IgM immunoglobulin complex|immunoglobulin complex	circulating|plasma membrane|antigen binding|immunoglobulin receptor binding	NA	NA	NA	NA	NA	NA	NA	PF07654	C1-set	Immunoglobulin C1-set domain	IPR007110	IPR036179
52	A1A4S6	ARHGAP10	Rho GTPase-activating protein 10	Homo sapiens	89.37461	1.23E-09	58.52465	39	39	Rho GTPase-activating protein 10	79658	ARHGAP10	GO:0007010	GO:0043066	GO:0051056	GO:0007165	GO:0005829	GO:0048471	GO:0005886	GO:0005096	cytoskeleton organization|negative regulation of apoptotic process|regulation of small GTPase mediated signal transduction|signal transduction|cytosol|perinuclear region of cytoplasm|plasma membrane|GTPase activator activity	hsa05100	Bacterial invasion of epithelial cells	K13736	KOG1451	U	GTPase activator activity	Intracellular trafficking	secretion	and vesicular transport	PF00169	PF00620	PF14604	PH|RhoGAP|SH3_9	PH domain|RhoGAP domain|Variant SH3 domain	IPR027267	IPR035485	IPR011993	IPR001849	IPR008936	IPR000198	IPR036028	IPR001452	Homologous_superfamily|Domain|Homologous_superfamily|Domain|Homologous_superfamily|Domain|Homologous_superfamily|Domain	AH/BAR domain superfamily|GRAF2	SH3 domain|PH-like domain superfamily|Pleckstrin homology domain|Rho GTPase activation protein|Rho GTPase-activating protein domain|SH3-like domain superfamily|SH3 domain	WP2858	Ectoderm differentiation	R-HSA-211728
53	A1L0T0	ILVBL	2-hydroxyacyl-CoA lyase 2	Homo sapiens	67.86774	3.69E-07	56.591057	16	16	2-hydroxyacyl-CoA lyase 2	10994	ILVBL	GO:0001561	GO:0009097	GO:0009099	GO:0005948	GO:0005789	GO:0016020	GO:0003984	GO:0050660	GO:0016829	GO:0000287	GO:0030976	fatty acid alpha-oxidation|isoleucine biosynthetic process|valine biosynthetic process|acetolactate synthase complex|endoplasmic reticulum membrane|membrane|acetolactate synthase activity|flavin adenine dinucleotide binding|lyase activity|magnesium ion binding|thiamine pyrophosphate binding	NA	NA	NA	KOG1185	EH	thiamine pyrophosphate binding	Amino acid transport and metabolism|Coenzyme transport and metabolism	PF02775	PF00205	PF02776	TPP_enzyme_C|TPP_enzyme_M|TPP_enzyme_N	Thiamine pyrophosphate enzyme	C-terminal TPP binding domain|Thiamine pyrophosphate enzyme	central domain|Thiamine pyrophosphate enzyme	N-terminal TPP binding domain	IPR029035	IPR029061	IPR012000	IPR012001	IPR000399	IPR045229	IPR011766	Homologous_superfamily|Homologous_superfamily|Domain|Domain|Conserved_site|Family|Domain	DHS-like NAD/FAD-binding domain superfamily|Thiamin diphosphate-binding fold|Thiamine pyrophosphate enzyme	central domain|Thiamine pyrophosphate enzyme
54	A1L3X0	ELOVL7	Elongation of very long chain fatty acids protein 7	Homo sapiens	33.35631	1.04E-05	54.499454	1	1	Elongation of very long chain fatty acids protein 7	79993	ELOVL7	GO:0034625	GO:0034626	GO:0019367	GO:0035338	GO:0030148	GO:0006636	GO:0042761	GO:0005783	GO:0005789	GO:0102336	GO:0009922	GO:0102756	fatty acid elongation	monounsaturated fatty acid|fatty acid elongation	polyunsaturated fatty acid|fatty acid elongation	saturated fatty acid|long-chain fatty-acyl-CoA biosynthetic process|sphingolipid biosynthetic process|unsaturated fatty acid biosynthetic process|very long-chain fatty acid biosynthetic process|endoplasmic reticulum|endoplasmic reticulum membrane|3-oxo-arachidoyl-CoA synthase activity|fatty acid elongase activity|very-long-chain 3-ketoacyl-CoA synthase activity	hsa00062	hsa01040	Fatty acid elongation|Biosynthesis of unsaturated fatty acids	K10250	KOG3071	I	fatty acid elongation	saturated fatty acid	Lipid transport and metabolism	PF01151	ELO	GNS1/SUR4 family	IPR030457	IPR002076	IPR033670	Conserved_site|Family|Family	ELO family	conserved site|ELO family|Elongation of very long chain fatty acids protein 7	NA	NA	R-HSA-75876
55	A1X283	SH3PXD2B	SH3 and PX domain-containing protein 2B	Homo sapiens	101.57909	1.78E-09	58.426323	28	24	SH3 and PX domain-containing protein 2B	285590	SH3PXD2B	GO:0060612	GO:0060348	GO:0030154	GO:0022617	GO:0001654	GO:0007507	GO:0071800	GO:0072657	GO:0001501	GO:0042554	GO:0006801	GO:0070161	GO:0042995	GO:0005737	GO:0002102	GO:0080025	GO:0032266	GO:0010314	GO:0042169	GO:0016176	adipose tissue development|bone development|cell differentiation|extracellular matrix disassembly|eye development|heart development|podosome assembly|protein localization to membrane|skeletal system development|superoxide anion generation|superoxide metabolic process|anchoring junction|cell projection|cytoplasm|podosome|phosphatidylinositol-3	5-bisphosphate binding|phosphatidylinositol-3-phosphate binding|phosphatidylinositol-5-phosphate binding|SH2 domain binding|superoxide-generating NADPH oxidase activator activity	NA	NA	NA	KOG0905	BDLTU	1-phosphatidylinositol-4-phosphate 3-kinase activity	Chromatin structure and dynamics|Cell cycle control	cell division	chromosome partitioning|Replication	recombination and repair|Signal transduction mechanisms|Intracellular trafficking	secretion	and vesicular transport	PF00787	PF00018	PF07653
56	A2NJV5	IGKV2-29	Immunoglobulin kappa variable 2-29	Homo sapiens	13.08504	1.53E-05	54.023785	1	1	Immunoglobulin kappa variable 2-29	7441	IGKV2-29	GO:0002250	GO:0006955	GO:0005576	GO:0005615	GO:0019814	GO:0005886	adaptive immune response|immune response|extracellular region|extracellular space|immunoglobulin complex|plasma membrane	NA	NA	NA	NA	NA	NA	NA	PF07686	V-set	Immunoglobulin V-set domain	IPR007110	IPR036179	IPR013783	IPR013106	Domain|Homologous_superfamily|Homologous_superfamily|Domain	Immunoglobulin-like domain|Immunoglobulin-like domain superfamily|Immunoglobulin-like fold|Immunoglobulin V-set domain	NA	NA	R-HSA-166663	R-HSA-173623	R-HSA-198933	R-HSA-202733	R-HSA-2029481	R-HSA-2029482	R-HSA-2029485	R-HSA-2168880	R-HSA-2454202	R-HSA-2730905	R-HSA-2871796	R-HSA-2871809
57	A2RRP1	NBAS	NBAS subunit of NRZ tethering complex	Homo sapiens	268.57131	3.03E-07	56.676792	40	40	NBAS subunit of NRZ tethering complex	51594	NBAS	GO:2000623	GO:0000956	GO:0015031	GO:0006890	GO:0005829	GO:0070939	GO:0005783	GO:0005789	GO:0016020	GO:0000149	negative regulation of nuclear-transcribed mRNA catabolic process	nonsense-mediated decay|nuclear-transcribed mRNA catabolic process|protein transport|retrograde vesicle-mediated transport	Golgi to endoplasmic reticulum|cytosol|Dsl1/NZR complex|endoplasmic reticulum|endoplasmic reticulum membrane|membrane|SNARE binding	NA	NA	NA	KOG1797	I	sequence	Lipid transport and metabolism	PF15492	PF08314	Nbas_N|Sec39	Neuroblastoma-amplified sequence	N terminal|Secretory pathway protein Sec39	IPR029145	IPR011044	IPR013244	IPR015943	Domain|Homologous_superfamily|Domain|Homologous_superfamily	Neuroblastoma-amplified sequence	N-terminal|Quinoprotein amine dehydrogenase	beta chain-like|Sec39 domain|WD40/YVTN repeat-like-containing domain superfamily	NA	NA	R-HSA-6811434	COPI-dependent Golgi-to-ER retrograde traffic
58	A2RTX5	TARS3	Threonine--tRNA ligase 2	cytoplasmic	Homo sapiens	92.64555	2.80E-05	52.542606	19	17	Threonine--tRNA ligase 2	cytoplasmic	123283	TARS3	GO:0006435	GO:0005737	GO:0005634	GO:0005524	GO:0004829	threonyl-tRNA aminoacylation|cytoplasm|nucleus|ATP binding|threonine-tRNA ligase activity	hsa00970	Aminoacyl-tRNA biosynthesis	K01868	KOG1637	J	threonyl-tRNA aminoacylation	Translation	ribosomal structure and biogenesis	PF03129	PF02824	PF00587	PF07973	HGTP_anticodon|TGS|tRNA-synt_2b|tRNA_SAD	Anticodon binding domain|TGS domain|tRNA synthetase class II core domain (G	H	P	S and T)|Threonyl and Alanyl tRNA synthetase second additional domain	IPR002314	IPR006195	IPR045864	IPR004154	IPR036621	IPR012675	IPR004095	IPR012676	IPR002320	IPR018163	IPR033728	IPR012947
59	A2RUS2	DENND3	DENN domain-containing protein 3	Homo sapiens	135.89004	5.94E-08	57.31777	44	44	DENN domain-containing protein 3	22898	DENND3	GO:0008333	GO:0030163	GO:0032483	GO:0031410	GO:0005829	GO:0005085	endosome to lysosome transport|protein catabolic process|regulation of Rab protein signal transduction|cytoplasmic vesicle|cytosol|guanyl-nucleotide exchange factor activity	NA	NA	NA	KOG2127	L	Rab guanyl-nucleotide exchange factor activity	Replication	recombination and repair	PF02141	DENN	DENN (AEX-3) domain	IPR001194	IPR005112	IPR043153	IPR037516	IPR015943	IPR001680	IPR036322	Domain|Domain|Homologous_superfamily|Domain|Homologous_superfamily|Repeat|Homologous_superfamily	cDENN domain|dDENN domain|DENN domain	C-terminal lobe|Tripartite DENN domain|WD40/YVTN repeat-like-containing domain superfamily|WD40 repeat|WD40-repeat-containing domain superfamily	NA	NA	R-HSA-8876198	RAB GEFs exchange GTP for GDP on RABs	19.03201	19.11566	19.18344	19.37136	19.205
60	A3KMH1	VWA8	von Willebrand factor A domain-containing protein 8	Homo sapiens	214.82445	0.000273797	47.221386	14	14	von Willebrand factor A domain-containing protein 8	23078	VWA8	GO:0005737	GO:0005739	GO:0005777	GO:0005524	GO:0016887	cytoplasm|mitochondrion|peroxisome|ATP binding|ATP hydrolysis activity	NA	NA	NA	KOG1808	M	Nuclear chaperone required for maturation and nuclear export of pre-60S ribosome subunits	Cell wall/membrane/envelope biogenesis	PF07728	AAA_5	AAA domain (dynein-related subfamily)	IPR003593	IPR011704	IPR027417	IPR039891	IPR002035	IPR036465	Domain|Domain|Homologous_superfamily|Family|Domain|Homologous_superfamily	AAA+ ATPase domain|ATPase	dynein-related	AAA domain|P-loop containing nucleoside triphosphate hydrolase|von Willebrand factor A domain-containing protein 8|von Willebrand factor	type A|von Willebrand factor A-like domain superfamily	NA	NA	NA	NA	16.24269	14.73374	15.73659	16.59932	16.68575	16.38982
61	A4D1B5	GSAP	Gamma-secretase-activating protein	Homo sapiens	97.8015	2.99E-05	52.255806	9	9	Gamma-secretase-activating protein	54103	GSAP	GO:1902004	GO:0030162	GO:0005802	GO:0001540	positive regulation of amyloid-beta formation|regulation of proteolysis|trans-Golgi network|amyloid-beta binding	NA	NA	NA	ENOG502QWQK	S	positive regulation of amyloid-beta formation	Function unknown	PF14959	GSAP-16	gamma-Secretase-activating protein C-term	IPR028010	IPR026172	Domain|Family	Gamma-secretase-activating protein	C-terminal domain|Gamma-secretase-activating protein family	NA	NA	NA	NA	17.15994	16.97733	17.01034	17.70184	17.29674	17.43568	17.63446	15.36487	17.22183	17.65334	18.39136	17.31292	17.43193
62	A4D1P6	WDR91	WD repeat-containing protein 91	Homo sapiens	83.3444	8.69E-06	54.676037	10	10	WD repeat-containing protein 91	29062	WDR91	GO:0045022	GO:0043551	GO:0042176	GO:0005829	GO:0031901	GO:0031313	GO:0031902	GO:0035014	early endosome to late endosome transport|regulation of phosphatidylinositol 3-kinase activity|regulation of protein catabolic process|cytosol|early endosome membrane|extrinsic component of endosome membrane|late endosome membrane|phosphatidylinositol 3-kinase regulator activity	NA	NA	NA	KOG1333	S	phosphatidylinositol 3-kinase regulator activity	Function unknown	PF00400	WD40	WD domain	G-beta repeat	IPR015943	IPR001680	IPR036322	IPR039724	Homologous_superfamily|Repeat|Homologous_superfamily|Family	WD40/YVTN repeat-like-containing domain superfamily|WD40 repeat|WD40-repeat-containing domain superfamily|WD repeat-containing protein 91	NA	NA	R-HSA-9013148	CDC42 GTPase cycle	15.02313	16.49519	15.97121	16.12902	16.71393	16.50987	16.17374
63	A4UGR9	XIRP2	Xin actin-binding repeat-containing protein 2	Homo sapiens	382.29963	0.00019816	48.125324	5	5	Xin actin-binding repeat-containing protein 2	129446	XIRP2	GO:0007015	GO:0055008	GO:0045216	GO:0003281	GO:0070161	GO:0030018	GO:0051015	GO:0051393	actin filament organization|cardiac muscle tissue morphogenesis|cell-cell junction organization|ventricular septum development|anchoring junction|Z disc|actin filament binding|alpha-actinin binding	NA	NA	NA	ENOG502SF50	S	alpha-actinin binding	Function unknown	PF08043	Xin	Xin repeat	IPR012510	IPR030072	Repeat|Family	Actin-binding	Xin repeat|Xin actin-binding repeat-containing protein 1/2	NA	NA	R-HSA-9662360	R-HSA-9662361	Sensory processing of sound by inner hair cells of the cochlea|Sensory processing of sound by outer hair cells of the cochlea	15.47723	14.87594	15.91821	15.21318	15.63468	15.61591	15.11227	14.27277
64	A5D8V6	VPS37C	Vacuolar protein sorting-associated protein 37C	Homo sapiens	38.65896	4.09E-09	58.187363	5	5	Vacuolar protein sorting-associated protein 37C	55048	VPS37C	GO:0016236	GO:0090148	GO:0036258	GO:0006612	GO:0006623	GO:0043328	GO:0043162	GO:0039702	GO:0010008	GO:0000813	GO:0070062	GO:0031902	GO:0048306	macroautophagy|membrane fission|multivesicular body assembly|protein targeting to membrane|protein targeting to vacuole|protein transport to vacuole involved in ubiquitin-dependent protein catabolic process via the multivesicular body sorting pathway|ubiquitin-dependent protein catabolic process via the multivesicular body sorting pathway|viral budding via host ESCRT complex|endosome membrane|ESC…	hsa04144	Endocytosis	K12185	KOG3270	U	endosome transport via multivesicular body sorting pathway	Intracellular trafficking	secretion	and vesicular transport	PF07200	Mod_r	Modifier of rudimentary (Mod(r)) protein	IPR037202	IPR029012	IPR009851	Homologous_superfamily|Homologous_superfamily|Domain	ESCRT assembly domain|Helix hairpin bin domain superfamily|Modifier of rudimentary	Modr	WP4932	7q11.23 copy number variation syndrome	R-HSA-162588	R-HSA-174490	R-HSA-917729
65	A5PLN9	TRAPPC13	Trafficking protein particle complex subunit 13	Homo sapiens	46.52353	2.51E-05	52.97232	5	5	Trafficking protein particle complex subunit 13	80006	TRAPPC13	GO:0006888	GO:0006901	GO:0099022	GO:0005737	GO:0005829	GO:1990071	GO:1990072	endoplasmic reticulum to Golgi vesicle-mediated transport|vesicle coating|vesicle tethering|cytoplasm|cytosol|TRAPPII protein complex|TRAPPIII protein complex	NA	NA	NA	KOG2625	D	Protein of unknown function (DUF974)	Cell cycle control	cell division	chromosome partitioning	PF06159	DUF974	Protein of unknown function (DUF974)	IPR010378	Family	Trafficking protein particle complex subunit 13	NA	NA	R-HSA-8876198	RAB GEFs exchange GTP for GDP on RABs	18.07234	17.13572	17.47467	18.12406	16.77585	18.47111	17.58754	19.42246	16.99333	17.75812
66	A5YKK6	CNOT1	CCR4-NOT transcription complex subunit 1	Homo sapiens	266.93887	5.48E-06	55.06974	43	43	CCR4-NOT transcription complex subunit 1	23019	CNOT1	GO:0035195	GO:0033147	GO:0048387	GO:0000122	GO:0017148	GO:0000288	GO:0000289	GO:0010606	GO:0061014	GO:1900153	GO:0060213	GO:2000036	GO:0090503	GO:0001829	GO:0030014	GO:0030015	GO:0005829	GO:0005615	GO:0016020	GO:0005634	GO:0000932	GO:0005778	GO:0070016	GO:0060090	GO:0030331	GO:0042974	GO:0019904	GO:0003723	miRNA-mediated gene silencing|negative regulation of intracellular estrogen receptor signaling pathway|negative regulation of retinoic acid receptor signaling pathway|negative regulation of transcription by RNA polymerase II|negative regulation of translation|nuclear-transcribed mRNA catabolic process	deadenylation-dependent decay|nuclear-transcribed mRNA poly(A) tail shortening|positive regulation of cytoplasmic mRNA processing body assembly|positive regulation of mRNA catabolic process|positive regulation of nuclear-transcribed mRNA catabolic process	deadenylation-dependent decay|positive regulation of nuclear-transcribed mRNA poly(A) tail shortening|regulation of stem cell population maintenance|RNA phosphodiester bond hydrolysis	exonucleolytic|trophectodermal cell differentiation|CCR4-NOT complex|CCR4-NOT core complex|cytosol|extracellular space|membrane|nucleus|P-body|peroxisomal membrane|armadillo repeat domain binding|molecular adaptor activity|nuclear estrogen receptor binding|nuclear retinoic acid receptor binding|protein domain specific binding|RNA binding	hsa03018	RNA degradation	K12604	KOG1831	DK
67	A6NC98	CCDC88B	Coiled-coil domain-containing protein 88B	Homo sapiens	164.80912	0.004943859	39.26278	2	2	Coiled-coil domain-containing protein 88B	283234	CCDC88B	GO:0031122	GO:0030705	GO:0042832	GO:0001819	GO:0050870	GO:0042102	GO:0005813	GO:0005737	GO:0005829	GO:0005783	GO:0005794	GO:0016020	GO:0005654	GO:0051959	GO:0008017	cytoplasmic microtubule organization|cytoskeleton-dependent intracellular transport|defense response to protozoan|positive regulation of cytokine production|positive regulation of T cell activation|positive regulation of T cell proliferation|centrosome|cytoplasm|cytosol|endoplasmic reticulum|Golgi apparatus|membrane|nucleoplasm|dynein light intermediate chain binding|microtubule binding	NA	NA	NA	KOG4643	G	dynein light intermediate chain binding	Carbohydrate transport and metabolism	PF19047	HOOK_N	HOOK domain	IPR036872	IPR043936	Homologous_superfamily|Domain	CH domain superfamily|HOOK	N-terminal	NA	NA	NA	NA	25.80265	22.90979
68	A6NDG6	PGP	Glycerol-3-phosphate phosphatase	Homo sapiens	34.00606	1.73E-05	53.83353	9	9	Glycerol-3-phosphate phosphatase	283871	PGP	GO:0006114	GO:0006650	GO:0045721	GO:0005737	GO:0043262	GO:0000121	GO:0043136	GO:0000287	GO:0016791	GO:0008967	GO:0004725	glycerol biosynthetic process|glycerophospholipid metabolic process|negative regulation of gluconeogenesis|cytoplasm|ADP phosphatase activity|glycerol-1-phosphatase activity|glycerol-3-phosphatase activity|magnesium ion binding|phosphatase activity|phosphoglycolate phosphatase activity|protein tyrosine phosphatase activity	hsa00630	Glyoxylate and dicarboxylate metabolism	K19269	KOG2882	G	phosphoglycolate phosphatase activity	Carbohydrate transport and metabolism	PF13344	Hydrolase_6	Haloacid dehalogenase-like hydrolase	IPR036412	IPR006357	IPR023214	IPR006349	Homologous_superfamily|Family|Homologous_superfamily|Family	HAD-like superfamily|HAD-superfamily hydrolase	subfamily IIA|HAD superfamily|2-phosphoglycolate phosphatase	eukaryotic	NA	NA	R-HSA-70171	Glycolysis	18.17381	18.34793	17.05259
69	A6NDU8	RIMOC1	RAB7A-interacting MON1-CCZ1 complex subunit 1	Homo sapiens	33.62039	1.18E-06	56.031548	8	8	RAB7A-interacting MON1-CCZ1 complex subunit 1	285636	RIMOC1	GO:0000423	GO:0005829	GO:0005654	mitophagy|cytosol|nucleoplasm	NA	NA	NA	ENOG502QW9A	S	NA	Function unknown	PF17716	DUF5561	Family of unknown function (DUF5561)	IPR037657	Family	RAB7A-interacting MON1-CCZ1 complex subunit 1	NA	NA	NA	NA	17.78662	18.39807	16.40095	18.23351	18.21812	17.9051	18.13756	17.19913	17.96412	18.37657	17.88651	17.21563	18.46138	18.14429	17.86223	18.21628
70	A6NFX1	MFSD2B	Sphingosine-1-phosphate transporter MFSD2B	Homo sapiens	53.74304	1.46E-08	57.79108	2	2	Sphingosine-1-phosphate transporter MFSD2B	388931	MFSD2B	GO:0008643	GO:0006869	GO:0071702	GO:1901731	GO:0003376	GO:0005886	GO:0046624	GO:0015293	carbohydrate transport|lipid transport|organic substance transport|positive regulation of platelet aggregation|sphingosine-1-phosphate receptor signaling pathway|plasma membrane|sphingolipid transporter activity|symporter activity	NA	NA	NA	KOG4830	G	lipid transport across blood brain barrier	Carbohydrate transport and metabolism	NA	NA	NA	IPR039672	IPR036259	Family|Homologous_superfamily	Lactose permease-like|MFS transporter superfamily	NA	NA	NA	NA	15.52308	14.72626	15.65984	15.00643	16.67603	14.25262	17.75687	14.08682	17.06176	17.37466
71	A6NHS1	NA	Putative uncharacterized protein ENSP00000347057	Homo sapiens	10.21125	0.000208493	47.996872	1	1	Putative uncharacterized protein ENSP00000347057	651746	NA	NA	NA	NA	NA	NA	NA	NA	NA	NA	NA	NA	NA	NA	NA	NA	NA	NA	NA	NA	19.50912	19.8618	20.3054	19.05822	17.01965	18.87586	19.82039	20.53442	20.04099	18.4648	14.8867	20.13677	19.77026	19.31889	17.46475	18.6015	14.23846	18.44284
72	A6NI56	CCDC154	Coiled-coil domain-containing protein 154	Homo sapiens	75.40813	3.84E-05	51.431427	1	1	Coiled-coil domain-containing protein 154	645811	CCDC154	GO:0035630	GO:0045453	GO:0042475	GO:0044691	GO:0005769	bone mineralization involved in bone maturation|bone resorption|odontogenesis of dentin-containing tooth|tooth eruption|early endosome	NA	NA	NA	ENOG502RF80	S	Coiled-coil domain-containing protein 154	Function unknown	PF15450	CCDC154	Coiled-coil domain-containing protein 154	IPR029512	Family	Coiled-coil domain-containing protein 154	NA	NA	NA	NA	19.53171	19.59189	18.13581	19.95497	20.5403	18.50717	20.04798	20.38226	20.3499	20.40531	18.49371	20.81825	20.74468	21.24004
73	A6NIH7	UNC119B	Protein unc-119 homolog B	Homo sapiens	28.13658	0.000408671	45.247765	2	1	Protein unc-119 homolog B	84747	UNC119B	GO:0060271	GO:0042953	GO:0007399	GO:0035869	GO:0005929	GO:0005829	GO:0008289	cilium assembly|lipoprotein transport|nervous system development|ciliary transition zone|cilium|cytosol|lipid binding	NA	NA	NA	KOG4037	S	lipoprotein localization	Function unknown	PF05351	GMP_PDE_delta	GMP-PDE	delta subunit	IPR014756	IPR008015	IPR037036	Homologous_superfamily|Domain|Homologous_superfamily	Immunoglobulin E-set|GMP phosphodiesterase	delta subunit|GMP phosphodiesterase	delta subunit superfamily	NA	NA	R-HSA-5624138	Trafficking of myristoylated proteins to the cilium	16.39766	11.76798	17.14691	16.89714	17.14004	16.09515	17.37327
74	A6NML5	TMEM212	Transmembrane protein 212	Homo sapiens	21.42522	0.000159321	48.63734	2	2	Transmembrane protein 212	389177	TMEM212	GO:0016020	membrane	NA	NA	NA	ENOG502RXQ2	S	NA	Function unknown	NA	NA	NA	IPR030417	Family	Membrane-spanning 4-domains subfamily A	NA	NA	NA	NA	21.01349	21.79007	22.13182	21.08931	21.52711	20.72272	21.68987	22.52015	21.76576	20.99304	21.87029	20.53388	20.7229	21.25259	20.61254	18.94021	20.2864	21.85485
75	A6QL63	ABTB3	Ankyrin repeat and BTB/POZ domain-containing protein 3	Homo sapiens	120.88407	7.31E-06	54.831474	15	14	Ankyrin repeat and BTB/POZ domain-containing protein 3	121551	ABTB3	GO:0060395	GO:0016020	GO:0046982	SMAD protein signal transduction|membrane|protein heterodimerization activity	NA	NA	NA	ENOG502QSQY	S	ubiquitin protein ligase binding	Function unknown	PF00023	PF12796	PF00651	Ank|Ank_2|BTB	Ankyrin repeat|Ankyrin repeats (3 copies)|BTB/POZ domain	IPR002110	IPR036770	IPR000210	IPR009072	IPR011333	Repeat|Homologous_superfamily|Domain|Homologous_superfamily|Homologous_superfamily	Ankyrin repeat|Ankyrin repeat-containing domain superfamily|BTB/POZ domain|Histone-fold|SKP1/BTB/POZ domain superfamily	NA	NA	NA	NA	17.61852	15.98807	16.95745	16.19672	17.48991	17.33312	17.29971	16.68108	17.55985	17.91196
76	A8K2U0	A2ML1	Alpha-2-macroglobulin-like protein 1	Homo sapiens	161.10652	5.29E-05	50.73783	27	27	Alpha-2-macroglobulin-like protein 1	144568	A2ML1	GO:0052548	GO:0070062	GO:0005615	GO:0004866	GO:0030414	GO:0002020	GO:0004867	regulation of endopeptidase activity|extracellular exosome|extracellular space|endopeptidase inhibitor activity|peptidase inhibitor activity|protease binding|serine-type endopeptidase inhibitor activity	NA	NA	NA	KOG1366	J	endopeptidase inhibitor activity	Translation	ribosomal structure and biogenesis	PF00207	PF07703	PF07677	PF01835	PF17791	PF17789	PF07678	A2M|A2M_BRD|A2M_recep|MG2|MG3|MG4|TED_complement	Alpha-2-macroglobulin family|Alpha-2-macroglobulin bait region domain|A-macroglobulin receptor binding domain|MG2 domain|Macroglobulin domain MG3|Macroglobulin domain MG4|A-macroglobulin TED domain	IPR009048	IPR036595	IPR011625	IPR041813	IPR011626	IPR013783	IPR014756	IPR001599	IPR019742	IPR002890	IPR041555	IPR040839
77	A8MUK1	USP17L5	Ubiquitin carboxyl-terminal hydrolase 17-like protein 5	Homo sapiens	59.68268	0.000818577	42.87207	1	1	Ubiquitin carboxyl-terminal hydrolase 17-like protein 5	728386	USP17L5	GO:0006915	GO:0016579	GO:0042981	GO:0006511	GO:0005829	GO:0005783	GO:0005634	GO:0004843	GO:0004197	apoptotic process|protein deubiquitination|regulation of apoptotic process|ubiquitin-dependent protein catabolic process|cytosol|endoplasmic reticulum|nucleus|cysteine-type deubiquitinase activity|cysteine-type endopeptidase activity	NA	NA	NA	KOG1865	O	ubiquitinyl hydrolase activity	Posttranslational modification	protein turnover	chaperones	PF00443	UCH	Ubiquitin carboxyl-terminal hydrolase	IPR038765	IPR001394	IPR018200	IPR028889	Homologous_superfamily|Domain|Conserved_site|Domain	Papain-like cysteine peptidase superfamily|Peptidase C19	ubiquitin carboxyl-terminal hydrolase|Ubiquitin specific protease	conserved site|Ubiquitin specific protease domain	NA	NA	R-HSA-5689880	Ub-specific processing proteases	17.22702	17.45114	16.1104
78	A8MWD9	SNRPGP15	Putative small nuclear ribonucleoprotein G-like protein 15	Homo sapiens	8.54404	4.61E-05	51.01303	2	2	Putative small nuclear ribonucleoprotein G-like protein 15	6637	SNRPGP15	GO:0000398	GO:0000387	GO:0071013	GO:0043186	GO:0071011	GO:1990904	GO:0034719	GO:0097526	GO:0005685	GO:0005689	GO:0005686	GO:0071004	GO:0005687	GO:0005682	GO:0003723	mRNA splicing	via spliceosome|spliceosomal snRNP assembly|catalytic step 2 spliceosome|P granule|precatalytic spliceosome|ribonucleoprotein complex|SMN-Sm protein complex|spliceosomal tri-snRNP complex|U1 snRNP|U12-type spliceosomal complex|U2 snRNP|U2-type prespliceosome|U4 snRNP|U5 snRNP|RNA binding	hsa03040	Spliceosome	K11099	NA	NA	NA	NA	PF01423	LSM	LSM domain	IPR044641	IPR001163	IPR010920	IPR034098	Family|Domain|Homologous_superfamily|Family	Sm-like protein Lsm7/SmG|LSM domain	eukaryotic/archaea-type|LSM domain superfamily|Small nuclear ribonucleoprotein G	WP411	mRNA processing	NA
79	A8MXV4	NUDT19	Acyl-coenzyme A diphosphatase NUDT19	Homo sapiens	42.23331	0.00020689	48.016262	6	6	Acyl-coenzyme A diphosphatase NUDT19	390916	NUDT19	GO:0044580	GO:0015938	GO:0009062	GO:2001294	GO:0036114	GO:1902858	GO:1901289	GO:0005829	GO:0005782	GO:0106399	GO:0010945	GO:0000287	butyryl-CoA catabolic process|coenzyme A catabolic process|fatty acid catabolic process|malonyl-CoA catabolic process|medium-chain fatty-acyl-CoA catabolic process|propionyl-CoA metabolic process|succinyl-CoA catabolic process|cytosol|peroxisomal matrix|acyl-coenzyme A diphosphatase activity|CoA pyrophosphatase activity|magnesium ion binding	hsa04146	Peroxisome	K13355	KOG3904	L	Nucleoside diphosphate-linked moiety X motif 19	Replication	recombination and repair	NA	NA	NA	IPR015797	IPR000086	IPR039121	Homologous_superfamily|Domain|Family	NUDIX hydrolase-like domain superfamily|NUDIX hydrolase domain|Acyl-coenzyme A diphosphatase NUDT19	NA	NA	R-HSA-390918	R-HSA-9033241	Peroxisomal lipid metabolism|Peroxisomal protein import	17.88938	17.73581	18.76413
80	A9UHW6	MIF4GD	MIF4G domain-containing protein	Homo sapiens	25.42322	1.89E-05	53.682446	4	4	MIF4G domain-containing protein	57409	MIF4GD	GO:0002191	GO:0006446	GO:0005737	GO:0005829	GO:0005794	GO:0062073	GO:0005730	GO:0042802	GO:0008022	GO:0003723	GO:0008494	cap-dependent translational initiation|regulation of translational initiation|cytoplasm|cytosol|Golgi apparatus|histone mRNA stem-loop binding complex|nucleolus|identical protein binding|protein C-terminus binding|RNA binding|translation activator activity	NA	NA	NA	NA	NA	NA	NA	PF02854	MIF4G	MIF4G domain	IPR016024	IPR003890	Homologous_superfamily|Domain	Armadillo-type fold|MIF4G-like	type 3	NA	NA	NA	NA	15.35637	16.63857	15.26472	15.31139	15.91239	16.03745
81	B0I1T2	MYO1G	Unconventional myosin-Ig	Homo sapiens	116.44207	1.38E-06	55.94979	39	37	Unconventional myosin-Ig	64005	MYO1G	GO:0007015	GO:0071976	GO:0031589	GO:0006887	GO:0038096	GO:0120117	GO:0002456	GO:0072678	GO:0030050	GO:0015629	GO:0070062	GO:0030175	GO:0030027	GO:0031256	GO:0016020	GO:0005902	GO:0016459	GO:0005654	GO:0001891	GO:0005886	GO:0051015	GO:0005524	GO:0005516	GO:0000146	GO:0005547	GO:0043325	GO:0005546	actin filament organization|cell gliding|cell-substrate adhesion|exocytosis|Fc-gamma receptor signaling pathway involved in phagocytosis|T cell meandering migration|T cell mediated immunity|T cell migration|vesicle transport along actin filament|actin cytoskeleton|extracellular exosome|filopodium|lamellipodium|leading edge membrane|membrane|microvillus|myosin complex|nucleoplasm|phagocytic cup|pl…	4	5-trisphosphate binding|phosphatidylinositol-3	4-bisphosphate binding|phosphatidylinositol-4	5-bisphosphate binding	hsa05130	Pathogenic Escherichia coli infection	K10356	KOG0160	Z
82	B2RUZ4	SMIM1	Small integral membrane protein 1	Homo sapiens	8.74912	5.59E-06	55.053177	3	3	Small integral membrane protein 1	388588	SMIM1	GO:0009986	GO:0005886	GO:0042803	cell surface|plasma membrane|protein homodimerization activity	NA	NA	NA	ENOG502SASD	S	Domain of unknown function (DUF4731)	Function unknown	PF15875	DUF4731	Domain of unknown function (DUF4731)	IPR031744	Family	Small integral membrane protein 1	NA	NA	NA	NA	19.84038	19.02704	19.76503	18.80622	18.36931	19.97515	19.36715	19.76216	19.91382	20.01152	17.94295	19.90034	19.23845	19.91275	20.76606	21.21244
83	B5ME19	EIF3CL	Eukaryotic translation initiation factor 3 subunit C-like protein	Homo sapiens	105.47291	1.51E-07	56.96514	29	29	Eukaryotic translation initiation factor 3 subunit C-like protein	728689	EIF3CL	GO:0001732	GO:0006413	GO:0016282	GO:0033290	GO:0005852	GO:0003723	GO:0003743	GO:0031369	formation of cytoplasmic translation initiation complex|translational initiation|eukaryotic 43S preinitiation complex|eukaryotic 48S preinitiation complex|eukaryotic translation initiation factor 3 complex|RNA binding|translation initiation factor activity|translation initiation factor binding	NA	NA	NA	KOG1076	J	translation initiation factor binding	Translation	ribosomal structure and biogenesis	PF05470	PF01399	eIF-3c_N|PCI	Eukaryotic translation initiation factor 3 subunit 8 N-terminus|PCI domain	IPR027516	IPR008905	IPR000717	IPR036388	IPR036390	Family|Domain|Domain|Homologous_superfamily|Homologous_superfamily	Eukaryotic translation initiation factor 3 subunit C|Eukaryotic translation initiation factor 3 subunit C	N-terminal domain|Proteasome component (PCI) domain|Winged helix-like DNA-binding domain superfamily|Winged helix DNA-binding domain superfamily	NA	NA	NA	NA	18.57499	18.83325	19.23241	18.84762
84	B7ZAP0	RABGAP1L	Rab GTPase-activating protein 1-like	isoform 10	Homo sapiens	29.03793	4.59E-06	55.20393	9	9	Rab GTPase-activating protein 1-like	isoform 10	9910	RABGAP1L	NA	NA	NA	NA	NA	NA	NA	NA	NA	NA	NA	NA	NA	NA	NA	NA	NA	NA	NA	15.96611	16.34503	15.51767	16.00896	15.60056	16.44153	16.48585	16.70693	15.57732	15.81805	17.267	16.5461	15.3024	15.30433	16.71339	16.01009
85	B7ZAQ6	GPR89A	Golgi pH regulator A	Homo sapiens	52.91696	2.79E-05	52.56459	3	3	Golgi pH regulator A	653519	GPR89A	GO:0051452	GO:0043123	GO:0015031	GO:0034765	GO:0030217	GO:0032580	GO:0000139	GO:0030660	GO:0008308	intracellular pH reduction|positive regulation of I-kappaB kinase/NF-kappaB signaling|protein transport|regulation of ion transmembrane transport|T cell differentiation|Golgi cisterna membrane|Golgi membrane|Golgi-associated vesicle membrane|voltage-gated anion channel activity	NA	NA	NA	KOG2417	L	intracellular pH reduction	Replication	recombination and repair	PF12430	PF12537	ABA_GPCR|GPHR_N	Abscisic acid G-protein coupled receptor |The Golgi pH Regulator (GPHR) Family N-terminal	IPR025969	IPR022535	IPR015672	Domain|Domain|Family	Abscisic acid G-protein coupled receptor-like domain|Golgi pH regulator	conserved domain|The Golgi pH regulator/GPCR-type G protein	NA	NA	NA	NA	16.75265	16.60589	16.99163	14.65952	17.29935
86	B9EJG8	TMEM150C	Transmembrane protein 150C	Homo sapiens	27.88669	0.000393332	45.54005	2	2	Transmembrane protein 150C	441027	TMEM150C	GO:0071260	GO:0019230	GO:0005765	GO:0005886	GO:0008381	cellular response to mechanical stimulus|proprioception|lysosomal membrane|plasma membrane|mechanosensitive ion channel activity	NA	NA	NA	KOG4320	L	process utilizing autophagic mechanism	Replication	recombination and repair	PF10277	Frag1	Frag1/DRAM/Sfk1 family	IPR019402	Family	Frag1/DRAM/Sfk1	NA	NA	NA	NA	18.11354	17.99807	18.69571	19.92735	19.21552	17.58472	17.94673	19.81759	18.82777	18.4875	19.5813	18.13967	18.59442
87	C4AMC7	WASH3P	Putative WAS protein family homolog 3	Homo sapiens	49.99454	1.07E-06	56.08718	15	4	Putative WAS protein family homolog 3	100287171	WASH3P	GO:0034314	GO:0045022	GO:0032456	GO:0016197	GO:0007032	GO:0006887	GO:0006622	GO:0034315	GO:0042147	GO:0005776	GO:0005814	GO:0005829	GO:0005769	GO:0031901	GO:0030175	GO:0030027	GO:0055037	GO:0055038	GO:0071203	GO:0003779	GO:0043014	GO:0043015	Arp2/3 complex-mediated actin nucleation|early endosome to late endosome transport|endocytic recycling|endosomal transport|endosome organization|exocytosis|protein targeting to lysosome|regulation of Arp2/3 complex-mediated actin nucleation|retrograde transport	endosome to Golgi|autophagosome|centriole|cytosol|early endosome|early endosome membrane|filopodium|lamellipodium|recycling endosome|recycling endosome membrane|WASH complex|actin binding|alpha-tubulin binding|gamma-tubulin binding	hsa04144	Endocytosis	K18461	NA	NA	NA	NA	PF11945	WASH_WAHD	WAHD domain of WASH complex	IPR028290	IPR021854	IPR003124
88	C9J7I0	UMAD1	UBAP1-MVB12-associated (UMA)-domain containing protein 1	Homo sapiens	15.19978	2.93E-06	55.511833	3	3	UBAP1-MVB12-associated (UMA)-domain containing protein 1	729852	UMAD1	NA	NA	NA	NA	NA	ENOG502S575	S	NA	Function unknown	NA	NA	NA	IPR023340	Domain	UMA domain	NA	NA	NA	NA	15.24141	16.75466	15.30612	15.30037	15.84171	16.25419	16.73276	16.16195	16.4417	16.69485	16.9708	16.76241	15.1466	16.14578	14.6932	16.13443	16.03247	15.96207
89	C9JLW8	MCRIP1	Mapk-regulated corepressor-interacting protein 1	Homo sapiens	10.92023	0.000350301	46.242615	1	1	Mapk-regulated corepressor-interacting protein 1	348262	MCRIP1	GO:0010717	GO:0005737	GO:0010494	GO:0005634	regulation of epithelial to mesenchymal transition|cytoplasm|cytoplasmic stress granule|nucleus	NA	NA	NA	ENOG502S25D	S	regulation of epithelial to mesenchymal transition	Function unknown	PF14799	FAM195	FAM195 family	IPR029428	Family	Mapk-regulated corepressor-interacting protein	NA	NA	NA	NA	17.72516	17.53504	17.9418	16.92337	16.13903	17.29783	18.35764	19.36129	18.01899	16.79348	19.125	17.1192	18.98775	17.63582	18.49882
90	E9PAV3	NACA	Nascent polypeptide-associated complex subunit alpha	muscle-specific form	Homo sapiens	205.42152	2.25E-06	55.673077	13	6	Nascent polypeptide-associated complex subunit alpha	muscle-specific form	4666	NACA	GO:0006612	GO:0005737	GO:0005854	GO:0005634	GO:0003677	GO:0051082	protein targeting to membrane|cytoplasm|nascent polypeptide-associated complex|nucleus|DNA binding|unfolded protein binding	hsa04928	Parathyroid hormone synthesis	secretion and action	K03626	KOG2239	K	protein transport	Transcription	PF19026	PF01849	HYPK_UBA|NAC	HYPK UBA domain|NAC domain	IPR016641	IPR044034	IPR038187	IPR002715	Family|Domain|Homologous_superfamily|Domain	Nascent polypeptide-associated complex subunit alpha|Nascent polypeptide-associated complex subunit alpha-like	UBA domain|NAC A/B domain superfamily|Nascent polypeptide-associated complex NAC domain	WP4754	IL-18 signaling pathway	NA	NA	18.80432	18.86301	19.20517	17.96453	18.90965
91	E9PB15	PTGES3L	Putative protein PTGES3L	Homo sapiens	19.07423	8.44E-05	49.892593	1	1	Putative protein PTGES3L	100885850	PTGES3L	GO:0051131	GO:0006457	GO:0005829	GO:0005634	GO:0051087	GO:0051879	chaperone-mediated protein complex assembly|protein folding|cytosol|nucleus|chaperone binding|Hsp90 protein binding	NA	NA	NA	KOG2105	U	Ser-tRNA(Ala) hydrolase activity	Intracellular trafficking	secretion	and vesicular transport	NA	NA	NA	IPR007052	IPR008978	IPR045250	Domain|Homologous_superfamily|Family	CS domain|HSP20-like chaperone|Co-chaperone protein p23-like	NA	NA	NA	NA	16.17445	16.94789	16.39109	16.10672	16.54168	15.63695	16.3372	17.81057	16.33762
92	L0R6Q1	SLC35A4	SLC35A4 upstream open reading frame protein	Homo sapiens	11.13278	2.45E-06	55.62311	5	5	SLC35A4 upstream open reading frame protein	113829	SLC35A4	GO:0032056	GO:0016020	positive regulation of translation in response to stress|membrane	NA	NA	NA	NA	NA	NA	NA	PF15054	DUF4535	Domain of unknown function (DUF4535)	IPR027854	Family	Short transmembrane mitochondrial protein 1	NA	NA	NA	NA	18.77654	18.78015	18.90847	19.18516	19.47429	19.61354	18.90673	18.97089	19.17944	19.46304	17.55432	19.36165	19.57827	19.52334	19.28236	19.01116	19.60769
93	L0R819	ASDURF	ASNSD1 upstream open reading frame protein	Homo sapiens	11.24976	0.00043009	44.864113	2	2	ASNSD1 upstream open reading frame protein	110599588	ASDURF	GO:0050821	GO:0005737	GO:1990062	protein stabilization|cytoplasm|RPAP3/R2TP/prefoldin-like complex	NA	NA	NA	NA	NA	NA	NA	NA	NA	NA	IPR009053	Homologous_superfamily	Prefoldin	NA	NA	NA	NA	11.10111	18.87459	17.15747	18.58985	17.41775	17.62658	11.40279	12.60667	11.36954	11.14392	12.25521	17.35513	11.94062	11.97238	18.62025	18.73085
94	M0R2J8	DCDC1	Doublecortin domain-containing protein 1	Homo sapiens	200.59142	0.000353862	46.186966	3	3	Doublecortin domain-containing protein 1	341019	DCDC1	GO:0007049	GO:0051301	GO:0035556	GO:1902412	GO:0005737	GO:0090543	GO:0005874	GO:0030496	GO:0072686	GO:0030246	GO:0008017	cell cycle|cell division|intracellular signal transduction|regulation of mitotic cytokinesis|cytoplasm|Flemming body|microtubule|midbody|mitotic spindle|carbohydrate binding|microtubule binding	NA	NA	NA	ENOG502QW8Q	S	NA	Function unknown	NA	NA	NA	IPR043188	IPR003533	IPR036572	IPR035992	IPR000772	Family|Domain|Homologous_superfamily|Homologous_superfamily|Domain	Doublecortin domain-containing protein 1|Doublecortin domain|Doublecortin domain superfamily|Ricin B-like lectins|Ricin B	lectin domain	NA	NA	NA	NA	24.64076	24.3625	24.87625
95	O00116	AGPS	Alkyldihydroxyacetonephosphate synthase	peroxisomal	Homo sapiens	72.91181	8.17E-11	59.238132	33	33	Alkyldihydroxyacetonephosphate synthase	peroxisomal	8540	AGPS	GO:0008611	GO:0008610	GO:0005829	GO:0016020	GO:0005739	GO:0005730	GO:0005782	GO:0005778	GO:0005777	GO:0008609	GO:0071949	ether lipid biosynthetic process|lipid biosynthetic process|cytosol|membrane|mitochondrion|nucleolus|peroxisomal matrix|peroxisomal membrane|peroxisome|alkylglycerone-phosphate synthase activity|FAD binding	hsa00565	hsa04146	Ether lipid metabolism|Peroxisome	K00803	KOG1233	C	alkylglycerone-phosphate synthase activity	Energy production and conversion	PF02913	PF01565	FAD-oxidase_C|FAD_binding_4	FAD linked oxidases	C-terminal domain|FAD binding domain	IPR025650	IPR016166	IPR036318	IPR016167	IPR016169	IPR016164	IPR004113	IPR006094	IPR016171	Family|Domain|Homologous_superfamily|Homologous_superfamily|Homologous_superfamily|Homologous_superfamily|Domain|Domain|Homologous_superfamily
96	O00139	KIF2A	Kinesin-like protein KIF2A	Homo sapiens	79.95454	5.63E-08	57.336056	49	44	Kinesin-like protein KIF2A	3796	KIF2A	GO:0030154	GO:0051301	GO:0000226	GO:0007019	GO:0007018	GO:0090307	GO:0007052	GO:0007399	GO:0030334	GO:0120103	GO:0005814	GO:0005813	GO:0005737	GO:0005829	GO:0005871	GO:0016020	GO:0005874	GO:0016604	GO:0005730	GO:0005654	GO:0005819	GO:0000922	GO:0005524	GO:0016887	GO:0003774	GO:0008017	GO:0003777	cell differentiation|cell division|microtubule cytoskeleton organization|microtubule depolymerization|microtubule-based movement|mitotic spindle assembly|mitotic spindle organization|nervous system development|regulation of cell migration|centriolar subdistal appendage|centriole|centrosome|cytoplasm|cytosol|kinesin complex|membrane|microtubule|nuclear body|nucleolus|nucleoplasm|spindle|spindle po…	NA	NA	NA	KOG0246	Z	microtubule motor activity	Cytoskeleton	PF00225	Kinesin
97	O00142	TK2	Thymidine kinase 2	mitochondrial	Homo sapiens	31.00477	2.01E-05	53.56215	6	6	Thymidine kinase 2	mitochondrial	7084	TK2	GO:0046092	GO:0071897	GO:0006139	GO:0016310	GO:0043097	GO:0046104	GO:0005737	GO:0005759	GO:0005739	GO:0005524	GO:0004137	GO:0019136	GO:0019206	GO:0004797	deoxycytidine metabolic process|DNA biosynthetic process|nucleobase-containing compound metabolic process|phosphorylation|pyrimidine nucleoside salvage|thymidine metabolic process|cytoplasm|mitochondrial matrix|mitochondrion|ATP binding|deoxycytidine kinase activity|deoxynucleoside kinase activity|nucleoside kinase activity|thymidine kinase activity	hsa00240	hsa00983	Pyrimidine metabolism|Drug metabolism - other enzymes	K00857	KOG4235	F	deoxycytidine kinase activity	Nucleotide transport and metabolism	PF01712	dNK	Deoxynucleoside kinase	IPR002624	IPR031314	IPR027417	Family|Domain|Homologous_superfamily	Deoxynucleoside kinase|Deoxynucleoside kinase domain|P-loop containing nucleoside triphosphate hydrolase	WP4022	WP4225	WP4584	Pyrimidine metabolism|Pyrimidine metabolism and related diseases|Biomarkers for pyrimidine metabolism disorders
98	O00148	DDX39A	ATP-dependent RNA helicase DDX39A	Homo sapiens	49.12951	0.000300412	46.89463	14	5	ATP-dependent RNA helicase DDX39A	10212	DDX39A	GO:0006406	GO:0000398	GO:0006405	GO:0005737	GO:0016020	GO:0016607	GO:0005654	GO:0005634	GO:0005524	GO:0016887	GO:0042802	GO:0003723	GO:0003724	mRNA export from nucleus|mRNA splicing	via spliceosome|RNA export from nucleus|cytoplasm|membrane|nuclear speck|nucleoplasm|nucleus|ATP binding|ATP hydrolysis activity|identical protein binding|RNA binding|RNA helicase activity	NA	NA	NA	KOG0329	L	mRNA-containing ribonucleoprotein complex export from nucleus	Replication	recombination and repair	PF00270	PF00271	DEAD|Helicase_C	DEAD/DEAH box helicase|Helicase conserved C-terminal domain	IPR011545	IPR014001	IPR001650	IPR027417	IPR014014	Domain|Domain|Domain|Homologous_superfamily|Domain	DEAD/DEAH box helicase domain|Helicase superfamily 1/2	ATP-binding domain|Helicase	C-terminal|P-loop containing nucleoside triphosphate hydrolase|RNA helicase	DEAD-box type
99	O00151	PDLIM1	PDZ and LIM domain protein 1	Homo sapiens	36.07171	7.54E-06	54.805367	27	27	PDZ and LIM domain protein 1	9124	PDLIM1	GO:0030036	GO:0030950	GO:0010761	GO:0007507	GO:0030011	GO:0061061	GO:0006357	GO:0001666	GO:0006979	GO:0043149	GO:0005912	GO:0005737	GO:0005856	GO:0031941	GO:0005925	GO:0001725	GO:0005667	GO:0030018	GO:0003779	GO:0098641	GO:0046872	GO:0051371	GO:0003713	actin cytoskeleton organization|establishment or maintenance of actin cytoskeleton polarity|fibroblast migration|heart development|maintenance of cell polarity|muscle structure development|regulation of transcription by RNA polymerase II|response to hypoxia|response to oxidative stress|stress fiber assembly|adherens junction|cytoplasm|cytoskeleton|filamentous actin|focal adhesion|stress fiber|tra…	NA	NA	NA	KOG1703	O	actinin binding	Posttranslational modification	protein turnover	chaperones	PF15936	PF00412	PF00595	DUF4749|LIM|PDZ
100	O00154	ACOT7	Cytosolic acyl coenzyme A thioester hydrolase	Homo sapiens	41.79602	6.32E-07	56.34525	10	10	Cytosolic acyl coenzyme A thioester hydrolase	11332	ACOT7	GO:0006637	GO:0015937	GO:0006631	GO:0036116	GO:0051792	GO:0036114	GO:1900535	GO:0005829	GO:0070062	GO:0005739	GO:0005654	GO:0047617	GO:0052689	GO:0000062	GO:0036042	GO:0102991	GO:0016290	GO:0042803	acyl-CoA metabolic process|coenzyme A biosynthetic process|fatty acid metabolic process|long-chain fatty-acyl-CoA catabolic process|medium-chain fatty acid biosynthetic process|medium-chain fatty-acyl-CoA catabolic process|palmitic acid biosynthetic process|cytosol|extracellular exosome|mitochondrion|nucleoplasm|acyl-CoA hydrolase activity|carboxylic ester hydrolase activity|fatty-acyl-CoA bindin…	hsa00062	hsa01040	Fatty acid elongation|Biosynthesis of unsaturated fatty acids	K17360	KOG2763	I	acyl-CoA hydrolase activity	Lipid transport and metabolism	PF03061	4HBT	Thioesterase superfamily	IPR040170	IPR033120	IPR029069	IPR006683	Family|Domain|Homologous_superfamily|Domain	Cytosolic acyl coenzyme A thioester hydrolase|Hotdog acyl-CoA thioesterase (ACOT)-type domain|HotDog domain superfamily|Thioesterase domain	WP4545
101	O00159	MYO1C	Unconventional myosin-Ic	Homo sapiens	121.68167	4.18E-07	56.536724	49	49	Unconventional myosin-Ic	4641	MYO1C	GO:0007015	GO:0071346	GO:0006338	GO:0030335	GO:0038089	GO:1900078	GO:0035066	GO:0090314	GO:0045943	GO:0045944	GO:0045945	GO:1900748	GO:0006612	GO:2000810	GO:0030050	GO:0015629	GO:0110016	GO:0009925	GO:0005903	GO:0005938	GO:0005737	GO:0030659	GO:0005829	GO:0070062	GO:0031941	GO:0016328	GO:0016020	GO:0045121	GO:0005902	GO:0016604	GO:0005730	GO:0005654	GO:0045335	GO:0005886	GO:0032587	GO:0060171	GO:0016461
102	O00160	MYO1F	Unconventional myosin-If	Homo sapiens	124.84428	6.98E-06	54.874844	46	38	Unconventional myosin-If	4542	MYO1F	GO:0007015	GO:0030050	GO:0015629	GO:0005829	GO:0005902	GO:0005886	GO:0016461	GO:0003779	GO:0051015	GO:0005524	GO:0005516	GO:0000146	actin filament organization|vesicle transport along actin filament|actin cytoskeleton|cytosol|microvillus|plasma membrane|unconventional myosin complex|actin binding|actin filament binding|ATP binding|calmodulin binding|microfilament motor activity	hsa05130	Pathogenic Escherichia coli infection	K10356	KOG0162	Z	motor activity	Cytoskeleton	PF00063	PF06017	PF00018	Myosin_head|Myosin_TH1|SH3_1	Myosin head (motor domain)|Unconventional myosin tail	actin- and lipid-binding|SH3 domain	IPR035507	IPR000048	IPR036961	IPR001609	IPR010926	IPR036072	IPR027417	IPR036028	IPR001452	Domain|Binding_site|Homologous_superfamily|Domain|Domain|Domain|Homologous_superfamily|Homologous_superfamily|Domain	Unconventional myosin-Ie/If
103	O00161	SNAP23	Synaptosomal-associated protein 23	Homo sapiens	23.35404	1.85E-06	55.78515	23	23	Synaptosomal-associated protein 23	8773	SNAP23	GO:0006887	GO:0002553	GO:0061025	GO:0006892	GO:0015031	GO:0031629	GO:0016082	GO:0006906	GO:0006903	GO:0005912	GO:0042582	GO:0005737	GO:0070062	GO:0005925	GO:0005739	GO:0043005	GO:0005654	GO:0030670	GO:0005886	GO:0098793	GO:0031201	GO:0042581	GO:0035579	GO:0070821	GO:0005484	GO:0019905	exocytosis|histamine secretion by mast cell|membrane fusion|post-Golgi vesicle-mediated transport|protein transport|synaptic vesicle fusion to presynaptic active zone membrane|synaptic vesicle priming|vesicle fusion|vesicle targeting|adherens junction|azurophil granule|cytoplasm|extracellular exosome|focal adhesion|mitochondrion|neuron projection|nucleoplasm|phagocytic vesicle membrane|plasma mem…	hsa04130	hsa04611	SNARE interactions in vesicular transport|Platelet activation	K08508	KOG3065	L	SNAP receptor activity	Replication	recombination and repair	PF00835
104	O00165	HAX1	HCLS1-associated protein X-1	Homo sapiens	31.62051	0.000401974	45.37794	4	4	HCLS1-associated protein X-1	10456	HAX1	GO:0071345	GO:0043066	GO:2000251	GO:0030854	GO:0033138	GO:0050731	GO:0014068	GO:0051897	GO:0045944	GO:0030833	GO:0042981	GO:1903146	GO:1903214	GO:0015629	GO:0016324	GO:0005938	GO:0030136	GO:0005783	GO:0030027	GO:0005758	GO:0005741	GO:0005739	GO:0005635	GO:0031965	GO:0000932	GO:0016529	GO:0005667	GO:0019966	GO:0047485	cellular response to cytokine stimulus|negative regulation of apoptotic process|positive regulation of actin cytoskeleton reorganization|positive regulation of granulocyte differentiation|positive regulation of peptidyl-serine phosphorylation|positive regulation of peptidyl-tyrosine phosphorylation|positive regulation of phosphatidylinositol 3-kinase signaling|positive regulation of protein kinas…	NA	NA	NA	ENOG502S0AE	S	interleukin-1 binding	Function unknown
105	O00170	AIP	AH receptor-interacting protein	Homo sapiens	37.66406	1.11E-05	54.431152	11	11	AH receptor-interacting protein	9049	AIP	GO:0051344	GO:0022417	GO:0006626	GO:0010738	GO:0006805	GO:0034751	GO:0005737	GO:0005829	GO:0016020	GO:0005654	GO:0017162	GO:0036004	GO:0003755	GO:0003713	GO:0051082	negative regulation of cyclic-nucleotide phosphodiesterase activity|protein maturation by protein folding|protein targeting to mitochondrion|regulation of protein kinase A signaling|xenobiotic metabolic process|aryl hydrocarbon receptor complex|cytoplasm|cytosol|membrane|nucleoplasm|aryl hydrocarbon receptor binding|GAF domain binding|peptidyl-prolyl cis-trans isomerase activity|transcription coa…	hsa05207	hsa04934	Chemical carcinogenesis - receptor activation|Cushing syndrome	K17767	KOG0545	O	farnesylated protein binding	Posttranslational modification	protein turnover	chaperones	PF00254	FKBP_C	FKBP-type peptidyl-prolyl cis-trans isomerase	IPR039663	IPR046357	IPR001179	IPR011990	IPR019734	Family|Homologous_superfamily|Domain|Homologous_superfamily|Repeat	AIP/AIPL1/TTC9|Peptidyl-prolyl cis-trans isomerase domain superfamily|FKBP-type peptidyl-prolyl cis-trans isomerase domain|Tetratricopeptide-like helical domain superfamily|Tetratricopeptide repeat	WP2586
106	O00175	CCL24	C-C motif chemokine 24	Homo sapiens	13.13353	3.43E-05	51.748886	3	3	C-C motif chemokine 24	6369	CCL24	GO:0007267	GO:0071347	GO:0071356	GO:0071346	GO:0070098	GO:0006935	GO:0007010	GO:0048245	GO:0007186	GO:0006955	GO:0006954	GO:0048247	GO:0002548	GO:0030593	GO:0030838	GO:0045766	GO:0030335	GO:0001938	GO:2000418	GO:0070374	GO:0043547	GO:0050729	GO:0008360	GO:0007165	GO:0005615	GO:0048020	GO:0031728	GO:0008009	GO:0048018	cell-cell signaling|cellular response to interleukin-1|cellular response to tumor necrosis factor|cellular response to type II interferon|chemokine-mediated signaling pathway|chemotaxis|cytoskeleton organization|eosinophil chemotaxis|G protein-coupled receptor signaling pathway|immune response|inflammatory response|lymphocyte chemotaxis|monocyte chemotaxis|neutrophil chemotaxis|positive regulatio…	hsa04060	hsa04061	hsa04062	Cytokine-cytokine receptor interaction|Viral protein interaction with cytokine and cytokine receptor|Chemokine signaling pathway	K21097	ENOG502S6ZP	S
107	O00178	GTPBP1	GTP-binding protein 1	Homo sapiens	72.45381	6.19E-08	57.302437	25	25	GTP-binding protein 1	9567	GTPBP1	GO:0046039	GO:0006955	GO:0061014	GO:0007165	GO:0006414	GO:0000177	GO:0005829	GO:0016020	GO:0005525	GO:0003924	GO:0003723	GO:0003746	GTP metabolic process|immune response|positive regulation of mRNA catabolic process|signal transduction|translational elongation|cytoplasmic exosome (RNase complex)|cytosol|membrane|GTP binding|GTPase activity|RNA binding|translation elongation factor activity	NA	NA	NA	KOG0463	J	GTP metabolic process	Translation	ribosomal structure and biogenesis	PF00009	GTP_EFTU	Elongation factor Tu GTP binding domain	IPR035531	IPR027417	IPR000795	IPR009000	IPR009001	Domain|Homologous_superfamily|Domain|Homologous_superfamily|Homologous_superfamily	GTP binding protein 1-like	GTP-binding domain|P-loop containing nucleoside triphosphate hydrolase|Translational (tr)-type GTP-binding domain|Translation protein	beta-barrel domain superfamily|Translation elongation factor EF1A/initiation factor IF2gamma	C-terminal	NA	NA	NA
108	O00186	STXBP3	Syntaxin-binding protein 3	Homo sapiens	67.76427	2.44E-09	58.335712	31	31	Syntaxin-binding protein 3	6814	STXBP3	GO:0007420	GO:0001678	GO:0071346	GO:0030073	GO:0006886	GO:0045955	GO:0046325	GO:0007269	GO:0043312	GO:0070527	GO:0022615	GO:0032868	GO:0006904	GO:0016192	GO:0016324	GO:0016323	GO:0005829	GO:0070062	GO:0045335	GO:0005886	GO:0031091	GO:0098793	GO:0030141	GO:0042581	GO:0070820	GO:0044877	GO:0019905	GO:0017075	brain development|cellular glucose homeostasis|cellular response to type II interferon|insulin secretion|intracellular protein transport|negative regulation of calcium ion-dependent exocytosis|negative regulation of glucose import|neurotransmitter secretion|neutrophil degranulation|platelet aggregation|protein to membrane docking|response to insulin|vesicle docking involved in exocytosis|vesicle-…	NA	NA	NA	KOG1300	U	vesicle docking involved in exocytosis	Intracellular trafficking	secretion
109	O00187	MASP2	Mannan-binding lectin serine protease 2	Homo sapiens	75.70236	6.53E-10	58.69823	30	30	Mannan-binding lectin serine protease 2	10747	MASP2	GO:0002752	GO:0006958	GO:0001867	GO:1903028	GO:0006508	GO:0009897	GO:0070062	GO:0005576	GO:0005615	GO:1905370	GO:0005509	GO:0048306	GO:0001855	GO:0042802	GO:0008233	GO:0004252	cell surface pattern recognition receptor signaling pathway|complement activation	classical pathway|complement activation	lectin pathway|positive regulation of opsonization|proteolysis|external side of plasma membrane|extracellular exosome|extracellular region|extracellular space|serine-type endopeptidase complex|calcium ion binding|calcium-dependent protein binding|complement component C4b binding|identical protein binding|peptidase activity|serine-type endopeptidase activity	hsa04610	hsa05171	hsa05150	Complement and coagulation cascades|Coronavirus disease - COVID-19|Staphylococcus aureus infection	K03993	KOG3627	O	serine-type endopeptidase activity	Posttranslational modification	protein turnover	chaperones	PF00431	PF07645	PF00084	PF00089	CUB|EGF_CA|Sushi|Trypsin	CUB domain|Calcium-binding EGF domain|Sushi repeat (SCR repeat)|Trypsin	IPR000859
110	O00189	AP4M1	AP-4 complex subunit mu-1	Homo sapiens	49.97702	0.00010989	49.39891	6	6	AP-4 complex subunit mu-1	9179	AP4M1	GO:0000045	GO:0006895	GO:0090160	GO:0006886	GO:0006892	GO:0008104	GO:1903361	GO:0006605	GO:0006622	GO:0016192	GO:0030124	GO:0030131	GO:0031410	GO:0005829	GO:0005769	GO:0031904	GO:0070062	GO:0005802	GO:0032588	GO:0019904	GO:0008320	autophagosome assembly|Golgi to endosome transport|Golgi to lysosome transport|intracellular protein transport|post-Golgi vesicle-mediated transport|protein localization|protein localization to basolateral plasma membrane|protein targeting|protein targeting to lysosome|vesicle-mediated transport|AP-4 adaptor complex|clathrin adaptor complex|cytoplasmic vesicle|cytosol|early endosome|endosome lume…	hsa04142	Lysosome	K12402	KOG0937	U	vesicle-mediated transport	Intracellular trafficking	secretion	and vesicular transport	PF00928	PF01217	Adap_comp_sub|Clat_adaptor_s	Adaptor complexes medium subunit family|Clathrin adaptor complex small chain	IPR036168	IPR022775
111	O00194	RAB27B	Ras-related protein Rab-27B	Homo sapiens	24.60784	2.77E-10	58.93238	21	18	Ras-related protein Rab-27B	5874	RAB27B	GO:0099641	GO:0006887	GO:0071985	GO:0045921	GO:0048488	GO:0016192	GO:0016324	GO:1904115	GO:0070382	GO:0070062	GO:0005794	GO:0005795	GO:0005770	GO:0042470	GO:0032585	GO:0005886	GO:0031088	GO:0030141	GO:0030672	GO:0030140	GO:0042589	GO:0003925	GO:0019003	GO:0005525	GO:0003924	GO:0031489	GO:0019904	anterograde axonal protein transport|exocytosis|multivesicular body sorting pathway|positive regulation of exocytosis|synaptic vesicle endocytosis|vesicle-mediated transport|apical plasma membrane|axon cytoplasm|exocytic vesicle|extracellular exosome|Golgi apparatus|Golgi stack|late endosome|melanosome|multivesicular body membrane|plasma membrane|platelet dense granule membrane|secretory granule|…	hsa04972	Pancreatic secretion	K07886	KOG0081	S	positive regulation of constitutive secretory pathway	Function unknown	PF00071	Ras
112	O00203	AP3B1	AP-3 complex subunit beta-1	Homo sapiens	121.32017	3.66E-07	56.594067	56	43	AP-3 complex subunit beta-1	8546	AP3B1	GO:0008089	GO:0048490	GO:0048007	GO:0007596	GO:0000902	GO:0006882	GO:0035654	GO:0090152	GO:0030851	GO:0002244	GO:0048872	GO:0006954	GO:0006886	GO:0046907	GO:0060425	GO:0007040	GO:1903232	GO:0032438	GO:0042789	GO:0060155	GO:0051138	GO:0045944	GO:0034394	GO:0036211	GO:0006622	GO:0050790	GO:0003016	GO:0007338	GO:0098773	GO:0007283	GO:0002224	GO:0016192	GO:0030123	GO:1904115	GO:0030131	GO:0030665	GO:0005769
113	O00214	LGALS8	Galectin-8	Homo sapiens	35.80811	1.07E-05	54.469734	6	6	Galectin-8	3964	LGALS8	GO:0098586	GO:1904977	GO:0098792	GO:0005737	GO:0031410	GO:0005829	GO:0005615	GO:0016020	GO:0030246	GO:0005178	cellular response to virus|lymphatic endothelial cell migration|xenophagy|cytoplasm|cytoplasmic vesicle|cytosol|extracellular space|membrane|carbohydrate binding|integrin binding	NA	NA	NA	NA	NA	NA	NA	PF00337	Gal-bind_lectin	Galactoside-binding lectin	IPR013320	IPR044156	IPR001079	Homologous_superfamily|Family|Domain	Concanavalin A-like lectin/glucanase domain superfamily|Galectin-like|Galectin	carbohydrate recognition domain	NA	NA	NA	NA	17.30607	16.71602	17.01682	17.14717	16.26784	16.3355
114	O00217	NDUFS8	NADH dehydrogenase [ubiquinone] iron-sulfur protein 8	mitochondrial	Homo sapiens	23.70509	6.79E-07	56.31149	9	9	NADH dehydrogenase [ubiquinone] iron-sulfur protein 8	mitochondrial	4728	NDUFS8	GO:0009060	GO:0006120	GO:0032981	GO:0042776	GO:0006979	GO:0005759	GO:0005747	GO:0005739	GO:0051539	GO:0046872	GO:0008137	aerobic respiration|mitochondrial electron transport	NADH to ubiquinone|mitochondrial respiratory chain complex I assembly|proton motive force-driven mitochondrial ATP synthesis|response to oxidative stress|mitochondrial matrix|mitochondrial respiratory chain complex I|mitochondrion|4 iron	4 sulfur cluster binding|metal ion binding|NADH dehydrogenase (ubiquinone) activity	hsa00190	hsa04723	hsa04714	hsa05208	hsa05010	hsa05012	hsa05014	hsa05016	hsa05020	hsa05022	hsa05415	hsa04932	Oxidative phosphorylation|Retrograde endocannabinoid signaling|Thermogenesis|Chemical carcinogenesis - reactive oxygen species|Alzheimer disease|Parkinson disease|Amyotrophic lateral sclerosis|Huntington disease|Prion disease|Pathways of neurodegeneration - multiple diseases|Diabetic cardiomyopathy|Non-alcoholic fatty liver disease	K03941	KOG3256	C	NADH dehydrogenase activity	Energy production and conversion	PF12838	Fer4_7	4Fe-4S dicluster domain
115	O00231	PSMD11	26S proteasome non-ATPase regulatory subunit 11	Homo sapiens	47.46377	3.54E-07	56.610355	32	32	26S proteasome non-ATPase regulatory subunit 11	5717	PSMD11	GO:0043248	GO:0043161	GO:0048863	GO:0006511	GO:0005829	GO:0005576	GO:1904813	GO:0016020	GO:0005654	GO:0005634	GO:0022624	GO:0000502	GO:0008541	GO:0034774	GO:0005198	proteasome assembly|proteasome-mediated ubiquitin-dependent protein catabolic process|stem cell differentiation|ubiquitin-dependent protein catabolic process|cytosol|extracellular region|ficolin-1-rich granule lumen|membrane|nucleoplasm|nucleus|proteasome accessory complex|proteasome complex|proteasome regulatory particle	lid subcomplex|secretory granule lumen|structural molecule activity	hsa03050	hsa05169	hsa05010	hsa05012	hsa05014	hsa05016	hsa05017	hsa05020	hsa05022	Proteasome|Epstein-Barr virus infection|Alzheimer disease|Parkinson disease|Amyotrophic lateral sclerosis|Huntington disease|Spinocerebellar ataxia|Prion disease|Pathways of neurodegeneration - multiple diseases	K03036	KOG1463	O	proteasome assembly	Posttranslational modification	protein turnover	chaperones	PF01399	PF18503	PF18055
116	O00232	PSMD12	26S proteasome non-ATPase regulatory subunit 12	Homo sapiens	52.9044	1.02E-06	56.10881	29	29	26S proteasome non-ATPase regulatory subunit 12	5718	PSMD12	GO:0043161	GO:0005737	GO:0005829	GO:0070062	GO:0005576	GO:1904813	GO:0016020	GO:0031595	GO:0005654	GO:0022624	GO:0000502	GO:0005838	GO:0008541	GO:0034774	proteasome-mediated ubiquitin-dependent protein catabolic process|cytoplasm|cytosol|extracellular exosome|extracellular region|ficolin-1-rich granule lumen|membrane|nuclear proteasome complex|nucleoplasm|proteasome accessory complex|proteasome complex|proteasome regulatory particle|proteasome regulatory particle	lid subcomplex|secretory granule lumen	hsa03050	hsa05169	hsa05010	hsa05012	hsa05014	hsa05016	hsa05017	hsa05020	hsa05022	Proteasome|Epstein-Barr virus infection|Alzheimer disease|Parkinson disease|Amyotrophic lateral sclerosis|Huntington disease|Spinocerebellar ataxia|Prion disease|Pathways of neurodegeneration - multiple diseases	K03035	KOG1498	O	proteasome-mediated ubiquitin-dependent protein catabolic process	Posttranslational modification	protein turnover	chaperones	PF01399	PF18098	PCI|RPN5_C	PCI domain|26S proteasome regulatory subunit RPN5 C-terminal domain
117	O00233	PSMD9	26S proteasome non-ATPase regulatory subunit 9	Homo sapiens	24.68181	1.17E-06	56.03973	12	12	26S proteasome non-ATPase regulatory subunit 9	5715	PSMD9	GO:0046676	GO:0045893	GO:0032024	GO:0070682	GO:0006511	GO:0005737	GO:0005829	GO:0005654	GO:0005634	GO:0005838	GO:0043425	GO:0004222	GO:0003713	negative regulation of insulin secretion|positive regulation of DNA-templated transcription|positive regulation of insulin secretion|proteasome regulatory particle assembly|ubiquitin-dependent protein catabolic process|cytoplasm|cytosol|nucleoplasm|nucleus|proteasome regulatory particle|bHLH transcription factor binding|metalloendopeptidase activity|transcription coactivator activity	hsa03050	hsa05010	hsa05012	hsa05014	hsa05016	hsa05017	hsa05020	hsa05022	Proteasome|Alzheimer disease|Parkinson disease|Amyotrophic lateral sclerosis|Huntington disease|Spinocerebellar ataxia|Prion disease|Pathways of neurodegeneration - multiple diseases	K06693	KOG3129	O	26S Proteasome non-ATPase regulatory subunit	Posttranslational modification	protein turnover	chaperones	PF18265	PF17820	PF02163	Nas2_N|PDZ_6|Peptidase_M50	Nas2 N_terminal domain|PDZ domain|Peptidase family M50	IPR040815	IPR001478
118	O00244	ATOX1	Copper transport protein ATOX1	Homo sapiens	7.40162	4.45E-05	51.08972	6	6	Copper transport protein ATOX1	475	ATOX1	GO:0006878	GO:0006825	GO:0006979	GO:0005829	GO:0016531	GO:0005507	GO:0032767	GO:1903136	GO:0016530	cellular copper ion homeostasis|copper ion transport|response to oxidative stress|cytosol|copper chaperone activity|copper ion binding|copper-dependent protein binding|cuprous ion binding|metallochaperone activity	hsa04978	Mineral absorption	K07213	KOG1603	O	cellular transition metal ion homeostasis	Posttranslational modification	protein turnover	chaperones	PF00403	HMA	Heavy-metal-associated domain	IPR017969	IPR006121	IPR036163	Conserved_site|Domain|Homologous_superfamily	Heavy-metal-associated	conserved site|Heavy metal-associated domain	HMA|Heavy metal-associated domain superfamily	WP3286	Copper homeostasis	R-HSA-3299685	R-HSA-6803544	Detoxification of Reactive Oxygen Species|Ion influx/efflux at host-pathogen interface	15.84379	16.60434	16.14849
119	O00264	PGRMC1	Membrane-associated progesterone receptor component 1	Homo sapiens	21.67115	2.58E-05	52.870926	11	11	Membrane-associated progesterone receptor component 1	10857	PGRMC1	GO:0006783	GO:0044297	GO:0012505	GO:0005783	GO:0016020	GO:0005741	GO:0043005	GO:0043025	GO:0005886	GO:0030868	GO:0035579	GO:0045202	GO:0001540	GO:0020037	GO:0046872	GO:0042803	GO:0005496	heme biosynthetic process|cell body|endomembrane system|endoplasmic reticulum|membrane|mitochondrial outer membrane|neuron projection|neuronal cell body|plasma membrane|smooth endoplasmic reticulum membrane|specific granule membrane|synapse|amyloid-beta binding|heme binding|metal ion binding|protein homodimerization activity|steroid binding	hsa04080	Neuroactive ligand-receptor interaction	K17278	KOG1110	CH	steroid binding	Energy production and conversion|Coenzyme transport and metabolism	PF00173	Cyt-b5	Cytochrome b5-like Heme/Steroid binding domain	IPR001199	IPR036400	Domain|Homologous_superfamily	Cytochrome b5-like heme/steroid binding domain|Cytochrome b5-like heme/steroid binding domain superfamily	NA	NA	R-HSA-6798695	Neutrophil degranulation	22.07955
120	O00267	SUPT5H	Transcription elongation factor SPT5	Homo sapiens	120.99957	0.000357491	46.132442	21	21	Transcription elongation factor SPT5	6829	SUPT5H	GO:0032785	GO:0000122	GO:0032786	GO:0016239	GO:0045944	GO:0006357	GO:0034243	GO:0006368	GO:0140673	GO:0032044	GO:0005654	GO:0005634	GO:0003682	GO:0019899	GO:0003729	GO:0046982	GO:0003723	negative regulation of DNA-templated transcription	elongation|negative regulation of transcription by RNA polymerase II|positive regulation of DNA-templated transcription	elongation|positive regulation of macroautophagy|positive regulation of transcription by RNA polymerase II|regulation of transcription by RNA polymerase II|regulation of transcription elongation by RNA polymerase II|transcription elongation by RNA polymerase II promoter|transcription elongation-coupled chromatin remodeling|DSIF complex|nucleoplasm|nucleus|chromatin binding|enzyme binding|mRNA bin…	hsa03250	Viral life cycle - HIV-1	K15172	KOG1999	K	regulation of DNA-templated transcription	elongation	Transcription	PF00467	PF03439	PF11942	KOW|Spt5-NGN|Spt5_N	KOW motif|Early transcription elongation factor of RNA pol II	NGN section|Spt5 transcription elongation factor	acidic N-terminal	IPR005824	IPR041973
121	O00292	LEFTY2	Left-right determination factor 2	Homo sapiens	40.92019	0.001415285	41.896168	3	3	Left-right determination factor 2	7044	LEFTY2	GO:0030509	GO:0010862	GO:0060395	GO:0062023	GO:0005576	GO:0005615	GO:0031093	GO:0005125	GO:0008083	GO:0005160	BMP signaling pathway|positive regulation of pathway-restricted SMAD protein phosphorylation|SMAD protein signal transduction|collagen-containing extracellular matrix|extracellular region|extracellular space|platelet alpha granule lumen|cytokine activity|growth factor activity|transforming growth factor beta receptor binding	hsa04350	hsa04550	TGF-beta signaling pathway|Signaling pathways regulating pluripotency of stem cells	K04668	KOG3900	M	positive regulation of pathway-restricted SMAD protein phosphorylation	Cell wall/membrane/envelope biogenesis	PF00019	PF00688	TGF_beta|TGFb_propeptide	Transforming growth factor beta like domain|TGF-beta propeptide	IPR029034	IPR003942	IPR001839	IPR001111	IPR015615	IPR017948	Homologous_superfamily|Family|Domain|Domain|Family|Conserved_site	Cystine-knot cytokine|Left- Right determination factor|Transforming growth factor-beta	C-terminal|TGF-beta	propeptide|Transforming growth factor-beta-related|Transforming growth factor beta	conserved site	WP2023	WP2029	WP2857
122	O00299	CLIC1	Chloride intracellular channel protein 1	Homo sapiens	26.92272	5.89E-06	55.011322	22	22	Chloride intracellular channel protein 1	1192	CLIC1	GO:0006821	GO:0070527	GO:0045669	GO:0051726	GO:0034765	GO:0051881	GO:0007165	GO:0072562	GO:0005903	GO:0034707	GO:0005737	GO:0070062	GO:0005615	GO:0016020	GO:0005739	GO:0005635	GO:0031965	GO:0005634	GO:0048471	GO:0005886	GO:0031982	GO:0045296	GO:0005254	GO:0005244	chloride transport|platelet aggregation|positive regulation of osteoblast differentiation|regulation of cell cycle|regulation of ion transmembrane transport|regulation of mitochondrial membrane potential|signal transduction|blood microparticle|brush border|chloride channel complex|cytoplasm|extracellular exosome|extracellular space|membrane|mitochondrion|nuclear envelope|nuclear membrane|nucleus|…	NA	NA	NA	KOG1422	O	chloride channel activity	Posttranslational modification	protein turnover	chaperones	PF13409	GST_N_2	Glutathione S-transferase
123	O00303	EIF3F	Eukaryotic translation initiation factor 3 subunit F	Homo sapiens	37.56385	1.27E-06	55.99408	16	16	Eukaryotic translation initiation factor 3 subunit F	8665	EIF3F	GO:0001732	GO:0075522	GO:0016579	GO:0006413	GO:0005829	GO:0016282	GO:0033290	GO:0005852	GO:0071541	GO:0016020	GO:0045202	GO:0004843	GO:0042802	GO:0140492	GO:0003743	GO:0031369	formation of cytoplasmic translation initiation complex|IRES-dependent viral translational initiation|protein deubiquitination|translational initiation|cytosol|eukaryotic 43S preinitiation complex|eukaryotic 48S preinitiation complex|eukaryotic translation initiation factor 3 complex|eukaryotic translation initiation factor 3 complex	eIF3m|membrane|synapse|cysteine-type deubiquitinase activity|identical protein binding|metal-dependent deubiquitinase activity|translation initiation factor activity|translation initiation factor binding	NA	NA	NA	KOG2975	J	translation initiation factor activity	Translation	ribosomal structure and biogenesis	PF01398	PF13012	JAB|MitMem_reg	JAB1/Mov34/MPN/PAD-1 ubiquitin protease|Maintenance of mitochondrial structure and function	IPR027531	IPR000555	IPR037518	IPR024969	Family|Domain|Domain|Domain	Eukaryotic translation initiation factor 3 subunit F|JAB1/MPN/MOV34 metalloenzyme domain|MPN domain|Rpn11/EIF3F	C-terminal
124	O00330	PDHX	Pyruvate dehydrogenase protein X component	mitochondrial	Homo sapiens	54.12233	2.51E-05	52.979202	8	8	Pyruvate dehydrogenase protein X component	mitochondrial	8050	PDHX	GO:0006086	GO:0061732	GO:0005759	GO:0005967	GO:0005739	GO:0045254	GO:0016746	acetyl-CoA biosynthetic process from pyruvate|mitochondrial acetyl-CoA biosynthetic process from pyruvate|mitochondrial matrix|mitochondrial pyruvate dehydrogenase complex|mitochondrion|pyruvate dehydrogenase complex|acyltransferase activity	hsa00010	hsa00020	hsa00620	Glycolysis / Gluconeogenesis|Citrate cycle (TCA cycle)|Pyruvate metabolism	K13997	KOG0557	C	dihydrolipoyllysine-residue acetyltransferase activity	Energy production and conversion	PF00198	PF00364	PF02817	2-oxoacid_dh|Biotin_lipoyl|E3_binding	2-oxoacid dehydrogenases acyltransferase (catalytic domain)|Biotin-requiring enzyme|e3 binding domain	IPR003016	IPR001078	IPR000089	IPR023213	IPR045257	IPR036625	IPR004167	IPR011053	Binding_site|Domain|Domain|Homologous_superfamily|Family|Homologous_superfamily|Domain|Homologous_superfamily	2-oxo acid dehydrogenase	lipoyl-binding site|2-oxoacid dehydrogenase acyltransferase	catalytic domain|Biotin/lipoyl attachment|Chloramphenicol acetyltransferase-like domain superfamily|Dihydrolipoamide acetyltransferase/Pyruvate dehydrogenase protein X component|E3-binding domain superfamily|Peripheral subunit-binding domain|Single hybrid motif	WP3925
125	O00339	MATN2	Matrilin-2	Homo sapiens	106.83692	4.82E-05	50.921417	10	10	Matrilin-2	4147	MATN2	GO:0030198	GO:0062023	GO:0031012	GO:0005576	GO:0120216	GO:0005509	GO:0005201	extracellular matrix organization|collagen-containing extracellular matrix|extracellular matrix|extracellular region|matrilin complex|calcium ion binding|extracellular matrix structural constituent	NA	NA	NA	KOG1217	O	calcium ion binding	Posttranslational modification	protein turnover	chaperones	PF12662	PF07645	PF10393	PF00092	cEGF|EGF_CA|Matrilin_ccoil|VWA	Complement Clr-like EGF-like|Calcium-binding EGF domain|Trimeric coiled-coil oligomerisation domain of matrilin|von Willebrand factor type A domain	IPR026823	IPR001881	IPR000742	IPR000152	IPR009030	IPR036337	IPR019466	IPR002035	IPR036465	Domain|Domain|Domain|PTM|Homologous_superfamily|Homologous_superfamily|Domain|Domain|Homologous_superfamily	Complement Clr-like EGF domain|EGF-like calcium-binding domain|EGF-like domain|EGF-type aspartate/asparagine hydroxylation site|Growth factor receptor cysteine-rich domain superfamily|Matrilin	coiled-coil domain superfamily|Matrilin	coiled-coil trimerisation domain|von Willebrand factor	type A|von Willebrand factor A-like domain superfamily
126	O00391	QSOX1	Sulfhydryl oxidase 1	Homo sapiens	82.57773	3.13E-07	56.662647	37	37	Sulfhydryl oxidase 1	5768	QSOX1	GO:0085029	GO:0016242	GO:0006457	GO:0005788	GO:0070062	GO:0005576	GO:0005615	GO:0005794	GO:0000139	GO:0045171	GO:0043231	GO:0031093	GO:0035580	GO:1904724	GO:0071949	GO:0016971	GO:0003756	extracellular matrix assembly|negative regulation of macroautophagy|protein folding|endoplasmic reticulum lumen|extracellular exosome|extracellular region|extracellular space|Golgi apparatus|Golgi membrane|intercellular bridge|intracellular membrane-bounded organelle|platelet alpha granule lumen|specific granule lumen|tertiary granule lumen|FAD binding|flavin-linked sulfhydryl oxidase activity|pr…	NA	NA	NA	KOG1731	O	thiol oxidase activity	Posttranslational modification	protein turnover	chaperones	PF04777	PF18371	PF18108	PF00085	Evr1_Alr|FAD_SOX|QSOX_Trx1|Thioredoxin	Erv1 / Alr family|Flavin adenine dinucleotide (FAD)-dependent sulfhydryl oxidase|QSOX Trx-like domain|Thioredoxin	IPR036774	IPR017905	IPR040986	IPR042568
127	O00399	DCTN6	Dynactin subunit 6	Homo sapiens	20.74702	1.18E-05	54.36231	6	6	Dynactin subunit 6	10671	DCTN6	GO:0007052	GO:0005813	GO:0005829	GO:0005869	GO:0000776	GO:0070840	mitotic spindle organization|centrosome|cytosol|dynactin complex|kinetochore|dynein complex binding	hsa04962	hsa05132	hsa05014	hsa05016	hsa05022	Vasopressin-regulated water reabsorption|Salmonella infection|Amyotrophic lateral sclerosis|Huntington disease|Pathways of neurodegeneration - multiple diseases	K10428	KOG4042	K	microtubule-based process	Transcription	NA	NA	NA	IPR027777	IPR011004	Family|Homologous_superfamily	Dynactin subunit 6|Trimeric LpxA-like superfamily	NA	NA	R-HSA-2132295	R-HSA-3371497	R-HSA-6807878	R-HSA-6811436	MHC class II antigen presentation|HSP90 chaperone cycle for steroid hormone receptors (SHR) in the presence of ligand|COPI-mediated anterograde transport|COPI-independent Golgi-to-ER retrograde traffic	17.62359	17.61426	17.25109	17.07946	16.78006
128	O00400	SLC33A1	Acetyl-coenzyme A transporter 1	Homo sapiens	60.90899	0.0002243	47.805954	5	5	Acetyl-coenzyme A transporter 1	9197	SLC33A1	GO:0055085	GO:0005789	GO:0000139	GO:0016020	GO:0005886	GO:0008521	GO:0015295	transmembrane transport|endoplasmic reticulum membrane|Golgi membrane|membrane|plasma membrane|acetyl-CoA transmembrane transporter activity|solute:proton symporter activity	hsa00604	Glycosphingolipid biosynthesis - ganglio series	K03372	KOG3574	EGP	acetyl-CoA transmembrane transporter activity	Amino acid transport and metabolism|Carbohydrate transport and metabolism|Inorganic ion transport and metabolism	PF13000	Acatn	Acetyl-coenzyme A transporter 1	IPR024371	IPR004752	IPR036259	Family|Family|Homologous_superfamily	Acetyl-coenzyme A transporter 1-like|AmpG-like permease/Acetyl-coenzyme A transporter 1|MFS transporter superfamily	WP1423	Ganglio sphingolipid metabolism	R-HSA-425397	R-HSA-5619061	Transport of vitamins	nucleosides	and related molecules|Defective SLC33A1 causes spastic paraplegia 42 (SPG42)	15.66115	16.56426	17.66541	17.23792	16.1654	15.71086	14.54667
129	O00410	IPO5	Importin-5	Homo sapiens	123.62993	2.00E-07	56.850643	43	40	Importin-5	3843	IPO5	GO:0071230	GO:0045736	GO:0006607	GO:0042307	GO:0006606	GO:0006610	GO:0005737	GO:0016020	GO:0005643	GO:0005730	GO:0005634	GO:0005095	GO:0061608	GO:0008139	GO:0003723	GO:0031267	cellular response to amino acid stimulus|negative regulation of cyclin-dependent protein serine/threonine kinase activity|NLS-bearing protein import into nucleus|positive regulation of protein import into nucleus|protein import into nucleus|ribosomal protein import into nucleus|cytoplasm|membrane|nuclear pore|nucleolus|nucleus|GTPase inhibitor activity|nuclear import signal receptor activity|nucl…	hsa03013	Nucleocytoplasmic transport	K20222	KOG2171	K	ribosomal protein import into nucleus	Transcription	PF02985	PF18808	PF18816	PF18829	HEAT|Importin_rep_4|Importin_rep_5|Importin_rep_6	HEAT repeat|Importin repeat|Importin repeat|Importin repeat 6	IPR011989	IPR016024	IPR000357	IPR001494	IPR040122	IPR041653	IPR040928
130	O00425	IGF2BP3	Insulin-like growth factor 2 mRNA-binding protein 3	Homo sapiens	63.70503	2.12E-10	59.00308	13	11	Insulin-like growth factor 2 mRNA-binding protein 3	10643	IGF2BP3	GO:0009653	GO:0070934	GO:0051028	GO:0017148	GO:0007399	GO:0001817	GO:0010468	GO:0051252	GO:0006412	GO:0005737	GO:0010494	GO:0005829	GO:0005634	GO:0000932	GO:0003730	GO:0048027	GO:0003729	GO:1990247	GO:0003723	GO:0045182	anatomical structure morphogenesis|CRD-mediated mRNA stabilization|mRNA transport|negative regulation of translation|nervous system development|regulation of cytokine production|regulation of gene expression|regulation of RNA metabolic process|translation|cytoplasm|cytoplasmic stress granule|cytosol|nucleus|P-body|mRNA 3'-UTR binding|mRNA 5'-UTR binding|mRNA binding|N6-methyladenosine-containing …	NA	NA	NA	KOG2193	J	insulin-like growth factor 2	Translation	ribosomal structure and biogenesis	PF00013	PF00076	KH_1|RRM_1	KH domain|RNA recognition motif. (a.k.a. RRM	RBD	or RNP domain)	IPR034844	IPR004087
131	O00429	DNM1L	Dynamin-1-like protein	Homo sapiens	81.87715	2.15E-07	56.82163	60	60	Dynamin-1-like protein	10059	DNM1L	GO:0006816	GO:0003374	GO:0006897	GO:0060047	GO:0048312	GO:0051179	GO:0061025	GO:0000266	GO:0043653	GO:0090149	GO:0070584	GO:0007005	GO:0070266	GO:0016559	GO:0043065	GO:2001244	GO:0090141	GO:0090023	GO:0050714	GO:0090200	GO:0051259	GO:0070585	GO:0065003	GO:1903578	GO:1903146	GO:0010468	GO:0010821	GO:1900063	GO:1904666	GO:0001836	GO:0048511	GO:0005903	GO:0005905	GO:0005737	GO:0005829	GO:0005783	GO:0005789
132	O00442	RTCA	RNA 3'-terminal phosphate cyclase	Homo sapiens	39.33673	1.44E-05	54.11058	11	11	RNA 3'-terminal phosphate cyclase	8634	RTCA	GO:0006396	GO:0005654	GO:0005634	GO:0005524	GO:0003723	GO:0003963	RNA processing|nucleoplasm|nucleus|ATP binding|RNA binding|RNA-3'-phosphate cyclase activity	NA	NA	NA	KOG3980	A	RNA-3'-phosphate cyclase activity	RNA processing and modification	PF01137	PF05189	RTC|RTC_insert	RNA 3'-terminal phosphate cyclase|RNA 3'-terminal phosphate cyclase (RTC)	insert domain	IPR013791	IPR023797	IPR037136	IPR000228	IPR017770	IPR020719	IPR013792	IPR036553	Domain|Domain|Homologous_superfamily|Family|Family|Conserved_site|Homologous_superfamily|Homologous_superfamily	RNA 3'-terminal phosphate cyclase	insert domain|RNA 3'-terminal phosphate cyclase domain|RNA 3'-terminal phosphate cyclase domain superfamily|RNA 3'-terminal phosphate cyclase|RNA 3'-terminal phosphate cyclase type 1|RNA 3'-terminal phosphate cyclase-like	conserved site|RNA 3'-terminal phosphate cyclase/enolpyruvate transferase	alpha/beta|RNA 3'-terminal phosphate cyclase	insert domain superfamily	NA	NA	NA	NA
133	O00453	LST1	Leukocyte-specific transcript 1 protein	Homo sapiens	10.79239	5.27E-05	50.747894	2	2	Leukocyte-specific transcript 1 protein	7940	LST1	GO:0009653	GO:0000902	GO:0016358	GO:0006955	GO:0050672	GO:0008360	GO:0005737	GO:0005829	GO:0005794	GO:0000139	GO:0016020	GO:0005886	anatomical structure morphogenesis|cell morphogenesis|dendrite development|immune response|negative regulation of lymphocyte proliferation|regulation of cell shape|cytoplasm|cytosol|Golgi apparatus|Golgi membrane|membrane|plasma membrane	NA	NA	NA	ENOG502TDBU	S	negative regulation of mononuclear cell proliferation	Function unknown	PF05083	LST1	LST-1 protein	IPR007775	Family	Leukocyte-specific transcript 1	LST-1	NA	NA	NA	NA	16.59261	17.91536	15.22346	17.72914	18.56795	16.53388
134	O00461	GOLIM4	Golgi integral membrane protein 4	Homo sapiens	81.88031	4.40E-09	58.163475	16	16	Golgi integral membrane protein 4	27333	GOLIM4	GO:0005801	GO:0030139	GO:0010008	GO:0005794	GO:0032580	GO:0005796	GO:0000139	GO:0016020	GO:0030133	cis-Golgi network|endocytic vesicle|endosome membrane|Golgi apparatus|Golgi cisterna membrane|Golgi lumen|Golgi membrane|membrane|transport vesicle	NA	NA	NA	ENOG502R4Q5	S	Golgi integral membrane protein	Function unknown	NA	NA	NA	IPR042336	Family	Golgi integral membrane protein 4	NA	NA	R-HSA-6811438	Intra-Golgi traffic	15.79583	16.07108	16.38001	16.39612	16.69814	16.41953	16.56532	16.58656	16.25358	16.97834
135	O00462	MANBA	Beta-mannosidase	Homo sapiens	100.89517	0.000335035	46.448334	7	7	Beta-mannosidase	4126	MANBA	GO:0006516	GO:0009313	GO:0036211	GO:0035577	GO:0043202	GO:0005886	GO:0004567	GO:0005537	glycoprotein catabolic process|oligosaccharide catabolic process|protein modification process|azurophil granule membrane|lysosomal lumen|plasma membrane|beta-mannosidase activity|mannose binding	hsa00511	hsa04142	Other glycan degradation|Lysosome	K01192	KOG2230	G	beta-mannosidase activity	Carbohydrate transport and metabolism	PF02836	PF17753	PF17786	Glyco_hydro_2_C|Ig_mannosidase|Mannosidase_ig	Glycosyl hydrolases family 2	TIM barrel domain|Ig-fold domain|Mannosidase Ig/CBM-like domain	IPR036156	IPR041625	IPR008979	IPR006103	IPR017853	IPR013783	IPR041447	Homologous_superfamily|Domain|Homologous_superfamily|Domain|Homologous_superfamily|Homologous_superfamily|Domain	Beta-Galactosidase/glucuronidase domain superfamily|Beta-mannosidase	Ig-fold domain|Galactose-binding-like domain superfamily|Glycoside hydrolase family 2	catalytic domain|Glycoside hydrolase superfamily|Immunoglobulin-like fold|Mannosidase Ig/CBM-like domain	NA	NA	R-HSA-6798695
136	O00468	AGRN	Agrin	Homo sapiens	217.31953	4.00E-05	51.331642	27	27	Agrin	375790	AGRN	GO:0009887	GO:0045162	GO:0007213	GO:0007528	GO:0051491	GO:0043547	GO:0045887	GO:0045944	GO:0043113	GO:0007165	GO:0050808	GO:0009888	GO:0005604	GO:0062023	GO:0070062	GO:0005576	GO:0005796	GO:0043202	GO:0005886	GO:0045202	GO:0005509	GO:0035374	GO:0002162	GO:0043395	GO:0043236	GO:0033691	GO:0005200	animal organ morphogenesis|clustering of voltage-gated sodium channels|G protein-coupled acetylcholine receptor signaling pathway|neuromuscular junction development|positive regulation of filopodium assembly|positive regulation of GTPase activity|positive regulation of synaptic assembly at neuromuscular junction|positive regulation of transcription by RNA polymerase II|receptor clustering|signal …	hsa04512	ECM-receptor interaction	K06254	KOG3509	T	calcium ion binding	Signal transduction mechanisms	PF00008	PF00050
137	O00469	PLOD2	Procollagen-lysine	2-oxoglutarate 5-dioxygenase 2	Homo sapiens	84.68561	4.68E-05	50.979717	5	5	Procollagen-lysine	2-oxoglutarate 5-dioxygenase 2	5352	PLOD2	GO:0046947	GO:0017185	GO:0036211	GO:0001666	GO:0005783	GO:0005789	GO:0070062	GO:0030867	GO:0005506	GO:0031418	GO:0008475	hydroxylysine biosynthetic process|peptidyl-lysine hydroxylation|protein modification process|response to hypoxia|endoplasmic reticulum|endoplasmic reticulum membrane|extracellular exosome|rough endoplasmic reticulum membrane|iron ion binding|L-ascorbic acid binding|procollagen-lysine 5-dioxygenase activity	hsa00310	Lysine degradation	K13645	KOG1971	M	procollagen-lysine 5-dioxygenase activity	Cell wall/membrane/envelope biogenesis	PF03171	2OG-FeII_Oxy	2OG-Fe(II) oxygenase superfamily	IPR044861	IPR029044	IPR005123	IPR006620	IPR001006	Domain|Homologous_superfamily|Domain|Domain|Conserved_site	Isopenicillin N synthase-like	Fe(2+) 2OG dioxygenase domain|Nucleotide-diphospho-sugar transferases|Oxoglutarate/iron-dependent dioxygenase|Prolyl 4-hydroxylase	alpha subunit|Procollagen-lysine 5-dioxygenase	conserved site	WP4018	WP4786	Clear cell renal cell carcinoma pathways|Type I collagen synthesis in the context of osteogenesis imperfecta
138	O00471	EXOC5	Exocyst complex component 5	Homo sapiens	81.85287	7.64E-11	59.25273	32	32	Exocyst complex component 5	10640	EXOC5	GO:1904019	GO:0001736	GO:0006887	GO:0006893	GO:0090148	GO:0000281	GO:1905515	GO:0006892	GO:0072659	GO:0015031	GO:0006904	GO:0090522	GO:0005737	GO:0005829	GO:0000145	GO:0030496	GO:0047485	GO:0031267	epithelial cell apoptotic process|establishment of planar polarity|exocytosis|Golgi to plasma membrane transport|membrane fission|mitotic cytokinesis|non-motile cilium assembly|post-Golgi vesicle-mediated transport|protein localization to plasma membrane|protein transport|vesicle docking involved in exocytosis|vesicle tethering involved in exocytosis|cytoplasm|cytosol|exocyst|midbody|protein N-te…	hsa05132	Salmonella infection	K19984	KOG3745	K	vesicle docking	Transcription	PF07393	Sec10	Exocyst complex component Sec10	IPR009976	Family	Exocyst complex component Sec10-like	WP4352	Ciliary landscape	R-HSA-1445148	R-HSA-264876	R-HSA-5620916
139	O00481	BTN3A1	Butyrophilin subfamily 3 member A1	Homo sapiens	57.67719	1.92E-05	53.649067	8	4	Butyrophilin subfamily 3 member A1	11119	BTN3A1	GO:0050798	GO:0002250	GO:0001819	GO:0032729	GO:0001817	GO:0050852	GO:0009897	GO:0005886	GO:0005102	activated T cell proliferation|adaptive immune response|positive regulation of cytokine production|positive regulation of type II interferon production|regulation of cytokine production|T cell receptor signaling pathway|external side of plasma membrane|plasma membrane|signaling receptor binding	NA	NA	NA	ENOG502QSRZ	S	negative regulation of activated T cell proliferation	Function unknown	PF13765	PF00622	PF07686	PRY|SPRY|V-set	SPRY-associated domain|SPRY domain|Immunoglobulin V-set domain	IPR001870	IPR043136	IPR003879	IPR013320	IPR007110	IPR036179	IPR013783	IPR003599	IPR013106	IPR006574	IPR003877	IPR037954	Domain|Homologous_superfamily|Domain|Homologous_superfamily|Domain|Homologous_superfamily|Homologous_superfamily|Domain|Domain|Domain|Domain|Domain	B30.2/SPRY domain|B30.2/SPRY domain superfamily|Butyrophylin-like	SPRY domain|Concanavalin A-like lectin/glucanase domain superfamily|Immunoglobulin-like domain|Immunoglobulin-like domain superfamily|Immunoglobulin-like fold|Immunoglobulin subtype|Immunoglobulin V-set domain|SPRY-associated|SPRY domain|Butyrophilin subfamily 3
140	O00483	NDUFA4	Cytochrome c oxidase subunit NDUFA4	Homo sapiens	9.36986	3.63E-05	51.582623	6	6	Cytochrome c oxidase subunit NDUFA4	4697	NDUFA4	GO:0045333	GO:0006123	GO:0006120	GO:1904960	GO:0005743	GO:0005747	GO:0005751	GO:0005739	GO:0008137	GO:0044877	cellular respiration|mitochondrial electron transport	cytochrome c to oxygen|mitochondrial electron transport	NADH to ubiquinone|positive regulation of cytochrome-c oxidase activity|mitochondrial inner membrane|mitochondrial respiratory chain complex I|mitochondrial respiratory chain complex IV|mitochondrion|NADH dehydrogenase (ubiquinone) activity|protein-containing complex binding	hsa00190	hsa04723	hsa04714	hsa05208	hsa05010	hsa05012	hsa05014	hsa05016	hsa05020	hsa05022	hsa05415	hsa04932	Oxidative phosphorylation|Retrograde endocannabinoid signaling|Thermogenesis|Chemical carcinogenesis - reactive oxygen species|Alzheimer disease|Parkinson disease|Amyotrophic lateral sclerosis|Huntington disease|Prion disease|Pathways of neurodegeneration - multiple diseases|Diabetic cardiomyopathy|Non-alcoholic fatty liver disease	K03948	ENOG502S65P	S	proton transmembrane transport	Function unknown	PF06522	B12D	NADH-ubiquinone reductase complex 1 MLRQ subunit	IPR010530	Family	NADH-ubiquinone reductase complex 1 MLRQ subunit
141	O00487	PSMD14	26S proteasome non-ATPase regulatory subunit 14	Homo sapiens	34.57703	7.64E-11	59.25273	14	14	26S proteasome non-ATPase regulatory subunit 14	10213	PSMD14	GO:0000724	GO:0006303	GO:0043161	GO:0016579	GO:0070536	GO:0061136	GO:0045471	GO:0006511	GO:0005829	GO:0031597	GO:0005576	GO:1904813	GO:0005654	GO:0005634	GO:0022624	GO:0000502	GO:0008541	GO:0034774	GO:0061133	GO:0061578	GO:0046872	GO:0140492	GO:0008237	GO:0070628	double-strand break repair via homologous recombination|double-strand break repair via nonhomologous end joining|proteasome-mediated ubiquitin-dependent protein catabolic process|protein deubiquitination|protein K63-linked deubiquitination|regulation of proteasomal protein catabolic process|response to ethanol|ubiquitin-dependent protein catabolic process|cytosol|cytosolic proteasome complex|extr…	lid subcomplex|secretory granule lumen|endopeptidase activator activity|Lys63-specific deubiquitinase activity|metal ion binding|metal-dependent deubiquitinase activity|metallopeptidase activity|proteasome binding	hsa03050	hsa05169	hsa05010	hsa05012	hsa05014	hsa05016	hsa05017	hsa05020	hsa05022	Proteasome|Epstein-Barr virus infection|Alzheimer disease|Parkinson disease|Amyotrophic lateral sclerosis|Huntington disease|Spinocerebellar ataxia|Prion disease|Pathways of neurodegeneration - multiple diseases	K03030
142	O00499	BIN1	Myc box-dependent-interacting protein 1	Homo sapiens	64.69938	0.000148768	48.787052	15	13	Myc box-dependent-interacting protein 1	274	BIN1	GO:0007010	GO:0006897	GO:0008333	GO:0060988	GO:1902430	GO:1902960	GO:1904878	GO:1901380	GO:0000122	GO:1903946	GO:0051647	GO:0006997	GO:0030838	GO:0043065	GO:0048711	GO:0045807	GO:0043547	GO:0010564	GO:0086091	GO:0045664	GO:0048488	GO:0033292	GO:0015629	GO:0030424	GO:0043194	GO:0043679	GO:0044300	GO:0005737	GO:0005829	GO:0030425	GO:0005768	GO:0098850	GO:0098978	GO:0031674	GO:0060987	GO:0016020	GO:0033268
143	O00501	CLDN5	Claudin-5	Homo sapiens	23.14744	7.64E-11	59.25273	4	4	Claudin-5	7122	CLDN5	GO:0070830	GO:0016338	GO:0007155	GO:0007043	GO:1990963	GO:0060325	GO:0007612	GO:0035633	GO:0042552	GO:0016525	GO:0030336	GO:0010629	GO:0043116	GO:0003151	GO:1903348	GO:0008284	GO:1903142	GO:0010628	GO:0032092	GO:0045471	GO:0060021	GO:0120192	GO:0007179	GO:0016327	GO:0005923	GO:0030054	GO:0005911	GO:0016328	GO:0016020	GO:0033270	GO:0005886	GO:0043220	GO:0070160	GO:0042802	GO:0005198	bicellular tight junction assembly|calcium-independent cell-cell adhesion via plasma membrane cell-adhesion molecules|cell adhesion|cell-cell junction assembly|establishment of blood-retinal barrier|face morphogenesis|learning|maintenance of blood-brain barrier|myelination|negative regulation of angiogenesis|negative regulation of cell migration|negative regulation of gene expression|negative reg…	hsa04514
144	O00505	KPNA3	Importin subunit alpha-4	Homo sapiens	57.81092	3.19E-06	55.45621	12	8	Importin subunit alpha-4	3839	KPNA3	GO:0006607	GO:0006606	GO:0065003	GO:0046718	GO:0075732	GO:0005829	GO:0043657	GO:0042564	GO:0005643	GO:0005654	GO:0005634	GO:0061608	GO:0008139	GO:0008022	NLS-bearing protein import into nucleus|protein import into nucleus|protein-containing complex assembly|viral entry into host cell|viral penetration into host nucleus|cytosol|host cell|NLS-dependent protein nuclear import complex|nuclear pore|nucleoplasm|nucleus|nuclear import signal receptor activity|nuclear localization sequence binding|protein C-terminus binding	hsa03013	hsa05207	hsa05132	Nucleocytoplasmic transport|Chemical carcinogenesis - receptor activation|Salmonella infection	K23583	KOG0166	U	nuclear import signal receptor activity	Intracellular trafficking	secretion	and vesicular transport	PF00514	PF16186	PF01749	Arm|Arm_3|IBB	Armadillo/beta-catenin-like repeat|Atypical Arm repeat |Importin beta binding domain	IPR011989	IPR016024	IPR032413	IPR000225	IPR002652	IPR036975
145	O00506	STK25	Serine/threonine-protein kinase 25	Homo sapiens	48.11168	2.14E-05	53.416668	5	3	Serine/threonine-protein kinase 25	10494	STK25	GO:0007409	GO:0051683	GO:0007163	GO:0051645	GO:0090168	GO:0036481	GO:0050772	GO:0032874	GO:0046777	GO:0006468	GO:0042542	GO:0006979	GO:0007165	GO:0005737	GO:0070062	GO:0005794	GO:0005524	GO:0046872	GO:0042803	GO:0004672	GO:0106310	GO:0004674	axonogenesis|establishment of Golgi localization|establishment or maintenance of cell polarity|Golgi localization|Golgi reassembly|intrinsic apoptotic signaling pathway in response to hydrogen peroxide|positive regulation of axonogenesis|positive regulation of stress-activated MAPK cascade|protein autophosphorylation|protein phosphorylation|response to hydrogen peroxide|response to oxidative stre…	NA	NA	NA	KOG0201	T	MAP kinase kinase kinase kinase activity	Signal transduction mechanisms	PF00069	Pkinase	Protein kinase domain	IPR011009	IPR046409	IPR000719	IPR017441
146	O00522	KRIT1	Krev interaction trapped protein 1	Homo sapiens	84.34806	0.000232559	47.7033	7	7	Krev interaction trapped protein 1	889	KRIT1	GO:0001525	GO:0045454	GO:0003158	GO:0033622	GO:0016525	GO:2000352	GO:0010596	GO:0001937	GO:0032092	GO:0045765	GO:2000114	GO:0007264	GO:0005911	GO:0005737	GO:0005856	GO:0005615	GO:0005886	GO:0032991	GO:0030695	GO:0008017	GO:0005546	angiogenesis|cell redox homeostasis|endothelium development|integrin activation|negative regulation of angiogenesis|negative regulation of endothelial cell apoptotic process|negative regulation of endothelial cell migration|negative regulation of endothelial cell proliferation|positive regulation of protein binding|regulation of angiogenesis|regulation of establishment of cell polarity|small GTPa…	5-bisphosphate binding	hsa04015	Rap1 signaling pathway	K17705	KOG4335	S	negative regulation of endothelial cell apoptotic process	Function unknown	PF13857	PF00373	PF16705	Ank_5|FERM_M|NUDIX_5	Ankyrin repeats (many copies)|FERM central domain|NUDIX	or N-terminal NPxY motif-rich	region of KRIT
147	O00533	CHL1	Neural cell adhesion molecule L1-like protein	Homo sapiens	135.07147	0.000139956	48.917114	8	8	Neural cell adhesion molecule L1-like protein	10752	CHL1	GO:0008344	GO:0007411	GO:0007155	GO:0050890	GO:0035640	GO:0043524	GO:0001764	GO:0007165	GO:0045177	GO:0030425	GO:0070062	GO:0016020	GO:0005886	GO:0002020	adult locomotory behavior|axon guidance|cell adhesion|cognition|exploration behavior|negative regulation of neuron apoptotic process|neuron migration|signal transduction|apical part of cell|dendrite|extracellular exosome|membrane|plasma membrane|protease binding	NA	NA	NA	KOG3513	Z	Cell adhesion molecule	Cytoskeleton	PF13882	PF00041	PF07679	PF00047	Bravo_FIGEY|fn3|I-set|ig	Bravo-like intracellular region|Fibronectin type III domain|Immunoglobulin I-set domain|Immunoglobulin domain	IPR043204	IPR003961	IPR036116	IPR007110	IPR036179	IPR013783	IPR013098	IPR003599	IPR003598
148	O00534	VWA5A	von Willebrand factor A domain-containing protein 5A	Homo sapiens	86.48926	7.64E-11	59.25273	22	22	von Willebrand factor A domain-containing protein 5A	4013	VWA5A	GO:0005654	nucleoplasm	NA	NA	NA	ENOG502QRPK	S	Vault protein inter-alpha-trypsin domain	Function unknown	PF08487	PF13768	VIT|VWA_3	Vault protein inter-alpha-trypsin domain|von Willebrand factor type A domain	IPR013694	IPR002035	IPR036465	Domain|Domain|Homologous_superfamily	VIT domain|von Willebrand factor	type A|von Willebrand factor A-like domain superfamily	NA	NA	NA	NA	16.90524	19.20915	17.06492	18.43518	18.26872	18.42808	19.05051	18.07773	18.97592	18.67197	17.22252	18.29005	19.22188	18.68837
149	O00560	SDCBP	Syntenin-1	Homo sapiens	32.44438	8.96E-06	54.64535	10	10	Syntenin-1	6386	SDCBP	GO:0030036	GO:0007268	GO:0035556	GO:0032435	GO:0002091	GO:0000122	GO:0030307	GO:0030335	GO:0008284	GO:0010718	GO:1903543	GO:1903553	GO:0046330	GO:0010862	GO:0042327	GO:0030511	GO:0099054	GO:0006612	GO:0006508	GO:0007265	GO:0007346	GO:0006930	GO:0005912	GO:0035578	GO:0072562	GO:0005737	GO:0005856	GO:0005829	GO:0005789	GO:0070062	GO:0005576	GO:0005615	GO:1903561	GO:0005925	GO:0005895	GO:0042470	GO:0016020
150	O00562	PITPNM1	Membrane-associated phosphatidylinositol transfer protein 1	Homo sapiens	134.84763	0.00027582	47.198578	3	2	Membrane-associated phosphatidylinositol transfer protein 1	9600	PITPNM1	GO:0007420	GO:0006629	GO:0006661	GO:0015914	GO:0007602	GO:0015031	GO:0044297	GO:0032154	GO:0005737	GO:0005829	GO:0005789	GO:0032580	GO:0043231	GO:0005811	GO:0016020	GO:0030496	GO:0005509	GO:0070300	GO:0031210	GO:0008525	GO:0035091	GO:0008526	GO:0030971	brain development|lipid metabolic process|phosphatidylinositol biosynthetic process|phospholipid transport|phototransduction|protein transport|cell body|cleavage furrow|cytoplasm|cytosol|endoplasmic reticulum membrane|Golgi cisterna membrane|intracellular membrane-bounded organelle|lipid droplet|membrane|midbody|calcium ion binding|phosphatidic acid binding|phosphatidylcholine binding|phosphatidy…	NA	NA	NA	KOG3668	F	phosphatidylinositol transporter activity	Nucleotide transport and metabolism	PF02862	PF02121	DDHD|IP_trans	DDHD domain|Phosphatidylinositol transfer protein	IPR004177	IPR036412
151	O00567	NOP56	Nucleolar protein 56	Homo sapiens	66.04989	5.42E-08	57.35022	23	23	Nucleolar protein 56	10528	NOP56	GO:0006364	GO:0031428	GO:0005737	GO:0001650	GO:0016020	GO:0005730	GO:0005654	GO:0070761	GO:0032040	GO:0005732	GO:0045296	GO:1990226	GO:0003723	GO:0030515	rRNA processing|box C/D RNP complex|cytoplasm|fibrillar center|membrane|nucleolus|nucleoplasm|pre-snoRNP complex|small-subunit processome|sno(s)RNA-containing ribonucleoprotein complex|cadherin binding|histone methyltransferase binding|RNA binding|snoRNA binding	hsa03008	hsa05017	Ribosome biogenesis in eukaryotes|Spinocerebellar ataxia	K14564	KOG2573	J	snoRNA binding	Translation	ribosomal structure and biogenesis	PF01798	PF08156	Nop|NOP5NT	snoRNA binding domain	fibrillarin|NOP5NT (NUC127) domain	IPR045056	IPR012974	IPR042239	IPR002687	IPR036070	IPR012976	Family|Domain|Homologous_superfamily|Domain|Homologous_superfamily|Domain	Nucleolar protein Nop56/Nop58|Nucleolar protein 58/56
152	O00571	DDX3X	ATP-dependent RNA helicase DDX3X	Homo sapiens	73.24341	1.70E-07	56.917233	44	13	ATP-dependent RNA helicase DDX3X	1654	DDX3X	GO:0030154	GO:0071243	GO:0071470	GO:0098586	GO:0007059	GO:0042256	GO:0008625	GO:0007276	GO:0045087	GO:0035556	GO:0097193	GO:0055088	GO:0043066	GO:0030308	GO:0043154	GO:1902042	GO:2001243	GO:1901223	GO:0031333	GO:0017148	GO:0043065	GO:0090263	GO:0030307	GO:0071651	GO:0043280	GO:1900087	GO:0010628	GO:0032727	GO:0032728	GO:1901224	GO:1900227	GO:1901985	GO:0031954	GO:1902523	GO:0071902	GO:0034157	GO:0034161
153	O00584	RNASET2	Ribonuclease T2	Homo sapiens	29.4808	2.28E-06	55.66676	8	8	Ribonuclease T2	8635	RNASET2	GO:0045087	GO:0006401	GO:0035578	GO:0005788	GO:0070062	GO:0005576	GO:0005615	GO:0043202	GO:0005764	GO:0005758	GO:0004521	GO:0004540	GO:0033897	GO:0003723	innate immune response|RNA catabolic process|azurophil granule lumen|endoplasmic reticulum lumen|extracellular exosome|extracellular region|extracellular space|lysosomal lumen|lysosome|mitochondrial intermembrane space|endoribonuclease activity|ribonuclease activity|ribonuclease T2 activity|RNA binding	NA	NA	NA	KOG1642	O	ribonuclease T2 activity	Posttranslational modification	protein turnover	chaperones	PF00445	Ribonuclease_T2	Ribonuclease T2 family	IPR033697	IPR001568	IPR036430	IPR018188	IPR033130	Family|Family|Homologous_superfamily|Active_site|Active_site	Ribonuclease T2	eukaryotic|Ribonuclease T2-like|Ribonuclease T2-like superfamily|Ribonuclease T2	His active site 1|Ribonuclease T2	His active site 2
154	O00585	CCL21	C-C motif chemokine 21	Homo sapiens	14.64614	3.92E-05	51.382935	5	5	C-C motif chemokine 21	6366	CCL21	GO:0090630	GO:0061844	GO:0060326	GO:0048469	GO:0007267	GO:1990869	GO:0071347	GO:0071356	GO:0071346	GO:0038116	GO:0070098	GO:0002407	GO:0097026	GO:0048245	GO:0001768	GO:0007186	GO:0006955	GO:0001771	GO:0006954	GO:0031640	GO:0048247	GO:0035759	GO:0002548	GO:2000669	GO:2000548	GO:1903237	GO:0030593	GO:0030838	GO:0033630	GO:2000147	GO:0001954	GO:0050921	GO:0002606	GO:0070374	GO:0051491	GO:0010560	GO:0043547
155	O00592	PODXL	Podocalyxin	Homo sapiens	58.63525	0.002653124	40.74768	2	2	Podocalyxin	5420	PODXL	GO:0007155	GO:0016477	GO:0072175	GO:0007162	GO:0022408	GO:0072015	GO:0030335	GO:0033634	GO:0032534	GO:0016324	GO:0034451	GO:0005737	GO:0070062	GO:0005615	GO:0030175	GO:0043231	GO:0030027	GO:0045121	GO:0031528	GO:0005730	GO:0005886	GO:0001726	GO:0036057	cell adhesion|cell migration|epithelial tube formation|negative regulation of cell adhesion|negative regulation of cell-cell adhesion|podocyte development|positive regulation of cell migration|positive regulation of cell-cell adhesion mediated by integrin|regulation of microvillus assembly|apical plasma membrane|centriolar satellite|cytoplasm|extracellular exosome|extracellular space|filopodium|i…	hsa05132	Salmonella infection	K06817	ENOG502S2JU	S	positive regulation of cell-cell adhesion mediated by integrin	Function unknown	PF06365	CD34_antigen	CD34/Podocalyxin family	IPR013836	IPR017403	Family|Family
156	O00602	FCN1	Ficolin-1	Homo sapiens	35.0784	1.34E-05	54.20748	12	12	Ficolin-1	2219	FCN1	GO:0002752	GO:0001867	GO:0007186	GO:0046597	GO:0032757	GO:1903028	GO:0034394	GO:0006508	GO:0043654	GO:0005581	GO:0062023	GO:0009897	GO:0005576	GO:0005615	GO:0031232	GO:1904813	GO:0034774	GO:1905370	GO:0003823	GO:0030246	GO:0097367	GO:0001664	GO:0046872	GO:0038187	GO:0033691	GO:0005102	cell surface pattern recognition receptor signaling pathway|complement activation	lectin pathway|G protein-coupled receptor signaling pathway|negative regulation of viral entry into host cell|positive regulation of interleukin-8 production|positive regulation of opsonization|protein localization to cell surface|proteolysis|recognition of apoptotic cell|collagen trimer|collagen-containing extracellular matrix|external side of plasma membrane|extracellular region|extracellular s…	NA	NA	NA	KOG2579	M	signaling receptor binding	Cell wall/membrane/envelope biogenesis	PF01391	PF00147
157	O00622	CCN1	CCN family member 1	Homo sapiens	42.02659	0.000369335	45.958862	4	4	CCN family member 1	3491	CCN1	GO:0003278	GO:0060413	GO:0003181	GO:0007155	GO:0006935	GO:0060591	GO:0060710	GO:0030198	GO:0002041	GO:0060716	GO:0043066	GO:0060548	GO:0001649	GO:0043065	GO:0030513	GO:0030501	GO:0061036	GO:0030335	GO:0010811	GO:2000304	GO:0043280	GO:0045669	GO:0033690	GO:0010518	GO:0045860	GO:0001934	GO:0045944	GO:0072593	GO:0070372	GO:0007165	GO:0003281	GO:0044319	GO:0062023	GO:0005788	GO:0031012	GO:0005576	GO:0050840
158	O00629	KPNA4	Importin subunit alpha-3	Homo sapiens	57.88675	1.71E-05	53.85406	7	7	Importin subunit alpha-3	3840	KPNA4	GO:0006607	GO:0006606	GO:0005829	GO:0042564	GO:0031965	GO:0005654	GO:0005634	GO:0061608	GO:0008139	NLS-bearing protein import into nucleus|protein import into nucleus|cytosol|NLS-dependent protein nuclear import complex|nuclear membrane|nucleoplasm|nucleus|nuclear import signal receptor activity|nuclear localization sequence binding	hsa03013	hsa05207	hsa05132	Nucleocytoplasmic transport|Chemical carcinogenesis - receptor activation|Salmonella infection	K23583	KOG0166	U	nuclear import signal receptor activity	Intracellular trafficking	secretion	and vesicular transport	PF00514	PF16186	PF01749	Arm|Arm_3|IBB	Armadillo/beta-catenin-like repeat|Atypical Arm repeat |Importin beta binding domain	IPR011989	IPR016024	IPR032413	IPR000225	IPR002652	IPR036975	IPR024931	Homologous_superfamily|Homologous_superfamily|Repeat|Repeat|Domain|Homologous_superfamily|Family	Armadillo-like helical|Armadillo-type fold|Atypical Arm repeat|Armadillo|Importin-alpha	importin-beta-binding domain|Importin-alpha	importin-beta-binding domain superfamily|Importin subunit alpha
159	O00743	PPP6C	Serine/threonine-protein phosphatase 6 catalytic subunit	Homo sapiens	35.14426	7.64E-11	59.25273	13	13	Serine/threonine-protein phosphatase 6 catalytic subunit	5537	PPP6C	GO:0048208	GO:0000082	GO:0045087	GO:0006470	GO:0005737	GO:0005829	GO:0005739	GO:0005654	GO:0046872	GO:0017018	GO:0004722	COPII vesicle coating|G1/S transition of mitotic cell cycle|innate immune response|protein dephosphorylation|cytoplasm|cytosol|mitochondrion|nucleoplasm|metal ion binding|myosin phosphatase activity|protein serine/threonine phosphatase activity	NA	NA	NA	NA	NA	NA	NA	PF00149	Metallophos	Calcineurin-like phosphoesterase	IPR004843	IPR029052	IPR006186	Domain|Homologous_superfamily|Domain	Calcineurin-like phosphoesterase domain	ApaH type|Metallo-dependent phosphatase-like|Serine/threonine-specific protein phosphatase/bis(5-nucleosyl)-tetraphosphatase	NA	NA	R-HSA-171319	R-HSA-204005	Telomere Extension By Telomerase|COPII-mediated vesicle transport	18.13917	18.52122	18.09747	18.80519
160	O00746	NME4	Nucleoside diphosphate kinase	mitochondrial	Homo sapiens	20.65858	5.59E-05	50.637924	4	4	Nucleoside diphosphate kinase	mitochondrial	4833	NME4	GO:0006241	GO:0006183	GO:0006869	GO:0006165	GO:0009116	GO:0006228	GO:0005743	GO:0005758	GO:0005759	GO:0005739	GO:0005524	GO:1901612	GO:0046872	GO:0004550	CTP biosynthetic process|GTP biosynthetic process|lipid transport|nucleoside diphosphate phosphorylation|nucleoside metabolic process|UTP biosynthetic process|mitochondrial inner membrane|mitochondrial intermembrane space|mitochondrial matrix|mitochondrion|ATP binding|cardiolipin binding|metal ion binding|nucleoside diphosphate kinase activity	hsa00230	hsa00240	hsa00983	Purine metabolism|Pyrimidine metabolism|Drug metabolism - other enzymes	K00940	KOG0888	F	Nucleoside diphosphate kinase	Nucleotide transport and metabolism	PF00334	NDK	Nucleoside diphosphate kinase	IPR034907	IPR036850	IPR001564	IPR023005	Domain|Homologous_superfamily|Family|Active_site	Nucleoside diphosphate kinase-like domain|Nucleoside diphosphate kinase-like domain superfamily|Nucleoside diphosphate kinase|Nucleoside diphosphate kinase	active site	WP4022
161	O00754	MAN2B1	Lysosomal alpha-mannosidase	Homo sapiens	113.7441	4.09E-06	55.287697	6	6	Lysosomal alpha-mannosidase	4125	MAN2B1	GO:0007611	GO:0006013	GO:0009313	GO:0006517	GO:0036211	GO:0035578	GO:0070062	GO:0005576	GO:0005615	GO:0043231	GO:0043202	GO:0005764	GO:0005654	GO:0004559	GO:0030246	GO:0046872	learning or memory|mannose metabolic process|oligosaccharide catabolic process|protein deglycosylation|protein modification process|azurophil granule lumen|extracellular exosome|extracellular region|extracellular space|intracellular membrane-bounded organelle|lysosomal lumen|lysosome|nucleoplasm|alpha-mannosidase activity|carbohydrate binding|metal ion binding	hsa00511	hsa04142	Other glycan degradation|Lysosome	K12311	KOG1959	G	mannose metabolic process	Carbohydrate transport and metabolism	PF09261	PF17677	PF07748	PF01074	Alpha-mann_mid|Glyco_hydro38C2|Glyco_hydro_38C|Glyco_hydro_38N	Alpha mannosidase middle domain|Glycosyl hydrolases family 38 C-terminal beta sandwich domain|Glycosyl hydrolases family 38 C-terminal domain|Glycosyl hydrolases family 38 N-terminal domain	IPR011013	IPR041147	IPR011330	IPR011682	IPR015341	IPR037094
162	O00763	ACACB	Acetyl-CoA carboxylase 2	Homo sapiens	276.5409	0.002514614	40.853992	8	1	Acetyl-CoA carboxylase 2	32	ACACB	GO:0006084	GO:0097009	GO:0006633	GO:2001295	GO:0043086	GO:0031999	GO:0010629	GO:0060421	GO:0010884	GO:0051289	GO:0010906	GO:0031667	GO:0014070	GO:0009410	GO:0005829	GO:0005741	GO:0005739	GO:0005634	GO:0003989	GO:0005524	GO:0009374	GO:0042802	GO:0046872	acetyl-CoA metabolic process|energy homeostasis|fatty acid biosynthetic process|malonyl-CoA biosynthetic process|negative regulation of catalytic activity|negative regulation of fatty acid beta-oxidation|negative regulation of gene expression|positive regulation of heart growth|positive regulation of lipid storage|protein homotetramerization|regulation of glucose metabolic process|response to nut…	hsa00620	hsa00640	hsa00061	hsa04152	hsa04910	hsa04922	hsa04920	hsa04936	hsa04931	Pyruvate metabolism|Propanoate metabolism|Fatty acid biosynthesis|AMPK signaling pathway|Insulin signaling pathway|Glucagon signaling pathway|Adipocytokine signaling pathway|Alcoholic liver disease|Insulin resistance	K01946	KOG0368	I
163	O14498	ISLR	Immunoglobulin superfamily containing leucine-rich repeat protein	Homo sapiens	45.99731	0.000506506	44.021446	5	5	Immunoglobulin superfamily containing leucine-rich repeat protein	3671	ISLR	GO:0007155	GO:0070062	GO:0005576	GO:0031093	cell adhesion|extracellular exosome|extracellular region|platelet alpha granule lumen	NA	NA	NA	KOG0619	U	regulation of response to stimulus	Intracellular trafficking	secretion	and vesicular transport	PF07679	PF13855	I-set|LRR_8	Immunoglobulin I-set domain|Leucine rich repeat	IPR000483	IPR007110	IPR036179	IPR013783	IPR013098	IPR003598	IPR001611	IPR003591	IPR032675	Domain|Domain|Homologous_superfamily|Homologous_superfamily|Domain|Domain|Repeat|Repeat|Homologous_superfamily	Cysteine-rich flanking region	C-terminal|Immunoglobulin-like domain|Immunoglobulin-like domain superfamily|Immunoglobulin-like fold|Immunoglobulin I-set|Immunoglobulin subtype 2|Leucine-rich repeat|Leucine-rich repeat	typical subtype|Leucine-rich repeat domain superfamily	NA	NA	R-HSA-114608	Platelet degranulation	16.44401	16.30428
164	O14521	SDHD	Succinate dehydrogenase [ubiquinone] cytochrome b small subunit	mitochondrial	Homo sapiens	17.043	2.92E-05	52.34688	3	3	Succinate dehydrogenase [ubiquinone] cytochrome b small subunit	mitochondrial	6392	SDHD	GO:0071456	GO:0006121	GO:0042776	GO:0050433	GO:0006099	GO:0005740	GO:0005743	GO:0005749	GO:0005739	GO:0009055	GO:0020037	GO:0046872	GO:0008177	GO:0048039	cellular response to hypoxia|mitochondrial electron transport	succinate to ubiquinone|proton motive force-driven mitochondrial ATP synthesis|regulation of catecholamine secretion|tricarboxylic acid cycle|mitochondrial envelope|mitochondrial inner membrane|mitochondrial respiratory chain complex II	succinate dehydrogenase complex (ubiquinone)|mitochondrion|electron transfer activity|heme binding|metal ion binding|succinate dehydrogenase (ubiquinone) activity|ubiquinone binding	hsa00020	hsa00190	hsa04714	hsa05208	hsa05010	hsa05012	hsa05014	hsa05016	hsa05020	hsa05022	hsa05415	hsa04932	Citrate cycle (TCA cycle)|Oxidative phosphorylation|Thermogenesis|Chemical carcinogenesis - reactive oxygen species|Alzheimer disease|Parkinson disease|Amyotrophic lateral sclerosis|Huntington disease|Prion disease|Pathways of neurodegeneration - multiple diseases|Diabetic cardiomyopathy|Non-alcoholic fatty liver disease	K00237	KOG4097	U	ubiquinone binding	Intracellular trafficking
165	O14523	C2CD2L	Phospholipid transfer protein C2CD2L	Homo sapiens	76.1813	3.66E-10	58.856903	22	22	Phospholipid transfer protein C2CD2L	9854	C2CD2L	GO:0035774	GO:0032541	GO:0005789	GO:0140268	GO:0005886	GO:0043559	GO:0035091	GO:0008526	positive regulation of insulin secretion involved in cellular response to glucose stimulus|cortical endoplasmic reticulum|endoplasmic reticulum membrane|endoplasmic reticulum-plasma membrane contact site|plasma membrane|insulin binding|phosphatidylinositol binding|phosphatidylinositol transfer activity	NA	NA	NA	ENOG502QRBG	S	insulin binding	Function unknown	PF18696	SMP_C2CD2L	Synaptotagmin-like	mitochondrial and lipid-binding domain	IPR000008	IPR035892	IPR039934	IPR040885	Domain|Homologous_superfamily|Family|Domain	C2 domain|C2 domain superfamily|C2 domain-containing protein 2-like|Synaptotagmin-like	mitochondrial and lipid-binding domain	NA	NA	NA	NA	18.0531	18.27236	17.77628	18.08568	18.6135	18.32442
166	O14530	TXNDC9	Thioredoxin domain-containing protein 9	Homo sapiens	26.53403	9.82E-07	56.13024	10	10	Thioredoxin domain-containing protein 9	10190	TXNDC9	GO:0000226	GO:0005813	GO:0005737	GO:0005829	GO:0030496	GO:0005634	GO:0045296	microtubule cytoskeleton organization|centrosome|cytoplasm|cytosol|midbody|nucleus|cadherin binding	NA	NA	NA	KOG1672	CO	queuosine biosynthetic process	Energy production and conversion|Posttranslational modification	protein turnover	chaperones	PF00085	Thioredoxin	Thioredoxin	IPR036249	IPR013766	Homologous_superfamily|Domain	Thioredoxin-like superfamily|Thioredoxin domain	NA	NA	NA	NA	16.72306	16.63325	17.2113	16.31333	17.05672	18.47782	17.1376	17.54155	16.86518
167	O14531	DPYSL4	Dihydropyrimidinase-related protein 4	Homo sapiens	61.87761	1.95E-05	53.617516	1	1	Dihydropyrimidinase-related protein 4	10570	DPYSL4	GO:0007399	GO:0070997	GO:0097485	GO:0005829	GO:0031005	GO:0016810	nervous system development|neuron death|neuron projection guidance|cytosol|filamin binding|hydrolase activity	acting on carbon-nitrogen (but not peptide) bonds	NA	NA	NA	KOG2584	F	hydrolase activity	acting on carbon-nitrogen (but not peptide) bonds	Nucleotide transport and metabolism	PF01979	Amidohydro_1	Amidohydrolase family	IPR006680	IPR011778	IPR011059	IPR032466	Domain|Family|Homologous_superfamily|Homologous_superfamily	Amidohydrolase-related|Hydantoinase/dihydropyrimidinase|Metal-dependent hydrolase	composite domain superfamily|Metal-dependent hydrolase	NA	NA	R-HSA-399956	CRMPs in Sema3A signaling	20.06573	20.03192	18.20267	19.77797	19.61408	19.41893	18.9152
168	O14545	TRAFD1	TRAF-type zinc finger domain-containing protein 1	Homo sapiens	64.84105	7.59E-06	54.798607	12	12	TRAF-type zinc finger domain-containing protein 1	10906	TRAFD1	GO:0045824	GO:0046872	negative regulation of innate immune response|metal ion binding	NA	NA	NA	ENOG502QQRU	S	negative regulation of innate immune response	Function unknown	NA	NA	NA	IPR013083	Homologous_superfamily	Zinc finger	RING/FYVE/PHD-type	NA	NA	NA	NA	18.325	18.67093	17.64679	18.17683	18.30678	18.85692	18.6106	18.40881	18.32286	18.96825	16.28481	18.57865	18.62741	18.8044	18.83914	19.19692
169	O14548	COX7A2L	Cytochrome c oxidase subunit 7A-related protein	mitochondrial	Homo sapiens	12.61467	2.52E-06	55.605236	8	8	Cytochrome c oxidase subunit 7A-related protein	mitochondrial	9167	COX7A2L	GO:0006123	GO:0097250	GO:0002082	GO:0005743	GO:0005746	GO:0005751	GO:0005739	GO:0005730	GO:0004129	mitochondrial electron transport	cytochrome c to oxygen|mitochondrial respirasome assembly|regulation of oxidative phosphorylation|mitochondrial inner membrane|mitochondrial respirasome|mitochondrial respiratory chain complex IV|mitochondrion|nucleolus|cytochrome-c oxidase activity	hsa00190	hsa04260	hsa04714	hsa05208	hsa05010	hsa05012	hsa05014	hsa05016	hsa05020	hsa05022	hsa05415	hsa04932	Oxidative phosphorylation|Cardiac muscle contraction|Thermogenesis|Chemical carcinogenesis - reactive oxygen species|Alzheimer disease|Parkinson disease|Amyotrophic lateral sclerosis|Huntington disease|Prion disease|Pathways of neurodegeneration - multiple diseases|Diabetic cardiomyopathy|Non-alcoholic fatty liver disease	K02270	ENOG502S14M	S	mitochondrial respiratory chain supercomplex assembly	Function unknown	PF02238	COX7a	Cytochrome c oxidase subunit VII	IPR039297	IPR017267	IPR036539
170	O14558	HSPB6	Heat shock protein beta-6	Homo sapiens	17.13559	0.001112161	42.31929	2	2	Heat shock protein beta-6	126393	HSPB6	GO:0061077	GO:0043066	GO:0045766	GO:0042026	GO:0009408	GO:0005737	GO:0005829	GO:0005576	GO:0005794	GO:0005730	GO:0005634	GO:0051087	GO:0044183	GO:0042803	GO:0005212	GO:0051082	chaperone-mediated protein folding|negative regulation of apoptotic process|positive regulation of angiogenesis|protein refolding|response to heat|cytoplasm|cytosol|extracellular region|Golgi apparatus|nucleolus|nucleus|chaperone binding|protein folding chaperone|protein homodimerization activity|structural constituent of eye lens|unfolded protein binding	NA	NA	NA	KOG3591	T	Belongs to the small heat shock protein (HSP20) family	Signal transduction mechanisms	PF00525	PF00011	Crystallin|HSP20	Alpha crystallin A chain	N terminal|Hsp20/alpha crystallin family	IPR002068	IPR001436	IPR003090	IPR008978	Domain|Family|Domain|Homologous_superfamily	Alpha crystallin/Hsp20 domain|Alpha crystallin/Small heat shock protein	animal type|Alpha-crystallin	N-terminal|HSP20-like chaperone
171	O14561	NDUFAB1	Acyl carrier protein	mitochondrial	Homo sapiens	17.4173	2.91E-05	52.357853	5	5	Acyl carrier protein	mitochondrial	4706	NDUFAB1	GO:0044571	GO:0009060	GO:0006633	GO:0016226	GO:0006120	GO:0032981	GO:0009249	GO:0042776	GO:1990229	GO:0005743	GO:0005759	GO:0031966	GO:0005747	GO:0005739	GO:0005654	GO:0000035	GO:0000036	GO:0005509	GO:0005504	[2Fe-2S] cluster assembly|aerobic respiration|fatty acid biosynthetic process|iron-sulfur cluster assembly|mitochondrial electron transport	NADH to ubiquinone|mitochondrial respiratory chain complex I assembly|protein lipoylation|proton motive force-driven mitochondrial ATP synthesis|iron-sulfur cluster assembly complex|mitochondrial inner membrane|mitochondrial matrix|mitochondrial membrane|mitochondrial respiratory chain complex I|mitochondrion|nucleoplasm|acyl binding|acyl carrier activity|calcium ion binding|fatty acid binding	hsa00190	hsa00061	hsa04723	hsa04714	hsa05208	hsa05010	hsa05012	hsa05014	hsa05016	hsa05020	hsa05022	hsa05415	hsa04932	Oxidative phosphorylation|Fatty acid biosynthesis|Retrograde endocannabinoid signaling|Thermogenesis|Chemical carcinogenesis - reactive oxygen species|Alzheimer disease|Parkinson disease|Amyotrophic lateral sclerosis|Huntington disease|Prion disease|Pathways of neurodegeneration - multiple diseases|Diabetic cardiomyopathy|Non-alcoholic fatty liver disease
172	O14562	UBFD1	Ubiquitin domain-containing protein UBFD1	Homo sapiens	33.38192	0.00067321	43.263893	4	4	Ubiquitin domain-containing protein UBFD1	56061	UBFD1	GO:0045296	GO:0003723	cadherin binding|RNA binding	NA	NA	NA	KOG1872	O	catalytic activity	acting on a protein	Posttranslational modification	protein turnover	chaperones	PF00240	ubiquitin	Ubiquitin family	IPR039120	IPR000626	IPR029071	IPR019954	Family|Domain|Homologous_superfamily|Conserved_site	Ubiquitin domain-containing protein UBFD1|Ubiquitin-like domain|Ubiquitin-like domain superfamily|Ubiquitin conserved site	NA	NA	NA	NA	16.23597	16.9933	16.96534	15.51285	16.25791	16.15252	17.47159	18.38482	17.11806	17.36981	18.14853
173	O14569	CYB561D2	Transmembrane reductase CYB561D2	Homo sapiens	23.97366	1.34E-06	55.967342	1	1	Transmembrane reductase CYB561D2	11068	CYB561D2	GO:0140576	GO:0030659	GO:0005783	GO:0005789	GO:0031982	GO:0020037	GO:0046872	GO:0016491	GO:0140571	GO:0140575	ascorbate homeostasis|cytoplasmic vesicle membrane|endoplasmic reticulum|endoplasmic reticulum membrane|vesicle|heme binding|metal ion binding|oxidoreductase activity|transmembrane ascorbate ferrireductase activity|transmembrane monodehydroascorbate reductase activity	NA	NA	NA	ENOG502QRPJ	U	oxidation-reduction process	Intracellular trafficking	secretion	and vesicular transport	PF03188	Cytochrom_B561	Eukaryotic cytochrome b561	IPR045150	IPR006593	Family|Domain	Transmembrane reductase CYB561D1/2|Cytochrome b561/ferric reductase transmembrane	NA	NA	NA	NA	16.1365	16.17101	16.37081	16.30678	15.88423	16.29532
174	O14576	DYNC1I1	Cytoplasmic dynein 1 intermediate chain 1	Homo sapiens	72.95536	2.62E-05	52.801918	6	6	Cytoplasmic dynein 1 intermediate chain 1	1780	DYNC1I1	GO:0007018	GO:0010970	GO:0047496	GO:0005737	GO:0005868	GO:0036464	GO:0005829	GO:0000776	GO:0005874	GO:0005634	GO:0048471	GO:0055037	GO:0000922	GO:0031982	GO:0003774	GO:0045504	GO:0045503	GO:0008017	GO:0003777	GO:0030507	microtubule-based movement|transport along microtubule|vesicle transport along microtubule|cytoplasm|cytoplasmic dynein complex|cytoplasmic ribonucleoprotein granule|cytosol|kinetochore|microtubule|nucleus|perinuclear region of cytoplasm|recycling endosome|spindle pole|vesicle|cytoskeletal motor activity|dynein heavy chain binding|dynein light chain binding|microtubule binding|microtubule motor a…	hsa04145	hsa04962	hsa05132	Phagosome|Vasopressin-regulated water reabsorption|Salmonella infection	K10415	KOG1587	U	dynein heavy chain binding	Intracellular trafficking	secretion	and vesicular transport	PF11540	PF00400	Dynein_IC2|WD40	Cytoplasmic dynein 1 intermediate chain 2|WD domain	G-beta repeat
175	O14579	COPE	Coatomer subunit epsilon	Homo sapiens	34.48202	1.43E-08	57.796955	25	25	Coatomer subunit epsilon	11316	COPE	GO:0006888	GO:0006891	GO:0099612	GO:0015031	GO:0006890	GO:0030126	GO:0005829	GO:0005789	GO:0005794	GO:0000139	GO:0005654	GO:0030133	GO:0005198	endoplasmic reticulum to Golgi vesicle-mediated transport|intra-Golgi vesicle-mediated transport|protein localization to axon|protein transport|retrograde vesicle-mediated transport	Golgi to endoplasmic reticulum|COPI vesicle coat|cytosol|endoplasmic reticulum membrane|Golgi apparatus|Golgi membrane|nucleoplasm|transport vesicle|structural molecule activity	NA	NA	NA	KOG3081	U	retrograde vesicle-mediated transport	Golgi to ER	Intracellular trafficking	secretion	and vesicular transport	NA	NA	NA	IPR006822	IPR011990	Family|Homologous_superfamily	Coatomer	epsilon subunit|Tetratricopeptide-like helical domain superfamily	NA	NA	R-HSA-6807878	R-HSA-6811434
176	O14617	AP3D1	AP-3 complex subunit delta-1	Homo sapiens	130.15799	4.05E-09	58.18995	44	44	AP-3 complex subunit delta-1	8943	AP3D1	GO:0008089	GO:0048490	GO:0048007	GO:0035654	GO:0035646	GO:0006896	GO:0006886	GO:0046907	GO:1903232	GO:0032438	GO:0098943	GO:0060155	GO:0051138	GO:0045944	GO:0072657	GO:0006623	GO:0061088	GO:0016182	GO:0016183	GO:0048499	GO:0036465	GO:0016192	GO:0030123	GO:1904115	GO:0005769	GO:0010008	GO:0098978	GO:0005794	GO:0000139	GO:0005765	GO:0016020	GO:0098794	GO:0098830	GO:0043195	anterograde axonal transport|anterograde synaptic vesicle transport|antigen processing and presentation	exogenous lipid antigen via MHC class Ib|clathrin-coated vesicle cargo loading	AP-3-mediated|endosome to melanosome transport|Golgi to vacuole transport|intracellular protein transport|intracellular transport|melanosome assembly|melanosome organization|neurotransmitter receptor transport
177	O14618	CCS	Copper chaperone for superoxide dismutase	Homo sapiens	29.0406	1.35E-05	54.199646	11	11	Copper chaperone for superoxide dismutase	9973	CCS	GO:0034599	GO:0051353	GO:0015680	GO:0019430	GO:0006801	GO:0005737	GO:0005829	GO:0005634	GO:0045296	GO:0005507	GO:0015035	cellular response to oxidative stress|positive regulation of oxidoreductase activity|protein maturation by copper ion transfer|removal of superoxide radicals|superoxide metabolic process|cytoplasm|cytosol|nucleus|cadherin binding|copper ion binding|protein-disulfide reductase activity	hsa05014	hsa05022	Amyotrophic lateral sclerosis|Pathways of neurodegeneration - multiple diseases	K04569	KOG4656	P	superoxide dismutase copper chaperone activity	Inorganic ion transport and metabolism	PF00403	PF00080	HMA|Sod_Cu	Heavy-metal-associated domain|Copper/zinc superoxide dismutase (SODC)	IPR006121	IPR036163	IPR036423	IPR024134	IPR018152	IPR001424	Domain|Homologous_superfamily|Homologous_superfamily|Family|Binding_site|Domain	Heavy metal-associated domain	HMA|Heavy metal-associated domain superfamily|Superoxide dismutase-like	copper/zinc binding domain superfamily|Superoxide dismutase (Cu/Zn) / superoxide dismutase copper chaperone|Superoxide dismutase	copper/zinc	binding site|Superoxide dismutase	copper/zinc binding domain
178	O14639	ABLIM1	Actin-binding LIM protein 1	Homo sapiens	87.68752	1.07E-09	58.562664	23	23	Actin-binding LIM protein 1	3983	ABLIM1	GO:0009887	GO:0060271	GO:0007010	GO:0030032	GO:0007601	GO:0015629	GO:0005737	GO:0030027	GO:0001725	GO:0003779	GO:0051015	GO:0046872	animal organ morphogenesis|cilium assembly|cytoskeleton organization|lamellipodium assembly|visual perception|actin cytoskeleton|cytoplasm|lamellipodium|stress fiber|actin binding|actin filament binding|metal ion binding	hsa04360	Axon guidance	K07520	KOG1044	T	positive regulation of platelet aggregation	Signal transduction mechanisms	PF16182	PF00412	PF02209	AbLIM_anchor|LIM|VHP	Putative adherens-junction anchoring region of AbLIM|LIM domain|Villin headpiece domain	IPR032402	IPR003128	IPR036886	IPR001781	Domain|Domain|Homologous_superfamily|Domain	Putative adherens-junction anchoring domain|Villin headpiece|Villin headpiece domain superfamily|Zinc finger	LIM-type	WP4673	Male infertility	R-HSA-418885	DCC mediated attractive signaling	17.34845
179	O14653	GOSR2	Golgi SNAP receptor complex member 2	Homo sapiens	24.7754	1.04E-05	54.50135	8	8	Golgi SNAP receptor complex member 2	9570	GOSR2	GO:0006891	GO:0015031	GO:0006906	GO:0005789	GO:0033116	GO:0012507	GO:0005794	GO:0000139	GO:0031902	GO:0016020	GO:0031201	GO:0005484	GO:0000149	intra-Golgi vesicle-mediated transport|protein transport|vesicle fusion|endoplasmic reticulum membrane|endoplasmic reticulum-Golgi intermediate compartment membrane|ER to Golgi transport vesicle membrane|Golgi apparatus|Golgi membrane|late endosome membrane|membrane|SNARE complex|SNAP receptor activity|SNARE binding	hsa04130	SNARE interactions in vesicular transport	K08496	KOG3251	U	vesicle fusion with Golgi apparatus	Intracellular trafficking	secretion	and vesicular transport	NA	NA	NA	IPR027027	IPR010989	IPR038407	Family|Homologous_superfamily|Homologous_superfamily	GOSR2/Membrin/Bos1|SNARE|Vesicle transport v-SNARE	N-terminal domain superfamily	NA	NA	R-HSA-204005	R-HSA-381038	R-HSA-5694530
180	O14656	TOR1A	Torsin-1A	Homo sapiens	37.80872	7.54E-06	54.80471	9	9	Torsin-1A	1861	TOR1A	GO:0007155	GO:0051085	GO:0061077	GO:0071712	GO:0045104	GO:0031175	GO:0006998	GO:0071763	GO:0006996	GO:1900244	GO:0000338	GO:0034504	GO:0051584	GO:2000008	GO:0006979	GO:0048499	GO:0048489	GO:0044319	GO:0030659	GO:0005856	GO:0005829	GO:0005783	GO:0005788	GO:0070062	GO:0042406	GO:0030426	GO:0043231	GO:0016020	GO:0005635	GO:0031965	GO:0030141	GO:0008021	GO:0005524	GO:0016887	GO:0140662	GO:0008092	GO:0042802
181	O14657	TOR1B	Torsin-1B	Homo sapiens	37.97893	0.000389898	45.600517	7	7	Torsin-1B	27348	TOR1B	GO:0051085	GO:0007029	GO:0071763	GO:0034504	GO:0006986	GO:0005783	GO:0005788	GO:0070062	GO:0005635	GO:0031965	GO:0005524	GO:0016887	GO:0042802	GO:0019894	chaperone cofactor-dependent protein refolding|endoplasmic reticulum organization|nuclear membrane organization|protein localization to nucleus|response to unfolded protein|endoplasmic reticulum|endoplasmic reticulum lumen|extracellular exosome|nuclear envelope|nuclear membrane|ATP binding|ATP hydrolysis activity|identical protein binding|kinesin binding	NA	NA	NA	KOG2170	O	chaperone cofactor-dependent protein refolding	Posttranslational modification	protein turnover	chaperones	PF06309	Torsin	Torsin	IPR027417	IPR010448	IPR017378	Homologous_superfamily|Family|Family	P-loop containing nucleoside triphosphate hydrolase|Torsin|Torsin 1/2	NA	NA	R-HSA-8856825	Cargo recognition for clathrin-mediated endocytosis	11.10111
182	O14662	STX16	Syntaxin-16	Homo sapiens	37.03121	7.28E-06	54.835815	13	13	Syntaxin-16	8675	STX16	GO:0032456	GO:0006886	GO:0042147	GO:0048278	GO:0006906	GO:0005737	GO:0005829	GO:0012505	GO:0005925	GO:0005794	GO:0031985	GO:0000139	GO:0043231	GO:0016020	GO:0048471	GO:0031201	GO:0030672	GO:0005802	GO:0032588	GO:0005484	GO:0000149	GO:0019905	endocytic recycling|intracellular protein transport|retrograde transport	endosome to Golgi|vesicle docking|vesicle fusion|cytoplasm|cytosol|endomembrane system|focal adhesion|Golgi apparatus|Golgi cisterna|Golgi membrane|intracellular membrane-bounded organelle|membrane|perinuclear region of cytoplasm|SNARE complex|synaptic vesicle membrane|trans-Golgi network|trans-Golgi network membrane|SNAP receptor activity|SNARE binding|syntaxin binding	hsa04130	SNARE interactions in vesicular transport	K08489	KOG0809	U	SNAP receptor activity	Intracellular trafficking	secretion	and vesicular transport	PF05739	PF00804	SNARE|Syntaxin	SNARE domain|Syntaxin
183	O14672	ADAM10	Disintegrin and metalloproteinase domain-containing protein 10	Homo sapiens	84.14212	4.51E-08	57.41318	36	36	Disintegrin and metalloproteinase domain-containing protein 10	102	ADAM10	GO:0034332	GO:0042987	GO:0007267	GO:0090102	GO:0051089	GO:0038004	GO:0022617	GO:0001701	GO:0007229	GO:0006509	GO:0042117	GO:0007162	GO:0010629	GO:0007219	GO:0046931	GO:0030307	GO:0030335	GO:0008284	GO:0010820	GO:0099173	GO:0140249	GO:0006468	GO:0016485	GO:0098696	GO:0008593	GO:0099175	GO:1901342	GO:0034612	GO:1901998	GO:0005912	GO:0030424	GO:0009986	GO:0030136	GO:0005737	GO:0030425	GO:0005788	GO:0070062
184	O14727	APAF1	Apoptotic protease-activating factor 1	Homo sapiens	141.83998	4.37E-05	51.12771	14	14	Apoptotic protease-activating factor 1	317	APAF1	GO:0097202	GO:0006919	GO:0008635	GO:0007568	GO:0006915	GO:0010659	GO:0030154	GO:0071560	GO:0030900	GO:0097193	GO:0070059	GO:0001822	GO:0007399	GO:0001843	GO:0051402	GO:0043065	GO:2001235	GO:1902510	GO:0042981	GO:0072432	GO:0001666	GO:0007584	GO:0043293	GO:0005829	GO:0070062	GO:0005576	GO:1904813	GO:0005634	GO:0032991	GO:0034774	GO:0043531	GO:0005524	GO:0008656	GO:0031072	GO:0042802	GO:0000166	activation of cysteine-type endopeptidase activity|activation of cysteine-type endopeptidase activity involved in apoptotic process|activation of cysteine-type endopeptidase activity involved in apoptotic process by cytochrome c|aging|apoptotic process|cardiac muscle cell apoptotic process|cell differentiation|cellular response to transforming growth factor beta stimulus|forebrain development|int…
185	O14730	RIOK3	Serine/threonine-protein kinase RIO3	Homo sapiens	59.09301	1.26E-06	55.99969	12	12	Serine/threonine-protein kinase RIO3	8780	RIOK3	GO:1990786	GO:0071359	GO:0098586	GO:0007059	GO:0051607	GO:0045087	GO:0030490	GO:0043124	GO:0039534	GO:0031333	GO:0045089	GO:0032728	GO:0006468	GO:0005829	GO:0030688	GO:0005524	GO:0089720	GO:0046872	GO:0106310	GO:0004674	cellular response to dsDNA|cellular response to dsRNA|cellular response to virus|chromosome segregation|defense response to virus|innate immune response|maturation of SSU-rRNA|negative regulation of I-kappaB kinase/NF-kappaB signaling|negative regulation of MDA-5 signaling pathway|negative regulation of protein-containing complex assembly|positive regulation of innate immune response|positive reg…	small subunit precursor|ATP binding|caspase binding|metal ion binding|protein serine kinase activity|protein serine/threonine kinase activity	NA	NA	NA	KOG2269	DT	cellular response to dsDNA	Cell cycle control	cell division	chromosome partitioning|Signal transduction mechanisms	NA	NA	NA	IPR011009	IPR000687	IPR018935
186	O14734	ACOT8	Acyl-coenzyme A thioesterase 8	Homo sapiens	35.91422	1.01E-05	54.529385	10	10	Acyl-coenzyme A thioesterase 8	10005	ACOT8	GO:0006637	GO:0036109	GO:0006699	GO:0043649	GO:0033540	GO:0009062	GO:0045225	GO:0016559	GO:0005829	GO:0005782	GO:0047603	GO:0003986	GO:0047617	GO:0052689	GO:0033882	GO:0016289	GO:0044466	GO:0047994	GO:0052815	GO:0102991	GO:0016290	GO:0004778	acyl-CoA metabolic process|alpha-linolenic acid metabolic process|bile acid biosynthetic process|dicarboxylic acid catabolic process|fatty acid beta-oxidation using acyl-CoA oxidase|fatty acid catabolic process|negative regulation of CD4 production|peroxisome fission|cytosol|peroxisomal matrix|acetoacetyl-CoA hydrolase activity|acetyl-CoA hydrolase activity|acyl-CoA hydrolase activity|carboxylic …	hsa00120	hsa04146	Primary bile acid biosynthesis|Peroxisome	K11992	KOG3016	I	regulation of CD4 biosynthetic process	Lipid transport and metabolism	NA	NA	NA	IPR042171	IPR003703	IPR029069
187	O14735	CDIPT	CDP-diacylglycerol--inositol 3-phosphatidyltransferase	Homo sapiens	23.5388	2.43E-05	53.0718	4	4	CDP-diacylglycerol--inositol 3-phosphatidyltransferase	10423	CDIPT	GO:0046341	GO:0006661	GO:0005789	GO:0005794	GO:0016020	GO:0005886	GO:0043178	GO:0030246	GO:0003881	GO:0019992	GO:0030145	CDP-diacylglycerol metabolic process|phosphatidylinositol biosynthetic process|endoplasmic reticulum membrane|Golgi apparatus|membrane|plasma membrane|alcohol binding|carbohydrate binding|CDP-diacylglycerol-inositol 3-phosphatidyltransferase activity|diacylglycerol binding|manganese ion binding	hsa00562	hsa00564	hsa04070	Inositol phosphate metabolism|Glycerophospholipid metabolism|Phosphatidylinositol signaling system	K00999	KOG3240	I	CDP-diacylglycerol-inositol 3-phosphatidyltransferase activity	Lipid transport and metabolism	PF01066	CDP-OH_P_transf	CDP-alcohol phosphatidyltransferase	IPR000462	IPR043130	IPR014387	Family|Homologous_superfamily|Family	CDP-alcohol phosphatidyltransferase|CDP-alcohol phosphatidyltransferase	transmembrane domain|CDP-diacylglycerol-inositol 3-phosphatidyltransferase	eukaryote	WP2533	WP4722	WP4949	Glycerophospholipid biosynthetic pathway|Glycerolipids and glycerophospholipids|16p11.2 proximal deletion syndrome	R-HSA-1483226	Synthesis of PI
188	O14737	PDCD5	Programmed cell death protein 5	Homo sapiens	14.28508	3.59E-08	57.495132	7	7	Programmed cell death protein 5	9141	PDCD5	GO:0006915	GO:0071560	GO:0008285	GO:1903645	GO:0043065	GO:0043280	GO:0010628	GO:1903638	GO:0090200	GO:0005737	GO:0005829	GO:0070062	GO:0005634	GO:0010698	GO:0048487	GO:0003677	GO:0008201	apoptotic process|cellular response to transforming growth factor beta stimulus|negative regulation of cell population proliferation|negative regulation of chaperone-mediated protein folding|positive regulation of apoptotic process|positive regulation of cysteine-type endopeptidase activity involved in apoptotic process|positive regulation of gene expression|positive regulation of protein inserti…	NA	NA	NA	KOG3431	U	regulation of protein import into mitochondrial outer membrane	Intracellular trafficking	secretion	and vesicular transport	PF01984	dsDNA_bind	Double-stranded DNA-binding domain	IPR002836	IPR036883	Family|Homologous_superfamily	PDCD5-like|PDCD5-like superfamily	NA	NA	NA
189	O14744	PRMT5	Protein arginine N-methyltransferase 5	Homo sapiens	72.68386	1.24E-06	56.00899	15	15	Protein arginine N-methyltransferase 5	10419	PRMT5	GO:0006325	GO:0032922	GO:0006353	GO:0042118	GO:0090161	GO:0034969	GO:0043985	GO:0097421	GO:0045596	GO:0018216	GO:0035246	GO:1904992	GO:0048026	GO:0048714	GO:0044030	GO:0006355	GO:0070372	GO:0007088	GO:1901796	GO:0000387	GO:0000785	GO:0005737	GO:0005829	GO:0005794	GO:0035097	GO:0034709	GO:0005654	GO:0005634	GO:0070888	GO:0008469	GO:0044020	GO:0042802	GO:0008327	GO:0008168	GO:0002039	GO:0046982	GO:0016274
190	O14745	SLC9A3R1	Na(+)/H(+) exchange regulatory cofactor NHE-RF1	Homo sapiens	38.86843	1.98E-07	56.853577	27	27	Na(+)/H(+) exchange regulatory cofactor NHE-RF1	9368	SLC9A3R1	GO:0030036	GO:0007191	GO:0060088	GO:0032782	GO:0030643	GO:0090660	GO:0044782	GO:0045198	GO:0051683	GO:0010761	GO:0051939	GO:0022612	GO:0034635	GO:0098739	GO:0045199	GO:0030033	GO:0002009	GO:0090090	GO:0008285	GO:0070373	GO:0010764	GO:0045930	GO:0014067	GO:0010642	GO:0051898	GO:0032416	GO:0007097	GO:0060158	GO:0007009	GO:2001244	GO:0034767	GO:0072659	GO:0065003	GO:0008360	GO:0008361	GO:0045859	GO:1903402
191	O14772	FPGT	Fucose-1-phosphate guanylyltransferase	Homo sapiens	68.00952	2.01E-05	53.556065	2	2	Fucose-1-phosphate guanylyltransferase	8790	FPGT	GO:0006004	GO:0005737	GO:0005829	GO:0003824	GO:0047341	GO:0005525	fucose metabolic process|cytoplasm|cytosol|catalytic activity|fucose-1-phosphate guanylyltransferase activity|GTP binding	hsa00051	hsa00520	Fructose and mannose metabolism|Amino sugar and nucleotide sugar metabolism	K00976	ENOG502QRKZ	S	fucose-1-phosphate guanylyltransferase activity	Function unknown	PF07959	Fucokinase	L-fucokinase	IPR012887	IPR012120	IPR011004	Domain|Family|Homologous_superfamily	L-fucokinase|Fucose-1-phosphate guanylyltransferase|Trimeric LpxA-like superfamily	NA	NA	R-HSA-6787639	GDP-fucose biosynthesis	15.51618	16.52768	14.66846	16.12	16.20644	14.73852	16.48186	17.3995	16.04565	16.0357
192	O14773	TPP1	Tripeptidyl-peptidase 1	Homo sapiens	61.24793	9.81E-07	56.13104	10	10	Tripeptidyl-peptidase 1	1200	TPP1	GO:0045453	GO:0007417	GO:0030855	GO:0006629	GO:1905146	GO:0007040	GO:0007399	GO:0050885	GO:0043171	GO:0030163	GO:0070198	GO:0006508	GO:0070062	GO:0005794	GO:0043202	GO:0005764	GO:0042470	GO:0045121	GO:0055037	GO:0004175	GO:0035727	GO:0046872	GO:0008233	GO:0042277	GO:0004252	GO:0008236	GO:0120146	GO:0008240	bone resorption|central nervous system development|epithelial cell differentiation|lipid metabolic process|lysosomal protein catabolic process|lysosome organization|nervous system development|neuromuscular process controlling balance|peptide catabolic process|protein catabolic process|protein localization to chromosome	telomeric region|proteolysis|extracellular exosome|Golgi apparatus|lysosomal lumen|lysosome|melanosome|membrane raft|recycling endosome|endopeptidase activity|lysophosphatidic acid binding|metal ion binding|peptidase activity|peptide binding|serine-type endopeptidase activity|serine-type peptidase activity|sulfatide binding|tripeptidyl-peptidase activity	hsa04142	Lysosome	K01279	ENOG502QR6D	O	tripeptidyl-peptidase activity	Posttranslational modification
193	O14775	GNB5	Guanine nucleotide-binding protein subunit beta-5	Homo sapiens	43.56629	3.73E-06	55.351906	8	8	Guanine nucleotide-binding protein subunit beta-5	10681	GNB5	GO:1990603	GO:0007212	GO:0007186	GO:0036367	GO:1901386	GO:0043547	GO:0007165	GO:0005737	GO:0005829	GO:1902773	GO:0005834	GO:0005634	GO:0098793	GO:0051087	GO:0031682	GO:0005096	GO:0003924	GO:0030159	dark adaptation|dopamine receptor signaling pathway|G protein-coupled receptor signaling pathway|light adaption|negative regulation of voltage-gated calcium channel activity|positive regulation of GTPase activity|signal transduction|cytoplasm|cytosol|GTPase activator complex|heterotrimeric G-protein complex|nucleus|presynapse|chaperone binding|G-protein gamma-subunit binding|GTPase activator acti…	hsa04014	hsa04371	hsa04151	hsa04062	hsa04926	hsa04724	hsa04727	hsa04725	hsa04728	hsa04726	hsa04723	hsa04713	hsa05200	hsa05170	hsa05163	hsa05167	hsa05032	hsa05034
194	O14776	TCERG1	Transcription elongation regulator 1	Homo sapiens	123.90103	0.000476618	44.26865	14	13	Transcription elongation regulator 1	10915	TCERG1	GO:0006397	GO:0000122	GO:0034244	GO:0045944	GO:0032968	GO:0008380	GO:0016607	GO:0005654	GO:0005634	GO:0042802	GO:0003723	GO:0070063	GO:0061629	GO:0003713	GO:0003712	GO:0003714	GO:0003711	GO:0044390	mRNA processing|negative regulation of transcription by RNA polymerase II|negative regulation of transcription elongation by RNA polymerase II|positive regulation of transcription by RNA polymerase II|positive regulation of transcription elongation by RNA polymerase II|RNA splicing|nuclear speck|nucleoplasm|nucleus|identical protein binding|RNA binding|RNA polymerase binding|RNA polymerase II-spe…	hsa03040	Spliceosome	K12824	KOG0155	A	proline-rich region binding	RNA processing and modification	PF01846	PF00397	FF|WW	FF domain|WW domain	IPR002713	IPR036517	IPR045148	IPR001202	IPR036020	Domain|Homologous_superfamily|Family|Domain|Homologous_superfamily	FF domain|FF domain superfamily|Transcription elongation regulator 1-like|WW domain|WW domain superfamily
195	O14786	NRP1	Neuropilin-1	Homo sapiens	103.13434	2.74E-08	57.587227	18	18	Neuropilin-1	8829	NRP1	GO:0031532	GO:0001525	GO:0060978	GO:0009887	GO:0048844	GO:0048846	GO:0007411	GO:0007413	GO:0060385	GO:0150020	GO:0150018	GO:0001569	GO:0021785	GO:0002042	GO:0007267	GO:0035729	GO:0035924	GO:0071679	GO:0060982	GO:0060666	GO:1904835	GO:0035767	GO:0043542	GO:0097102	GO:0021612	GO:1903375	GO:0021828	GO:0048012	GO:0007229	GO:0097475	GO:0048843	GO:2001237	GO:0043524	GO:0021675	GO:0001755	GO:1901166	GO:0001764
196	O14787	TNPO2	Transportin-2	Homo sapiens	101.38817	2.05E-05	53.519524	4	4	Transportin-2	30000	TNPO2	GO:0006606	GO:0005737	GO:0005634	GO:0061608	GO:0008139	GO:0031267	protein import into nucleus|cytoplasm|nucleus|nuclear import signal receptor activity|nuclear localization sequence binding|small GTPase binding	hsa03013	Nucleocytoplasmic transport	K18727	KOG2023	K	ribosomal protein import into nucleus	Transcription	PF03810	IBN_N	Importin-beta N-terminal domain	IPR011989	IPR016024	IPR001494	IPR040122	Homologous_superfamily|Homologous_superfamily|Domain|Family	Armadillo-like helical|Armadillo-type fold|Importin-beta	N-terminal domain|Importin beta family	NA	NA	NA	NA	17.87363	18.20627	17.31164	18.50657	18.52495	18.06152	18.59516	17.7056	18.40207
197	O14791	APOL1	Apolipoprotein L1	Homo sapiens	43.9742	3.77E-06	55.342186	37	37	Apolipoprotein L1	8542	APOL1	GO:1902476	GO:0008203	GO:0051838	GO:0045087	GO:0006869	GO:0042157	GO:0072562	GO:0005788	GO:0005576	GO:0005615	GO:0034364	GO:0016020	GO:0034361	GO:0005254	GO:0008289	chloride transmembrane transport|cholesterol metabolic process|cytolysis by host of symbiont cells|innate immune response|lipid transport|lipoprotein metabolic process|blood microparticle|endoplasmic reticulum lumen|extracellular region|extracellular space|high-density lipoprotein particle|membrane|very-low-density lipoprotein particle|chloride channel activity|lipid binding	hsa05143	African trypanosomiasis	K23585	ENOG502RZGU	S	Apolipoprotein	Function unknown	PF05461	ApoL	Apolipoprotein L	IPR008405	Family	Apolipoprotein L	WP4758	WP5115	Nephrotic syndrome|Network map of SARS-CoV-2 signaling pathway	R-HSA-2168880	R-HSA-381426	R-HSA-8957275	Scavenging of heme from plasma|Regulation of Insulin-like Growth Factor (IGF) transport and uptake by Insulin-like Growth Factor Binding Proteins (IGFBPs)|Post-translational protein phosphorylation	23.18381
198	O14818	PSMA7	Proteasome subunit alpha type-7	Homo sapiens	27.88684	2.44E-07	56.76888	14	9	Proteasome subunit alpha type-7	5688	PSMA7	GO:0010498	GO:0043161	GO:0005737	GO:0005829	GO:0070062	GO:0005654	GO:0005634	GO:0098794	GO:0000502	GO:0005839	GO:0019773	GO:0042802	proteasomal protein catabolic process|proteasome-mediated ubiquitin-dependent protein catabolic process|cytoplasm|cytosol|extracellular exosome|nucleoplasm|nucleus|postsynapse|proteasome complex|proteasome core complex|proteasome core complex	alpha-subunit complex|identical protein binding	hsa03050	hsa05010	hsa05012	hsa05014	hsa05016	hsa05017	hsa05020	hsa05022	Proteasome|Alzheimer disease|Parkinson disease|Amyotrophic lateral sclerosis|Huntington disease|Spinocerebellar ataxia|Prion disease|Pathways of neurodegeneration - multiple diseases	K02731	KOG0183	O	threonine-type endopeptidase activity	Posttranslational modification	protein turnover	chaperones	PF00227	PF10584	Proteasome|Proteasome_A_N	Proteasome subunit|Proteasome subunit A N-terminal signature	IPR029055	IPR023332	IPR000426
199	O14828	SCAMP3	Secretory carrier-associated membrane protein 3	Homo sapiens	38.28696	4.41E-08	57.422756	8	8	Secretory carrier-associated membrane protein 3	10067	SCAMP3	GO:0006892	GO:0015031	GO:0070062	GO:0043231	GO:0055038	GO:0032588	GO:0031625	post-Golgi vesicle-mediated transport|protein transport|extracellular exosome|intracellular membrane-bounded organelle|recycling endosome membrane|trans-Golgi network membrane|ubiquitin protein ligase binding	NA	NA	NA	KOG3088	U	protein transport	Intracellular trafficking	secretion	and vesicular transport	PF04144	SCAMP	SCAMP family	IPR007273	Family	SCAMP	NA	NA	NA	NA	19.07887	18.27739	18.60469	18.41194	18.42953	19.02102	18.66139	17.73026	18.73267	18.66752
200	O14841	OPLAH	5-oxoprolinase	Homo sapiens	137.45719	0.000141958	48.887756	7	7	5-oxoprolinase	26873	OPLAH	GO:0006749	GO:0005829	GO:0017168	GO:0005524	GO:0042802	glutathione metabolic process|cytosol|5-oxoprolinase (ATP-hydrolyzing) activity|ATP binding|identical protein binding	hsa00480	Glutathione metabolism	K01469	KOG1939	EQ	5-oxoprolinase (ATP-hydrolyzing) activity	Amino acid transport and metabolism|Secondary metabolites biosynthesis	transport and catabolism	PF05378	PF01968	PF02538	Hydant_A_N|Hydantoinase_A|Hydantoinase_B	Hydantoinase/oxoprolinase N-terminal region|Hydantoinase/oxoprolinase|Hydantoinase B/oxoprolinase	IPR008040	IPR002821	IPR003692	IPR045079	Domain|Domain|Domain|Family	Hydantoinase/oxoprolinase	N-terminal|Hydantoinase A/oxoprolinase|Hydantoinase B/oxoprolinase|Oxoprolinase family	WP100	WP4518	Glutathione metabolism|Gamma-glutamyl cycle for the biosynthesis and degradation of glutathione	including diseases	R-HSA-174403	R-HSA-5578998	Glutathione synthesis and recycling|Defective OPLAH causes OPLAHD	17.07254	18.29448	16.17163	16.28208
201	O14874	BCKDK	[3-methyl-2-oxobutanoate dehydrogenase [lipoamide]] kinase	mitochondrial	Homo sapiens	46.36045	3.33E-10	58.883026	13	13	[3-methyl-2-oxobutanoate dehydrogenase [lipoamide]] kinase	mitochondrial	10295	BCKDK	GO:0009063	GO:0009083	GO:0045763	GO:0016310	GO:0006468	GO:0010906	GO:0005947	GO:0005759	GO:0005739	GO:0047323	GO:0005524	GO:0016301	GO:0004674	GO:0004740	amino acid catabolic process|branched-chain amino acid catabolic process|negative regulation of cellular amino acid metabolic process|phosphorylation|protein phosphorylation|regulation of glucose metabolic process|mitochondrial alpha-ketoglutarate dehydrogenase complex|mitochondrial matrix|mitochondrion|[3-methyl-2-oxobutanoate dehydrogenase (acetyl-transferring)] kinase activity|ATP binding|kina…	NA	NA	NA	KOG0787	T	pyruvate dehydrogenase (acetyl-transferring) kinase activity	Signal transduction mechanisms	PF10436	PF02518	BCDHK_Adom3|HATPase_c	Mitochondrial branched-chain alpha-ketoacid dehydrogenase kinase|Histidine kinase-	DNA gyrase B-	and HSP90-like ATPase	IPR036784	IPR018955	IPR039028	IPR003594	IPR036890	IPR005467	IPR004358
202	O14880	MGST3	Microsomal glutathione S-transferase 3	Homo sapiens	16.5163	4.49E-05	51.069576	5	5	Microsomal glutathione S-transferase 3	4259	MGST3	GO:0019370	GO:0006629	GO:0005783	GO:0005789	GO:0043231	GO:0016020	GO:0005635	GO:0004602	GO:0042802	GO:0004464	GO:0016740	leukotriene biosynthetic process|lipid metabolic process|endoplasmic reticulum|endoplasmic reticulum membrane|intracellular membrane-bounded organelle|membrane|nuclear envelope|glutathione peroxidase activity|identical protein binding|leukotriene-C4 synthase activity|transferase activity	hsa00480	hsa00980	hsa00982	hsa00983	hsa05200	hsa05204	hsa05207	hsa05208	hsa05225	hsa05418	hsa01524	Glutathione metabolism|Metabolism of xenobiotics by cytochrome P450|Drug metabolism - cytochrome P450|Drug metabolism - other enzymes|Pathways in cancer|Chemical carcinogenesis - DNA adducts|Chemical carcinogenesis - receptor activation|Chemical carcinogenesis - reactive oxygen species|Hepatocellular carcinoma|Fluid shear stress and atherosclerosis|Platinum drug resistance	K00799	ENOG502S4E5	S	leukotriene-C4 synthase activity	Function unknown	PF01124	MAPEG	MAPEG family	IPR023352	IPR001129	Homologous_superfamily|Family	Membrane associated eicosanoid/glutathione metabolism-like domain superfamily|Membrane-associated	eicosanoid/glutathione metabolism (MAPEG) protein
203	O14907	TAX1BP3	Tax1-binding protein 3	Homo sapiens	13.7347	0.001242794	42.124207	1	1	Tax1-binding protein 3	30851	TAX1BP3	GO:0090630	GO:0008285	GO:2000009	GO:0030178	GO:0006508	GO:0007266	GO:0016055	GO:0015629	GO:0005737	GO:0005829	GO:0070062	GO:0001650	GO:0043231	GO:0005886	GO:0008013	GO:0004222	GO:0008022	activation of GTPase activity|negative regulation of cell population proliferation|negative regulation of protein localization to cell surface|negative regulation of Wnt signaling pathway|proteolysis|Rho protein signal transduction|Wnt signaling pathway|actin cytoskeleton|cytoplasm|cytosol|extracellular exosome|fibrillar center|intracellular membrane-bounded organelle|plasma membrane|beta-catenin…	NA	NA	NA	KOG3553	T	negative regulation of protein localization to cell surface	Signal transduction mechanisms	PF00595	PF02163	PDZ|Peptidase_M50	PDZ domain|Peptidase family M50	IPR001478	IPR036034	IPR008915	IPR017268	Domain|Homologous_superfamily|Domain|Family	PDZ domain|PDZ superfamily|Peptidase M50|Tax1-binding protein 3	NA	NA
204	O14920	IKBKB	Inhibitor of nuclear factor kappa-B kinase subunit beta	Homo sapiens	86.56389	6.53E-08	57.282005	23	22	Inhibitor of nuclear factor kappa-B kinase subunit beta	3551	IKBKB	GO:0002479	GO:0071356	GO:0030866	GO:0038095	GO:0007249	GO:0006954	GO:0045087	GO:0070498	GO:1903347	GO:0035509	GO:0018105	GO:0045893	GO:0043123	GO:0051092	GO:0045944	GO:0072659	GO:0006468	GO:1903140	GO:0042325	GO:0010803	GO:0009615	GO:0002223	GO:0051403	GO:0050852	GO:0033209	GO:0035631	GO:0005737	GO:0009898	GO:0005829	GO:0008385	GO:0045121	GO:0005634	GO:0005524	GO:0042802	GO:0008384	GO:0046982	GO:0042803
205	O14949	UQCRQ	Cytochrome b-c1 complex subunit 8	Homo sapiens	9.90637	3.48E-09	58.23187	11	11	Cytochrome b-c1 complex subunit 8	27089	UQCRQ	GO:0045333	GO:0021680	GO:0021766	GO:0021854	GO:0030901	GO:0006122	GO:0021548	GO:0021860	GO:0021539	GO:0021794	GO:0005743	GO:0005750	GO:0005739	cellular respiration|cerebellar Purkinje cell layer development|hippocampus development|hypothalamus development|midbrain development|mitochondrial electron transport	ubiquinol to cytochrome c|pons development|pyramidal neuron development|subthalamus development|thalamus development|mitochondrial inner membrane|mitochondrial respiratory chain complex III|mitochondrion	hsa00190	hsa04260	hsa04714	hsa05208	hsa05010	hsa05012	hsa05014	hsa05016	hsa05020	hsa05022	hsa05415	hsa04932	Oxidative phosphorylation|Cardiac muscle contraction|Thermogenesis|Chemical carcinogenesis - reactive oxygen species|Alzheimer disease|Parkinson disease|Amyotrophic lateral sclerosis|Huntington disease|Prion disease|Pathways of neurodegeneration - multiple diseases|Diabetic cardiomyopathy|Non-alcoholic fatty liver disease	K00418	KOG4116	E	ubiquinol-cytochrome-c reductase activity	Amino acid transport and metabolism	PF02939	UcrQ	UcrQ family	IPR004205
206	O14950	MYL12B	Myosin regulatory light chain 12B	Homo sapiens	19.77915	1.40E-07	56.996758	17	8	Myosin regulatory light chain 12B	103910	MYL12B	GO:0008360	GO:0045177	GO:0005903	GO:0005938	GO:0005737	GO:0005829	GO:0070062	GO:0030016	GO:0016460	GO:0001725	GO:0030018	GO:0005509	GO:0032036	regulation of cell shape|apical part of cell|brush border|cell cortex|cytoplasm|cytosol|extracellular exosome|myofibril|myosin II complex|stress fiber|Z disc|calcium ion binding|myosin heavy chain binding	hsa04510	hsa04530	hsa04810	hsa04611	hsa04670	hsa04360	hsa05132	hsa05131	Focal adhesion|Tight junction|Regulation of actin cytoskeleton|Platelet activation|Leukocyte transendothelial migration|Axon guidance|Salmonella infection|Shigellosis	K12757	KOG0031	DTZ	calcium ion binding	Cell cycle control	cell division	chromosome partitioning|Signal transduction mechanisms|Cytoskeleton	PF08976	PF13405	EF-hand_11|EF-hand_6	EF-hand domain|EF-hand domain	IPR011992	IPR018247	IPR015070
207	O14957	UQCR11	Cytochrome b-c1 complex subunit 10	Homo sapiens	6.56968	3.69E-05	51.534145	1	1	Cytochrome b-c1 complex subunit 10	10975	UQCR11	GO:0045333	GO:0006091	GO:0006122	GO:0005743	GO:0005750	GO:0009055	cellular respiration|generation of precursor metabolites and energy|mitochondrial electron transport	ubiquinol to cytochrome c|mitochondrial inner membrane|mitochondrial respiratory chain complex III|electron transfer activity	hsa00190	hsa04260	hsa04714	hsa05208	hsa05010	hsa05012	hsa05014	hsa05016	hsa05020	hsa05022	hsa05415	hsa04932	Oxidative phosphorylation|Cardiac muscle contraction|Thermogenesis|Chemical carcinogenesis - reactive oxygen species|Alzheimer disease|Parkinson disease|Amyotrophic lateral sclerosis|Huntington disease|Prion disease|Pathways of neurodegeneration - multiple diseases|Diabetic cardiomyopathy|Non-alcoholic fatty liver disease	K00420	ENOG502S9FZ	S	ubiquinol-cytochrome-c reductase activity	Function unknown	PF08997	UCR_6-4kD	Ubiquinol-cytochrome C reductase complex	6.4kD protein	IPR029027	IPR015089	Homologous_superfamily|Family	Single alpha-helix domain superfamily|Cytochrome b-c1 complex subunit 10	WP111	WP4396	WP4921
208	O14960	LECT2	Leukocyte cell-derived chemotaxin-2	Homo sapiens	16.38996	9.97E-06	54.544773	9	9	Leukocyte cell-derived chemotaxin-2	3950	LECT2	GO:0006935	GO:0001501	GO:0005737	GO:0005829	GO:0005615	GO:0043231	GO:0042802	GO:0046872	chemotaxis|skeletal system development|cytoplasm|cytosol|extracellular space|intracellular membrane-bounded organelle|identical protein binding|metal ion binding	NA	NA	NA	ENOG502S16D	S	chemotaxis	Function unknown	PF01551	Peptidase_M23	Peptidase family M23	IPR011055	IPR008663	IPR017381	IPR016047	Homologous_superfamily|Family|Family|Domain	Duplicated hybrid motif|Leukocyte cell-derived chemotaxin 2|Leukocyte cell-derived chemotaxin 2	chordata|Peptidase M23	NA	NA	NA	NA	24.03893	23.14737	23.73946	23.30751	23.32844	21.7606	23.03964
209	O14964	HGS	Hepatocyte growth factor-regulated tyrosine kinase substrate	Homo sapiens	86.19202	2.04E-06	55.732327	21	21	Hepatocyte growth factor-regulated tyrosine kinase substrate	9146	HGS	GO:0032456	GO:0016197	GO:0016236	GO:0090148	GO:0010324	GO:0036258	GO:0016525	GO:0008285	GO:0010642	GO:0046426	GO:0030948	GO:1903543	GO:0010628	GO:0072657	GO:0006622	GO:0043328	GO:0031623	GO:0043405	GO:0042176	GO:0007165	GO:0005829	GO:0005769	GO:0031901	GO:0005768	GO:0033565	GO:0070062	GO:0005764	GO:0032585	GO:0097013	GO:0046872	GO:0035091	GO:0019904	GO:0043130	GO:0044389	endocytic recycling|endosomal transport|macroautophagy|membrane fission|membrane invagination|multivesicular body assembly|negative regulation of angiogenesis|negative regulation of cell population proliferation|negative regulation of platelet-derived growth factor receptor signaling pathway|negative regulation of receptor signaling pathway via JAK-STAT|negative regulation of vascular endothelial…	hsa03250	hsa04144
210	O14966	RAB29	Ras-related protein Rab-7L1	Homo sapiens	23.15525	0.000240704	47.608063	3	3	Ras-related protein Rab-7L1	8934	RAB29	GO:0030154	GO:0007030	GO:0006886	GO:0032438	GO:0007005	GO:0044788	GO:0010977	GO:0090316	GO:0001921	GO:0050862	GO:1903441	GO:0072657	GO:1901214	GO:1905279	GO:0009617	GO:0042147	GO:0007416	GO:0042110	GO:1901998	GO:0005801	GO:0005737	GO:0005856	GO:0005829	GO:0005769	GO:0070062	GO:0005794	GO:0043231	GO:0097708	GO:0042470	GO:0005739	GO:0048471	GO:0005886	GO:0055037	GO:0005802	GO:0005773	GO:0070840	GO:0019003
211	O14974	PPP1R12A	Protein phosphatase 1 regulatory subunit 12A	Homo sapiens	115.28071	3.77E-09	58.209423	64	62	Protein phosphatase 1 regulatory subunit 12A	4659	PPP1R12A	GO:0071466	GO:0007098	GO:0000278	GO:0043086	GO:0035508	GO:0045944	GO:0006470	GO:0030155	GO:0035507	GO:0046822	GO:0007165	GO:0031672	GO:0015629	GO:0005813	GO:0043292	GO:0005737	GO:0005829	GO:0005925	GO:0000776	GO:0005730	GO:0005654	GO:0005886	GO:0072357	GO:0030018	GO:0071889	GO:0004857	GO:0019208	GO:0019901	cellular response to xenobiotic stimulus|centrosome cycle|mitotic cell cycle|negative regulation of catalytic activity|positive regulation of myosin-light-chain-phosphatase activity|positive regulation of transcription by RNA polymerase II|protein dephosphorylation|regulation of cell adhesion|regulation of myosin-light-chain-phosphatase activity|regulation of nucleocytoplasmic transport|signal tr…	hsa04024	hsa04022	hsa04510	hsa04810	hsa04611	hsa04921	hsa04270	hsa05205
212	O14975	SLC27A2	Long-chain fatty acid transport protein 2	Homo sapiens	70.3123	0.000210557	47.97229	15	15	Long-chain fatty acid transport protein 2	11001	SLC27A2	GO:0006699	GO:0001561	GO:0006635	GO:0046949	GO:0044539	GO:0001676	GO:0097089	GO:0042760	GO:0005829	GO:0005783	GO:0005788	GO:0005789	GO:0070062	GO:0005778	GO:0005886	GO:0035579	GO:0047676	GO:0005524	GO:0047747	GO:0019899	GO:0015245	GO:0005324	GO:0004467	GO:1901480	GO:0050197	GO:0070251	GO:0031957	bile acid biosynthetic process|fatty acid alpha-oxidation|fatty acid beta-oxidation|fatty-acyl-CoA biosynthetic process|long-chain fatty acid import into cell|long-chain fatty acid metabolic process|methyl-branched fatty acid metabolic process|very long-chain fatty acid catabolic process|cytosol|endoplasmic reticulum|endoplasmic reticulum lumen|endoplasmic reticulum membrane|extracellular exosome…	hsa04146	hsa03320	hsa04931	Peroxisome|PPAR signaling pathway|Insulin resistance	K08746	KOG1179	Q	very long-chain fatty acid-CoA ligase activity	Secondary metabolites biosynthesis
213	O14976	GAK	Cyclin-G-associated kinase	Homo sapiens	143.19056	1.30E-08	57.83135	32	32	Cyclin-G-associated kinase	2580	GAK	GO:0007049	GO:0051085	GO:0072318	GO:1905224	GO:0072583	GO:0007029	GO:0007030	GO:0090160	GO:0010977	GO:0034067	GO:0072659	GO:0006468	GO:0006898	GO:0016191	GO:0005737	GO:0005829	GO:0005925	GO:0005794	GO:0043231	GO:0016020	GO:0048471	GO:0098793	GO:0031982	GO:0005524	GO:0051087	GO:0030276	GO:0030332	GO:0106310	GO:0004674	cell cycle|chaperone cofactor-dependent protein refolding|clathrin coat disassembly|clathrin-coated pit assembly|clathrin-dependent endocytosis|endoplasmic reticulum organization|Golgi organization|Golgi to lysosome transport|negative regulation of neuron projection development|protein localization to Golgi apparatus|protein localization to plasma membrane|protein phosphorylation|receptor-mediate…	NA	NA	NA	KOG0431	J	clathrin-coated pit assembly	Translation
214	O14979	HNRNPDL	Heterogeneous nuclear ribonucleoprotein D-like	Homo sapiens	46.43753	3.34E-06	55.425922	11	11	Heterogeneous nuclear ribonucleoprotein D-like	9987	HNRNPDL	GO:0010468	GO:0006396	GO:0005829	GO:0005654	GO:0005634	GO:0005681	GO:0003677	GO:0003690	GO:0008143	GO:0034046	GO:0003723	GO:0003697	regulation of gene expression|RNA processing|cytosol|nucleoplasm|nucleus|spliceosomal complex|DNA binding|double-stranded DNA binding|poly(A) binding|poly(G) binding|RNA binding|single-stranded DNA binding	NA	NA	NA	KOG0118	H	RNA binding	Coenzyme transport and metabolism	PF00076	RRM_1	RNA recognition motif. (a.k.a. RRM	RBD	or RNP domain)	IPR034847	IPR012677	IPR035979	IPR000504	Domain|Homologous_superfamily|Homologous_superfamily|Domain	hnRNP DL	RNA recognition motif 1|Nucleotide-binding alpha-beta plait domain superfamily|RNA-binding domain superfamily|RNA recognition motif domain	NA	NA	R-HSA-8950505	Gene and protein expression by JAK-STAT signaling after Interleukin-12 stimulation	18.4815
215	O14980	XPO1	Exportin-1	Homo sapiens	123.38588	1.55E-08	57.77247	40	40	Exportin-1	7514	XPO1	GO:0051028	GO:0006913	GO:0006611	GO:0034504	GO:0010824	GO:0032434	GO:0046825	GO:0000055	GO:0000056	GO:0000054	GO:0042254	GO:0005642	GO:0015030	GO:0005737	GO:0005829	GO:0043231	GO:0000776	GO:0016020	GO:0005635	GO:0031965	GO:0005730	GO:0005654	GO:0005634	GO:0032991	GO:1990904	GO:0005049	GO:0003723	GO:0031267	mRNA transport|nucleocytoplasmic transport|protein export from nucleus|protein localization to nucleus|regulation of centrosome duplication|regulation of proteasomal ubiquitin-dependent protein catabolic process|regulation of protein export from nucleus|ribosomal large subunit export from nucleus|ribosomal small subunit export from nucleus|ribosomal subunit export from nucleus|ribosome biogenesis…	hsa03013	hsa03008	hsa03250	hsa05166	hsa05164	Nucleocytoplasmic transport|Ribosome biogenesis in eukaryotes|Viral life cycle - HIV-1|Human T-cell leukemia virus 1 infection|Influenza A	K14290	KOG2020
216	O15013	ARHGEF10	Rho guanine nucleotide exchange factor 10	Homo sapiens	151.61153	2.60E-05	52.841255	9	9	Rho guanine nucleotide exchange factor 10	9639	ARHGEF10	GO:0030036	GO:0090630	GO:0051298	GO:0090307	GO:0022011	GO:0051496	GO:0035023	GO:0051056	GO:0005813	GO:0005829	GO:0005085	GO:0019894	actin cytoskeleton organization|activation of GTPase activity|centrosome duplication|mitotic spindle assembly|myelination in peripheral nervous system|positive regulation of stress fiber assembly|regulation of Rho protein signal transduction|regulation of small GTPase mediated signal transduction|centrosome|cytosol|guanyl-nucleotide exchange factor activity|kinesin binding	NA	NA	NA	KOG3522	M	Rho guanyl-nucleotide exchange factor activity	Cell wall/membrane/envelope biogenesis	PF00621	RhoGEF	RhoGEF domain	IPR039919	IPR035899	IPR000219	IPR015943	IPR036322	Family|Homologous_superfamily|Domain|Homologous_superfamily|Homologous_superfamily	Rho guanine nucleotide exchange factor 10/17|Dbl homology (DH) domain superfamily|Dbl homology (DH) domain|WD40/YVTN repeat-like-containing domain superfamily|WD40-repeat-containing domain superfamily	NA	NA	R-HSA-193648	R-HSA-416482	R-HSA-8980692	R-HSA-9013026	R-HSA-9013106
217	O15020	SPTBN2	Spectrin beta chain	non-erythrocytic 2	Homo sapiens	271.32486	0.000188569	48.24405	22	22	Spectrin beta chain	non-erythrocytic 2	6712	SPTBN2	GO:0030036	GO:0051693	GO:0030534	GO:0021692	GO:0035264	GO:0099150	GO:0007416	GO:0016192	GO:0016324	GO:0030054	GO:0042995	GO:0030864	GO:0005829	GO:0005615	GO:0098978	GO:0043231	GO:0043025	GO:0098688	GO:0033010	GO:0005886	GO:0099189	GO:0098793	GO:0008091	GO:0003779	GO:0051015	GO:0045296	GO:0005543	GO:0005200	GO:0099186	GO:0098918	actin cytoskeleton organization|actin filament capping|adult behavior|cerebellar Purkinje cell layer morphogenesis|multicellular organism growth|regulation of postsynaptic specialization assembly|synapse assembly|vesicle-mediated transport|apical plasma membrane|cell junction|cell projection|cortical actin cytoskeleton|cytosol|extracellular space|glutamatergic synapse|intracellular membrane-bound…	hsa05017	hsa05022	Spinocerebellar ataxia|Pathways of neurodegeneration - multiple diseases	K23932
218	O15027	SEC16A	Protein transport protein Sec16A	Homo sapiens	251.89364	9.30E-06	54.61124	39	39	Protein transport protein Sec16A	9919	SEC16A	GO:0006914	GO:0048208	GO:0007029	GO:0006888	GO:0007030	GO:0006893	GO:0032527	GO:0070973	GO:0072659	GO:0050821	GO:0034976	GO:0021762	GO:0005829	GO:0070971	GO:0005789	GO:0012507	GO:0000139	GO:0031090	GO:0048471	autophagy|COPII vesicle coating|endoplasmic reticulum organization|endoplasmic reticulum to Golgi vesicle-mediated transport|Golgi organization|Golgi to plasma membrane transport|protein exit from endoplasmic reticulum|protein localization to endoplasmic reticulum exit site|protein localization to plasma membrane|protein stabilization|response to endoplasmic reticulum stress|substantia nigra deve…	NA	NA	NA	KOG1913	U	vesicle targeting	rough ER to cis-Golgi	Intracellular trafficking	secretion	and vesicular transport	PF12932	PF12931	Sec16|Sec16_C	Vesicle coat trafficking protein Sec16 mid-region|Sec23-binding domain of Sec16	IPR024298	IPR024880	IPR024340
219	O15031	PLXNB2	Plexin-B2	Homo sapiens	205.12721	7.64E-11	59.25273	52	52	Plexin-B2	23654	PLXNB2	GO:0007420	GO:1904861	GO:0007156	GO:0007162	GO:0001843	GO:0007405	GO:0050772	GO:0010976	GO:0045727	GO:0030334	GO:0008360	GO:0043087	GO:2001222	GO:0001932	GO:0071526	GO:1902287	GO:0009986	GO:0070062	GO:0005886	GO:0002116	GO:0017154	brain development|excitatory synapse assembly|homophilic cell adhesion via plasma membrane adhesion molecules|negative regulation of cell adhesion|neural tube closure|neuroblast proliferation|positive regulation of axonogenesis|positive regulation of neuron projection development|positive regulation of translation|regulation of cell migration|regulation of cell shape|regulation of GTPase activity…	hsa04360	Axon guidance	K06821	KOG3610	BQ	semaphorin-plexin signaling pathway	Chromatin structure and dynamics|Secondary metabolites biosynthesis	transport and catabolism	PF08337	PF20170	PF01437	PF01403	PF01833	PF17960	Plexin_cytopl|Plexin_RBD|PSI|Sema|TIG|TIG_plexin
220	O15066	KIF3B	Kinesin-like protein KIF3B	Homo sapiens	85.12515	0.001403412	41.911747	5	4	Kinesin-like protein KIF3B	9371	KIF3B	GO:0008089	GO:0098971	GO:0060271	GO:0007368	GO:0042073	GO:0007018	GO:0007100	GO:0090307	GO:0007052	GO:0036372	GO:0072383	GO:0032467	GO:0016192	GO:1904115	GO:0005813	GO:0097542	GO:0005929	GO:0005829	GO:0030425	GO:0032839	GO:0043197	GO:0070062	GO:0005871	GO:0016939	GO:0016020	GO:0005874	GO:0015630	GO:0030496	GO:0005873	GO:0005819	GO:0005524	GO:0016887	GO:0120170	GO:0008017	GO:0003777	GO:0008574	GO:0031267
221	O15067	PFAS	Phosphoribosylformylglycinamidine synthase	Homo sapiens	144.73436	3.63E-07	56.5982	34	34	Phosphoribosylformylglycinamidine synthase	5198	PFAS	GO:0044208	GO:0006189	GO:0097294	GO:0097065	GO:0006541	GO:0006177	GO:0009168	GO:0009410	GO:0005829	GO:0070062	GO:0005524	GO:0046872	GO:0004642	'de novo' AMP biosynthetic process|'de novo' IMP biosynthetic process|'de novo' XMP biosynthetic process|anterior head development|glutamine metabolic process|GMP biosynthetic process|purine ribonucleoside monophosphate biosynthetic process|response to xenobiotic stimulus|cytosol|extracellular exosome|ATP binding|metal ion binding|phosphoribosylformylglycinamidine synthase activity	hsa00230	Purine metabolism	K01952	KOG1907	F	phosphoribosylformylglycinamidine synthase activity	Nucleotide transport and metabolism	PF02769	PF18072	PF18076	AIRS_C|FGAR-AT_linker|FGAR-AT_N	AIR synthase related protein	C-terminal domain|Formylglycinamide ribonucleotide amidotransferase linker domain|Formylglycinamide ribonucleotide amidotransferase N-terminal	IPR029062	IPR040707	IPR010073	IPR041609	IPR010918	IPR036676	IPR036921	IPR036604	Homologous_superfamily|Domain|Family|Domain|Domain|Homologous_superfamily|Homologous_superfamily|Homologous_superfamily	Class I glutamine amidotransferase-like|Phosphoribosylformylglycinamidine synthase
222	O15084	ANKRD28	Serine/threonine-protein phosphatase 6 regulatory ankyrin repeat subunit A	Homo sapiens	112.96579	5.96E-07	56.374077	22	20	Serine/threonine-protein phosphatase 6 regulatory ankyrin repeat subunit A	23243	ANKRD28	GO:0005829	GO:0005654	cytosol|nucleoplasm	NA	NA	NA	KOG0504	I	protein ubiquitination	Lipid transport and metabolism	PF00023	PF12796	PF13637	Ank|Ank_2|Ank_4	Ankyrin repeat|Ankyrin repeats (3 copies)|Ankyrin repeats (many copies)	IPR002110	IPR036770	Repeat|Homologous_superfamily	Ankyrin repeat|Ankyrin repeat-containing domain superfamily	NA	NA	R-HSA-171319	R-HSA-204005	Telomere Extension By Telomerase|COPII-mediated vesicle transport	17.35317	17.34873	16.83307	17.44701	17.26982	17.07442	16.62985	15.58048	17.33225	17.7073	18.08109	17.39637	17.35075
223	O15091	PRORP	Mitochondrial ribonuclease P catalytic subunit	Homo sapiens	67.31533	0.000467454	44.35951	2	2	Mitochondrial ribonuclease P catalytic subunit	9692	PRORP	GO:0097745	GO:0001682	GO:0005759	GO:0042645	GO:0030678	GO:0005739	GO:0005654	GO:0046872	GO:0004526	mitochondrial tRNA 5'-end processing|tRNA 5'-leader removal|mitochondrial matrix|mitochondrial nucleoid|mitochondrial ribonuclease P complex|mitochondrion|nucleoplasm|metal ion binding|ribonuclease P activity	NA	NA	NA	ENOG502QRKG	S	mitochondrial tRNA 5'-end processing	Function unknown	PF16953	PRORP	Protein-only RNase P	IPR033495	IPR031595	IPR011990	Domain|Domain|Homologous_superfamily	Mitochondrial ribonuclease P catalytic subunit	PIN domain|Protein-only RNase P	C-terminal|Tetratricopeptide-like helical domain superfamily	NA	NA	R-HSA-6785470	R-HSA-6787450	R-HSA-8868766	tRNA processing in the mitochondrion|tRNA modification in the mitochondrion|rRNA processing in the mitochondrion	17.47993	16.82888	17.90292	17.5058
224	O15111	CHUK	Inhibitor of nuclear factor kappa-B kinase subunit alpha	Homo sapiens	84.63958	1.14E-10	59.159832	18	18	Inhibitor of nuclear factor kappa-B kinase subunit alpha	1147	CHUK	GO:0009653	GO:0071276	GO:0034614	GO:0071356	GO:0098586	GO:0007249	GO:0007252	GO:0006955	GO:0006954	GO:0045087	GO:0032088	GO:0038061	GO:0018105	GO:0045893	GO:0043123	GO:0032727	GO:0051092	GO:0045944	GO:0006468	GO:0009615	GO:0033209	GO:0035631	GO:0005737	GO:0009898	GO:0005829	GO:0008385	GO:0005654	GO:0005524	GO:0008384	GO:0046982	GO:0042803	GO:0004672	GO:0004674	GO:0097110	GO:1990459	anatomical structure morphogenesis|cellular response to cadmium ion|cellular response to reactive oxygen species|cellular response to tumor necrosis factor|cellular response to virus|I-kappaB kinase/NF-kappaB signaling|I-kappaB phosphorylation|immune response|inflammatory response|innate immune response|negative regulation of NF-kappaB transcription factor activity|NIK/NF-kappaB signaling|peptidy…	hsa04010
225	O15116	LSM1	U6 snRNA-associated Sm-like protein LSm1	Homo sapiens	15.17942	1.78E-05	53.785736	6	6	U6 snRNA-associated Sm-like protein LSm1	27257	LSM1	GO:0000290	GO:0071044	GO:0006397	GO:0045665	GO:0030182	GO:0016070	GO:0008380	GO:0000375	GO:0019827	GO:0005737	GO:0005829	GO:1990726	GO:0005634	GO:0000932	GO:1990904	GO:0003723	GO:0000339	deadenylation-dependent decapping of nuclear-transcribed mRNA|histone mRNA catabolic process|mRNA processing|negative regulation of neuron differentiation|neuron differentiation|RNA metabolic process|RNA splicing|RNA splicing	via transesterification reactions|stem cell population maintenance|cytoplasm|cytosol|Lsm1-7-Pat1 complex|nucleus|P-body|ribonucleoprotein complex|RNA binding|RNA cap binding	hsa03018	RNA degradation	K12620	KOG1782	J	deadenylation-dependent decapping of nuclear-transcribed mRNA	Translation	ribosomal structure and biogenesis	PF01423	LSM	LSM domain	IPR034104	IPR001163	IPR010920	IPR044642	Domain|Domain|Homologous_superfamily|Family	Sm-like protein Lsm1|LSM domain	eukaryotic/archaea-type|LSM domain superfamily|U6 snRNA-associated Sm-like protein Lsm1/8
226	O15117	FYB1	FYN-binding protein 1	Homo sapiens	85.3871	7.70E-10	58.654617	43	43	FYN-binding protein 1	2533	FYB1	GO:0006955	GO:0007229	GO:0072659	GO:0050852	GO:0015629	GO:0070161	GO:0005829	GO:0005634	GO:0005886	GO:0032991	GO:0008289	GO:0044877	GO:0005102	immune response|integrin-mediated signaling pathway|protein localization to plasma membrane|T cell receptor signaling pathway|actin cytoskeleton|anchoring junction|cytosol|nucleus|plasma membrane|protein-containing complex|lipid binding|protein-containing complex binding|signaling receptor binding	hsa04015	hsa05135	Rap1 signaling pathway|Yersinia infection	K17698	ENOG502QTTQ	S	FYN binding protein	Function unknown	PF14603	PF07653	hSH3|SH3_2	Helically-extended SH3 domain|Variant SH3 domain	IPR043443	IPR035540	IPR029294	IPR036028	IPR001452	Family|Domain|Domain|Homologous_superfamily|Domain	FYN-binding protein 1/2-like|FYB	helically extended SH3 domain|Helically-extended SH3 domain|SH3-like domain superfamily|SH3 domain	WP4542	WP69	Leukocyte-intrinsic Hippo pathway functions|T-cell receptor signaling pathway
227	O15120	AGPAT2	1-acyl-sn-glycerol-3-phosphate acyltransferase beta	Homo sapiens	30.91435	7.64E-11	59.25273	6	6	1-acyl-sn-glycerol-3-phosphate acyltransferase beta	10555	AGPAT2	GO:0016024	GO:0008544	GO:0006654	GO:0006644	GO:0001819	GO:0001961	GO:0009410	GO:0005783	GO:0005789	GO:0005886	GO:0035579	GO:0003841	CDP-diacylglycerol biosynthetic process|epidermis development|phosphatidic acid biosynthetic process|phospholipid metabolic process|positive regulation of cytokine production|positive regulation of cytokine-mediated signaling pathway|response to xenobiotic stimulus|endoplasmic reticulum|endoplasmic reticulum membrane|plasma membrane|specific granule membrane|1-acylglycerol-3-phosphate O-acyltrans…	hsa00561	hsa00564	hsa04072	hsa04975	Glycerolipid metabolism|Glycerophospholipid metabolism|Phospholipase D signaling pathway|Fat digestion and absorption	K13509	KOG2848	I	1-acylglycerol-3-phosphate O-acyltransferase activity	Lipid transport and metabolism	PF01553	Acyltransferase	Acyltransferase	IPR004552	IPR002123	Domain|Domain	1-acyl-sn-glycerol-3-phosphate acyltransferase|Phospholipid/glycerol acyltransferase	WP236	WP325	WP4352	WP5101	Adipogenesis|Triacylglyceride synthesis|Ciliary landscape|Congenital generalized lipodystrophy	R-HSA-1483166	R-HSA-6798695
228	O15121	DEGS1	Sphingolipid delta(4)-desaturase DES1	Homo sapiens	37.86603	8.41E-05	49.90234	4	4	Sphingolipid delta(4)-desaturase DES1	8560	DEGS1	GO:0046513	GO:0043217	GO:0030148	GO:0006636	GO:0005783	GO:0005789	GO:0016020	GO:0031966	GO:0005739	GO:0005886	GO:0035579	GO:0009055	GO:0050251	GO:0042284	ceramide biosynthetic process|myelin maintenance|sphingolipid biosynthetic process|unsaturated fatty acid biosynthetic process|endoplasmic reticulum|endoplasmic reticulum membrane|membrane|mitochondrial membrane|mitochondrion|plasma membrane|specific granule membrane|electron transfer activity|retinol isomerase activity|sphingolipid delta-4 desaturase activity	hsa00600	hsa04071	Sphingolipid metabolism|Sphingolipid signaling pathway	K04712	KOG2987	I	sphingolipid delta-4 desaturase activity	Lipid transport and metabolism	PF00487	PF08557	FA_desaturase|Lipid_DES	Fatty acid desaturase|Sphingolipid Delta4-desaturase (DES)	IPR011388	IPR005804	IPR013866	Family|Domain|Domain	Sphingolipid delta4-desaturase|Fatty acid desaturase domain|Sphingolipid delta4-desaturase	N-terminal	WP4725	WP4726	WP5121	Sphingolipid metabolism overview|Sphingolipid metabolism: integrated pathway|Sphingolipid metabolism in senescence
229	O15126	SCAMP1	Secretory carrier-associated membrane protein 1	Homo sapiens	37.92043	4.88E-08	57.387344	12	12	Secretory carrier-associated membrane protein 1	9522	SCAMP1	GO:0006897	GO:0051649	GO:0006887	GO:0006892	GO:0015031	GO:0030136	GO:0016020	GO:0005886	GO:0055038	GO:0035579	GO:0030672	GO:0005802	GO:0032588	GO:0042589	GO:0019904	endocytosis|establishment of localization in cell|exocytosis|post-Golgi vesicle-mediated transport|protein transport|clathrin-coated vesicle|membrane|plasma membrane|recycling endosome membrane|specific granule membrane|synaptic vesicle membrane|trans-Golgi network|trans-Golgi network membrane|zymogen granule membrane|protein domain specific binding	NA	NA	NA	KOG3088	U	protein transport	Intracellular trafficking	secretion	and vesicular transport	PF04144	SCAMP	SCAMP family	IPR007273	Family	SCAMP	NA	NA	R-HSA-6798695	Neutrophil degranulation	17.54076	17.41436
230	O15127	SCAMP2	Secretory carrier-associated membrane protein 2	Homo sapiens	36.64891	5.28E-08	57.359623	9	9	Secretory carrier-associated membrane protein 2	10066	SCAMP2	GO:0006892	GO:0015031	GO:0070062	GO:0005794	GO:0043231	GO:0016020	GO:0055038	GO:0032588	post-Golgi vesicle-mediated transport|protein transport|extracellular exosome|Golgi apparatus|intracellular membrane-bounded organelle|membrane|recycling endosome membrane|trans-Golgi network membrane	NA	NA	NA	KOG3088	U	protein transport	Intracellular trafficking	secretion	and vesicular transport	PF04144	SCAMP	SCAMP family	IPR007273	Family	SCAMP	WP1455	WP727	Serotonin transporter activity|Monoamine transport	NA	NA	19.55459	19.64339	19.37284	19.35735	19.15553	19.90253	19.49975	19.04816
231	O15143	ARPC1B	Actin-related protein 2/3 complex subunit 1B	Homo sapiens	40.94978	7.64E-11	59.25273	23	22	Actin-related protein 2/3 complex subunit 1B	10095	ARPC1B	GO:0034314	GO:0030833	GO:0032355	GO:0043627	GO:0015629	GO:0005885	GO:0005829	GO:0070062	GO:0005925	GO:0005634	GO:0036284	GO:0003779	GO:0044877	GO:0005200	Arp2/3 complex-mediated actin nucleation|regulation of actin filament polymerization|response to estradiol|response to estrogen|actin cytoskeleton|Arp2/3 protein complex|cytosol|extracellular exosome|focal adhesion|nucleus|tubulobulbar complex|actin binding|protein-containing complex binding|structural constituent of cytoskeleton	hsa04144	hsa04530	hsa04810	hsa04666	hsa05130	hsa05132	hsa05131	hsa05135	hsa05100	Endocytosis|Tight junction|Regulation of actin cytoskeleton|Fc gamma R-mediated phagocytosis|Pathogenic Escherichia coli infection|Salmonella infection|Shigellosis|Yersinia infection|Bacterial invasion of epithelial cells	K05757	KOG1523	O	Arp2/3 complex-mediated actin nucleation	Posttranslational modification	protein turnover	chaperones	PF00400	WD40	WD domain	G-beta repeat	IPR017383
232	O15144	ARPC2	Actin-related protein 2/3 complex subunit 2	Homo sapiens	34.33301	3.17E-09	58.26066	33	33	Actin-related protein 2/3 complex subunit 2	10109	ARPC2	GO:0030041	GO:0070358	GO:0034314	GO:0030838	GO:0010592	GO:1900026	GO:0015629	GO:0005885	GO:0005829	GO:0005768	GO:0070062	GO:0005925	GO:0098978	GO:0030027	GO:0036195	GO:0043005	GO:0005654	GO:0005634	GO:0035861	GO:0003779	GO:0005200	actin filament polymerization|actin polymerization-dependent cell motility|Arp2/3 complex-mediated actin nucleation|positive regulation of actin filament polymerization|positive regulation of lamellipodium assembly|positive regulation of substrate adhesion-dependent cell spreading|actin cytoskeleton|Arp2/3 protein complex|cytosol|endosome|extracellular exosome|focal adhesion|glutamatergic synapse…	hsa04144	hsa04530	hsa04810	hsa04666	hsa05130	hsa05132	hsa05131	hsa05135	hsa05100	Endocytosis|Tight junction|Regulation of actin cytoskeleton|Fc gamma R-mediated phagocytosis|Pathogenic Escherichia coli infection|Salmonella infection|Shigellosis|Yersinia infection|Bacterial invasion of epithelial cells	K05758	KOG2826	E	Arp2/3 complex-mediated actin nucleation	Amino acid transport and metabolism
233	O15145	ARPC3	Actin-related protein 2/3 complex subunit 3	Homo sapiens	20.54667	1.78E-06	55.80488	15	15	Actin-related protein 2/3 complex subunit 3	10094	ARPC3	GO:0070358	GO:0034314	GO:0030833	GO:0015629	GO:0005885	GO:0005829	GO:0070062	GO:0005925	GO:0030027	GO:0016020	GO:0005634	GO:0035861	GO:0003779	GO:0005200	actin polymerization-dependent cell motility|Arp2/3 complex-mediated actin nucleation|regulation of actin filament polymerization|actin cytoskeleton|Arp2/3 protein complex|cytosol|extracellular exosome|focal adhesion|lamellipodium|membrane|nucleus|site of double-strand break|actin binding|structural constituent of cytoskeleton	hsa04144	hsa04530	hsa04810	hsa04666	hsa05130	hsa05132	hsa05131	hsa05135	hsa05100	Endocytosis|Tight junction|Regulation of actin cytoskeleton|Fc gamma R-mediated phagocytosis|Pathogenic Escherichia coli infection|Salmonella infection|Shigellosis|Yersinia infection|Bacterial invasion of epithelial cells	K05756	KOG3155	O	Arp2/3 complex-mediated actin nucleation	Posttranslational modification	protein turnover	chaperones	PF04062	P21-Arc	ARP2/3 complex ARPC3 (21 kDa) subunit	IPR007204	IPR036753
234	O15155	BET1	BET1 homolog	Homo sapiens	13.28942	3.00E-05	52.231667	2	2	BET1 homolog	10282	BET1	GO:0006888	GO:0015031	GO:0048280	GO:0005789	GO:0033116	GO:0000139	GO:0000138	GO:0016020	GO:0031201	GO:0030133	GO:0005484	endoplasmic reticulum to Golgi vesicle-mediated transport|protein transport|vesicle fusion with Golgi apparatus|endoplasmic reticulum membrane|endoplasmic reticulum-Golgi intermediate compartment membrane|Golgi membrane|Golgi trans cisterna|membrane|SNARE complex|transport vesicle|SNAP receptor activity	hsa04130	SNARE interactions in vesicular transport	K08504	KOG3385	K	protein transport	Transcription	NA	NA	NA	IPR039899	IPR000727	Domain|Domain	BET1	SNARE domain|Target SNARE coiled-coil homology domain	NA	NA	R-HSA-204005	R-HSA-6807878	COPII-mediated vesicle transport|COPI-mediated anterograde transport	19.63707	19.40007	19.37855	19.34193	19.63092
235	O15160	POLR1C	DNA-directed RNA polymerases I and III subunit RPAC1	Homo sapiens	39.2497	0.008131943	37.598885	6	6	DNA-directed RNA polymerases I and III subunit RPAC1	9533	POLR1C	GO:0006360	GO:0005829	GO:0001650	GO:0005654	GO:0005736	GO:0005666	GO:0003677	GO:0003899	GO:0046983	GO:0001054	GO:0001056	transcription by RNA polymerase I|cytosol|fibrillar center|nucleoplasm|RNA polymerase I complex|RNA polymerase III complex|DNA binding|DNA-directed 5'-3' RNA polymerase activity|protein dimerization activity|RNA polymerase I activity|RNA polymerase III activity	hsa03020	hsa04623	RNA polymerase|Cytosolic DNA-sensing pathway	K03027	KOG1521	K	transcription by RNA polymerase I	Transcription	PF01000	PF01193	RNA_pol_A_bac|RNA_pol_L	RNA polymerase Rpb3/RpoA insert domain|RNA polymerase Rpb3/Rpb11 dimerisation domain	IPR001514	IPR011262	IPR011263	IPR036603	IPR022842	IPR033901	IPR036643	Conserved_site|Domain|Domain|Homologous_superfamily|Family|Family|Homologous_superfamily	DNA-directed RNA polymerase	30-40kDa subunit	conserved site|DNA-directed RNA polymerase	insert domain|DNA-directed RNA polymerase	RpoA/D/Rpb3-type|RNA polymerase
236	O15169	AXIN1	Axin-1	Homo sapiens	95.63497	9.36E-05	49.703667	6	6	Axin-1	8312	AXIN1	GO:0032147	GO:0006915	GO:0048320	GO:0060070	GO:0048468	GO:0031122	GO:0009950	GO:0071514	GO:0060322	GO:0001701	GO:0090090	GO:0045599	GO:0051248	GO:0034244	GO:0006913	GO:0045893	GO:0046330	GO:0043507	GO:0033138	GO:0010800	GO:0032436	GO:0045732	GO:0045860	GO:0001934	GO:0031398	GO:0030511	GO:2000060	GO:0051443	GO:0036342	GO:0043161	GO:0000209	GO:0065003	GO:0007605	GO:0030877	GO:0005938	GO:0071944	GO:0005737
237	O15173	PGRMC2	Membrane-associated progesterone receptor component 2	Homo sapiens	23.81845	1.84E-07	56.886112	12	11	Membrane-associated progesterone receptor component 2	10424	PGRMC2	GO:0060612	GO:0012505	GO:0005783	GO:0016020	GO:0005635	GO:0020037	GO:0015232	GO:0003707	GO:0005496	adipose tissue development|endomembrane system|endoplasmic reticulum|membrane|nuclear envelope|heme binding|heme transmembrane transporter activity|nuclear steroid receptor activity|steroid binding	hsa04080	Neuroactive ligand-receptor interaction	K17278	KOG1110	CH	steroid binding	Energy production and conversion|Coenzyme transport and metabolism	PF00173	Cyt-b5	Cytochrome b5-like Heme/Steroid binding domain	IPR001199	IPR036400	Domain|Homologous_superfamily	Cytochrome b5-like heme/steroid binding domain|Cytochrome b5-like heme/steroid binding domain superfamily	WP4352	Ciliary landscape	R-HSA-8980692	R-HSA-9013404	R-HSA-9013405	R-HSA-9013408	R-HSA-9013423	RHOA GTPase cycle|RAC2 GTPase cycle|RHOD GTPase cycle|RHOG GTPase cycle|RAC3 GTPase cycle	20.42138	20.38626	20.64374	20.45751	20.46637
238	O15194	CTDSPL	CTD small phosphatase-like protein	Homo sapiens	31.12862	1.56E-07	56.953533	9	8	CTD small phosphatase-like protein	10217	CTDSPL	GO:2000134	GO:0001933	GO:0070062	GO:0005634	GO:0046872	GO:0017018	GO:0004721	GO:0008420	negative regulation of G1/S transition of mitotic cell cycle|negative regulation of protein phosphorylation|extracellular exosome|nucleus|metal ion binding|myosin phosphatase activity|phosphoprotein phosphatase activity|RNA polymerase II CTD heptapeptide repeat phosphatase activity	NA	NA	NA	KOG1605	K	phosphoprotein phosphatase activity	Transcription	PF03031	NIF	NLI interacting factor-like phosphatase	IPR011948	IPR004274	IPR036412	IPR023214	IPR040078	Domain|Domain|Homologous_superfamily|Homologous_superfamily|Family	Dullard phosphatase domain	eukaryotic|FCP1 homology domain|HAD-like superfamily|HAD superfamily|CTD small RNA polymerase II polypeptide A phosphatase-like	NA	NA	NA	NA	17.62364	17.96207	17.70665	17.7935	17.86974	17.80153
239	O15204	ADAMDEC1	ADAM DEC1	Homo sapiens	52.77542	4.61E-06	55.201115	15	15	ADAM DEC1	27299	ADAMDEC1	GO:0006955	GO:0007162	GO:0006508	GO:0062023	GO:0005576	GO:0004222	GO:0008270	immune response|negative regulation of cell adhesion|proteolysis|collagen-containing extracellular matrix|extracellular region|metalloendopeptidase activity|zinc ion binding	NA	NA	NA	KOG3607	L	metalloendopeptidase activity	Replication	recombination and repair	PF01562	PF01421	Pep_M12B_propep|Reprolysin	Reprolysin family propeptide|Reprolysin (M12B) family zinc metalloprotease	IPR001762	IPR036436	IPR024079	IPR001590	IPR002870	IPR034027	Domain|Homologous_superfamily|Homologous_superfamily|Domain|Domain|Domain	Disintegrin domain|Disintegrin domain superfamily|Metallopeptidase	catalytic domain superfamily|Peptidase M12B	ADAM/reprolysin|Peptidase M12B	propeptide|Reprolysin domain	adamalysin-type	NA	NA	NA	NA	18.22739
240	O15212	PFDN6	Prefoldin subunit 6	Homo sapiens	14.58266	2.09E-05	53.48355	10	10	Prefoldin subunit 6	10471	PFDN6	GO:0051131	GO:1905907	GO:0006457	GO:0050821	GO:0101031	GO:0005737	GO:0016272	GO:1990062	GO:0001540	GO:0051087	GO:0051082	chaperone-mediated protein complex assembly|negative regulation of amyloid fibril formation|protein folding|protein stabilization|chaperone complex|cytoplasm|prefoldin complex|RPAP3/R2TP/prefoldin-like complex|amyloid-beta binding|chaperone binding|unfolded protein binding	NA	NA	NA	KOG3478	O	chaperone-mediated protein complex assembly	Posttranslational modification	protein turnover	chaperones	PF01920	Prefoldin_2	Prefoldin subunit	IPR002777	IPR009053	Family|Homologous_superfamily	Prefoldin beta-like|Prefoldin	WP4918	Cellular proteostasis	R-HSA-389957	Prefoldin mediated transfer of substrate to CCT/TriC	17.92288	18.40414	17.50238	18.62182	17.60161
241	O15228	GNPAT	Dihydroxyacetone phosphate acyltransferase	Homo sapiens	77.18792	2.12E-05	53.440502	21	21	Dihydroxyacetone phosphate acyltransferase	8443	GNPAT	GO:0021587	GO:0008611	GO:0006631	GO:0061024	GO:0030913	GO:0006654	GO:0008654	GO:0070542	GO:0007584	GO:0042594	GO:0009410	GO:0007416	GO:0005829	GO:0016020	GO:0031966	GO:0005782	GO:0005778	GO:0005777	GO:0016287	cerebellum morphogenesis|ether lipid biosynthetic process|fatty acid metabolic process|membrane organization|paranodal junction assembly|phosphatidic acid biosynthetic process|phospholipid biosynthetic process|response to fatty acid|response to nutrient|response to starvation|response to xenobiotic stimulus|synapse assembly|cytosol|membrane|mitochondrial membrane|peroxisomal matrix|peroxisomal me…	hsa00564	hsa04146	Glycerophospholipid metabolism|Peroxisome	K00649	KOG3730	I	glycerone-phosphate O-acyltransferase activity	Lipid transport and metabolism	PF01553	PF19277	Acyltransferase|GPAT_C	Acyltransferase|Glycerol-3-phosphate acyltransferase C-terminal region	IPR028353	IPR022284	IPR045520	IPR041728	IPR002123
242	O15230	LAMA5	Laminin subunit alpha-5	Homo sapiens	399.73721	6.70E-05	50.305614	14	13	Laminin subunit alpha-5	3911	LAMA5	GO:0009887	GO:0007411	GO:0060445	GO:0001658	GO:0016477	GO:0098609	GO:0060271	GO:0001942	GO:0007229	GO:0030324	GO:0001738	GO:0016331	GO:0007517	GO:0042475	GO:0099173	GO:0072659	GO:0030155	GO:0030334	GO:0045995	GO:0050678	GO:0034446	GO:0009888	GO:0036484	GO:0005604	GO:0062023	GO:0070062	GO:0098965	GO:0005576	GO:0005615	GO:0098978	GO:0043259	GO:0043260	GO:0005610	GO:0031594	GO:0005634	GO:0043083	GO:0005201
243	O15231	ZNF185	Zinc finger protein 185	Homo sapiens	73.52545	2.40E-07	56.77697	30	30	Zinc finger protein 185	7739	ZNF185	GO:0015629	GO:0005737	GO:0005925	GO:0051015	GO:0008270	actin cytoskeleton|cytoplasm|focal adhesion|actin filament binding|zinc ion binding	NA	NA	NA	KOG1704	F	zinc ion binding	Nucleotide transport and metabolism	NA	NA	NA	IPR001781	Domain	Zinc finger	LIM-type	NA	NA	NA	NA	17.47496	17.45289	16.20478	17.2953	17.09311	17.44666	17.58765	17.36232	17.10067	17.86613	16.23602	17.16492	17.86924
244	O15239	NDUFA1	NADH dehydrogenase [ubiquinone] 1 alpha subcomplex subunit 1	Homo sapiens	8.07238	3.56E-08	57.498318	4	4	NADH dehydrogenase [ubiquinone] 1 alpha subcomplex subunit 1	4694	NDUFA1	GO:0009060	GO:0006120	GO:0032981	GO:0042776	GO:0005743	GO:0031966	GO:0005747	GO:0005739	GO:0008137	aerobic respiration|mitochondrial electron transport	NADH to ubiquinone|mitochondrial respiratory chain complex I assembly|proton motive force-driven mitochondrial ATP synthesis|mitochondrial inner membrane|mitochondrial membrane|mitochondrial respiratory chain complex I|mitochondrion|NADH dehydrogenase (ubiquinone) activity	hsa00190	hsa04723	hsa04714	hsa05208	hsa05010	hsa05012	hsa05014	hsa05016	hsa05020	hsa05022	hsa05415	hsa04932	Oxidative phosphorylation|Retrograde endocannabinoid signaling|Thermogenesis|Chemical carcinogenesis - reactive oxygen species|Alzheimer disease|Parkinson disease|Amyotrophic lateral sclerosis|Huntington disease|Prion disease|Pathways of neurodegeneration - multiple diseases|Diabetic cardiomyopathy|Non-alcoholic fatty liver disease	K03945	ENOG502S3S5	S	mitochondrial respiratory chain complex I assembly	Function unknown	PF15879	MWFE	NADH-ubiquinone oxidoreductase MWFE subunit	IPR017384	Family	NADH dehydrogenase [ubiquinone] (complex I)	alpha subcomplex subunit 1	WP111
245	O15254	ACOX3	Peroxisomal acyl-coenzyme A oxidase 3	Homo sapiens	77.62908	0.000249994	47.497	4	4	Peroxisomal acyl-coenzyme A oxidase 3	8310	ACOX3	GO:0033540	GO:0055088	GO:0005829	GO:0016020	GO:0005782	GO:0005777	GO:0003997	GO:0071949	GO:0005504	GO:0050660	GO:0016402	fatty acid beta-oxidation using acyl-CoA oxidase|lipid homeostasis|cytosol|membrane|peroxisomal matrix|peroxisome|acyl-CoA oxidase activity|FAD binding|fatty acid binding|flavin adenine dinucleotide binding|pristanoyl-CoA oxidase activity	hsa00640	hsa00071	hsa00592	hsa01040	hsa00410	hsa04024	hsa04146	hsa03320	hsa04936	Propanoate metabolism|Fatty acid degradation|alpha-Linolenic acid metabolism|Biosynthesis of unsaturated fatty acids|beta-Alanine metabolism|cAMP signaling pathway|Peroxisome|PPAR signaling pathway|Alcoholic liver disease	K00232	KOG0135	I	acyl-CoA oxidase activity	Lipid transport and metabolism	PF01756	PF02770	ACOX|Acyl-CoA_dh_M	Acyl-CoA oxidase|Acyl-CoA dehydrogenase	middle domain	IPR034171	IPR006091	IPR046373	IPR012258	IPR002655
246	O15258	RER1	Protein RER1	Homo sapiens	22.95796	4.74E-06	55.179832	5	5	Protein RER1	11079	RER1	GO:1903078	GO:0006621	GO:0006890	GO:0071340	GO:0009986	GO:0005783	GO:0005793	GO:0005794	GO:0000139	GO:0005886	GO:0033130	positive regulation of protein localization to plasma membrane|protein retention in ER lumen|retrograde vesicle-mediated transport	Golgi to endoplasmic reticulum|skeletal muscle acetylcholine-gated channel clustering|cell surface|endoplasmic reticulum|endoplasmic reticulum-Golgi intermediate compartment|Golgi apparatus|Golgi membrane|plasma membrane|acetylcholine receptor binding	NA	NA	NA	KOG1688	U	retrograde vesicle-mediated transport	Golgi to ER	Intracellular trafficking	secretion	and vesicular transport	PF03248	Rer1	Rer1 family	IPR004932	Family	Retrieval of early ER protein Rer1	NA	NA	NA	NA	17.18878	17.12887	18.33042	18.79068
247	O15260	SURF4	Surfeit locus protein 4	Homo sapiens	30.394	1.09E-05	54.445698	6	6	Surfeit locus protein 4	6836	SURF4	GO:0007030	GO:0055088	GO:0042953	GO:0010638	GO:0032368	GO:0035577	GO:0005829	GO:0005783	GO:0005789	GO:0005793	GO:0033116	GO:0005794	GO:0000139	GO:0031965	GO:0005886	GO:0030133	GO:0038024	Golgi organization|lipid homeostasis|lipoprotein transport|positive regulation of organelle organization|regulation of lipid transport|azurophil granule membrane|cytosol|endoplasmic reticulum|endoplasmic reticulum membrane|endoplasmic reticulum-Golgi intermediate compartment|endoplasmic reticulum-Golgi intermediate compartment membrane|Golgi apparatus|Golgi membrane|nuclear membrane|plasma membra…	NA	NA	NA	KOG3998	M	COPII adaptor activity	Cell wall/membrane/envelope biogenesis	PF02077	SURF4	SURF4 family	IPR045214	IPR002995	Family|Family	Surfeit locus 1/4|Surfeit locus 4	NA	NA	R-HSA-6798695	R-HSA-6811434	Neutrophil degranulation|COPI-dependent Golgi-to-ER retrograde traffic
248	O15269	SPTLC1	Serine palmitoyltransferase 1	Homo sapiens	52.74395	2.71E-06	55.5603	14	14	Serine palmitoyltransferase 1	10558	SPTLC1	GO:0046513	GO:1904504	GO:1904649	GO:0046511	GO:0030148	GO:0006665	GO:0006686	GO:0046512	GO:0005783	GO:0005789	GO:0017059	GO:0035339	GO:0030170	GO:0004758	ceramide biosynthetic process|positive regulation of lipophagy|regulation of fat cell apoptotic process|sphinganine biosynthetic process|sphingolipid biosynthetic process|sphingolipid metabolic process|sphingomyelin biosynthetic process|sphingosine biosynthetic process|endoplasmic reticulum|endoplasmic reticulum membrane|serine C-palmitoyltransferase complex|SPOTS complex|pyridoxal phosphate bind…	hsa00600	hsa04071	Sphingolipid metabolism|Sphingolipid signaling pathway	K00654	KOG1358	H	Serine palmitoyltransferase	Coenzyme transport and metabolism	PF00155	Aminotran_1_2	Aminotransferase class I and II	IPR004839	IPR015424	IPR015421	IPR015422	Domain|Homologous_superfamily|Homologous_superfamily|Homologous_superfamily	Aminotransferase	class I/classII|Pyridoxal phosphate-dependent transferase|Pyridoxal phosphate-dependent transferase	major domain|Pyridoxal phosphate-dependent transferase	small domain	WP1422	WP4577
249	O15270	SPTLC2	Serine palmitoyltransferase 2	Homo sapiens	62.92427	3.40E-05	51.773018	5	5	Serine palmitoyltransferase 2	9517	SPTLC2	GO:0060612	GO:0046513	GO:1904504	GO:0046511	GO:0030148	GO:0006686	GO:0046512	GO:0005789	GO:0017059	GO:0030170	GO:0004758	adipose tissue development|ceramide biosynthetic process|positive regulation of lipophagy|sphinganine biosynthetic process|sphingolipid biosynthetic process|sphingomyelin biosynthetic process|sphingosine biosynthetic process|endoplasmic reticulum membrane|serine C-palmitoyltransferase complex|pyridoxal phosphate binding|serine C-palmitoyltransferase activity	hsa00600	hsa04071	Sphingolipid metabolism|Sphingolipid signaling pathway	K00654	KOG1357	H	serine C-palmitoyltransferase activity	Coenzyme transport and metabolism	PF00155	Aminotran_1_2	Aminotransferase class I and II	IPR001917	IPR004839	IPR015424	IPR015421	IPR015422	Binding_site|Domain|Homologous_superfamily|Homologous_superfamily|Homologous_superfamily	Aminotransferase	class-II	pyridoxal-phosphate binding site|Aminotransferase	class I/classII|Pyridoxal phosphate-dependent transferase|Pyridoxal phosphate-dependent transferase	major domain|Pyridoxal phosphate-dependent transferase	small domain	WP1422	WP4725
250	O15294	OGT	UDP-N-acetylglucosamine--peptide N-acetylglucosaminyltransferase 110 kDa subunit	Homo sapiens	116.9246	0.000142198	48.883583	14	14	UDP-N-acetylglucosamine--peptide N-acetylglucosaminyltransferase 110 kDa subunit	8473	OGT	GO:0006915	GO:0006325	GO:0032922	GO:0030097	GO:0043984	GO:0043981	GO:0043982	GO:0000423	GO:0030336	GO:0032435	GO:0031397	GO:1902455	GO:0000122	GO:0030512	GO:0048015	GO:0120162	GO:0045893	GO:0061087	GO:0051571	GO:0045862	GO:1902459	GO:0045944	GO:0006493	GO:0016485	GO:1900095	GO:0006111	GO:0006110	GO:0046626	GO:0060544	GO:0098696	GO:0035020	GO:0051963	GO:0006357	GO:0032868	GO:0007584	GO:0007165	GO:0042995
251	O15305	PMM2	Phosphomannomutase 2	Homo sapiens	28.08214	1.75E-06	55.816563	13	11	Phosphomannomutase 2	5373	PMM2	GO:0009298	GO:0006013	GO:0006486	GO:0006487	GO:0005829	GO:0043025	GO:0005654	GO:0046872	GO:0004615	GDP-mannose biosynthetic process|mannose metabolic process|protein glycosylation|protein N-linked glycosylation|cytosol|neuronal cell body|nucleoplasm|metal ion binding|phosphomannomutase activity	hsa00051	hsa00520	Fructose and mannose metabolism|Amino sugar and nucleotide sugar metabolism	K17497	KOG3189	T	phosphomannomutase activity	Signal transduction mechanisms	PF03332	PMM	Eukaryotic phosphomannomutase	IPR036412	IPR006379	IPR023214	IPR005002	IPR043169	Homologous_superfamily|Family|Homologous_superfamily|Family|Homologous_superfamily	HAD-like superfamily|HAD-superfamily hydrolase	subfamily IIB|HAD superfamily|Phosphomannomutase|Phosphomannomutase	cap domain	WP4521	WP4758	Glycosylation and related congenital defects|Nephrotic syndrome	R-HSA-4043911	R-HSA-446205	Defective PMM2 causes PMM2-CDG|Synthesis of GDP-mannose	18.3888
252	O15327	INPP4B	Inositol polyphosphate 4-phosphatase type II	Homo sapiens	104.73798	7.64E-11	59.25273	26	26	Inositol polyphosphate 4-phosphatase type II	8821	INPP4B	GO:0046855	GO:0043647	GO:0006661	GO:0046856	GO:0007165	GO:0005737	GO:0005829	GO:0017161	GO:0052828	GO:0016316	GO:0034597	inositol phosphate dephosphorylation|inositol phosphate metabolic process|phosphatidylinositol biosynthetic process|phosphatidylinositol dephosphorylation|signal transduction|cytoplasm|cytosol|inositol-1	3	4-trisphosphate 4-phosphatase activity|inositol-3	4-bisphosphate 4-phosphatase activity|phosphatidylinositol-3	4-bisphosphate 4-phosphatase activity|phosphatidylinositol-4	5-bisphosphate 4-phosphatase activity	hsa00562	hsa04070	Inositol phosphate metabolism|Phosphatidylinositol signaling system	K01109	KOG4428	O	phosphatidylinositol-3	4-bisphosphate 4-phosphatase activity	Posttranslational modification	protein turnover	chaperones	NA	NA	NA	IPR000008	IPR035892	IPR039034	Domain|Homologous_superfamily|Family	C2 domain|C2 domain superfamily|Inositol 3	4-bisphosphate 4-phosphatase
253	O15335	CHAD	Chondroadherin	Homo sapiens	40.47582	4.07E-07	56.54935	19	19	Chondroadherin	1101	CHAD	GO:0060348	GO:1900155	GO:0031012	GO:0005615	bone development|negative regulation of bone trabecula formation|extracellular matrix|extracellular space	hsa04151	hsa04512	hsa04510	hsa05165	PI3K-Akt signaling pathway|ECM-receptor interaction|Focal adhesion|Human papillomavirus infection	K06248	KOG0619	U	regulation of response to stimulus	Intracellular trafficking	secretion	and vesicular transport	PF00560	PF13855	PF01462	LRR_1|LRR_8|LRRNT	Leucine Rich Repeat|Leucine rich repeat|Leucine rich repeat N-terminal domain	IPR000483	IPR001611	IPR003591	IPR032675	IPR000372	Domain|Repeat|Repeat|Homologous_superfamily|Domain	Cysteine-rich flanking region	C-terminal|Leucine-rich repeat|Leucine-rich repeat	typical subtype|Leucine-rich repeat domain superfamily|Leucine-rich repeat N-terminal domain	WP306	WP3932	WP4172	Focal adhesion|Focal adhesion: PI3K-Akt-mTOR-signaling pathway|PI3K-Akt signaling pathway	NA	NA
254	O15347	HMGB3	High mobility group protein B3	Homo sapiens	22.97996	3.70E-05	51.526543	6	6	High mobility group protein B3	3149	HMGB3	GO:0032392	GO:0006310	GO:0045087	GO:0006357	GO:0005694	GO:0005737	GO:0005634	GO:0008301	GO:0003690	GO:0000400	GO:0003723	DNA geometric change|DNA recombination|innate immune response|regulation of transcription by RNA polymerase II|chromosome|cytoplasm|nucleus|DNA binding	bending|double-stranded DNA binding|four-way junction DNA binding|RNA binding	NA	NA	NA	KOG0381	B	DNA binding	Chromatin structure and dynamics	PF00505	PF09011	HMG_box|HMG_box_2	HMG (high mobility group) box|HMG-box domain	IPR009071	IPR036910	IPR017967	Domain|Homologous_superfamily|Conserved_site	High mobility group box domain|High mobility group box domain superfamily|HMG box A DNA-binding domain	conserved site	NA	NA	NA	NA	17.44191	19.78545	20.71412
255	O15354	GPR37	Prosaposin receptor GPR37	Homo sapiens	67.11382	0.000200076	48.10049	6	6	Prosaposin receptor GPR37	2861	GPR37	GO:0007193	GO:0016358	GO:0042416	GO:0007186	GO:0031987	GO:1903206	GO:0007218	GO:0045964	GO:0043410	GO:0009986	GO:0005737	GO:0005783	GO:0005789	GO:0005886	GO:0043235	GO:0045202	GO:0000151	GO:0008528	GO:0004930	GO:0031072	GO:0030544	GO:0042923	GO:0008188	GO:0030165	GO:0042277	GO:0036505	GO:0031625	adenylate cyclase-inhibiting G protein-coupled receptor signaling pathway|dendrite development|dopamine biosynthetic process|G protein-coupled receptor signaling pathway|locomotion involved in locomotory behavior|negative regulation of hydrogen peroxide-induced cell death|neuropeptide signaling pathway|positive regulation of dopamine metabolic process|positive regulation of MAPK cascade|cell surf…	hsa05012	hsa05022	Parkinson disease|Pathways of neurodegeneration - multiple diseases	K04243	KOG3656	O	G-protein coupled receptor activity	Posttranslational modification	protein turnover
256	O15357	INPPL1	Phosphatidylinositol 3	4	5-trisphosphate 5-phosphatase 2	Homo sapiens	138.59886	6.94E-09	58.025944	45	43	Phosphatidylinositol 3	4	5-trisphosphate 5-phosphatase 2	3636	INPPL1	GO:0007015	GO:0007155	GO:0001958	GO:0006897	GO:0000132	GO:0006006	GO:0002376	GO:0008285	GO:0010629	GO:0043569	GO:0006661	GO:0046856	GO:0009791	GO:0110053	GO:0050776	GO:0032880	GO:0009966	GO:0032868	GO:0097178	GO:0009925	GO:0005829	GO:0030175	GO:0005794	GO:0030027	GO:0016607	GO:0005634	GO:0000922	GO:0003779	GO:0004445	GO:0034485	GO:0042169	GO:0017124	actin filament organization|cell adhesion|endochondral ossification|endocytosis|establishment of mitotic spindle orientation|glucose metabolic process|immune system process|negative regulation of cell population proliferation|negative regulation of gene expression|negative regulation of insulin-like growth factor receptor signaling pathway|phosphatidylinositol biosynthetic process|phosphatidylino…
257	O15371	EIF3D	Eukaryotic translation initiation factor 3 subunit D	Homo sapiens	63.97277	2.89E-09	58.288136	26	26	Eukaryotic translation initiation factor 3 subunit D	8664	EIF3D	GO:0002191	GO:0001732	GO:0075522	GO:1902416	GO:0045727	GO:0006413	GO:0075525	GO:0005829	GO:0016282	GO:0033290	GO:0005852	GO:0071541	GO:0016020	GO:0045202	GO:0098808	GO:0003723	GO:0003743	cap-dependent translational initiation|formation of cytoplasmic translation initiation complex|IRES-dependent viral translational initiation|positive regulation of mRNA binding|positive regulation of translation|translational initiation|viral translational termination-reinitiation|cytosol|eukaryotic 43S preinitiation complex|eukaryotic 48S preinitiation complex|eukaryotic translation initiation f…	eIF3m|membrane|synapse|mRNA cap binding|RNA binding|translation initiation factor activity	NA	NA	NA	KOG2479	J	translation initiation factor activity	Translation	ribosomal structure and biogenesis	PF05091	eIF-3_zeta	Eukaryotic translation initiation factor 3 subunit 7 (eIF-3)	IPR007783	Family	Eukaryotic translation initiation factor 3 subunit D	WP107	WP3888	WP5027	Translation factors|VEGFA-VEGFR2 signaling|nsp1 from SARS-CoV-2 inhibits translation initiation in the host cell
258	O15372	EIF3H	Eukaryotic translation initiation factor 3 subunit H	Homo sapiens	39.93031	2.79E-06	55.54426	22	22	Eukaryotic translation initiation factor 3 subunit H	8667	EIF3H	GO:0001732	GO:0032435	GO:0006446	GO:0006413	GO:0005829	GO:0016282	GO:0033290	GO:0005852	GO:0071541	GO:0070062	GO:0016020	GO:0042788	GO:0140492	GO:0008237	GO:0003723	GO:0003743	formation of cytoplasmic translation initiation complex|negative regulation of proteasomal ubiquitin-dependent protein catabolic process|regulation of translational initiation|translational initiation|cytosol|eukaryotic 43S preinitiation complex|eukaryotic 48S preinitiation complex|eukaryotic translation initiation factor 3 complex|eukaryotic translation initiation factor 3 complex	eIF3m|extracellular exosome|membrane|polysomal ribosome|metal-dependent deubiquitinase activity|metallopeptidase activity|RNA binding|translation initiation factor activity	hsa05162	Measles	K03247	KOG1560	J	translation initiation factor activity	Translation	ribosomal structure and biogenesis	PF19445	PF01398	eIF3h_C|JAB	C-terminal region of eIF3h|JAB1/Mov34/MPN/PAD-1 ubiquitin protease	IPR027524	IPR045810	IPR000555	IPR037518	Family|Domain|Domain|Domain	Eukaryotic translation initiation factor 3 subunit H|eIF3h	C-terminal|JAB1/MPN/MOV34 metalloenzyme domain|MPN domain
259	O15382	BCAT2	Branched-chain-amino-acid aminotransferase	mitochondrial	Homo sapiens	44.28773	1.86E-05	53.703026	12	12	Branched-chain-amino-acid aminotransferase	mitochondrial	587	BCAT2	GO:0009082	GO:1990830	GO:0006550	GO:0009098	GO:0006629	GO:0010817	GO:0009099	GO:0005759	GO:0005739	GO:0005654	GO:0004084	GO:0052656	GO:0052654	GO:0050048	GO:0052655	branched-chain amino acid biosynthetic process|cellular response to leukemia inhibitory factor|isoleucine catabolic process|leucine biosynthetic process|lipid metabolic process|regulation of hormone levels|valine biosynthetic process|mitochondrial matrix|mitochondrion|nucleoplasm|branched-chain-amino-acid transaminase activity|L-isoleucine transaminase activity|L-leucine transaminase activity|L-l…	hsa00270	hsa00280	hsa00290	hsa00770	Cysteine and methionine metabolism|Valine	leucine and isoleucine degradation|Valine	leucine and isoleucine biosynthesis|Pantothenate and CoA biosynthesis	K00826	KOG0975	E	branched-chain-amino-acid transaminase activity	Amino acid transport and metabolism	PF01063	Aminotran_4	Amino-transferase class IV	IPR001544	IPR018300	IPR036038	IPR005786
260	O15400	STX7	Syntaxin-7	Homo sapiens	29.81553	3.14E-06	55.46857	13	13	Syntaxin-7	8417	STX7	GO:0006886	GO:0070925	GO:0051640	GO:1902685	GO:0001916	GO:1903076	GO:0048278	GO:0006906	GO:0042582	GO:0005769	GO:0031901	GO:0030139	GO:0012505	GO:0005768	GO:0070062	GO:0001772	GO:0005770	GO:0005765	GO:0005764	GO:0016020	GO:0048471	GO:0005886	GO:0055037	GO:0031201	GO:0008021	GO:0070820	GO:0031982	GO:0019869	GO:0005484	GO:0000149	GO:0019905	intracellular protein transport|organelle assembly|organelle localization|positive regulation of receptor localization to synapse|positive regulation of T cell mediated cytotoxicity|regulation of protein localization to plasma membrane|vesicle docking|vesicle fusion|azurophil granule|early endosome|early endosome membrane|endocytic vesicle|endomembrane system|endosome|extracellular exosome|immuno…	hsa04130	hsa04145	SNARE interactions in vesicular transport|Phagosome	K08488	KOG0811
261	O15427	SLC16A3	Monocarboxylate transporter 4	Homo sapiens	49.46938	2.29E-09	58.352184	9	9	Monocarboxylate transporter 4	9123	SLC16A3	GO:0035873	GO:0015718	GO:0035879	GO:0030163	GO:1901475	GO:0016324	GO:0016323	GO:0016328	GO:0016020	GO:0031965	GO:0098688	GO:0005886	GO:0098839	GO:0045202	GO:0015650	GO:0008028	GO:0050833	GO:0003723	lactate transmembrane transport|monocarboxylic acid transport|plasma membrane lactate transport|protein catabolic process|pyruvate transmembrane transport|apical plasma membrane|basolateral plasma membrane|lateral plasma membrane|membrane|nuclear membrane|parallel fiber to Purkinje cell synapse|plasma membrane|postsynaptic density membrane|synapse|lactate:proton symporter activity|monocarboxylic …	hsa05230	Central carbon metabolism in cancer	K08180	KOG2504	IQ	monocarboxylate transporter	Lipid transport and metabolism|Secondary metabolites biosynthesis	transport and catabolism	PF07690	MFS_1	Major Facilitator Superfamily	IPR004743	IPR011701	IPR020846	IPR036259	Family|Family|Domain|Homologous_superfamily	Monocarboxylate transporter|Major facilitator superfamily|Major facilitator superfamily domain|MFS transporter superfamily	WP4290
262	O15438	ABCC3	ATP-binding cassette sub-family C member 3	Homo sapiens	169.34287	1.40E-06	55.941765	18	16	ATP-binding cassette sub-family C member 3	8714	ABCC3	GO:0015721	GO:0071716	GO:0055085	GO:0150104	GO:0006805	GO:0006855	GO:0042908	GO:0016323	GO:0016020	GO:0005886	GO:0015432	GO:0015431	GO:0140359	GO:0008559	GO:0005524	GO:0043225	GO:0042626	GO:0015164	GO:0071714	GO:0042910	bile acid and bile salt transport|leukotriene transport|transmembrane transport|transport across blood-brain barrier|xenobiotic metabolic process|xenobiotic transmembrane transport|xenobiotic transport|basolateral plasma membrane|membrane|plasma membrane|ABC-type bile acid transporter activity|ABC-type glutathione S-conjugate transporter activity|ABC-type transporter activity|ABC-type xenobiotic …	hsa02010	hsa04976	hsa01523	ABC transporters|Bile secretion|Antifolate resistance	K05667	KOG0054	V	ATPase activity	coupled to transmembrane movement of substances	Defense mechanisms	PF00664	PF00005	ABC_membrane|ABC_tran	ABC transporter transmembrane region|ABC transporter	IPR003593	IPR011527
263	O15439	ABCC4	ATP-binding cassette sub-family C member 4	Homo sapiens	149.52676	1.33E-08	57.8238	54	52	ATP-binding cassette sub-family C member 4	10257	ABCC4	GO:0015721	GO:0070730	GO:0060271	GO:0140115	GO:0071716	GO:0002576	GO:0032310	GO:0015732	GO:0055085	GO:0150104	GO:0015747	GO:0006805	GO:0006855	GO:0016324	GO:0016323	GO:0098591	GO:0005794	GO:0016020	GO:0005730	GO:0005886	GO:0031088	GO:0016404	GO:0015432	GO:0015431	GO:0140359	GO:0008559	GO:0005524	GO:0043225	GO:0042626	GO:0015562	GO:0034634	GO:0001409	GO:0015132	GO:0015216	GO:0015143	GO:0042910	bile acid and bile salt transport|cAMP transport|cilium assembly|export across plasma membrane|leukotriene transport|platelet degranulation|prostaglandin secretion|prostaglandin transport|transmembrane transport|transport across blood-brain barrier|urate transport|xenobiotic metabolic process|xenobiotic transmembrane transport|apical plasma membrane|basolateral plasma membrane|external side of ap…
264	O15498	YKT6	Synaptobrevin homolog YKT6	Homo sapiens	22.41758	1.92E-07	56.86801	14	14	Synaptobrevin homolog YKT6	10652	YKT6	GO:0006888	GO:0015031	GO:0042147	GO:0006904	GO:0006903	GO:0097440	GO:0097441	GO:0005737	GO:0030659	GO:0005829	GO:0005783	GO:0033116	GO:0005768	GO:0005794	GO:0000139	GO:0005739	GO:0043025	GO:0005886	GO:0031201	GO:0030133	GO:0045296	GO:0019706	GO:0005484	endoplasmic reticulum to Golgi vesicle-mediated transport|protein transport|retrograde transport	endosome to Golgi|vesicle docking involved in exocytosis|vesicle targeting|apical dendrite|basal dendrite|cytoplasm|cytoplasmic vesicle membrane|cytosol|endoplasmic reticulum|endoplasmic reticulum-Golgi intermediate compartment membrane|endosome|Golgi apparatus|Golgi membrane|mitochondrion|neuronal cell body|plasma membrane|SNARE complex|transport vesicle|cadherin binding|protein-cysteine S-palmi…	hsa04130	SNARE interactions in vesicular transport	K08516	KOG0861	U	SNAP receptor activity	Intracellular trafficking	secretion	and vesicular transport	PF13774	PF00957	Longin|Synaptobrevin
265	O15511	ARPC5	Actin-related protein 2/3 complex subunit 5	Homo sapiens	16.32042	8.92E-07	56.17954	9	9	Actin-related protein 2/3 complex subunit 5	10092	ARPC5	GO:0030036	GO:0034314	GO:0016477	GO:0030833	GO:0015629	GO:0005885	GO:0005737	GO:0005829	GO:0070062	GO:0005576	GO:1904813	GO:0005925	GO:0030027	GO:0005634	GO:0034774	GO:0035861	GO:0003779	GO:0005200	actin cytoskeleton organization|Arp2/3 complex-mediated actin nucleation|cell migration|regulation of actin filament polymerization|actin cytoskeleton|Arp2/3 protein complex|cytoplasm|cytosol|extracellular exosome|extracellular region|ficolin-1-rich granule lumen|focal adhesion|lamellipodium|nucleus|secretory granule lumen|site of double-strand break|actin binding|structural constituent of cytosk…	hsa04144	hsa04530	hsa04810	hsa04666	hsa05130	hsa05132	hsa05131	hsa05135	hsa05100	Endocytosis|Tight junction|Regulation of actin cytoskeleton|Fc gamma R-mediated phagocytosis|Pathogenic Escherichia coli infection|Salmonella infection|Shigellosis|Yersinia infection|Bacterial invasion of epithelial cells	K05754	KOG3380	O	Arp2/3 complex-mediated actin nucleation	Posttranslational modification	protein turnover	chaperones	PF04699
266	O15523	DDX3Y	ATP-dependent RNA helicase DDX3Y	Homo sapiens	73.15362	1.37E-05	54.17605	12	12	ATP-dependent RNA helicase DDX3Y	8653	DDX3Y	GO:0030154	GO:0007276	GO:0005829	GO:0016020	GO:0005654	GO:0005634	GO:0043186	GO:0005524	GO:0016887	GO:0003677	GO:0003723	GO:0003724	cell differentiation|gamete generation|cytosol|membrane|nucleoplasm|nucleus|P granule|ATP binding|ATP hydrolysis activity|DNA binding|RNA binding|RNA helicase activity	NA	NA	NA	NA	NA	NA	NA	PF00270	PF00271	DEAD|Helicase_C	DEAD/DEAH box helicase|Helicase conserved C-terminal domain	IPR011545	IPR014001	IPR001650	IPR027417	IPR000629	IPR014014	Domain|Domain|Domain|Homologous_superfamily|Conserved_site|Domain	DEAD/DEAH box helicase domain|Helicase superfamily 1/2	ATP-binding domain|Helicase	C-terminal|P-loop containing nucleoside triphosphate hydrolase|ATP-dependent RNA helicase DEAD-box	conserved site|RNA helicase	DEAD-box type	Q motif
267	O15530	PDPK1	3-phosphoinositide-dependent protein kinase 1	Homo sapiens	63.15185	2.84E-06	55.531548	10	3	3-phosphoinositide-dependent protein kinase 1	5170	PDPK1	GO:0030036	GO:0032148	GO:0019722	GO:0016477	GO:0071364	GO:0032869	GO:0007173	GO:0097191	GO:0006972	GO:0008286	GO:0048009	GO:0035556	GO:0010667	GO:2000352	GO:0006469	GO:0034122	GO:0030512	GO:0018105	GO:0018107	GO:0045766	GO:0043536	GO:0010518	GO:1903078	GO:0051281	GO:1903672	GO:1905564	GO:0046777	GO:0006468	GO:0043122	GO:0043304	GO:0003323	GO:0042995	GO:0005737	GO:0031410	GO:0005829	GO:0005925	GO:0005634
268	O15533	TAPBP	Tapasin	Homo sapiens	47.57068	4.68E-09	58.144066	8	8	Tapasin	6892	TAPBP	GO:0019885	GO:0006955	GO:0002397	GO:0002398	GO:0002502	GO:0050823	GO:0065003	GO:0010468	GO:0050776	GO:0061635	GO:0006890	GO:0005783	GO:0005789	GO:0033116	GO:0000139	GO:0016020	GO:0042824	GO:0030670	GO:0061779	GO:0015433	GO:0003823	GO:0042288	GO:0042605	GO:0062061	GO:0046978	GO:0046979	GO:0051082	antigen processing and presentation of endogenous peptide antigen via MHC class I|immune response|MHC class I protein complex assembly|MHC class Ib protein complex assembly|peptide antigen assembly with MHC class I protein complex|peptide antigen stabilization|protein-containing complex assembly|regulation of gene expression|regulation of immune response|regulation of protein complex stability|re…	Golgi to endoplasmic reticulum|endoplasmic reticulum|endoplasmic reticulum membrane|endoplasmic reticulum-Golgi intermediate compartment membrane|Golgi membrane|membrane|MHC class I peptide loading complex|phagocytic vesicle membrane|Tapasin-ERp57 complex|ABC-type peptide antigen transporter activity|antigen binding|MHC class I protein binding|peptide antigen binding|TAP complex binding|TAP1 bind…	hsa04612	hsa05170	hsa05168	hsa05163	hsa05169	Antigen processing and presentation|Human immunodeficiency virus 1 infection|Herpes simplex virus 1 infection|Human cytomegalovirus infection|Epstein-Barr virus infection	K08058	ENOG502QR0A
269	O15551	CLDN3	Claudin-3	Homo sapiens	23.31852	3.73E-07	56.586075	5	5	Claudin-3	1365	CLDN3	GO:0031532	GO:0070830	GO:0016338	GO:0007155	GO:0034331	GO:0003382	GO:0014045	GO:0035633	GO:0030336	GO:0008285	GO:0010629	GO:0061045	GO:1903348	GO:1901890	GO:0030335	GO:0010628	GO:1905050	GO:0001934	GO:0090303	GO:0022604	GO:0090559	GO:0150111	GO:0045471	GO:0140459	GO:0001666	GO:0043296	GO:0016327	GO:0005923	GO:0005911	GO:0005737	GO:0016328	GO:0016020	GO:0005886	GO:0032991	GO:0070160	GO:0042802	GO:0005198
270	O43143	DHX15	ATP-dependent RNA helicase DHX15	Homo sapiens	90.93282	5.03E-06	55.137794	23	22	ATP-dependent RNA helicase DHX15	1665	DHX15	GO:0140374	GO:0042742	GO:0051607	GO:0006397	GO:0043123	GO:0043279	GO:0009636	GO:0008380	GO:0016607	GO:0005730	GO:0005654	GO:0005634	GO:0005681	GO:0005689	GO:0005524	GO:0016887	GO:0003725	GO:0003723	GO:0003724	antiviral innate immune response|defense response to bacterium|defense response to virus|mRNA processing|positive regulation of I-kappaB kinase/NF-kappaB signaling|response to alkaloid|response to toxic substance|RNA splicing|nuclear speck|nucleolus|nucleoplasm|nucleus|spliceosomal complex|U12-type spliceosomal complex|ATP binding|ATP hydrolysis activity|double-stranded RNA binding|RNA binding|RN…	hsa03040	Spliceosome	K12820	KOG0925	L	helicase activity	Replication	recombination and repair	PF00270	PF04408	PF00271	PF07717	DEAD|HA2|Helicase_C|OB_NTP_bind	DEAD/DEAH box helicase|Helicase associated domain (HA2)|Helicase conserved C-terminal domain|Oligonucleotide/oligosaccharide-binding (OB)-fold	IPR011709	IPR011545	IPR044756
271	O43149	ZZEF1	Zinc finger ZZ-type and EF-hand domain-containing protein 1	Homo sapiens	331.0753	2.38E-08	57.633015	74	74	Zinc finger ZZ-type and EF-hand domain-containing protein 1	23140	ZZEF1	GO:0005509	GO:0140566	GO:0070577	GO:0035064	GO:0008270	calcium ion binding|histone reader activity|lysine-acetylated histone binding|methylated histone binding|zinc ion binding	NA	NA	NA	KOG1426	DZ	guanyl-nucleotide exchange factor activity	Cell cycle control	cell division	chromosome partitioning|Cytoskeleton	PF03256	PF00569	ANAPC10|ZZ	Anaphase-promoting complex	subunit 10 (APC10)|Zinc finger	ZZ type	IPR004939	IPR011992	IPR002048	IPR008979	IPR000433	IPR043145	IPR040099	IPR041986	Domain|Homologous_superfamily|Domain|Homologous_superfamily|Domain|Homologous_superfamily|Family|Domain	APC10/DOC domain|EF-hand domain pair|EF-hand domain|Galactose-binding-like domain superfamily|Zinc finger	ZZ-type|Zinc finger	ZZ-type superfamily|Zinc finger ZZ-type and EF-hand domain-containing protein 1|ZZEF1	zinc finger	ZZ-type	NA	NA
272	O43150	ASAP2	Arf-GAP with SH3 domain	ANK repeat and PH domain-containing protein 2	Homo sapiens	111.65057	7.64E-11	59.25273	50	50	Arf-GAP with SH3 domain	ANK repeat and PH domain-containing protein 2	8853	ASAP2	GO:0043547	GO:0032580	GO:0005886	GO:0005096	GO:0046872	positive regulation of GTPase activity|Golgi cisterna membrane|plasma membrane|GTPase activator activity|metal ion binding	hsa04144	hsa04666	Endocytosis|Fc gamma R-mediated phagocytosis	K12488	KOG0521	U	GTPase activator activity	Intracellular trafficking	secretion	and vesicular transport	PF12796	PF01412	PF00169	PF14604	Ank_2|ArfGap|PH|SH3_9	Ankyrin repeats (3 copies)|Putative GTPase activating protein for Arf|PH domain|Variant SH3 domain	IPR027267	IPR002110	IPR036770	IPR037278	IPR001164	IPR038508	IPR043593	IPR035677	IPR011993	IPR037844	IPR001849	IPR036028	IPR001452
273	O43157	PLXNB1	Plexin-B1	Homo sapiens	232.29766	2.18E-05	53.37141	10	6	Plexin-B1	5364	PLXNB1	GO:0016477	GO:1904862	GO:0035556	GO:0007162	GO:0033689	GO:0048812	GO:0043931	GO:0050772	GO:0043547	GO:0014068	GO:0030334	GO:0008360	GO:0051493	GO:0043087	GO:0071526	GO:1902287	GO:1900220	GO:0005576	GO:0005886	GO:0002116	GO:0032794	GO:0005096	GO:0017154	GO:0030215	GO:0004888	cell migration|inhibitory synapse assembly|intracellular signal transduction|negative regulation of cell adhesion|negative regulation of osteoblast proliferation|neuron projection morphogenesis|ossification involved in bone maturation|positive regulation of axonogenesis|positive regulation of GTPase activity|positive regulation of phosphatidylinositol 3-kinase signaling|regulation of cell migrati…	hsa04360	Axon guidance	K06821	KOG3610	BQ	semaphorin-plexin signaling pathway	Chromatin structure and dynamics|Secondary metabolites biosynthesis	transport and catabolism	PF08337	PF20170	PF01437
274	O43169	CYB5B	Cytochrome b5 type B	Homo sapiens	16.69455	6.99E-06	54.87264	10	10	Cytochrome b5 type B	80777	CYB5B	GO:0006809	GO:0006979	GO:0006805	GO:0043231	GO:0016020	GO:0005741	GO:1903958	GO:0008047	GO:0020037	GO:0046872	nitric oxide biosynthetic process|response to oxidative stress|xenobiotic metabolic process|intracellular membrane-bounded organelle|membrane|mitochondrial outer membrane|nitric-oxide synthase complex|enzyme activator activity|heme binding|metal ion binding	NA	NA	NA	KOG0537	CI	heme binding	Energy production and conversion|Lipid transport and metabolism	PF00173	Cyt-b5	Cytochrome b5-like Heme/Steroid binding domain	IPR001199	IPR036400	IPR018506	Domain|Homologous_superfamily|Binding_site	Cytochrome b5-like heme/steroid binding domain|Cytochrome b5-like heme/steroid binding domain superfamily|Cytochrome b5	heme-binding site	WP43	Oxidation by cytochrome P450	R-HSA-211945	Phase I - Functionalization of compounds	20.91309	20.86872	21.14684	20.87054	20.83633	21.25179
275	O43172	PRPF4	U4/U6 small nuclear ribonucleoprotein Prp4	Homo sapiens	58.44918	0.000305576	46.82765	8	8	U4/U6 small nuclear ribonucleoprotein Prp4	9128	PRPF4	GO:0000398	GO:0006396	GO:0008380	GO:0000375	GO:0015030	GO:0016607	GO:0005654	GO:0005634	GO:0005681	GO:0097525	GO:0071005	GO:0071001	GO:0046540	GO:0030621	GO:0017070	mRNA splicing	via spliceosome|RNA processing|RNA splicing|RNA splicing	via transesterification reactions|Cajal body|nuclear speck|nucleoplasm|nucleus|spliceosomal complex|spliceosomal snRNP complex|U2-type precatalytic spliceosome|U4/U6 snRNP|U4/U6 x U5 tri-snRNP complex|U4 snRNA binding|U6 snRNA binding	hsa03040	Spliceosome	K12662	KOG0272	K	U4 u6 small nuclear ribonucleoprotein	Transcription	PF08799	PF00400	PRP4|WD40	pre-mRNA processing factor 4 (PRP4) like|WD domain	G-beta repeat	IPR020472	IPR014906	IPR036285	IPR015943	IPR001680	IPR019775	IPR036322
276	O43175	PHGDH	D-3-phosphoglycerate dehydrogenase	Homo sapiens	56.6505	4.84E-05	50.91415	20	20	D-3-phosphoglycerate dehydrogenase	26227	PHGDH	GO:0007420	GO:0070314	GO:0009448	GO:0021782	GO:0006541	GO:0006544	GO:0006564	GO:0021915	GO:0031175	GO:0010468	GO:0021510	GO:0019530	GO:0006566	GO:0005829	GO:0070062	GO:0009055	GO:0030060	GO:0051287	GO:0004617	brain development|G1 to G0 transition|gamma-aminobutyric acid metabolic process|glial cell development|glutamine metabolic process|glycine metabolic process|L-serine biosynthetic process|neural tube development|neuron projection development|regulation of gene expression|spinal cord development|taurine metabolic process|threonine metabolic process|cytosol|extracellular exosome|electron transfer ac…	hsa00260	hsa00270	Glycine	serine and threonine metabolism|Cysteine and methionine metabolism	K00058	KOG0068	EH	phosphoglycerate dehydrogenase activity	Amino acid transport and metabolism|Coenzyme transport and metabolism	PF00389	PF02826	PF19304	2-Hacid_dh|2-Hacid_dh_C|PGDH_inter	D-isomer specific 2-hydroxyacid dehydrogenase	catalytic domain|D-isomer specific 2-hydroxyacid dehydrogenase	NAD binding domain|D-3-phosphoglycerate dehydrogenase intervening domain	IPR029009
277	O43181	NDUFS4	NADH dehydrogenase [ubiquinone] iron-sulfur protein 4	mitochondrial	Homo sapiens	20.10797	1.02E-05	54.524113	8	8	NADH dehydrogenase [ubiquinone] iron-sulfur protein 4	mitochondrial	4724	NDUFS4	GO:0009060	GO:0007420	GO:0045333	GO:0006120	GO:0032981	GO:0048146	GO:0042776	GO:0072593	GO:0001932	GO:0051591	GO:0005743	GO:0005747	GO:0005739	GO:0008137	aerobic respiration|brain development|cellular respiration|mitochondrial electron transport	NADH to ubiquinone|mitochondrial respiratory chain complex I assembly|positive regulation of fibroblast proliferation|proton motive force-driven mitochondrial ATP synthesis|reactive oxygen species metabolic process|regulation of protein phosphorylation|response to cAMP|mitochondrial inner membrane|mitochondrial respiratory chain complex I|mitochondrion|NADH dehydrogenase (ubiquinone) activity	hsa00190	hsa04723	hsa04714	hsa05208	hsa05010	hsa05012	hsa05014	hsa05016	hsa05020	hsa05022	hsa05415	hsa04932	Oxidative phosphorylation|Retrograde endocannabinoid signaling|Thermogenesis|Chemical carcinogenesis - reactive oxygen species|Alzheimer disease|Parkinson disease|Amyotrophic lateral sclerosis|Huntington disease|Prion disease|Pathways of neurodegeneration - multiple diseases|Diabetic cardiomyopathy|Non-alcoholic fatty liver disease	K03937	KOG3389	U	oxidoreductase activity	acting on NAD(P)H	Intracellular trafficking
278	O43182	ARHGAP6	Rho GTPase-activating protein 6	Homo sapiens	105.94748	7.64E-11	59.25273	58	58	Rho GTPase-activating protein 6	395	ARHGAP6	GO:0030041	GO:0007202	GO:0048041	GO:0051895	GO:0051497	GO:0043547	GO:0010518	GO:0051056	GO:0007266	GO:0015629	GO:0005884	GO:0005737	GO:0005829	GO:0005096	GO:0016004	GO:0043274	GO:0017124	actin filament polymerization|activation of phospholipase C activity|focal adhesion assembly|negative regulation of focal adhesion assembly|negative regulation of stress fiber assembly|positive regulation of GTPase activity|positive regulation of phospholipase activity|regulation of small GTPase mediated signal transduction|Rho protein signal transduction|actin cytoskeleton|actin filament|cytopla…	NA	NA	NA	KOG2710	S	Rho GTPase activating protein	Function unknown	PF00620	RhoGAP	RhoGAP domain	IPR041852	IPR008936	IPR037863	IPR000198	Domain|Homologous_superfamily|Family|Domain	ARHGAP6/36	RhoGAP domain|Rho GTPase activation protein|Rho GTPase-activating protein 6/36|Rho GTPase-activating protein domain	NA	NA
279	O43236	SEPTIN4	Septin-4	Homo sapiens	55.09816	2.50E-10	58.959717	9	9	Septin-4	5414	SEPTIN4	GO:0006915	GO:0061640	GO:0030317	GO:0061484	GO:0001764	GO:0043065	GO:2001244	GO:0031398	GO:0008104	GO:0042981	GO:0017157	GO:0048515	GO:0030424	GO:0032153	GO:0005829	GO:0030425	GO:0015630	GO:0005741	GO:0005739	GO:0005654	GO:0005634	GO:0043204	GO:0031105	GO:0005940	GO:0097227	GO:0008021	GO:0005525	GO:0003924	GO:0042802	GO:0000287	GO:0060090	GO:0005198	apoptotic process|cytoskeleton-dependent cytokinesis|flagellated sperm motility|hematopoietic stem cell homeostasis|neuron migration|positive regulation of apoptotic process|positive regulation of intrinsic apoptotic signaling pathway|positive regulation of protein ubiquitination|protein localization|regulation of apoptotic process|regulation of exocytosis|spermatid differentiation|axon|cell divi…	hsa04210	hsa04215	Apoptosis|Apoptosis - multiple species	K16943
280	O43237	DYNC1LI2	Cytoplasmic dynein 1 light intermediate chain 2	Homo sapiens	54.09927	6.02E-06	54.9934	10	10	Cytoplasmic dynein 1 light intermediate chain 2	1783	DYNC1LI2	GO:1990090	GO:0051642	GO:0000226	GO:0007018	GO:0005813	GO:0005868	GO:0005829	GO:0030286	GO:0000776	GO:0005770	GO:0005764	GO:0016020	GO:0005874	GO:0005524	GO:0045504	GO:0042802	cellular response to nerve growth factor stimulus|centrosome localization|microtubule cytoskeleton organization|microtubule-based movement|centrosome|cytoplasmic dynein complex|cytosol|dynein complex|kinetochore|late endosome|lysosome|membrane|microtubule|ATP binding|dynein heavy chain binding|identical protein binding	hsa04145	hsa04962	hsa05132	Phagosome|Vasopressin-regulated water reabsorption|Salmonella infection	K10416	KOG3905	Z	dynein heavy chain binding	Cytoskeleton	PF05783	DLIC	Dynein light intermediate chain (DLIC)	IPR008467	IPR022780	IPR027417	Family|Family|Homologous_superfamily	Dynein 1 light intermediate chain|Dynein family light intermediate chain|P-loop containing nucleoside triphosphate hydrolase	WP4532	Intraflagellar transport proteins binding to dynein	R-HSA-141444
281	O43242	PSMD3	26S proteasome non-ATPase regulatory subunit 3	Homo sapiens	60.97755	7.64E-11	59.25273	31	31	26S proteasome non-ATPase regulatory subunit 3	5709	PSMD3	GO:0043161	GO:0042176	GO:0006511	GO:0005829	GO:0070062	GO:0005576	GO:1904813	GO:0016020	GO:0005654	GO:0005634	GO:0022624	GO:0000502	GO:0008541	GO:0034774	GO:0030234	proteasome-mediated ubiquitin-dependent protein catabolic process|regulation of protein catabolic process|ubiquitin-dependent protein catabolic process|cytosol|extracellular exosome|extracellular region|ficolin-1-rich granule lumen|membrane|nucleoplasm|nucleus|proteasome accessory complex|proteasome complex|proteasome regulatory particle	lid subcomplex|secretory granule lumen|enzyme regulator activity	hsa03050	hsa05169	hsa05010	hsa05012	hsa05014	hsa05016	hsa05017	hsa05020	hsa05022	Proteasome|Epstein-Barr virus infection|Alzheimer disease|Parkinson disease|Amyotrophic lateral sclerosis|Huntington disease|Spinocerebellar ataxia|Prion disease|Pathways of neurodegeneration - multiple diseases	K03033	KOG2581	O	regulation of protein catabolic process	Posttranslational modification	protein turnover	chaperones	PF01399	PF08375	PCI|Rpn3_C
282	O43252	PAPSS1	Bifunctional 3'-phosphoadenosine 5'-phosphosulfate synthase 1	Homo sapiens	70.83314	1.66E-06	55.84612	15	15	Bifunctional 3'-phosphoadenosine 5'-phosphosulfate synthase 1	9061	PAPSS1	GO:0050428	GO:0016310	GO:0001501	GO:0000103	GO:0005829	GO:0004020	GO:0005524	GO:0016779	GO:0042803	GO:0004781	3'-phosphoadenosine 5'-phosphosulfate biosynthetic process|phosphorylation|skeletal system development|sulfate assimilation|cytosol|adenylylsulfate kinase activity|ATP binding|nucleotidyltransferase activity|protein homodimerization activity|sulfate adenylyltransferase (ATP) activity	hsa00920	hsa00230	hsa00450	Sulfur metabolism|Purine metabolism|Selenocompound metabolism	K13811	KOG4238	P	3'-phosphoadenosine 5'-phosphosulfate biosynthetic process	Inorganic ion transport and metabolism	PF01747	PF14306	ATP-sulfurylase|PUA_2	ATP-sulfurylase|PUA-like domain	IPR002891	IPR025980	IPR027417	IPR015947	IPR014729	IPR024951	IPR002650	Family|Domain|Homologous_superfamily|Homologous_superfamily|Homologous_superfamily|Domain|Domain	Adenylyl-sulfate kinase|ATP-sulfurylase PUA-like domain|P-loop containing nucleoside triphosphate hydrolase|PUA-like superfamily|Rossmann-like alpha/beta/alpha sandwich fold|Sulphate adenylyltransferase catalytic domain|Sulphate adenylyltransferase	WP692	Sulfation biotransformation reaction	R-HSA-174362	R-HSA-2408550
283	O43264	ZW10	Centromere/kinetochore protein zw10 homolog	Homo sapiens	88.82947	6.48E-07	56.333805	21	21	Centromere/kinetochore protein zw10 homolog	9183	ZW10	GO:0051301	GO:0006888	GO:0000132	GO:0007030	GO:0051321	GO:0007080	GO:0000070	GO:0007094	GO:0034501	GO:0015031	GO:0065003	GO:0007096	GO:0006890	GO:0005829	GO:0070939	GO:0005783	GO:0005789	GO:0000776	GO:0005828	GO:0005811	GO:0016020	GO:0005634	GO:1990423	GO:0000922	GO:0019237	cell division|endoplasmic reticulum to Golgi vesicle-mediated transport|establishment of mitotic spindle orientation|Golgi organization|meiotic cell cycle|mitotic metaphase plate congression|mitotic sister chromatid segregation|mitotic spindle assembly checkpoint signaling|protein localization to kinetochore|protein transport|protein-containing complex assembly|regulation of exit from mitosis|ret…	Golgi to endoplasmic reticulum|cytosol|Dsl1/NZR complex|endoplasmic reticulum|endoplasmic reticulum membrane|kinetochore|kinetochore microtubule|lipid droplet|membrane|nucleus|RZZ complex|spindle pole|centromeric DNA binding	NA	NA	NA	KOG2163	J	centromere kinetochore protein	Translation	ribosomal structure and biogenesis	PF06248	Zw10
284	O43290	SART1	U4/U6.U5 tri-snRNP-associated protein 1	Homo sapiens	90.25481	4.17E-07	56.53854	10	10	U4/U6.U5 tri-snRNP-associated protein 1	9092	SART1	GO:0000481	GO:0045292	GO:0000398	GO:0045585	GO:0000387	GO:0015030	GO:0071013	GO:0005737	GO:0005829	GO:0005794	GO:0016607	GO:0005654	GO:0005634	GO:0071005	GO:0046540	GO:0003723	maturation of 5S rRNA|mRNA cis splicing	via spliceosome|mRNA splicing	via spliceosome|positive regulation of cytotoxic T cell differentiation|spliceosomal snRNP assembly|Cajal body|catalytic step 2 spliceosome|cytoplasm|cytosol|Golgi apparatus|nuclear speck|nucleoplasm|nucleus|U2-type precatalytic spliceosome|U4/U6 x U5 tri-snRNP complex|RNA binding	hsa03040	Spliceosome	K11984	KOG2217	K	maturation of 5S rRNA	Transcription	PF19252	PF03343	HIND|SART-1	HIND motif|SART-1 family	IPR045347	IPR005011	Conserved_site|Family	HIND motif|SNU66/SART1 family	NA	NA	R-HSA-72163
285	O43294	TGFB1I1	Transforming growth factor beta-1-induced transcript 1 protein	Homo sapiens	49.81419	4.35E-08	57.427864	25	25	Transforming growth factor beta-1-induced transcript 1 protein	7041	TGFB1I1	GO:0007155	GO:0045165	GO:0030855	GO:0045444	GO:0016331	GO:0008285	GO:0045599	GO:0030512	GO:0045893	GO:0010718	GO:0030511	GO:0030579	GO:0016055	GO:0005856	GO:0005829	GO:0005925	GO:0016363	GO:0005886	GO:0070411	GO:0046872	GO:0050681	GO:0048495	GO:0003713	GO:0003712	cell adhesion|cell fate commitment|epithelial cell differentiation|fat cell differentiation|morphogenesis of embryonic epithelium|negative regulation of cell population proliferation|negative regulation of fat cell differentiation|negative regulation of transforming growth factor beta receptor signaling pathway|positive regulation of DNA-templated transcription|positive regulation of epithelial t…	NA	NA	NA	KOG1703	O	actinin binding	Posttranslational modification	protein turnover	chaperones	PF00412	LIM	LIM domain
286	O43304	SEC14L5	SEC14-like protein 5	Homo sapiens	78.94171	2.15E-05	53.40804	13	13	SEC14-like protein 5	9717	SEC14L5	GO:0005737	cytoplasm	NA	NA	NA	KOG1471	H	organic substance transport	Coenzyme transport and metabolism	PF00650	PF03765	PF04707	CRAL_TRIO|CRAL_TRIO_N|PRELI	CRAL/TRIO domain|CRAL/TRIO	N-terminal domain|PRELI-like family	IPR001251	IPR036865	IPR011074	IPR036273	IPR009038	IPR036598	IPR006797	Domain|Homologous_superfamily|Domain|Homologous_superfamily|Domain|Homologous_superfamily|Domain	CRAL-TRIO lipid binding domain|CRAL-TRIO lipid binding domain superfamily|CRAL/TRIO	N-terminal domain|CRAL/TRIO	N-terminal domain superfamily|GOLD domain|GOLD domain superfamily|PRELI/MSF1 domain	NA	NA	NA	NA	17.27551	17.72434	16.90692	17.14457	17.13491	17.41611	17.12362
287	O43306	ADCY6	Adenylate cyclase type 6	Homo sapiens	130.61538	7.64E-11	59.25273	40	31	Adenylate cyclase type 6	112	ADCY6	GO:0007189	GO:0007193	GO:0097746	GO:0006171	GO:0071870	GO:1904322	GO:0071380	GO:1904117	GO:0007212	GO:0035556	GO:0010977	GO:0035811	GO:0003091	GO:0005929	GO:0016020	GO:0005886	GO:0032420	GO:0004016	GO:0005524	GO:0046872	GO:0019901	GO:0005080	adenylate cyclase-activating G protein-coupled receptor signaling pathway|adenylate cyclase-inhibiting G protein-coupled receptor signaling pathway|blood vessel diameter maintenance|cAMP biosynthetic process|cellular response to catecholamine stimulus|cellular response to forskolin|cellular response to prostaglandin E stimulus|cellular response to vasopressin|dopamine receptor signaling pathway|i…	hsa00230	hsa04015	hsa04371	hsa04072	hsa04024	hsa04022	hsa04114	hsa04540	hsa04611	hsa04062	hsa04911	hsa04923	hsa04912	hsa04913
288	O43310	CTIF	CBP80/20-dependent translation initiation factor	Homo sapiens	67.58673	2.66E-05	52.75623	5	5	CBP80/20-dependent translation initiation factor	9811	CTIF	GO:0000184	GO:0006446	GO:0005829	GO:0048471	GO:0003723	GO:0008494	nuclear-transcribed mRNA catabolic process	nonsense-mediated decay|regulation of translational initiation|cytosol|perinuclear region of cytoplasm|RNA binding|translation activator activity	NA	NA	NA	KOG3942	U	RNA binding	Intracellular trafficking	secretion	and vesicular transport	PF02854	MIF4G	MIF4G domain	IPR016024	IPR003890	Homologous_superfamily|Domain	Armadillo-type fold|MIF4G-like	type 3	NA	NA	NA	NA	16.80171	17.56039	17.01835	17.23307	17.241	17.65693	17.21197	18.43784
289	O43312	MTSS1	Protein MTSS 1	Homo sapiens	82.25109	7.64E-11	59.25273	32	32	Protein MTSS 1	9788	MTSS1	GO:0030036	GO:0034334	GO:0007155	GO:0071498	GO:2001013	GO:0072102	GO:0030035	GO:0050680	GO:0072160	GO:0007009	GO:0032233	GO:0061333	GO:0007169	GO:0015629	GO:0005737	GO:0009898	GO:0030139	GO:0001726	GO:0003779	GO:0003785	GO:0042802	GO:0005543	GO:0005102	actin cytoskeleton organization|adherens junction maintenance|cell adhesion|cellular response to fluid shear stress|epithelial cell proliferation involved in renal tubule morphogenesis|glomerulus morphogenesis|microspike assembly|negative regulation of epithelial cell proliferation|nephron tubule epithelial cell differentiation|plasma membrane organization|positive regulation of actin filament bu…	NA	NA	NA	ENOG502QRG4	S	plasma membrane organization	Function unknown	PF08397	PF02205	IMD|WH2	IRSp53/MIM homology domain|WH2 motif	IPR027267	IPR013606
290	O43314	PPIP5K2	Inositol hexakisphosphate and diphosphoinositol-pentakisphosphate kinase 2	Homo sapiens	140.40672	7.64E-11	59.25273	37	28	Inositol hexakisphosphate and diphosphoinositol-pentakisphosphate kinase 2	23262	PPIP5K2	GO:0006020	GO:0032958	GO:0043647	GO:0016310	GO:0007605	GO:0005829	GO:0005524	GO:0033857	GO:0000829	GO:0052723	GO:0052724	GO:0000832	GO:0000828	GO:0000827	inositol metabolic process|inositol phosphate biosynthetic process|inositol phosphate metabolic process|phosphorylation|sensory perception of sound|cytosol|ATP binding|diphosphoinositol-pentakisphosphate kinase activity|inositol heptakisphosphate kinase activity|inositol hexakisphosphate 1-kinase activity|inositol hexakisphosphate 3-kinase activity|inositol hexakisphosphate 5-kinase activity|inos…	3	4	5	6-pentakisphosphate kinase activity	hsa04070	Phosphatidylinositol signaling system	K13024	KOG1057	KLT	diphosphoinositol-pentakisphosphate kinase activity	Transcription|Replication	recombination and repair|Signal transduction mechanisms	PF00328	PF18086	His_Phos_2|PPIP5K2_N	Histidine phosphatase superfamily (branch 2)|Diphosphoinositol pentakisphosphate kinase 2 N-terminal domain	IPR033379	IPR000560	IPR037446	IPR029033	IPR040557	Active_site|Family|Family|Homologous_superfamily|Domain
291	O43318	MAP3K7	Mitogen-activated protein kinase kinase kinase 7	Homo sapiens	67.19605	1.39E-07	56.99867	14	14	Mitogen-activated protein kinase kinase kinase 7	6885	MAP3K7	GO:0007250	GO:0043276	GO:0002753	GO:0038095	GO:0043966	GO:0007249	GO:0007252	GO:0070498	GO:0007254	GO:0000165	GO:0002755	GO:0070423	GO:0038066	GO:0043123	GO:0032743	GO:0043507	GO:0016239	GO:0051092	GO:0002726	GO:0002223	GO:0051403	GO:0050852	GO:0007179	GO:0140672	GO:0005829	GO:0010008	GO:0005634	GO:0005886	GO:0005524	GO:0042802	GO:0000287	GO:0004707	GO:0004709	GO:0008349	GO:0004672	GO:0106310	GO:0004674
292	O43324	EEF1E1	Eukaryotic translation elongation factor 1 epsilon-1	Homo sapiens	19.81057	3.71E-06	55.3543	9	9	Eukaryotic translation elongation factor 1 epsilon-1	9521	EEF1E1	GO:1990830	GO:0008285	GO:0043065	GO:2001235	GO:2000774	GO:0043517	GO:0006412	GO:0017101	GO:0005737	GO:0005829	GO:0005730	GO:0005654	GO:0005634	cellular response to leukemia inhibitory factor|negative regulation of cell population proliferation|positive regulation of apoptotic process|positive regulation of apoptotic signaling pathway|positive regulation of cellular senescence|positive regulation of DNA damage response	signal transduction by p53 class mediator|translation|aminoacyl-tRNA synthetase multienzyme complex|cytoplasm|cytosol|nucleolus|nucleoplasm|nucleus	NA	NA	NA	KOG0867	O	Belongs to the GST superfamily	Posttranslational modification	protein turnover	chaperones	PF00043	GST_C	Glutathione S-transferase	C-terminal domain	IPR042450	IPR010987	IPR036282	IPR004046	Family|Domain|Homologous_superfamily|Domain	Eukaryotic translation elongation factor 1 epsilon-1|Glutathione S-transferase	C-terminal-like|Glutathione S-transferase	C-terminal domain superfamily|Glutathione S-transferase	C-terminal
293	O43353	RIPK2	Receptor-interacting serine/threonine-protein kinase 2	Homo sapiens	61.19493	2.95E-05	52.29534	4	4	Receptor-interacting serine/threonine-protein kinase 2	8767	RIPK2	GO:0097202	GO:0002250	GO:0006915	GO:0035739	GO:0071223	GO:0071225	GO:0071224	GO:0019221	GO:0050830	GO:0070371	GO:0007249	GO:0033080	GO:0006954	GO:0045087	GO:0007254	GO:0031663	GO:0070427	GO:0070431	GO:0043065	GO:2000563	GO:0010942	GO:0032722	GO:0001961	GO:0070374	GO:0043123	GO:0033092	GO:0032727	GO:0032728	GO:0032731	GO:0032735	GO:0032743	GO:0032755	GO:0046330	GO:0060907	GO:0051092	GO:0033138	GO:0010800
294	O43390	HNRNPR	Heterogeneous nuclear ribonucleoprotein R	Homo sapiens	70.94307	1.14E-06	56.05224	23	23	Heterogeneous nuclear ribonucleoprotein R	10236	HNRNPR	GO:0006397	GO:0000398	GO:0071013	GO:0005783	GO:0005654	GO:0005634	GO:1990904	GO:0005681	GO:0003729	GO:0003723	mRNA processing|mRNA splicing	via spliceosome|catalytic step 2 spliceosome|endoplasmic reticulum|nucleoplasm|nucleus|ribonucleoprotein complex|spliceosomal complex|mRNA binding|RNA binding	NA	NA	NA	KOG0117	DTZ	RNA binding	Cell cycle control	cell division	chromosome partitioning|Signal transduction mechanisms|Cytoskeleton	PF18360	PF00076	hnRNP_Q_AcD|RRM_1	Heterogeneous nuclear ribonucleoprotein Q acidic domain|RNA recognition motif. (a.k.a. RRM	RBD	or RNP domain)	IPR041337	IPR006535	IPR034411	IPR012677	IPR035979	IPR000504	Domain|Family|Domain|Homologous_superfamily|Homologous_superfamily|Domain	Heterogeneous nuclear ribonucleoprotein Q acidic domain|HnRNP R/Q splicing factor|Heterogeneous nuclear ribonucleoprotein R	RNA recognition motif 2|Nucleotide-binding alpha-beta plait domain superfamily|RNA-binding domain superfamily|RNA recognition motif domain	WP411
295	O43396	TXNL1	Thioredoxin-like protein 1	Homo sapiens	32.2513	2.85E-07	56.703636	12	12	Thioredoxin-like protein 1	9352	TXNL1	GO:0005737	GO:0005829	GO:0005634	GO:0000502	GO:0015036	GO:0004791	cytoplasm|cytosol|nucleus|proteasome complex|disulfide oxidoreductase activity|thioredoxin-disulfide reductase activity	NA	NA	NA	KOG0908	J	protein-disulfide reductase activity	Translation	ribosomal structure and biogenesis	PF06201	PF00085	PITH|Thioredoxin	PITH domain|Thioredoxin	IPR008979	IPR010400	IPR037047	IPR036249	IPR017937	IPR013766	Homologous_superfamily|Domain|Homologous_superfamily|Homologous_superfamily|Conserved_site|Domain	Galactose-binding-like domain superfamily|PITH domain|PITH domain superfamily|Thioredoxin-like superfamily|Thioredoxin	conserved site|Thioredoxin domain	NA	NA	R-HSA-9013418	R-HSA-9013420	R-HSA-9013422	R-HSA-9013424	R-HSA-9696264	R-HSA-9696270	R-HSA-9696273
296	O43399	TPD52L2	Tumor protein D54	Homo sapiens	22.23772	5.89E-06	55.01232	13	13	Tumor protein D54	7165	TPD52L2	GO:0005975	GO:0042127	GO:0005737	GO:0048471	GO:0042803	GO:0003723	carbohydrate metabolic process|regulation of cell population proliferation|cytoplasm|perinuclear region of cytoplasm|protein homodimerization activity|RNA binding	NA	NA	NA	NA	NA	NA	NA	PF04201	TPD52	Tumour protein D52 family	IPR012341	IPR007327	Homologous_superfamily|Family	Six-hairpin glycosidase-like superfamily|Tumour protein D52	NA	NA	NA	NA	19.71599	20.07044	18.90509	20.17422	19.71518	18.9593	19.70505	19.13083	19.91586	19.7193	17.43235	19.24643
297	O43402	EMC8	ER membrane protein complex subunit 8	Homo sapiens	23.77303	2.13E-05	53.429142	6	6	ER membrane protein complex subunit 8	10328	EMC8	GO:0045050	GO:0071816	GO:0005737	GO:0072546	GO:0005783	GO:0005794	GO:0016020	protein insertion into ER membrane by stop-transfer membrane-anchor sequence|tail-anchored membrane protein insertion into ER membrane|cytoplasm|EMC complex|endoplasmic reticulum|Golgi apparatus|membrane	NA	NA	NA	KOG3289	F	Uncharacterised protein family (UPF0172)	Nucleotide transport and metabolism	PF03665	UPF0172	Uncharacterised protein family (UPF0172)	IPR005366	IPR037518	Family|Domain	ER membrane protein complex subunit 8/9|MPN domain	NA	NA	NA	NA	18.79583	18.26099	18.6279	18.26509	17.87894	18.39309	18.64918	18.16707	18.39439	18.1282	16.63058
298	O43405	COCH	Cochlin	Homo sapiens	59.48297	9.91E-05	49.595837	15	15	Cochlin	1690	COCH	GO:0042742	GO:0045089	GO:0008360	GO:0007605	GO:0062023	GO:0005576	GO:0005518	defense response to bacterium|positive regulation of innate immune response|regulation of cell shape|sensory perception of sound|collagen-containing extracellular matrix|extracellular region|collagen binding	NA	NA	NA	KOG1216	O	sensory perception of sound	Posttranslational modification	protein turnover	chaperones	PF03815	PF00092	LCCL|VWA	LCCL domain|von Willebrand factor type A domain	IPR004043	IPR036609	IPR002035	IPR036465	Domain|Homologous_superfamily|Domain|Homologous_superfamily	LCCL domain|LCCL domain superfamily|von Willebrand factor	type A|von Willebrand factor A-like domain superfamily	NA	NA	NA	NA	16.94734	17.1122	17.00099	18.09063	17.08798
299	O43426	SYNJ1	Synaptojanin-1	Homo sapiens	173.10307	0.000146987	48.812267	6	6	Synaptojanin-1	8867	SYNJ1	GO:0007420	GO:0046855	GO:0043647	GO:0007612	GO:0061024	GO:0006836	GO:0006661	GO:0046856	GO:0046488	GO:1904980	GO:0014015	GO:0048260	GO:0034097	GO:0032526	GO:0048488	GO:0016082	GO:0048489	GO:0016191	GO:0030132	GO:0005829	GO:0030117	GO:0005874	GO:0098688	GO:0048471	GO:0098793	GO:0097060	GO:0043195	GO:0012506	GO:1990175	GO:0052658	GO:0034596	GO:0034595	GO:0052629	GO:0043813	GO:0004438	GO:0004439	GO:0043812
300	O43427	FIBP	Acidic fibroblast growth factor intracellular-binding protein	Homo sapiens	41.87806	5.64E-06	55.047237	12	12	Acidic fibroblast growth factor intracellular-binding protein	9158	FIBP	GO:0008543	GO:0070527	GO:0012505	GO:0016020	GO:0005739	GO:0016607	GO:0005634	GO:0017134	fibroblast growth factor receptor signaling pathway|platelet aggregation|endomembrane system|membrane|mitochondrion|nuclear speck|nucleus|fibroblast growth factor binding	NA	NA	NA	ENOG502QPQ2	S	fibroblast growth factor binding	Function unknown	PF05427	FIBP	Acidic fibroblast growth factor binding (FIBP)	IPR008614	Family	Acidic fibroblast growth factor intracellular-binding protein	WP5072	Modulators of TCR signaling and T cell activation	NA	NA	17.67217	17.56137	18.12365	18.12988	18.1699	18.24103	18.2014	16.88851	18.24594	18.19231	16.64894
301	O43432	EIF4G3	Eukaryotic translation initiation factor 4 gamma 3	Homo sapiens	176.65225	2.59E-08	57.606846	54	50	Eukaryotic translation initiation factor 4 gamma 3	8672	EIF4G3	GO:0006446	GO:0006413	GO:0005829	GO:0016281	GO:0003729	GO:0003723	GO:0000339	GO:0008135	GO:0003743	regulation of translational initiation|translational initiation|cytosol|eukaryotic translation initiation factor 4F complex|mRNA binding|RNA binding|RNA cap binding|translation factor activity	RNA binding|translation initiation factor activity	hsa05416	Viral myocarditis	K03260	KOG0401	T	translation initiation factor activity	Signal transduction mechanisms	PF02847	PF02854	PF02020	MA3|MIF4G|W2	MA3 domain|MIF4G domain|eIF4-gamma/eIF5/eIF2-epsilon	IPR016024	IPR045208	IPR003891	IPR003890	IPR003307	Homologous_superfamily|Family|Domain|Domain|Domain	Armadillo-type fold|Initiation factor 4G|Initiation factor eIF-4 gamma	MA3|MIF4G-like	type 3|W2 domain	WP107	WP4566	Translation factors|Translation inhibitors in chronically activated PDGFRA cells	R-HSA-1169408	ISG15 antiviral mechanism
302	O43464	HTRA2	Serine protease HTRA2	mitochondrial	Homo sapiens	48.84085	0.000276247	47.193233	4	3	Serine protease HTRA2	mitochondrial	27429	HTRA2	GO:0007628	GO:0007568	GO:0071363	GO:0034605	GO:0035458	GO:0034599	GO:0071300	GO:0006672	GO:0097194	GO:0030900	GO:0008630	GO:0007005	GO:0045786	GO:1904924	GO:1901215	GO:1902176	GO:0048666	GO:0019742	GO:0043065	GO:0043280	GO:2001269	GO:2001241	GO:0010822	GO:1903955	GO:0012501	GO:0016540	GO:0030163	GO:0006508	GO:1903146	GO:0040014	GO:0009635	GO:0035631	GO:0000785	GO:0009898	GO:0005856
303	O43488	AKR7A2	Aflatoxin B1 aldehyde reductase member 2	Homo sapiens	39.58897	1.28E-08	57.83888	13	10	Aflatoxin B1 aldehyde reductase member 2	8574	AKR7A2	GO:0005975	GO:0006081	GO:0044597	GO:0044598	GO:0006629	GO:0005737	GO:0005829	GO:0070062	GO:0005794	GO:0004032	GO:0004033	GO:0009055	GO:0019119	carbohydrate metabolic process|cellular aldehyde metabolic process|daunorubicin metabolic process|doxorubicin metabolic process|lipid metabolic process|cytoplasm|cytosol|extracellular exosome|Golgi apparatus|alditol:NADP+ 1-oxidoreductase activity|aldo-keto reductase (NADP) activity|electron transfer activity|phenanthrene-9	10-epoxide hydrolase activity	hsa00980	Metabolism of xenobiotics by cytochrome P450	K15303	ENOG502QU2T	C	phenanthrene-epoxide hydrolase activity	Energy production and conversion	PF00248	Aldo_ket_red	Aldo/keto reductase family	IPR023210	IPR036812	Domain|Homologous_superfamily	NADP-dependent oxidoreductase domain|NADP-dependent oxidoreductase domain superfamily	WP4157	WP699	WP702	GABA metabolism (aka GHB)|Aflatoxin B1 metabolism|Metapathway biotransformation Phase I and II	R-HSA-5423646	Aflatoxin activation and detoxification	18.94949	19.30454
304	O43491	EPB41L2	Band 4.1-like protein 2	Homo sapiens	112.58808	7.40E-06	54.821342	28	28	Band 4.1-like protein 2	2037	EPB41L2	GO:0031032	GO:0007049	GO:0051301	GO:0030866	GO:1904778	GO:0005938	GO:0030054	GO:0005856	GO:0005829	GO:0070062	GO:0005925	GO:0005654	GO:0005886	GO:0008091	GO:0003779	GO:0042731	GO:0030507	GO:0005198	actomyosin structure organization|cell cycle|cell division|cortical actin cytoskeleton organization|positive regulation of protein localization to cell cortex|cell cortex|cell junction|cytoskeleton|cytosol|extracellular exosome|focal adhesion|nucleoplasm|plasma membrane|spectrin|actin binding|PH domain binding|spectrin binding|structural molecule activity	NA	NA	NA	KOG3527	L	positive regulation of protein localization to cell cortex	Replication	recombination and repair	PF05902	PF08736	PF09380	PF00373	PF09379	PF04382	4_1_CTD|FA|FERM_C|FERM_M|FERM_N|SAB	4.1 protein C-terminal domain (CTD)|FERM adjacent (FA)|FERM C-terminal PH-like domain|FERM central domain|FERM N-terminal domain |SAB domain	IPR008379	IPR019749
305	O43493	TGOLN2	Trans-Golgi network integral membrane protein 2	Homo sapiens	45.87957	4.77E-06	55.17615	12	12	Trans-Golgi network integral membrane protein 2	10618	TGOLN2	GO:0030669	GO:0005788	GO:0005768	GO:0005794	GO:0005654	GO:0005886	GO:0005802	GO:0030140	GO:0030133	clathrin-coated endocytic vesicle membrane|endoplasmic reticulum lumen|endosome|Golgi apparatus|nucleoplasm|plasma membrane|trans-Golgi network|trans-Golgi network transport vesicle|transport vesicle	NA	NA	NA	ENOG502S6YU	S	Golgi to endosome transport	Function unknown	NA	NA	NA	NA	NA	NA	NA	NA	R-HSA-381426	R-HSA-432722	R-HSA-6811440	R-HSA-8856825	R-HSA-8856828	R-HSA-8957275	Regulation of Insulin-like Growth Factor (IGF) transport and uptake by Insulin-like Growth Factor Binding Proteins (IGFBPs)|Golgi Associated Vesicle Biogenesis|Retrograde transport at the Trans-Golgi-Network|Cargo recognition for clathrin-mediated endocytosis|Clathrin-mediated endocytosis|Post-translational protein phosphorylation	18.79762	18.21216	18.61995	18.04197	17.7268
306	O43504	LAMTOR5	Ragulator complex protein LAMTOR5	Homo sapiens	9.61391	2.14E-05	53.420155	5	5	Ragulator complex protein LAMTOR5	10542	LAMTOR5	GO:0071230	GO:0043154	GO:0010628	GO:0043123	GO:0032757	GO:0051092	GO:1900182	GO:1905636	GO:0032008	GO:1904263	GO:0061462	GO:0008361	GO:0009615	GO:0038202	GO:0019079	GO:0005829	GO:0031902	GO:0005765	GO:0005764	GO:0032991	GO:0071986	cellular response to amino acid stimulus|negative regulation of cysteine-type endopeptidase activity involved in apoptotic process|positive regulation of gene expression|positive regulation of I-kappaB kinase/NF-kappaB signaling|positive regulation of interleukin-8 production|positive regulation of NF-kappaB transcription factor activity|positive regulation of protein localization to nucleus|posi…	hsa04150	mTOR signaling pathway	K16344	ENOG502S5TK	S	viral genome replication	Function unknown	PF16672	LAMTOR5	Ragulator complex protein LAMTOR5	IPR024135	Family	Ragulator complex protein LAMTOR5	NA	NA
307	O43516	WIPF1	WAS/WASL-interacting protein family member 1	Homo sapiens	51.25849	1.44E-07	56.985394	21	21	WAS/WASL-interacting protein family member 1	7456	WIPF1	GO:0030048	GO:0008154	GO:0065003	GO:0051707	GO:0015629	GO:0005884	GO:0031410	GO:0005829	GO:0001726	GO:0003779	GO:0005522	GO:0044183	GO:0017124	actin filament-based movement|actin polymerization or depolymerization|protein-containing complex assembly|response to other organism|actin cytoskeleton|actin filament|cytoplasmic vesicle|cytosol|ruffle|actin binding|profilin binding|protein folding chaperone|SH3 domain binding	hsa04144	hsa05130	hsa05135	Endocytosis|Pathogenic Escherichia coli infection|Yersinia infection	K19475	KOG4462	LO	actin binding	Replication	recombination and repair|Posttranslational modification	protein turnover	chaperones	PF02205	WH2	WH2 motif	IPR011993	IPR003124	Homologous_superfamily|Domain	PH-like domain superfamily|WH2 domain	NA	NA	R-HSA-2029482	R-HSA-5663213
308	O43561	LAT	Linker for activation of T-cells family member 1	Homo sapiens	27.92978	6.23E-09	58.061047	6	6	Linker for activation of T-cells family member 1	27040	LAT	GO:0002250	GO:0019722	GO:0010467	GO:0006955	GO:0006954	GO:0007229	GO:0035556	GO:0002260	GO:0043303	GO:0045860	GO:0007265	GO:0050863	GO:0042110	GO:0005911	GO:0008180	GO:0005794	GO:0001772	GO:0016020	GO:0045121	GO:0005886	GO:0019901	GO:0030159	adaptive immune response|calcium-mediated signaling|gene expression|immune response|inflammatory response|integrin-mediated signaling pathway|intracellular signal transduction|lymphocyte homeostasis|mast cell degranulation|positive regulation of protein kinase activity|Ras protein signal transduction|regulation of T cell activation|T cell activation|cell-cell junction|COP9 signalosome|Golgi appar…	hsa04014	hsa04015	hsa04064	hsa04650	hsa04660	hsa04658	hsa04659	hsa04664	hsa04666	hsa05235	hsa05135	Ras signaling pathway|Rap1 signaling pathway|NF-kappa B signaling pathway|Natural killer cell mediated cytotoxicity|T cell receptor signaling pathway|Th1 and Th2 cell differentiation|Th17 cell differentiation|Fc epsilon RI signaling pathway|Fc gamma R-mediated phagocytosis|PD-L1 expression and PD-1 checkpoint pathway in cancer|Yersinia infection	K07362	NA
309	O43566	RGS14	Regulator of G-protein signaling 14	Homo sapiens	61.44694	3.75E-05	51.494247	8	8	Regulator of G-protein signaling 14	10636	RGS14	GO:0051301	GO:0007059	GO:0007186	GO:0035556	GO:0007612	GO:0007616	GO:0060291	GO:0000278	GO:0070373	GO:0045744	GO:0043407	GO:0031914	GO:0006913	GO:0048008	GO:0043547	GO:0050769	GO:0043620	GO:0008277	GO:0006979	GO:0007051	GO:0008542	GO:0010070	GO:0005813	GO:0005737	GO:0030425	GO:0043197	GO:0098978	GO:0005874	GO:0016604	GO:0005634	GO:0005886	GO:0016605	GO:0014069	GO:0005819	GO:0000922	GO:0001965	GO:0005092
310	O43572	AKAP10	A-kinase anchor protein 10	mitochondrial	Homo sapiens	73.81818	8.34E-06	54.71374	4	4	A-kinase anchor protein 10	mitochondrial	11216	AKAP10	GO:0008104	GO:0007165	GO:0005829	GO:0005739	GO:0005886	GO:0032991	GO:0051018	protein localization|signal transduction|cytosol|mitochondrion|plasma membrane|protein-containing complex|protein kinase A binding	NA	NA	NA	KOG3590	T	protein kinase A binding	Signal transduction mechanisms	PF00615	RGS	Regulator of G protein signaling domain	IPR037719	IPR016137	IPR036305	IPR044926	Domain|Domain|Homologous_superfamily|Homologous_superfamily	A-kinase anchor protein 10	PKA-binding (AKB) domain|RGS domain|RGS domain superfamily|RGS	subdomain 2	WP35	G protein signaling pathways	R-HSA-983231	Factors involved in megakaryocyte development and platelet production	16.97813	16.74274	16.46345	17.35426	16.57934
311	O43583	DENR	Density-regulated protein	Homo sapiens	22.09201	1.68E-06	55.840157	10	10	Density-regulated protein	8562	DENR	GO:0001731	GO:0075522	GO:0032790	GO:0002188	GO:0003729	GO:0003743	formation of translation preinitiation complex|IRES-dependent viral translational initiation|ribosome disassembly|translation reinitiation|mRNA binding|translation initiation factor activity	NA	NA	NA	KOG3239	J	translation initiation factor activity	Translation	ribosomal structure and biogenesis	PF01253	SUI1	Translation initiation factor SUI1	IPR046447	IPR005873	IPR001950	IPR036877	Domain|Family|Domain|Homologous_superfamily	DENR	C-terminal domain|DENR family	eukaryotes|SUI1 domain|SUI1 domain superfamily	NA	NA	NA	NA	19.11547	19.97969	20.59817	20.00537	20.54984	20.19613	20.4533
312	O43586	PSTPIP1	Proline-serine-threonine phosphatase-interacting protein 1	Homo sapiens	47.59135	2.88E-05	52.403507	10	10	Proline-serine-threonine phosphatase-interacting protein 1	9051	PSTPIP1	GO:0030041	GO:0007155	GO:0006897	GO:0006954	GO:0045087	GO:0007165	GO:0005884	GO:0032154	GO:0005737	GO:0005829	GO:0030027	GO:0016020	GO:0048471	GO:0005886	GO:0001931	GO:0051015	GO:0042802	actin filament polymerization|cell adhesion|endocytosis|inflammatory response|innate immune response|signal transduction|actin filament|cleavage furrow|cytoplasm|cytosol|lamellipodium|membrane|perinuclear region of cytoplasm|plasma membrane|uropod|actin filament binding|identical protein binding	hsa04621	NOD-like receptor signaling pathway	K12804	KOG2398	L	clathrin-dependent endocytosis	Replication	recombination and repair	PF00611	PF14604	FCH|SH3_9	Fes/CIP4	and EFC/F-BAR homology domain|Variant SH3 domain	IPR027267	IPR031160	IPR001060	IPR030777	IPR036028	IPR001452
313	O43592	XPOT	Exportin-T	Homo sapiens	109.96418	2.53E-05	52.93752	17	17	Exportin-T	11260	XPOT	GO:0006886	GO:0006409	GO:0071528	GO:0005737	GO:0005829	GO:0016363	GO:0005643	GO:0005654	GO:0031267	GO:0000049	intracellular protein transport|tRNA export from nucleus|tRNA re-export from nucleus|cytoplasm|cytosol|nuclear matrix|nuclear pore|nucleoplasm|small GTPase binding|tRNA binding	hsa03013	Nucleocytoplasmic transport	K14288	KOG2021	K	tRNA re-export from nucleus	Transcription	PF19282	PF03810	PF08389	Exportin-T|IBN_N|Xpo1	Exportin-T|Importin-beta N-terminal domain|Exportin 1-like protein	IPR011989	IPR016024	IPR013598	IPR045546	IPR001494	IPR040017	Homologous_superfamily|Homologous_superfamily|Domain|Domain|Domain|Family	Armadillo-like helical|Armadillo-type fold|Exportin-1/Importin-beta-like|Exportin-T	C-terminal domain|Importin-beta	N-terminal domain|Exportin-T	NA	NA	R-HSA-6784531	tRNA processing in the nucleus
314	O43598	DNPH1	2'-deoxynucleoside 5'-phosphate N-hydrolase 1	Homo sapiens	19.10843	0.000770217	42.98956	2	2	2'-deoxynucleoside 5'-phosphate N-hydrolase 1	10591	DNPH1	GO:0009159	GO:0030855	GO:0009116	GO:0030307	GO:0006195	GO:0005829	GO:0070062	GO:0005634	GO:0070694	GO:0042802	GO:0042803	deoxyribonucleoside monophosphate catabolic process|epithelial cell differentiation|nucleoside metabolic process|positive regulation of cell growth|purine nucleotide catabolic process|cytosol|extracellular exosome|nucleus|deoxyribonucleoside 5'-monophosphate N-glycosidase activity|identical protein binding|protein homodimerization activity	NA	NA	NA	ENOG502S2J2	F	deoxyribonucleoside 5'-monophosphate N-glycosidase activity	Nucleotide transport and metabolism	PF05014	Nuc_deoxyrib_tr	Nucleoside 2-deoxyribosyltransferase	IPR028607	IPR007710	Family|Family	2-deoxynucleoside 5-phosphate N-hydrolase 1	DNPH1|Nucleoside 2-deoxyribosyltransferase	NA	NA	R-HSA-74259	Purine catabolism	16.91123	16.25998	11.74965	16.06924	17.04878	15.2037
315	O43615	TIMM44	Mitochondrial import inner membrane translocase subunit TIM44	Homo sapiens	51.35572	1.66E-07	56.926876	18	18	Mitochondrial import inner membrane translocase subunit TIM44	10469	TIMM44	GO:0006886	GO:0030150	GO:0006626	GO:0001650	GO:0005743	GO:0005759	GO:0005739	GO:0005744	GO:0005524	GO:0051087	intracellular protein transport|protein import into mitochondrial matrix|protein targeting to mitochondrion|fibrillar center|mitochondrial inner membrane|mitochondrial matrix|mitochondrion|TIM23 mitochondrial import inner membrane translocase complex|ATP binding|chaperone binding	NA	NA	NA	KOG2580	U	protein import into mitochondrial matrix	Intracellular trafficking	secretion	and vesicular transport	PF04280	Tim44	Tim44-like domain	IPR032710	IPR017303	IPR039544	IPR007379	Homologous_superfamily|Family|Family|Domain	NTF2-like domain superfamily|Mitochondrial import inner membrane translocase subunit Tim44|Tim44-like|Tim44-like domain	NA	NA	R-HSA-1268020	Mitochondrial protein import	17.74295	17.80578	17.99589	18.0996
316	O43617	TRAPPC3	Trafficking protein particle complex subunit 3	Homo sapiens	20.2741	3.28E-07	56.643066	10	10	Trafficking protein particle complex subunit 3	27095	TRAPPC3	GO:0048208	GO:0006888	GO:0006891	GO:0006901	GO:0099022	GO:0033106	GO:0005737	GO:0005829	GO:0005783	GO:0005794	GO:0000139	GO:0030008	GO:1990071	GO:1990072	COPII vesicle coating|endoplasmic reticulum to Golgi vesicle-mediated transport|intra-Golgi vesicle-mediated transport|vesicle coating|vesicle tethering|cis-Golgi network membrane|cytoplasm|cytosol|endoplasmic reticulum|Golgi apparatus|Golgi membrane|TRAPP complex|TRAPPII protein complex|TRAPPIII protein complex	NA	NA	NA	KOG3330	U	Golgi vesicle transport	Intracellular trafficking	secretion	and vesicular transport	PF04051	TRAPP	Transport protein particle (TRAPP) component	IPR016721	IPR024096	IPR007194	Family|Homologous_superfamily|Family	Bet3 family|NO signalling/Golgi transport ligand-binding domain superfamily|Transport protein particle (TRAPP) component	NA	NA	R-HSA-204005	R-HSA-8876198	COPII-mediated vesicle transport|RAB GEFs exchange GTP for GDP on RABs
317	O43633	CHMP2A	Charged multivesicular body protein 2a	Homo sapiens	25.10393	1.98E-05	53.592255	11	11	Charged multivesicular body protein 2a	27243	CHMP2A	GO:0097352	GO:0006914	GO:0032509	GO:1904903	GO:0045184	GO:0010458	GO:1902774	GO:0045324	GO:0016236	GO:0090148	GO:0010324	GO:0061952	GO:0007080	GO:0036258	GO:0071985	GO:0061763	GO:0060548	GO:1903723	GO:0031468	GO:0006997	GO:0001778	GO:1903543	GO:0051260	GO:0051258	GO:0015031	GO:0010824	GO:1901673	GO:0043162	GO:0051469	GO:0046761	GO:0039702	GO:0019076	GO:1904930	GO:0000421	GO:0005829	GO:0000815	GO:0070062
318	O43639	NCK2	Cytoplasmic protein NCK2	Homo sapiens	42.91508	7.64E-11	59.25273	23	23	Cytoplasmic protein NCK2	8440	NCK2	GO:0007015	GO:0016477	GO:0060996	GO:0048013	GO:0007173	GO:0001771	GO:0030032	GO:0008285	GO:1903912	GO:0033137	GO:1903898	GO:1990441	GO:0030838	GO:1902237	GO:0042102	GO:0045944	GO:0036493	GO:0007176	GO:0007172	GO:0007165	GO:0042110	GO:0005737	GO:0005829	GO:0005783	GO:0014069	GO:0012506	GO:0008093	GO:0001784	GO:0044877	GO:0030971	GO:0097110	GO:0035591	GO:0030159	actin filament organization|cell migration|dendritic spine development|ephrin receptor signaling pathway|epidermal growth factor receptor signaling pathway|immunological synapse formation|lamellipodium assembly|negative regulation of cell population proliferation|negative regulation of endoplasmic reticulum stress-induced eIF2 alpha phosphorylation|negative regulation of peptidyl-serine phosphory…	hsa04012	hsa04660	hsa04360
319	O43665	RGS10	Regulator of G-protein signaling 10	Homo sapiens	21.20992	1.59E-06	55.870655	11	11	Regulator of G-protein signaling 10	6001	RGS10	GO:0007213	GO:0007186	GO:0009968	GO:0043547	GO:0008277	GO:0005737	GO:0005829	GO:0005634	GO:0005886	GO:0045202	GO:0001965	GO:0005096	GO:0003924	G protein-coupled acetylcholine receptor signaling pathway|G protein-coupled receptor signaling pathway|negative regulation of signal transduction|positive regulation of GTPase activity|regulation of G protein-coupled receptor signaling pathway|cytoplasm|cytosol|nucleus|plasma membrane|synapse|G-protein alpha-subunit binding|GTPase activator activity|GTPase activity	NA	NA	NA	KOG3589	C	positive regulation of GTPase activity	Energy production and conversion	PF00615	RGS	Regulator of G protein signaling domain	IPR016137	IPR037879	IPR036305	IPR024066	IPR044926	Domain|Domain|Homologous_superfamily|Homologous_superfamily|Homologous_superfamily	RGS domain|RGS10	RGS domain|RGS domain superfamily|RGS	subdomain 1/3|RGS	subdomain 2	WP2853	WP2857	WP289
320	O43670	ZNF207	BUB3-interacting and GLEBS motif-containing protein ZNF207	Homo sapiens	50.75051	2.54E-05	52.929398	3	3	BUB3-interacting and GLEBS motif-containing protein ZNF207	7756	ZNF207	GO:0008608	GO:0051301	GO:0001578	GO:0046785	GO:0000070	GO:0090307	GO:0007094	GO:0050821	GO:0051983	GO:0005737	GO:0000776	GO:0005874	GO:0005730	GO:0005654	GO:0005634	GO:0005819	GO:1990047	GO:0003677	GO:0008201	GO:0046872	GO:0008017	GO:0003723	attachment of spindle microtubules to kinetochore|cell division|microtubule bundle formation|microtubule polymerization|mitotic sister chromatid segregation|mitotic spindle assembly|mitotic spindle assembly checkpoint signaling|protein stabilization|regulation of chromosome segregation|cytoplasm|kinetochore|microtubule|nucleolus|nucleoplasm|nucleus|spindle|spindle matrix|DNA binding|heparin bindi…	NA	NA	NA	KOG2893	P	mitotic spindle assembly	Inorganic ion transport and metabolism	NA	NA	NA	IPR013087	Domain	Zinc finger C2H2-type	NA
321	O43674	NDUFB5	NADH dehydrogenase [ubiquinone] 1 beta subcomplex subunit 5	mitochondrial	Homo sapiens	21.75027	1.41E-06	55.93831	4	4	NADH dehydrogenase [ubiquinone] 1 beta subcomplex subunit 5	mitochondrial	4711	NDUFB5	GO:0009060	GO:0006120	GO:0032981	GO:0042776	GO:0005743	GO:0005747	GO:0005739	GO:0005654	GO:0008137	aerobic respiration|mitochondrial electron transport	NADH to ubiquinone|mitochondrial respiratory chain complex I assembly|proton motive force-driven mitochondrial ATP synthesis|mitochondrial inner membrane|mitochondrial respiratory chain complex I|mitochondrion|nucleoplasm|NADH dehydrogenase (ubiquinone) activity	hsa00190	hsa04723	hsa04714	hsa05208	hsa05010	hsa05012	hsa05014	hsa05016	hsa05020	hsa05022	hsa05415	hsa04932	Oxidative phosphorylation|Retrograde endocannabinoid signaling|Thermogenesis|Chemical carcinogenesis - reactive oxygen species|Alzheimer disease|Parkinson disease|Amyotrophic lateral sclerosis|Huntington disease|Prion disease|Pathways of neurodegeneration - multiple diseases|Diabetic cardiomyopathy|Non-alcoholic fatty liver disease	K03961	KOG4632	S	mitochondrial respiratory chain complex I assembly	Function unknown	PF09781	NDUF_B5	NADH:ubiquinone oxidoreductase	NDUFB5/SGDH subunit	IPR019173	Family
322	O43676	NDUFB3	NADH dehydrogenase [ubiquinone] 1 beta subcomplex subunit 3	Homo sapiens	11.40196	1.64E-05	53.929096	6	6	NADH dehydrogenase [ubiquinone] 1 beta subcomplex subunit 3	4709	NDUFB3	GO:0009060	GO:0006120	GO:0032981	GO:0042776	GO:0005743	GO:0005747	GO:0008137	aerobic respiration|mitochondrial electron transport	NADH to ubiquinone|mitochondrial respiratory chain complex I assembly|proton motive force-driven mitochondrial ATP synthesis|mitochondrial inner membrane|mitochondrial respiratory chain complex I|NADH dehydrogenase (ubiquinone) activity	hsa00190	hsa04723	hsa04714	hsa05208	hsa05010	hsa05012	hsa05014	hsa05016	hsa05020	hsa05022	hsa05415	hsa04932	Oxidative phosphorylation|Retrograde endocannabinoid signaling|Thermogenesis|Chemical carcinogenesis - reactive oxygen species|Alzheimer disease|Parkinson disease|Amyotrophic lateral sclerosis|Huntington disease|Prion disease|Pathways of neurodegeneration - multiple diseases|Diabetic cardiomyopathy|Non-alcoholic fatty liver disease	K03959	KOG4631	S	electron transport chain	Function unknown	PF08122	NDUF_B12	NADH-ubiquinone oxidoreductase B12 subunit family	IPR012576	Family	NADH dehydrogenase [ubiquinone] 1 beta subcomplex subunit 3	WP111	WP4324	WP4396	Electron transport chain: OXPHOS system in mitochondria|Mitochondrial complex I assembly model OXPHOS system|Nonalcoholic fatty liver disease
323	O43677	NDUFC1	NADH dehydrogenase [ubiquinone] 1 subunit C1	mitochondrial	Homo sapiens	8.73426	1.45E-05	54.096172	2	2	NADH dehydrogenase [ubiquinone] 1 subunit C1	mitochondrial	4717	NDUFC1	GO:0009060	GO:0006120	GO:0032981	GO:0042776	GO:0005743	GO:0005747	GO:0008137	aerobic respiration|mitochondrial electron transport	NADH to ubiquinone|mitochondrial respiratory chain complex I assembly|proton motive force-driven mitochondrial ATP synthesis|mitochondrial inner membrane|mitochondrial respiratory chain complex I|NADH dehydrogenase (ubiquinone) activity	hsa00190	hsa04723	hsa04714	hsa05208	hsa05010	hsa05012	hsa05014	hsa05016	hsa05020	hsa05022	hsa05415	hsa04932	Oxidative phosphorylation|Retrograde endocannabinoid signaling|Thermogenesis|Chemical carcinogenesis - reactive oxygen species|Alzheimer disease|Parkinson disease|Amyotrophic lateral sclerosis|Huntington disease|Prion disease|Pathways of neurodegeneration - multiple diseases|Diabetic cardiomyopathy|Non-alcoholic fatty liver disease	K03967	ENOG502SFTF	S	mitochondrial respiratory chain complex I assembly	Function unknown	PF15088	NADH_dh_m_C1	NADH dehydrogenase [ubiquinone] 1 subunit C1	mitochondrial	IPR026192	Family	NADH-ubiquinone oxidoreductase 1 subunit C1	WP111
324	O43678	NDUFA2	NADH dehydrogenase [ubiquinone] 1 alpha subcomplex subunit 2	Homo sapiens	10.92156	1.54E-05	54.013138	7	7	NADH dehydrogenase [ubiquinone] 1 alpha subcomplex subunit 2	4695	NDUFA2	GO:0009060	GO:0001835	GO:0006120	GO:0032981	GO:0042776	GO:0005743	GO:0031966	GO:0005747	GO:0008137	aerobic respiration|blastocyst hatching|mitochondrial electron transport	NADH to ubiquinone|mitochondrial respiratory chain complex I assembly|proton motive force-driven mitochondrial ATP synthesis|mitochondrial inner membrane|mitochondrial membrane|mitochondrial respiratory chain complex I|NADH dehydrogenase (ubiquinone) activity	hsa00190	hsa04723	hsa04714	hsa05208	hsa05010	hsa05012	hsa05014	hsa05016	hsa05020	hsa05022	hsa05415	hsa04932	Oxidative phosphorylation|Retrograde endocannabinoid signaling|Thermogenesis|Chemical carcinogenesis - reactive oxygen species|Alzheimer disease|Parkinson disease|Amyotrophic lateral sclerosis|Huntington disease|Prion disease|Pathways of neurodegeneration - multiple diseases|Diabetic cardiomyopathy|Non-alcoholic fatty liver disease	K03946	KOG3446	S	mitochondrial respiratory chain complex I assembly	Function unknown	PF05047	L51_S25_CI-B8	Mitochondrial ribosomal protein L51 / S25 / CI-B8 domain	IPR016464	IPR007741	IPR036249	Family|Domain|Homologous_superfamily	NADH dehydrogenase [ubiquinone] (complex I)
325	O43681	GET3	ATPase GET3	Homo sapiens	38.79277	7.64E-11	59.25273	12	12	ATPase GET3	439	GET3	GO:0006620	GO:0045048	GO:0071816	GO:0005737	GO:0070062	GO:0043529	GO:0005730	GO:0005654	GO:0015105	GO:0005524	GO:0016887	GO:0046872	post-translational protein targeting to endoplasmic reticulum membrane|protein insertion into ER membrane|tail-anchored membrane protein insertion into ER membrane|cytoplasm|extracellular exosome|GET complex|nucleolus|nucleoplasm|arsenite transmembrane transporter activity|ATP binding|ATP hydrolysis activity|metal ion binding	NA	NA	NA	KOG2825	P	ATPase activity	Inorganic ion transport and metabolism	PF02374	ArsA_ATPase	Anion-transporting ATPase	IPR025723	IPR016300	IPR027542	IPR027417	Domain|Family|Family|Homologous_superfamily	Anion-transporting ATPase-like domain|Arsenical pump ATPase	ArsA/GET3|Arsenical pump ATPase	ArsA/GET3	eukaryotic|P-loop containing nucleoside triphosphate hydrolase	NA	NA	R-HSA-9609523	Insertion of tail-anchored proteins into the endoplasmic reticulum membrane	19.66471
326	O43684	BUB3	Mitotic checkpoint protein BUB3	Homo sapiens	37.15477	6.03E-05	50.498543	11	11	Mitotic checkpoint protein BUB3	9184	BUB3	GO:0008608	GO:0051301	GO:0051321	GO:0007094	GO:0051444	GO:0034501	GO:1990298	GO:0005829	GO:0000776	GO:0033597	GO:0005654	GO:0043130	attachment of spindle microtubules to kinetochore|cell division|meiotic cell cycle|mitotic spindle assembly checkpoint signaling|negative regulation of ubiquitin-protein transferase activity|protein localization to kinetochore|bub1-bub3 complex|cytosol|kinetochore|mitotic checkpoint complex|nucleoplasm|ubiquitin binding	hsa04110	hsa05166	Cell cycle|Human T-cell leukemia virus 1 infection	K02180	KOG1036	J	spindle assembly checkpoint	Translation	ribosomal structure and biogenesis	PF00400	WD40	WD domain	G-beta repeat	IPR020472	IPR015943	IPR001680	IPR036322	Repeat|Homologous_superfamily|Repeat|Homologous_superfamily	G-protein beta WD-40 repeat|WD40/YVTN repeat-like-containing domain superfamily|WD40 repeat|WD40-repeat-containing domain superfamily	WP179	WP4240	Cell cycle|Regulation of sister chromatid separation at the metaphase-anaphase transition	R-HSA-141430	R-HSA-141444
327	O43707	ACTN4	Alpha-actinin-4	Homo sapiens	104.85404	7.64E-11	59.25273	54	53	Alpha-actinin-4	81	ACTN4	GO:0030036	GO:0055001	GO:1900025	GO:0035357	GO:0030335	GO:1901224	GO:0032417	GO:0015031	GO:0042981	GO:1903506	GO:0001666	GO:0048384	GO:0033209	GO:0030050	GO:0015629	GO:0030054	GO:0042995	GO:0030864	GO:0005737	GO:0005829	GO:0070062	GO:0005576	GO:0005615	GO:0005925	GO:0043005	GO:0016604	GO:0005634	GO:0048471	GO:0005886	GO:0031093	GO:0032991	GO:0031143	GO:1990904	GO:0001725	GO:0030018	GO:0003779	GO:0051015
328	O43708	GSTZ1	Maleylacetoacetate isomerase	Homo sapiens	24.21224	3.82E-05	51.445297	5	5	Maleylacetoacetate isomerase	2954	GSTZ1	GO:0006749	GO:0006559	GO:0006572	GO:0005829	GO:0005759	GO:0005739	GO:0004602	GO:0004364	GO:0042802	GO:0016034	GO:0042803	glutathione metabolic process|L-phenylalanine catabolic process|tyrosine catabolic process|cytosol|mitochondrial matrix|mitochondrion|glutathione peroxidase activity|glutathione transferase activity|identical protein binding|maleylacetoacetate isomerase activity|protein homodimerization activity	hsa00350	Tyrosine metabolism	K01800	KOG0868	O	maleylacetoacetate isomerase activity	Posttranslational modification	protein turnover	chaperones	PF14497	PF13417	GST_C_3|GST_N_3	Glutathione S-transferase	C-terminal domain|Glutathione S-transferase	N-terminal domain	IPR010987	IPR036282	IPR040079	IPR004045	IPR004046	IPR005955	IPR034330	IPR034333	IPR036249	Domain|Homologous_superfamily|Family|Domain|Domain|Family|Domain|Domain|Homologous_superfamily
329	O43741	PRKAB2	5'-AMP-activated protein kinase subunit beta-2	Homo sapiens	30.30221	0.00018355	48.31044	6	6	5'-AMP-activated protein kinase subunit beta-2	5565	PRKAB2	GO:0031669	GO:0006633	GO:0120162	GO:0050790	GO:0007165	GO:0005737	GO:0005829	GO:0005654	GO:0031588	GO:0005634	GO:0019901	cellular response to nutrient levels|fatty acid biosynthetic process|positive regulation of cold-induced thermogenesis|regulation of catalytic activity|signal transduction|cytoplasm|cytosol|nucleoplasm|nucleotide-activated protein kinase complex|nucleus|protein kinase binding	hsa04371	hsa04068	hsa04152	hsa04530	hsa04910	hsa04922	hsa04920	hsa04921	hsa04211	hsa04213	hsa04710	hsa04714	hsa05410	hsa04936	hsa04932	hsa04931	Apelin signaling pathway|FoxO signaling pathway|AMPK signaling pathway|Tight junction|Insulin signaling pathway|Glucagon signaling pathway|Adipocytokine signaling pathway|Oxytocin signaling pathway|Longevity regulating pathway|Longevity regulating pathway - multiple species|Circadian rhythm|Thermogenesis|Hypertrophic cardiomyopathy|Alcoholic liver disease|Non-alcoholic fatty liver disease|Insulin…	K07199	KOG1616	D	5'AMPactivated protein kinase subunit	Cell cycle control	cell division	chromosome partitioning	PF16561
330	O43747	AP1G1	AP-1 complex subunit gamma-1	Homo sapiens	91.35145	5.13E-08	57.369606	35	35	AP-1 complex subunit gamma-1	164	AP1G1	GO:0110010	GO:0035646	GO:0090160	GO:0006896	GO:0006886	GO:1903232	GO:0032438	GO:0060155	GO:0043323	GO:0045954	GO:0006898	GO:0016192	GO:0030121	GO:0005905	GO:0030136	GO:0030665	GO:0005737	GO:0030659	GO:0005829	GO:0005769	GO:0005794	GO:0000139	GO:0043231	GO:0005765	GO:0016020	GO:0048471	GO:0055037	GO:0032588	GO:0140312	GO:0035615	GO:0030742	GO:0019894	GO:0031267	basolateral protein secretion|endosome to melanosome transport|Golgi to lysosome transport|Golgi to vacuole transport|intracellular protein transport|melanosome assembly|melanosome organization|platelet dense granule organization|positive regulation of natural killer cell degranulation|positive regulation of natural killer cell mediated cytotoxicity|receptor-mediated endocytosis|vesicle-mediated …	hsa04142	hsa05170	Lysosome|Human immunodeficiency virus 1 infection
331	O43752	STX6	Syntaxin-6	Homo sapiens	29.17595	6.12E-08	57.306572	10	10	Syntaxin-6	10228	STX6	GO:0032456	GO:0048193	GO:0006886	GO:0032880	GO:0042147	GO:0016189	GO:0048278	GO:0006906	GO:0030136	GO:0005829	GO:0005769	GO:0012505	GO:0005794	GO:0000139	GO:0016020	GO:0005654	GO:0048471	GO:0045335	GO:0005886	GO:0055037	GO:0055038	GO:0031201	GO:0030672	GO:0005802	GO:0032588	GO:0005484	GO:0000149	GO:0019905	endocytic recycling|Golgi vesicle transport|intracellular protein transport|regulation of protein localization|retrograde transport	endosome to Golgi|synaptic vesicle to endosome fusion|vesicle docking|vesicle fusion|clathrin-coated vesicle|cytosol|early endosome|endomembrane system|Golgi apparatus|Golgi membrane|membrane|nucleoplasm|perinuclear region of cytoplasm|phagocytic vesicle|plasma membrane|recycling endosome|recycling endosome membrane|SNARE complex|synaptic vesicle membrane|trans-Golgi network|trans-Golgi network m…	hsa04130	SNARE interactions in vesicular transport	K08498	KOG3202	U	SNAP receptor activity	Intracellular trafficking
332	O43760	SYNGR2	Synaptogyrin-2	Homo sapiens	24.81005	4.82E-05	50.92049	4	4	Synaptogyrin-2	9144	SYNGR2	GO:0045055	GO:0048499	GO:0070062	GO:0005811	GO:0016020	GO:0031594	GO:0030672	regulated exocytosis|synaptic vesicle membrane organization|extracellular exosome|lipid droplet|membrane|neuromuscular junction|synaptic vesicle membrane	NA	NA	NA	KOG4016	O	synaptic vesicle membrane organization	Posttranslational modification	protein turnover	chaperones	PF01284	MARVEL	Membrane-associating domain	IPR008253	IPR016579	Domain|Family	Marvel domain|Synaptogyrin	NA	NA	NA	NA	19.55458	19.51209	20.09268	20.49762	19.98825	20.64596	20.21943	19.47729	20.15061
333	O43765	SGTA	Small glutamine-rich tetratricopeptide repeat-containing protein alpha	Homo sapiens	34.06308	3.09E-07	56.669018	10	10	Small glutamine-rich tetratricopeptide repeat-containing protein alpha	6449	SGTA	GO:1903070	GO:2000059	GO:1903071	GO:0006620	GO:0071816	GO:0030433	GO:0005737	GO:0005829	GO:0016020	GO:0005634	GO:0072380	GO:1904288	GO:0042802	GO:0060090	GO:0043621	negative regulation of ER-associated ubiquitin-dependent protein catabolic process|negative regulation of ubiquitin-dependent protein catabolic process|positive regulation of ER-associated ubiquitin-dependent protein catabolic process|post-translational protein targeting to endoplasmic reticulum membrane|tail-anchored membrane protein insertion into ER membrane|ubiquitin-dependent ERAD pathway|cy…	NA	NA	NA	KOG0553	O	negative regulation of ER-associated ubiquitin-dependent protein catabolic process	Posttranslational modification	protein turnover	chaperones	PF16546	PF00515	PF13181	SGTA_dimer|TPR_1|TPR_8	Homodimerisation domain of SGTA|Tetratricopeptide repeat|Tetratricopeptide repeat	IPR032374	IPR011990	IPR001440	IPR019734	Domain|Homologous_superfamily|Repeat|Repeat	SGTA	homodimerisation domain|Tetratricopeptide-like helical domain superfamily|Tetratricopeptide repeat 1|Tetratricopeptide repeat
334	O43768	ENSA	Alpha-endosulfine	Homo sapiens	13.38901	9.84E-07	56.12905	9	8	Alpha-endosulfine	2029	ENSA	GO:0051301	GO:0000086	GO:0000278	GO:0035308	GO:0050796	GO:0007584	GO:0005737	GO:0005654	GO:0008200	GO:0019212	GO:0019870	GO:0051721	GO:0004864	GO:0019888	GO:0005102	cell division|G2/M transition of mitotic cell cycle|mitotic cell cycle|negative regulation of protein dephosphorylation|regulation of insulin secretion|response to nutrient|cytoplasm|nucleoplasm|ion channel inhibitor activity|phosphatase inhibitor activity|potassium channel inhibitor activity|protein phosphatase 2A binding|protein phosphatase inhibitor activity|protein phosphatase regulator activ…	NA	NA	NA	NA	NA	NA	NA	PF04667	Endosulfine	cAMP-regulated phosphoprotein/endosulfine conserved region	IPR006760	Family	Endosulphine	NA	NA	R-HSA-2465910	MASTL Facilitates Mitotic Progression	18.76138	18.66231	18.90609	19.08712
335	O43772	SLC25A20	Mitochondrial carnitine/acylcarnitine carrier protein	Homo sapiens	32.94371	7.77E-06	54.77927	17	17	Mitochondrial carnitine/acylcarnitine carrier protein	788	SLC25A20	GO:0006853	GO:1902603	GO:0001701	GO:0006839	GO:0005829	GO:0005740	GO:0005743	GO:0005739	GO:0015227	GO:0022857	carnitine shuttle|carnitine transmembrane transport|in utero embryonic development|mitochondrial transport|cytosol|mitochondrial envelope|mitochondrial inner membrane|mitochondrion|acyl carnitine transmembrane transporter activity|transmembrane transporter activity	hsa04714	Thermogenesis	K15109	KOG0758	U	mitochondrial transport	Intracellular trafficking	secretion	and vesicular transport	PF00153	Mito_carr	Mitochondrial carrier protein	IPR018108	IPR023395	Repeat|Homologous_superfamily	Mitochondrial substrate/solute carrier|Mitochondrial carrier domain superfamily	WP143	WP368	WP4321	WP4742	Fatty acid beta-oxidation|Mitochondrial long chain fatty acid beta-oxidation|Thermogenesis|Ketogenesis and ketolysis	R-HSA-200425	Carnitine metabolism	17.74918	17.69106	18.63532
336	O43776	NARS1	Asparagine--tRNA ligase	cytoplasmic	Homo sapiens	62.94291	3.81E-06	55.334667	19	19	Asparagine--tRNA ligase	cytoplasmic	4677	NARS1	GO:0006421	GO:0016477	GO:0021987	GO:0006418	GO:0005737	GO:0005829	GO:0070062	GO:0004816	GO:0005524	GO:0031728	GO:0003676	GO:0046983	asparaginyl-tRNA aminoacylation|cell migration|cerebral cortex development|tRNA aminoacylation for protein translation|cytoplasm|cytosol|extracellular exosome|asparagine-tRNA ligase activity|ATP binding|CCR3 chemokine receptor binding|nucleic acid binding|protein dimerization activity	hsa00970	Aminoacyl-tRNA biosynthesis	K01893	KOG0555	J	asparagine-tRNA ligase activity	Translation	ribosomal structure and biogenesis	PF00152	PF01336	tRNA-synt_2|tRNA_anti-codon	tRNA synthetases class II (D	K and N) |OB-fold nucleic acid binding domain	IPR004364	IPR006195	IPR045864	IPR004522	IPR002312	IPR012340	IPR004365	Domain|Domain|Homologous_superfamily|Family|Family|Homologous_superfamily|Domain	Aminoacyl-tRNA synthetase
337	O43808	SLC25A17	Peroxisomal membrane protein PMP34	Homo sapiens	34.56688	9.07E-05	49.761547	5	5	Peroxisomal membrane protein PMP34	10478	SLC25A17	GO:0015867	GO:0001561	GO:0006635	GO:0015908	GO:0005829	GO:0016020	GO:0005778	GO:0005777	GO:0000295	GO:0015217	GO:0080122	GO:0005347	GO:0051087	GO:0015228	GO:0015230	GO:0044610	GO:0051724	ATP transport|fatty acid alpha-oxidation|fatty acid beta-oxidation|fatty acid transport|cytosol|membrane|peroxisomal membrane|peroxisome|adenine nucleotide transmembrane transporter activity|ADP transmembrane transporter activity|AMP transmembrane transporter activity|ATP transmembrane transporter activity|chaperone binding|coenzyme A transmembrane transporter activity|FAD transmembrane transport…	hsa04146	Peroxisome	K13354	KOG0769	U	FMN transmembrane transporter activity	Intracellular trafficking	secretion	and vesicular transport	PF00153	Mito_carr	Mitochondrial carrier protein	IPR002067	IPR018108	IPR023395	Family|Repeat|Homologous_superfamily	Mitochondrial carrier protein|Mitochondrial substrate/solute carrier|Mitochondrial carrier domain superfamily	NA	NA
338	O43809	NUDT21	Cleavage and polyadenylation specificity factor subunit 5	Homo sapiens	26.22728	0.000464888	44.38658	4	4	Cleavage and polyadenylation specificity factor subunit 5	11051	NUDT21	GO:0030154	GO:1990120	GO:0031124	GO:0110104	GO:0006378	GO:0006397	GO:0031439	GO:1900365	GO:2000975	GO:2000738	GO:0010608	GO:0098789	GO:0051290	GO:0051262	GO:0034451	GO:0005813	GO:0005737	GO:0005847	GO:0005849	GO:0016604	GO:0005654	GO:0005634	GO:0042382	GO:0003682	GO:0042826	GO:0042802	GO:0035925	GO:0003729	GO:0042803	GO:0003723	cell differentiation|messenger ribonucleoprotein complex assembly|mRNA 3'-end processing|mRNA alternative polyadenylation|mRNA polyadenylation|mRNA processing|positive regulation of mRNA cleavage|positive regulation of mRNA polyadenylation|positive regulation of pro-B cell differentiation|positive regulation of stem cell differentiation|post-transcriptional regulation of gene expression|pre-mRNA …	hsa03015	mRNA surveillance pathway	K14397	KOG1689	L	regulation of mRNA cleavage
339	O43813	LANCL1	Glutathione S-transferase LANCL1	Homo sapiens	45.28309	5.93E-06	55.00612	11	11	Glutathione S-transferase LANCL1	10314	LANCL1	GO:0005975	GO:0007186	GO:0043523	GO:1903203	GO:0005737	GO:0005886	GO:0004930	GO:0043295	GO:0004364	GO:0050750	GO:0017124	GO:0008270	carbohydrate metabolic process|G protein-coupled receptor signaling pathway|regulation of neuron apoptotic process|regulation of oxidative stress-induced neuron death|cytoplasm|plasma membrane|G protein-coupled receptor activity|glutathione binding|glutathione transferase activity|low-density lipoprotein particle receptor binding|SH3 domain binding|zinc ion binding	hsa00480	Glutathione metabolism	K25210	KOG2787	Q	glutathione binding	Secondary metabolites biosynthesis	transport and catabolism	PF05147	LANC_like	Lanthionine synthetase C-like protein	IPR012341	IPR007822	IPR020464	Homologous_superfamily|Family|Family	Six-hairpin glycosidase-like superfamily|Lanthionine synthetase C-like|LanC-like protein	eukaryotic	NA	NA	NA	NA	18.12395	18.29924	17.43227
340	O43815	STRN	Striatin	Homo sapiens	86.13211	1.43E-07	56.988873	37	37	Striatin	6801	STRN	GO:0070830	GO:0016358	GO:0007626	GO:0008285	GO:0016055	GO:0005923	GO:0005829	GO:0030425	GO:0043197	GO:0090443	GO:0016020	GO:0043025	GO:0014069	GO:0045211	GO:0070016	GO:0005516	GO:0030331	GO:0051721	GO:0044877	bicellular tight junction assembly|dendrite development|locomotory behavior|negative regulation of cell population proliferation|Wnt signaling pathway|bicellular tight junction|cytosol|dendrite|dendritic spine|FAR/SIN/STRIPAK complex|membrane|neuronal cell body|postsynaptic density|postsynaptic membrane|armadillo repeat domain binding|calmodulin binding|nuclear estrogen receptor binding|protein p…	NA	NA	NA	KOG0642	O	armadillo repeat domain binding	Posttranslational modification	protein turnover	chaperones	PF08232	PF00400	Striatin|WD40	Striatin family|WD domain	G-beta repeat	IPR020472	IPR013258	IPR015943
341	O43826	SLC37A4	Glucose-6-phosphate exchanger SLC37A4	Homo sapiens	46.36008	2.86E-05	52.44302	3	3	Glucose-6-phosphate exchanger SLC37A4	2542	SLC37A4	GO:0008643	GO:0006094	GO:0042593	GO:0006006	GO:0015760	GO:0035435	GO:0005783	GO:0005789	GO:0016020	GO:0061513	GO:0015152	carbohydrate transport|gluconeogenesis|glucose homeostasis|glucose metabolic process|glucose-6-phosphate transport|phosphate ion transmembrane transport|endoplasmic reticulum|endoplasmic reticulum membrane|membrane|glucose 6-phosphate:inorganic phosphate antiporter activity|glucose-6-phosphate transmembrane transporter activity	hsa04973	Carbohydrate digestion and absorption	K08171	KOG2533	EGP	transmembrane transport	Amino acid transport and metabolism|Carbohydrate transport and metabolism|Inorganic ion transport and metabolism	PF07690	MFS_1	Major Facilitator Superfamily	IPR011701	IPR020846	IPR036259	IPR021159	IPR000849	Family|Domain|Homologous_superfamily|Conserved_site|Family	Major facilitator superfamily|Major facilitator superfamily domain|MFS transporter superfamily|Glycerate/sugar phosphate transporter	conserved site|Sugar phosphate transporter	NA	NA	R-HSA-3229133	R-HSA-70263	Glycogen storage disease type Ib (SLC37A4)|Gluconeogenesis	16.05678	16.47982
342	O43837	IDH3B	Isocitrate dehydrogenase [NAD] subunit beta	mitochondrial	Homo sapiens	42.18367	9.16E-09	57.942	18	18	Isocitrate dehydrogenase [NAD] subunit beta	mitochondrial	3420	IDH3B	GO:0006103	GO:0006102	GO:0006734	GO:0006099	GO:0005962	GO:0005759	GO:0005739	GO:0005634	GO:0009055	GO:0004449	GO:0000287	GO:0051287	2-oxoglutarate metabolic process|isocitrate metabolic process|NADH metabolic process|tricarboxylic acid cycle|mitochondrial isocitrate dehydrogenase complex (NAD+)|mitochondrial matrix|mitochondrion|nucleus|electron transfer activity|isocitrate dehydrogenase (NAD+) activity|magnesium ion binding|NAD binding	hsa00020	Citrate cycle (TCA cycle)	K00030	KOG0784	CE	isocitrate dehydrogenase (NAD+) activity	Energy production and conversion|Amino acid transport and metabolism	PF00180	Iso_dh	Isocitrate/isopropylmalate dehydrogenase	IPR019818	IPR004434	IPR024084	Conserved_site|Family|Domain	Isocitrate/isopropylmalate dehydrogenase	conserved site|Isocitrate dehydrogenase NAD-dependent|Isopropylmalate dehydrogenase-like domain	WP78	TCA cycle (aka Krebs or citric acid cycle)	R-HSA-71403	Citric acid cycle (TCA cycle)	18.09191	17.96756
343	O43847	NRDC	Nardilysin	Homo sapiens	131.70073	8.00E-06	54.753017	33	33	Nardilysin	4898	NRDC	GO:0120163	GO:0050772	GO:0051044	GO:0031643	GO:0006508	GO:0052548	GO:0009986	GO:0005829	GO:0030425	GO:0005739	GO:0048408	GO:0046872	GO:0004222	negative regulation of cold-induced thermogenesis|positive regulation of axonogenesis|positive regulation of membrane protein ectodomain proteolysis|positive regulation of myelination|proteolysis|regulation of endopeptidase activity|cell surface|cytosol|dendrite|mitochondrion|epidermal growth factor binding|metal ion binding|metalloendopeptidase activity	NA	NA	NA	KOG0959	O	metalloendopeptidase activity	Posttranslational modification	protein turnover	chaperones	PF00675	PF05193	PF16187	Peptidase_M16|Peptidase_M16_C|Peptidase_M16_M	Insulinase (Peptidase family M16)|Peptidase M16 inactive domain|Middle or third domain of peptidase_M16	IPR011249	IPR011765	IPR001431	IPR007863	IPR032632	Homologous_superfamily|Domain|Binding_site|Domain|Domain	Metalloenzyme	LuxS/M16 peptidase-like|Peptidase M16	N-terminal|Peptidase M16
344	O43852	CALU	Calumenin	Homo sapiens	37.10678	7.73E-10	58.65328	22	22	Calumenin	813	CALU	GO:0005783	GO:0005788	GO:0005789	GO:0005576	GO:0005794	GO:0042470	GO:0016020	GO:0033018	GO:0005509	endoplasmic reticulum|endoplasmic reticulum lumen|endoplasmic reticulum membrane|extracellular region|Golgi apparatus|melanosome|membrane|sarcoplasmic reticulum lumen|calcium ion binding	NA	NA	NA	KOG4223	L	calcium ion binding	Replication	recombination and repair	PF13202	PF13833	EF-hand_5|EF-hand_8	EF hand|EF-hand domain pair	IPR011992	IPR018247	IPR002048	Homologous_superfamily|Binding_site|Domain	EF-hand domain pair|EF-Hand 1	calcium-binding site|EF-hand domain	WP3413	WP3888	NOTCH1 regulation of endothelial cell calcification|VEGFA-VEGFR2 signaling	R-HSA-114608	R-HSA-381426	R-HSA-8957275	Platelet degranulation |Regulation of Insulin-like Growth Factor (IGF) transport and uptake by Insulin-like Growth Factor Binding Proteins (IGFBPs)|Post-translational protein phosphorylation	19.94068	19.80572
345	O43861	ATP9B	Probable phospholipid-transporting ATPase IIB	Homo sapiens	129.30353	0.000225914	47.783447	4	4	Probable phospholipid-transporting ATPase IIB	374868	ATP9B	GO:0006897	GO:0045332	GO:0006890	GO:0005768	GO:0048471	GO:0005886	GO:0005802	GO:0005524	GO:0016887	GO:0140326	GO:0000287	endocytosis|phospholipid translocation|retrograde vesicle-mediated transport	Golgi to endoplasmic reticulum|endosome|perinuclear region of cytoplasm|plasma membrane|trans-Golgi network|ATP binding|ATP hydrolysis activity|ATPase-coupled intramembrane lipid transporter activity|magnesium ion binding	NA	NA	NA	KOG0210	P	Belongs to the cation transport ATPase (P-type) (TC 3.A.3) family. Type IV subfamily	Inorganic ion transport and metabolism	PF16212	PF16209	PhoLip_ATPase_C|PhoLip_ATPase_N	Phospholipid-translocating P-type ATPase C-terminal|Phospholipid-translocating ATPase N-terminal	IPR023299	IPR018303	IPR023298	IPR008250	IPR036412	IPR023214	IPR006539	IPR032631	IPR001757	IPR032630	IPR044492	Homologous_superfamily|PTM|Homologous_superfamily|Homologous_superfamily|Homologous_superfamily|Homologous_superfamily|Family|Domain|Family|Domain|Domain	P-type ATPase
346	O43865	AHCYL1	S-adenosylhomocysteine hydrolase-like protein 1	Homo sapiens	58.95142	9.65E-07	56.138874	33	16	S-adenosylhomocysteine hydrolase-like protein 1	10768	AHCYL1	GO:0038166	GO:0006915	GO:0042045	GO:1990456	GO:0006378	GO:0006730	GO:0010765	GO:0006611	GO:0044070	GO:0032412	GO:0031440	GO:0051592	GO:0033353	GO:0016324	GO:0005737	GO:0005829	GO:0005789	GO:0070062	GO:0044233	GO:0042802	GO:0003723	angiotensin-activated signaling pathway|apoptotic process|epithelial fluid transport|mitochondrion-endoplasmic reticulum membrane tethering|mRNA polyadenylation|one-carbon metabolic process|positive regulation of sodium ion transport|protein export from nucleus|regulation of anion transport|regulation of ion transmembrane transporter activity|regulation of mRNA 3'-end processing|response to calci…	hsa00270	Cysteine and methionine metabolism	K01251	KOG1370	H	adenosylhomocysteinase activity	Coenzyme transport and metabolism	PF05221	PF00670	AdoHcyase|AdoHcyase_NAD	S-adenosyl-L-homocysteine hydrolase|S-adenosyl-L-homocysteine hydrolase	NAD binding domain	IPR042172	IPR000043	IPR015878
347	O43866	CD5L	CD5 antigen-like	Homo sapiens	38.08779	3.86E-05	51.41835	25	25	CD5 antigen-like	922	CD5L	GO:0006915	GO:0006968	GO:0002376	GO:0006954	GO:1903661	GO:0030449	GO:0031638	GO:0072562	GO:0009986	GO:0005737	GO:0005576	GO:0005615	GO:0005886	GO:0005044	GO:0004252	apoptotic process|cellular defense response|immune system process|inflammatory response|positive regulation of complement-dependent cytotoxicity|regulation of complement activation|zymogen activation|blood microparticle|cell surface|cytoplasm|extracellular region|extracellular space|plasma membrane|scavenger receptor activity|serine-type endopeptidase activity	NA	NA	NA	ENOG502SHID	S	scavenger receptor activity	Function unknown	PF00530	SRCR	Scavenger receptor cysteine-rich domain	IPR001190	IPR017448	IPR036772	Domain|Domain|Homologous_superfamily	SRCR domain|SRCR-like domain|SRCR-like domain superfamily	NA	NA	NA	NA	21.00205	22.49279
348	O43896	KIF1C	Kinesin-like protein KIF1C	Homo sapiens	122.94655	9.84E-05	49.60973	4	1	Kinesin-like protein KIF1C	10749	KIF1C	GO:1990048	GO:0030705	GO:0007018	GO:1990049	GO:0006890	GO:0016192	GO:0030424	GO:1904115	GO:0030425	GO:0005783	GO:0005794	GO:0005871	GO:0005874	GO:0005524	GO:0016887	GO:0003774	GO:0008017	GO:0003777	GO:0008574	GO:0003723	anterograde neuronal dense core vesicle transport|cytoskeleton-dependent intracellular transport|microtubule-based movement|retrograde neuronal dense core vesicle transport|retrograde vesicle-mediated transport	Golgi to endoplasmic reticulum|vesicle-mediated transport|axon|axon cytoplasm|dendrite|endoplasmic reticulum|Golgi apparatus|kinesin complex|microtubule|ATP binding|ATP hydrolysis activity|cytoskeletal motor activity|microtubule binding|microtubule motor activity|plus-end-directed microtubule motor activity|RNA binding	NA	NA	NA	KOG0245	Z	microtubule motor activity	Cytoskeleton	PF00498	PF00225	PF16183	FHA|Kinesin|Kinesin_assoc	FHA domain|Kinesin motor domain|Kinesin-associated	IPR000253	IPR027640	IPR032405
349	O43920	NDUFS5	NADH dehydrogenase [ubiquinone] iron-sulfur protein 5	Homo sapiens	12.5175	1.64E-05	53.922234	6	6	NADH dehydrogenase [ubiquinone] iron-sulfur protein 5	4725	NDUFS5	GO:0009060	GO:0006120	GO:0032981	GO:0042776	GO:0005743	GO:0005758	GO:0005747	GO:0005739	GO:0008137	aerobic respiration|mitochondrial electron transport	NADH to ubiquinone|mitochondrial respiratory chain complex I assembly|proton motive force-driven mitochondrial ATP synthesis|mitochondrial inner membrane|mitochondrial intermembrane space|mitochondrial respiratory chain complex I|mitochondrion|NADH dehydrogenase (ubiquinone) activity	hsa00190	hsa04723	hsa04714	hsa05208	hsa05010	hsa05012	hsa05014	hsa05016	hsa05020	hsa05022	hsa05415	hsa04932	Oxidative phosphorylation|Retrograde endocannabinoid signaling|Thermogenesis|Chemical carcinogenesis - reactive oxygen species|Alzheimer disease|Parkinson disease|Amyotrophic lateral sclerosis|Huntington disease|Prion disease|Pathways of neurodegeneration - multiple diseases|Diabetic cardiomyopathy|Non-alcoholic fatty liver disease	K03938	KOG4110	O	mitochondrial respiratory chain complex I assembly	Posttranslational modification	protein turnover	chaperones	PF10200	Ndufs5	NADH:ubiquinone oxidoreductase	NDUFS5-15kDa	IPR019342	Family
350	O43924	PDE6D	Retinal rod rhodopsin-sensitive cGMP 3'	5'-cyclic phosphodiesterase subunit delta	Homo sapiens	17.42001	1.49E-06	55.90816	4	4	Retinal rod rhodopsin-sensitive cGMP 3'	5'-cyclic phosphodiesterase subunit delta	5147	PDE6D	GO:0050896	GO:0007601	GO:0005929	GO:0005737	GO:0031410	GO:0030659	GO:0005856	GO:0005829	GO:0005095	GO:0031267	response to stimulus|visual perception|cilium|cytoplasm|cytoplasmic vesicle|cytoplasmic vesicle membrane|cytoskeleton|cytosol|GTPase inhibitor activity|small GTPase binding	hsa00230	Purine metabolism	K13758	KOG4038	O	3'	5'-cyclic-nucleotide phosphodiesterase activity	Posttranslational modification	protein turnover	chaperones	PF05351	GMP_PDE_delta	GMP-PDE	delta subunit	IPR014756	IPR008015	IPR037036	IPR017287	Homologous_superfamily|Domain|Homologous_superfamily|Family	Immunoglobulin E-set|GMP phosphodiesterase	delta subunit|GMP phosphodiesterase	delta subunit superfamily|Retinal rod rhodopsin-sensitive cGMP 3'	5'-cyclic phosphodiesterase	delta subunit
351	O43930	PRKY	Putative serine/threonine-protein kinase PRKY	Homo sapiens	31.70849	5.42E-05	50.694977	2	2	Putative serine/threonine-protein kinase PRKY	5613	PRKY	GO:0018105	GO:0006468	GO:0007165	GO:0005952	GO:0005524	GO:0004691	GO:0106310	GO:0004674	peptidyl-serine phosphorylation|protein phosphorylation|signal transduction|cAMP-dependent protein kinase complex|ATP binding|cAMP-dependent protein kinase activity|protein serine kinase activity|protein serine/threonine kinase activity	NA	NA	NA	NA	NA	NA	NA	PF00069	Pkinase	Protein kinase domain	IPR011009	IPR000719	IPR008271	Homologous_superfamily|Domain|Active_site	Protein kinase-like domain superfamily|Protein kinase domain|Serine/threonine-protein kinase	active site	WP3929	Chemokine signaling pathway	NA	NA	17.14148	17.09472	16.33046	17.64432	17.81633	16.72748	17.49196	16.79374
352	O60229	KALRN	Kalirin	Homo sapiens	340.26099	2.20E-06	55.68786	36	33	Kalirin	8997	KALRN	GO:0007411	GO:0007417	GO:0048013	GO:0035556	GO:0007399	GO:0006468	GO:0051056	GO:0007165	GO:0016192	GO:0015629	GO:0005737	GO:0005829	GO:0070062	GO:0019898	GO:0005654	GO:0014069	GO:0005524	GO:0005085	GO:0046872	GO:0106310	GO:0004674	axon guidance|central nervous system development|ephrin receptor signaling pathway|intracellular signal transduction|nervous system development|protein phosphorylation|regulation of small GTPase mediated signal transduction|signal transduction|vesicle-mediated transport|actin cytoskeleton|cytoplasm|cytosol|extracellular exosome|extrinsic component of membrane|nucleoplasm|postsynaptic density|ATP …	NA	NA	NA	KOG4240	T	neurotransmitter receptor localization to postsynaptic specialization membrane	Signal transduction mechanisms	PF13716	PF00041	PF07679	PF00169	PF00069	PF00621	PF00435	CRAL_TRIO_2|fn3|I-set|PH|Pkinase|RhoGEF|Spectrin
353	O60232	ZNRD2	Protein ZNRD2	Homo sapiens	21.47433	3.91E-05	51.38877	6	6	Protein ZNRD2	10534	ZNRD2	GO:0051301	GO:0000278	cell division|mitotic cell cycle	NA	NA	NA	KOG4537	S	identical protein binding	Function unknown	PF06677	Auto_anti-p27	Sjogren's syndrome/scleroderma autoantigen 1 (Autoantigen p27)	IPR009563	Family	Sjoegren syndrome/scleroderma autoantigen 1	NA	NA	NA	NA	18.3618	18.79738	17.45599	18.01698	18.63597	18.60996	18.60661	17.72336	18.84399	19.02022	19.78711	18.45383	19.56345	18.63201	19.32612	18.75696	19.36478
354	O60234	GMFG	Glia maturation factor gamma	Homo sapiens	16.80131	1.60E-05	53.96472	9	8	Glia maturation factor gamma	9535	GMFG	GO:0071846	GO:0034316	GO:0006468	GO:2000249	GO:0005576	GO:1904813	GO:0034774	GO:0003779	GO:0071933	GO:0008047	GO:0008083	GO:0004860	actin filament debranching|negative regulation of Arp2/3 complex-mediated actin nucleation|protein phosphorylation|regulation of actin cytoskeleton reorganization|extracellular region|ficolin-1-rich granule lumen|secretory granule lumen|actin binding|Arp2/3 complex binding|enzyme activator activity|growth factor activity|protein kinase inhibitor activity	NA	NA	NA	KOG1736	J	Arp2/3 complex binding	Translation	ribosomal structure and biogenesis	PF00241	Cofilin_ADF	Cofilin/tropomyosin-type actin-binding protein	IPR002108	IPR029006	IPR011171	Domain|Homologous_superfamily|Family	Actin-depolymerising factor homology domain|ADF-H/Gelsolin-like domain superfamily|Glia maturation factor	NA	NA	R-HSA-6798695	Neutrophil degranulation	18.8963	19.67317	18.66196	19.73509
355	O60237	PPP1R12B	Protein phosphatase 1 regulatory subunit 12B	Homo sapiens	110.40382	0.003742456	39.990376	3	3	Protein phosphatase 1 regulatory subunit 12B	4660	PPP1R12B	GO:0006937	GO:0007165	GO:0031672	GO:0005737	GO:0005856	GO:0005829	GO:0005654	GO:0030018	GO:0008047	GO:0004857	GO:0019208	GO:0019901	regulation of muscle contraction|signal transduction|A band|cytoplasm|cytoskeleton|cytosol|nucleoplasm|Z disc|enzyme activator activity|enzyme inhibitor activity|phosphatase regulator activity|protein kinase binding	hsa04510	hsa04810	hsa04921	hsa04270	hsa05205	Focal adhesion|Regulation of actin cytoskeleton|Oxytocin signaling pathway|Vascular smooth muscle contraction|Proteoglycans in cancer	K12329	KOG0505	O	positive regulation of myosin-light-chain-phosphatase activity	Posttranslational modification	protein turnover	chaperones	PF12796	PF15898	Ank_2|PRKG1_interact	Ankyrin repeats (3 copies)|cGMP-dependent protein kinase interacting domain	IPR002110	IPR036770	IPR017401	IPR031775	Repeat|Homologous_superfamily|Family|Domain	Ankyrin repeat|Ankyrin repeat-containing domain superfamily|Protein phosphatase 1 regulatory subunit 12A/B/C|cGMP-dependent protein kinase	interacting domain
356	O60239	SH3BP5	SH3 domain-binding protein 5	Homo sapiens	50.42502	0.000205019	48.038765	3	3	SH3 domain-binding protein 5	9467	SH3BP5	GO:0035556	GO:0061099	GO:0007165	GO:0005737	GO:0030659	GO:0005739	GO:0016604	GO:0005654	GO:0005085	GO:0004860	GO:0017124	intracellular signal transduction|negative regulation of protein tyrosine kinase activity|signal transduction|cytoplasm|cytoplasmic vesicle membrane|mitochondrion|nuclear body|nucleoplasm|guanyl-nucleotide exchange factor activity|protein kinase inhibitor activity|SH3 domain binding	NA	NA	NA	KOG2008	S	negative regulation of protein tyrosine kinase activity	Function unknown	PF05276	SH3BP5	SH3 domain-binding protein 5 (SH3BP5)	IPR007940	Family	SH3-binding 5	NA	NA	NA	NA	15.35186	15.64246	15.85807	15.40918	15.18932	15.80957	16.41725	12.60667
357	O60240	PLIN1	Perilipin-1	Homo sapiens	55.99036	2.17E-05	53.378426	16	16	Perilipin-1	5346	PLIN1	GO:0070417	GO:0016042	GO:0006629	GO:0005829	GO:0005783	GO:0005811	GO:0008289	cellular response to cold|lipid catabolic process|lipid metabolic process|cytosol|endoplasmic reticulum|lipid droplet|lipid binding	hsa04371	hsa04923	hsa03320	hsa04714	Apelin signaling pathway|Regulation of lipolysis in adipocytes|PPAR signaling pathway|Thermogenesis	K08768	ENOG502RY3Q	S	lipid metabolic process	Function unknown	PF03036	Perilipin	Perilipin family	IPR004279	IPR042998	Family|Family	Perilipin|Perilipin-1	WP236	WP3942	WP3965	WP4321	WP4746	WP5102	Adipogenesis|PPAR signaling pathway|Lipid metabolism pathway|Thermogenesis|Thyroid hormones production and peripheral downstream signaling effects|Familial partial lipodystrophy	R-HSA-163560	R-HSA-381340	R-HSA-9031528	Triglyceride catabolism|Transcriptional regulation of white adipocyte differentiation|NR1H2 & NR1H3 regulate gene expression linked to triglyceride lipolysis in adipose	18.01968
358	O60256	PRPSAP2	Phosphoribosyl pyrophosphate synthase-associated protein 2	Homo sapiens	40.92573	1.76E-07	56.902218	18	18	Phosphoribosyl pyrophosphate synthase-associated protein 2	5636	PRPSAP2	GO:0006015	GO:0060348	GO:0006139	GO:0006164	GO:0005737	GO:0002189	GO:0004857	GO:0042802	GO:0000287	GO:0004749	5-phosphoribose 1-diphosphate biosynthetic process|bone development|nucleobase-containing compound metabolic process|purine nucleotide biosynthetic process|cytoplasm|ribose phosphate diphosphokinase complex|enzyme inhibitor activity|identical protein binding|magnesium ion binding|ribose phosphate diphosphokinase activity	NA	NA	NA	KOG1503	EF	ribose phosphate diphosphokinase activity	Amino acid transport and metabolism|Nucleotide transport and metabolism	PF14572	PF13793	Pribosyl_synth|Pribosyltran_N	Phosphoribosyl synthetase-associated domain|N-terminal domain of ribose phosphate pyrophosphokinase	IPR029099	IPR000836	IPR029057	IPR005946	Domain|Domain|Homologous_superfamily|Family	Ribose-phosphate pyrophosphokinase	N-terminal domain|Phosphoribosyltransferase domain|Phosphoribosyltransferase-like|Ribose-phosphate pyrophosphokinase	NA	NA	NA	NA	19.1359	19.25937	19.32615	19.67392
359	O60262	GNG7	Guanine nucleotide-binding protein G(I)/G(S)/G(O) subunit gamma-7	Homo sapiens	7.52175	1.67E-05	53.894737	4	4	Guanine nucleotide-binding protein G(I)/G(S)/G(O) subunit gamma-7	2788	GNG7	GO:0007186	GO:0008277	GO:0070062	GO:0005834	GO:0005886	GO:0031681	G protein-coupled receptor signaling pathway|regulation of G protein-coupled receptor signaling pathway|extracellular exosome|heterotrimeric G-protein complex|plasma membrane|G-protein beta-subunit binding	hsa04014	hsa04371	hsa04151	hsa04062	hsa04926	hsa04724	hsa04727	hsa04725	hsa04728	hsa04726	hsa04723	hsa04740	hsa04713	hsa05200	hsa05170	hsa05163	hsa05167	hsa05032	hsa05034	Ras signaling pathway|Apelin signaling pathway|PI3K-Akt signaling pathway|Chemokine signaling pathway|Relaxin signaling pathway|Glutamatergic synapse|GABAergic synapse|Cholinergic synapse|Dopaminergic synapse|Serotonergic synapse|Retrograde endocannabinoid signaling|Olfactory transduction|Circadian entrainment|Pathways in cancer|Human immunodeficiency virus 1 infection|Human cytomegalovirus infec…	K04543	KOG4119	O	GTPase activity	Posttranslational modification	protein turnover	chaperones	PF00631	G-gamma	GGL domain
360	O60268	KIAA0513	Uncharacterized protein KIAA0513	Homo sapiens	46.63857	3.05E-06	55.486046	24	24	Uncharacterized protein KIAA0513	9764	KIAA0513	GO:0005737	cytoplasm	NA	NA	NA	ENOG502QV4D	S	NA	Function unknown	NA	NA	NA	IPR039872	Family	Uncharacterized protein KIAA0513	NA	NA	NA	NA	19.52787	19.43496	20.06175	19.44909	20.04767	20.79765	19.89674	19.17009	20.05577	20.13127	18.929	21.459	20.21982	20.67998	20.33861	20.58523	20.45415	20.28144
361	O60271	SPAG9	C-Jun-amino-terminal kinase-interacting protein 4	Homo sapiens	146.2054	1.18E-05	54.359463	29	26	C-Jun-amino-terminal kinase-interacting protein 4	9043	SPAG9	GO:0032418	GO:1903860	GO:0045665	GO:0001933	GO:0030335	GO:0045666	GO:0042147	GO:0051146	GO:0016192	GO:0001669	GO:0034451	GO:0005737	GO:0005829	GO:0070062	GO:0005765	GO:0048471	GO:0042802	GO:0008432	GO:0019894	GO:0005078	GO:0030159	lysosome localization|negative regulation of dendrite extension|negative regulation of neuron differentiation|negative regulation of protein phosphorylation|positive regulation of cell migration|positive regulation of neuron differentiation|retrograde transport	endosome to Golgi|striated muscle cell differentiation|vesicle-mediated transport|acrosomal vesicle|centriolar satellite|cytoplasm|cytosol|extracellular exosome|lysosomal membrane|perinuclear region of cytoplasm|identical protein binding|JUN kinase binding|kinesin binding|MAP-kinase scaffold activity|signaling receptor complex adaptor activity	NA	NA	NA	KOG2077	S	MAP-kinase scaffold activity	Function unknown	PF16471	PF09744	JIP_LZII|Jnk-SapK_ap_N	JNK-interacting protein leucine zipper II|JNK_SAPK-associated protein-1	IPR039911	IPR032486	IPR019143
362	O60306	AQR	RNA helicase aquarius	Homo sapiens	171.29528	8.96E-05	49.78393	7	7	RNA helicase aquarius	9716	AQR	GO:0000398	GO:0071013	GO:0016020	GO:0005654	GO:0005634	GO:0071007	GO:0034458	GO:0005524	GO:0016887	GO:0003729	GO:0003723	GO:0003727	mRNA splicing	via spliceosome|catalytic step 2 spliceosome|membrane|nucleoplasm|nucleus|U2-type catalytic step 2 spliceosome|3'-5' RNA helicase activity|ATP binding|ATP hydrolysis activity|mRNA binding|RNA binding|single-stranded RNA binding	hsa03040	Spliceosome	K12874	KOG1806	Z	mRNA splicing	via spliceosome	Cytoskeleton	PF13086	PF13087	PF16399	AAA_11|AAA_12|Aquarius_N	AAA domain|AAA domain|Intron-binding protein aquarius N-terminus	IPR032174	IPR026300	IPR045055	IPR041679	IPR041677	IPR027417	Domain|Family|Family|Domain|Domain|Homologous_superfamily	Intron-binding protein aquarius	N-terminal|CWF11 family|DNA2/NAM7-like helicase|DNA2/NAM7 helicase-like	C-terminal|DNA2/NAM7 helicase
363	O60312	ATP10A	Phospholipid-transporting ATPase VA	Homo sapiens	167.6883	0.001027099	42.461243	1	1	Phospholipid-transporting ATPase VA	57194	ATP10A	GO:0034220	GO:0045332	GO:1903527	GO:0008360	GO:0005783	GO:0005789	GO:0016020	GO:1990531	GO:0005886	GO:0005524	GO:0016887	GO:0140326	GO:0140351	GO:0000287	GO:0140345	GO:0090554	ion transmembrane transport|phospholipid translocation|positive regulation of membrane tubulation|regulation of cell shape|endoplasmic reticulum|endoplasmic reticulum membrane|membrane|phospholipid-translocating ATPase complex|plasma membrane|ATP binding|ATP hydrolysis activity|ATPase-coupled intramembrane lipid transporter activity|glycosylceramide flippase activity|magnesium ion binding|phospha…	NA	NA	NA	KOG0206	P	phospholipid-translocating ATPase activity	Inorganic ion transport and metabolism	PF16212	PF16209	PhoLip_ATPase_C|PhoLip_ATPase_N	Phospholipid-translocating P-type ATPase C-terminal|Phospholipid-translocating ATPase N-terminal	IPR023299	IPR018303	IPR023298	IPR008250	IPR036412	IPR023214	IPR006539	IPR032631	IPR001757
364	O60313	OPA1	Dynamin-like 120 kDa protein	mitochondrial	Homo sapiens	111.63065	7.64E-11	59.25273	56	56	Dynamin-like 120 kDa protein	mitochondrial	4976	OPA1	GO:0006915	GO:0019896	GO:0090398	GO:0046039	GO:0007007	GO:0097749	GO:0000266	GO:0008053	GO:0000002	GO:0007005	GO:0043066	GO:1902236	GO:0090201	GO:0001843	GO:0051259	GO:0007601	GO:1904115	GO:0005737	GO:0005829	GO:0030425	GO:0016020	GO:0005874	GO:0030061	GO:0005743	GO:0005758	GO:0031966	GO:0005741	GO:0005739	GO:0005654	GO:1901612	GO:0005525	GO:0003924	GO:0000287	GO:0008017	GO:0070300
365	O60331	PIP5K1C	Phosphatidylinositol 4-phosphate 5-kinase type-1 gamma	Homo sapiens	73.26001	3.15E-08	57.5413	19	19	Phosphatidylinositol 4-phosphate 5-kinase type-1 gamma	23396	PIP5K1C	GO:0030036	GO:0034333	GO:0098609	GO:0072583	GO:0061024	GO:0030593	GO:0006909	GO:0006661	GO:0046854	GO:0016310	GO:0014066	GO:0048488	GO:0016079	GO:0005912	GO:0005829	GO:0010008	GO:0005925	GO:0005654	GO:0001891	GO:0005886	GO:0098793	GO:0032587	GO:0001931	GO:0016308	GO:0005524	GO:0052812	actin cytoskeleton organization|adherens junction assembly|cell-cell adhesion|clathrin-dependent endocytosis|membrane organization|neutrophil chemotaxis|phagocytosis|phosphatidylinositol biosynthetic process|phosphatidylinositol phosphate biosynthetic process|phosphorylation|regulation of phosphatidylinositol 3-kinase signaling|synaptic vesicle endocytosis|synaptic vesicle exocytosis|adherens jun…	4-bisphosphate 5-kinase activity	hsa00562	hsa04070	hsa04072	hsa04144	hsa04510	hsa04810	hsa04666	hsa05231	hsa05135
366	O60437	PPL	Periplakin	Homo sapiens	204.74682	8.93E-07	56.17865	52	52	Periplakin	5493	PPL	GO:0045104	GO:0031424	GO:0009612	GO:0042060	GO:0001533	GO:0005737	GO:0005856	GO:0005829	GO:0030057	GO:0070062	GO:0016020	GO:0005886	GO:0045296	GO:0005200	GO:0005198	intermediate filament cytoskeleton organization|keratinization|response to mechanical stimulus|wound healing|cornified envelope|cytoplasm|cytoskeleton|cytosol|desmosome|extracellular exosome|membrane|plasma membrane|cadherin binding|structural constituent of cytoskeleton|structural molecule activity	NA	NA	NA	KOG0516	Z	cytoskeletal protein binding	Cytoskeleton	PF17902	SH3_10	SH3 domain	IPR041615	IPR043197	IPR035915	IPR001101	IPR001452	IPR018159	Domain|Family|Homologous_superfamily|Repeat|Domain|Repeat	Desmoplakin	SH3 domain|Plakin|Plakin repeat superfamily|Plectin repeat|SH3 domain|Spectrin/alpha-actinin	NA	NA
367	O60449	LY75	Lymphocyte antigen 75	Homo sapiens	198.31131	0.000420902	45.01807	4	4	Lymphocyte antigen 75	4065	LY75	GO:0006897	GO:0006955	GO:0006954	GO:0009897	GO:0070062	GO:0005886	GO:0030246	GO:0038023	endocytosis|immune response|inflammatory response|external side of plasma membrane|extracellular exosome|plasma membrane|carbohydrate binding|signaling receptor activity	NA	NA	NA	KOG4297	K	carbohydrate binding	Transcription	PF00040	PF00059	fn2|Lectin_C	Fibronectin type II domain|Lectin C-type domain	IPR001304	IPR016186	IPR018378	IPR016187	IPR000562	IPR036943	IPR013806	IPR035992	IPR000772	Domain|Homologous_superfamily|Conserved_site|Homologous_superfamily|Domain|Homologous_superfamily|Homologous_superfamily|Homologous_superfamily|Domain	C-type lectin-like|C-type lectin-like/link domain superfamily|C-type lectin	conserved site|C-type lectin fold|Fibronectin type II domain|Fibronectin type II domain superfamily|Kringle-like fold|Ricin B-like lectins|Ricin B	lectin domain	NA	NA	NA	NA
368	O60476	MAN1A2	Mannosyl-oligosaccharide 1	2-alpha-mannosidase IB	Homo sapiens	73.00355	1.40E-08	57.80661	11	11	Mannosyl-oligosaccharide 1	2-alpha-mannosidase IB	10905	MAN1A2	GO:0005975	GO:1904381	GO:0048286	GO:0006491	GO:0006486	GO:0007585	GO:0005783	GO:0070062	GO:0005794	GO:0000139	GO:0016020	GO:0005509	GO:0004571	carbohydrate metabolic process|Golgi apparatus mannose trimming|lung alveolus development|N-glycan processing|protein glycosylation|respiratory gaseous exchange by respiratory system|endoplasmic reticulum|extracellular exosome|Golgi apparatus|Golgi membrane|membrane|calcium ion binding|mannosyl-oligosaccharide 1	2-alpha-mannosidase activity	hsa00510	hsa00513	hsa04141	N-Glycan biosynthesis|Various types of N-glycan biosynthesis|Protein processing in endoplasmic reticulum	K01230	KOG2204	G	mannosyl-oligosaccharide 1	2-alpha-mannosidase activity	Carbohydrate transport and metabolism	PF01532	Glyco_hydro_47	Glycosyl hydrolase family 47	IPR012341	IPR001382	IPR036026	Homologous_superfamily|Family|Homologous_superfamily	Six-hairpin glycosidase-like superfamily|Glycoside hydrolase family 47|Seven-hairpin glycosidases	NA	NA
369	O60486	PLXNC1	Plexin-C1	Homo sapiens	175.74203	0.001407733	41.906216	1	1	Plexin-C1	10154	PLXNC1	GO:0007155	GO:0007162	GO:0050772	GO:0030334	GO:0008360	GO:0043087	GO:1905806	GO:1902287	GO:0150053	GO:0016020	GO:0005886	GO:0002116	GO:0017154	GO:0005102	cell adhesion|negative regulation of cell adhesion|positive regulation of axonogenesis|regulation of cell migration|regulation of cell shape|regulation of GTPase activity|regulation of synapse pruning|semaphorin-plexin signaling pathway involved in axon guidance|cerebellar climbing fiber to Purkinje cell synapse|membrane|plasma membrane|semaphorin receptor complex|semaphorin receptor activity|sig…	hsa04360	Axon guidance	K06572	KOG3610	BQ	semaphorin-plexin signaling pathway	Chromatin structure and dynamics|Secondary metabolites biosynthesis	transport and catabolism	PF08337	PF20170	PF01437	PF01833	Plexin_cytopl|Plexin_RBD|PSI|TIG	Plexin cytoplasmic RasGAP domain|Plexin cytoplasmic RhoGTPase-binding domain|Plexin repeat|IPT/TIG domain	IPR013783	IPR002909	IPR031148	IPR041853	IPR013548	IPR046800	IPR002165	IPR016201
370	O60488	ACSL4	Long-chain-fatty-acid--CoA ligase 4	Homo sapiens	79.18804	3.09E-06	55.477753	35	35	Long-chain-fatty-acid--CoA ligase 4	2182	ACSL4	GO:0060136	GO:0006631	GO:0008610	GO:0006629	GO:0001676	GO:0035338	GO:0035336	GO:0032307	GO:0030182	GO:0030307	GO:0032024	GO:0005737	GO:0005783	GO:0005789	GO:0070062	GO:0005811	GO:0016020	GO:0044233	GO:0005741	GO:0005778	GO:0005886	GO:0047676	GO:0005524	GO:0004467	GO:0090433	GO:0031957	embryonic process involved in female pregnancy|fatty acid metabolic process|lipid biosynthetic process|lipid metabolic process|long-chain fatty acid metabolic process|long-chain fatty-acyl-CoA biosynthetic process|long-chain fatty-acyl-CoA metabolic process|negative regulation of prostaglandin secretion|neuron differentiation|positive regulation of cell growth|positive regulation of insulin secre…	hsa00061	hsa00071	hsa04146	hsa04216	hsa04920	hsa03320	hsa04714	Fatty acid biosynthesis|Fatty acid degradation|Peroxisome|Ferroptosis|Adipocytokine signaling pathway|PPAR signaling pathway|Thermogenesis	K01897	KOG1180
371	O60493	SNX3	Sorting nexin-3	Homo sapiens	18.76235	2.23E-10	58.990574	11	9	Sorting nexin-3	8724	SNX3	GO:0032456	GO:0070676	GO:0034499	GO:0010324	GO:2000642	GO:0050765	GO:0042177	GO:0051224	GO:0046597	GO:0010976	GO:0022615	GO:0015031	GO:0030111	GO:0009617	GO:0030136	GO:0005737	GO:0005829	GO:0005769	GO:0031901	GO:0032009	GO:0010008	GO:0070062	GO:0030904	GO:0080025	GO:0032266	GO:0070273	GO:0010314	GO:0019903	GO:1905394	endocytic recycling|intralumenal vesicle formation|late endosome to Golgi transport|membrane invagination|negative regulation of early endosome to late endosome transport|negative regulation of phagocytosis|negative regulation of protein catabolic process|negative regulation of protein transport|negative regulation of viral entry into host cell|positive regulation of neuron projection development…	5-bisphosphate binding|phosphatidylinositol-3-phosphate binding|phosphatidylinositol-4-phosphate binding|phosphatidylinositol-5-phosphate binding|protein phosphatase binding|retromer complex binding	hsa04144	Endocytosis	K17918	KOG2527	U	phosphatidylinositol binding
372	O60496	DOK2	Docking protein 2	Homo sapiens	45.37887	2.71E-07	56.72482	17	17	Docking protein 2	9046	DOK2	GO:0007166	GO:0007265	GO:0007165	GO:0007169	GO:0005737	GO:0005829	GO:0005068	cell surface receptor signaling pathway|Ras protein signal transduction|signal transduction|transmembrane receptor protein tyrosine kinase signaling pathway|cytoplasm|cytosol|transmembrane receptor protein tyrosine kinase adaptor activity	NA	NA	NA	KOG4047	O	transmembrane receptor protein tyrosine kinase signaling pathway	Posttranslational modification	protein turnover	chaperones	PF02174	IRS	PTB domain (IRS-1 type)	IPR037751	IPR002404	IPR011993	IPR001849	Domain|Domain|Homologous_superfamily|Domain	Dok1/2/3	PTB domain|IRS-type PTB domain|PH-like domain superfamily|Pleckstrin homology domain	WP3303	WP395	WP437	RAC1/PAK1/p38/MMP2 pathway|IL-4 signaling pathway|EGF/EGFR signaling pathway	R-HSA-210993	R-HSA-8853659	Tie2 Signaling|RET signaling	19.49923	20.35617	19.83561
373	O60499	STX10	Syntaxin-10	Homo sapiens	28.11409	1.32E-08	57.82552	3	3	Syntaxin-10	8677	STX10	GO:0048193	GO:0006886	GO:0032880	GO:0042147	GO:0048278	GO:0006906	GO:0005829	GO:0012505	GO:0000139	GO:0016020	GO:0048471	GO:0031201	GO:0030672	GO:0005802	GO:0032588	GO:0031982	GO:0005484	GO:0000149	GO:0019905	Golgi vesicle transport|intracellular protein transport|regulation of protein localization|retrograde transport	endosome to Golgi|vesicle docking|vesicle fusion|cytosol|endomembrane system|Golgi membrane|membrane|perinuclear region of cytoplasm|SNARE complex|synaptic vesicle membrane|trans-Golgi network|trans-Golgi network membrane|vesicle|SNAP receptor activity|SNARE binding|syntaxin binding	hsa05132	Salmonella infection	K23937	KOG3202	U	SNAP receptor activity	Intracellular trafficking	secretion	and vesicular transport	PF05739	PF09177	SNARE|Syntaxin-6_N	SNARE domain|Syntaxin 6	N-terminal	IPR010989	IPR045242
374	O60502	OGA	Protein O-GlcNAcase	Homo sapiens	102.91511	0.000329841	46.518856	7	7	Protein O-GlcNAcase	10724	OGA	GO:0006516	GO:0009100	GO:0006044	GO:0006517	GO:0006493	GO:0005829	GO:0016020	GO:0005634	GO:0102167	GO:0102571	GO:0102166	GO:0016231	GO:0004415	GO:0042802	glycoprotein catabolic process|glycoprotein metabolic process|N-acetylglucosamine metabolic process|protein deglycosylation|protein O-linked glycosylation|cytosol|membrane|nucleus|[protein]-3-O-(N-acetyl-D-glucosaminyl)-L-serine O-N-acetyl-alpha-D-glucosaminase activity|[protein]-3-O-(N-acetyl-D-glucosaminyl)-L-serine/L-threonine O-N-acetyl-alpha-D-glucosaminase activity|[protein]-3-O-(N-acetyl-D…	hsa04931	Insulin resistance	K15719	KOG3698	J	[protein]-3-O-(N-acetyl-D-glucosaminyl)-L-serine O-N-acetyl-alpha-D-glucosaminase activity	Translation	ribosomal structure and biogenesis	PF07555	NAGidase	beta-N-acetylglucosaminidase	IPR016181	IPR011496	IPR017853	Homologous_superfamily|Family|Homologous_superfamily	Acyl-CoA N-acyltransferase|Beta-N-acetylglucosaminidase|Glycoside hydrolase superfamily	NA	NA	NA	NA	16.83625	16.62527
375	O60506	SYNCRIP	Heterogeneous nuclear ribonucleoprotein Q	Homo sapiens	69.60262	8.94E-07	56.17763	33	27	Heterogeneous nuclear ribonucleoprotein Q	10492	SYNCRIP	GO:0071346	GO:0070934	GO:0016556	GO:0000398	GO:1900152	GO:2000623	GO:0017148	GO:0001649	GO:2000767	GO:1901537	GO:0006396	GO:0008380	GO:0071013	GO:0070937	GO:0005829	GO:0005783	GO:0097452	GO:0071204	GO:0106002	GO:0016020	GO:0045293	GO:0005654	GO:0005634	GO:1990904	GO:0048027	GO:0003729	GO:0008143	GO:0003723	cellular response to type II interferon|CRD-mediated mRNA stabilization|mRNA modification|mRNA splicing	via spliceosome|negative regulation of nuclear-transcribed mRNA catabolic process	deadenylation-dependent decay|negative regulation of nuclear-transcribed mRNA catabolic process	nonsense-mediated decay|negative regulation of translation|osteoblast differentiation|positive regulation of cytoplasmic translation|positive regulation of DNA demethylation|RNA processing|RNA splicing|catalytic step 2 spliceosome|CRD-mediated mRNA stability complex|cytosol|endoplasmic reticulum|GAIT complex|histone pre-mRNA 3'end processing complex|mCRD-mediated mRNA stability complex|membrane|m…	NA	NA	NA	KOG0117	DTZ
376	O60508	CDC40	Pre-mRNA-processing factor 17	Homo sapiens	65.52125	0.000673086	43.264694	6	6	Pre-mRNA-processing factor 17	51362	CDC40	GO:1990403	GO:0000398	GO:0071013	GO:0016607	GO:0005654	GO:0071007	GO:0003729	GO:0003723	embryonic brain development|mRNA splicing	via spliceosome|catalytic step 2 spliceosome|nuclear speck|nucleoplasm|U2-type catalytic step 2 spliceosome|mRNA binding|RNA binding	hsa03040	Spliceosome	K12816	KOG0282	O	mRNA splicing	via spliceosome	Posttranslational modification	protein turnover	chaperones	PF00400	WD40	WD domain	G-beta repeat	IPR032847	IPR015943	IPR001680	IPR019775	IPR036322	Family|Homologous_superfamily|Repeat|Conserved_site|Homologous_superfamily	Pre-mRNA-processing factor 17|WD40/YVTN repeat-like-containing domain superfamily|WD40 repeat|WD40 repeat	conserved site|WD40-repeat-containing domain superfamily	WP411	mRNA processing	R-HSA-159236	R-HSA-72163	R-HSA-72187
377	O60524	NEMF	Ribosome quality control complex subunit NEMF	Homo sapiens	122.95443	1.86E-10	59.038704	23	23	Ribosome quality control complex subunit NEMF	9147	NEMF	GO:0140708	GO:0051168	GO:0065003	GO:0072344	GO:1990116	GO:0005829	GO:0005634	GO:1990112	GO:0043023	GO:0000049	CAT tailing|nuclear export|protein-containing complex assembly|rescue of stalled ribosome|ribosome-associated ubiquitin-dependent protein catabolic process|cytosol|nucleus|RQC complex|ribosomal large subunit binding|tRNA binding	NA	NA	NA	KOG2030	K	actin binding	Transcription	PF11923	PF05670	NFACT-C|NFACT-R_1	NFACT protein C-terminal domain|NFACT protein RNA binding domain	IPR021846	IPR008532	Domain|Domain	NFACT protein	C-terminal|NFACT	RNA-binding domain	NA	NA	NA	NA	17.56061	17.41074	18.02392	17.34547	17.6299
378	O60547	GMDS	GDP-mannose 4	6 dehydratase	Homo sapiens	41.94971	5.60E-07	56.402985	8	8	GDP-mannose 4	6 dehydratase	2762	GMDS	GO:0042351	GO:0019673	GO:0007219	GO:0005737	GO:0005829	GO:0070062	GO:0008446	GO:0042802	GO:0070401	'de novo' GDP-L-fucose biosynthetic process|GDP-mannose metabolic process|Notch signaling pathway|cytoplasm|cytosol|extracellular exosome|GDP-mannose 4	6-dehydratase activity|identical protein binding|NADP+ binding	hsa00051	hsa00520	Fructose and mannose metabolism|Amino sugar and nucleotide sugar metabolism	K01711	KOG1372	M	GDP-mannose 4	6-dehydratase activity	Cell wall/membrane/envelope biogenesis	PF16363	GDP_Man_Dehyd	GDP-mannose 4	6 dehydratase	IPR006368	IPR016040	IPR036291	Family|Domain|Homologous_superfamily	GDP-mannose 4	6-dehydratase|NAD(P)-binding domain|NAD(P)-binding domain superfamily	NA	NA	R-HSA-6787639	GDP-fucose biosynthesis	18.24811
379	O60566	BUB1B	Mitotic checkpoint serine/threonine-protein kinase BUB1 beta	Homo sapiens	119.54524	0.000436625	44.75392	2	2	Mitotic checkpoint serine/threonine-protein kinase BUB1 beta	701	BUB1B	GO:0006915	GO:0051301	GO:0051754	GO:0007091	GO:0007094	GO:0051444	GO:0016310	GO:0071459	GO:0005680	GO:0005737	GO:0005829	GO:0000776	GO:0005815	GO:0033597	GO:0000940	GO:0048471	GO:0005819	GO:0005524	GO:0004672	GO:0106310	GO:0004674	apoptotic process|cell division|meiotic sister chromatid cohesion	centromeric|metaphase/anaphase transition of mitotic cell cycle|mitotic spindle assembly checkpoint signaling|negative regulation of ubiquitin-protein transferase activity|phosphorylation|protein localization to chromosome	centromeric region|anaphase-promoting complex|cytoplasm|cytosol|kinetochore|microtubule organizing center|mitotic checkpoint complex|outer kinetochore|perinuclear region of cytoplasm|spindle|ATP binding|protein kinase activity|protein serine kinase activity|protein serine/threonine kinase activity	hsa04110	hsa05166	Cell cycle|Human T-cell leukemia virus 1 infection	K06637	KOG1166	E	meiotic sister chromatid cohesion	centromeric	Amino acid transport and metabolism	PF08311	Mad3_BUB1_I	Mad3/BUB1 homology region 1	IPR015661
380	O60568	PLOD3	Multifunctional procollagen lysine hydroxylase and glycosyltransferase LH3	Homo sapiens	84.78515	1.22E-05	54.321693	19	19	Multifunctional procollagen lysine hydroxylase and glycosyltransferase LH3	8985	PLOD3	GO:0070831	GO:0030199	GO:0032963	GO:0001886	GO:0048730	GO:0046947	GO:0001701	GO:0060425	GO:0021915	GO:0017185	GO:0008104	GO:0006493	GO:0051238	GO:0042311	GO:0062023	GO:0005783	GO:0005788	GO:0005789	GO:0070062	GO:0005615	GO:0005794	GO:0005791	GO:0005802	GO:0005506	GO:0031418	GO:0046872	GO:0050211	GO:0033823	GO:0008475	GO:0036094	basement membrane assembly|collagen fibril organization|collagen metabolic process|endothelial cell morphogenesis|epidermis morphogenesis|hydroxylysine biosynthetic process|in utero embryonic development|lung morphogenesis|neural tube development|peptidyl-lysine hydroxylation|protein localization|protein O-linked glycosylation|sequestering of metal ion|vasodilation|collagen-containing extracellul…	hsa00310	hsa00514	Lysine degradation|Other types of O-glycan biosynthesis	K13646	KOG1971	M
381	O60610	DIAPH1	Protein diaphanous homolog 1	Homo sapiens	141.34732	7.64E-11	59.25273	79	79	Protein diaphanous homolog 1	1729	DIAPH1	GO:0030036	GO:0030041	GO:0071420	GO:0007010	GO:0030335	GO:0035372	GO:0008360	GO:0051493	GO:0032886	GO:0051279	GO:0007605	GO:0005884	GO:0005737	GO:0005829	GO:0101003	GO:0005815	GO:0072686	GO:0005634	GO:0005886	GO:0032587	GO:0030667	GO:0003779	GO:0003723	GO:0005102	GO:0031267	GO:0044325	actin cytoskeleton organization|actin filament polymerization|cellular response to histamine|cytoskeleton organization|positive regulation of cell migration|protein localization to microtubule|regulation of cell shape|regulation of cytoskeleton organization|regulation of microtubule-based process|regulation of release of sequestered calcium ion into cytosol|sensory perception of sound|actin filam…	hsa04510	hsa04810	hsa05131	hsa04933	Focal adhesion|Regulation of actin cytoskeleton|Shigellosis|AGE-RAGE signaling pathway in diabetic complications	K05740	KOG1924	D	protein diaphanous homolog	Cell cycle control
382	O60613	SELENOF	Selenoprotein F	Homo sapiens	18.0918	7.75E-06	54.781025	5	5	Selenoprotein F	9403	SELENOF	GO:0051084	GO:0035092	GO:0005788	GO:0016491	GO:0008430	GO:0008379	'de novo' post-translational protein folding|sperm DNA condensation|endoplasmic reticulum lumen|oxidoreductase activity|selenium binding|thioredoxin peroxidase activity	NA	NA	NA	KOG3384	O	selenium binding	Posttranslational modification	protein turnover	chaperones	PF08806	Sep15_SelM	Sep15/SelM redox domain	IPR038219	IPR039992	IPR014912	IPR036249	Homologous_superfamily|Family|Domain|Homologous_superfamily	Selenoprotein F/M	thioredoxin-like domain superfamily|Selenoprotein F/M|Selenoprotein F/M domain|Thioredoxin-like superfamily	WP15	Selenium micronutrient network	NA	NA	18.65575	19.44996	19.17131	19.10766	19.50824	18.55317	19.7424
383	O60645	EXOC3	Exocyst complex component 3	Homo sapiens	85.56742	1.13E-10	59.161915	34	34	Exocyst complex component 3	11336	EXOC3	GO:0051601	GO:0006887	GO:0090148	GO:0000281	GO:0015031	GO:0006904	GO:0090522	GO:0005829	GO:0000145	GO:0005794	GO:0030426	GO:0030496	GO:0048471	GO:0042734	GO:0030667	GO:0045296	GO:0000149	exocyst localization|exocytosis|membrane fission|mitotic cytokinesis|protein transport|vesicle docking involved in exocytosis|vesicle tethering involved in exocytosis|cytosol|exocyst|Golgi apparatus|growth cone|midbody|perinuclear region of cytoplasm|presynaptic membrane|secretory granule membrane|cadherin binding|SNARE binding	NA	NA	NA	KOG2286	U	exocyst localization	Intracellular trafficking	secretion	and vesicular transport	PF06046	Sec6	Exocyst complex component Sec6	IPR010326	IPR042532	Family|Homologous_superfamily	Exocyst complex component EXOC3/Sec6|Exocyst complex component EXOC3/Sec6	C-terminal domain	WP4352	Ciliary landscape
384	O60664	PLIN3	Perilipin-3	Homo sapiens	47.07496	4.26E-07	56.528038	21	21	Perilipin-3	10226	PLIN3	GO:0042149	GO:1905691	GO:0019915	GO:0010890	GO:0016192	GO:0005737	GO:0005829	GO:0005768	GO:0010008	GO:0005794	GO:0005811	GO:0016020	GO:0030133	GO:0045296	cellular response to glucose starvation|lipid droplet disassembly|lipid storage|positive regulation of sequestering of triglyceride|vesicle-mediated transport|cytoplasm|cytosol|endosome|endosome membrane|Golgi apparatus|lipid droplet|membrane|transport vesicle|cadherin binding	NA	NA	NA	ENOG502R7TG	S	Perilipin family	Function unknown	PF03036	Perilipin	Perilipin family	IPR004279	Family	Perilipin	NA	NA	R-HSA-163560	R-HSA-6811440	R-HSA-9613354	R-HSA-9613829	R-HSA-9615710	R-HSA-9706019	Triglyceride catabolism|Retrograde transport at the Trans-Golgi-Network|Lipophagy|Chaperone Mediated Autophagy|Late endosomal microautophagy|RHOBTB3 ATPase cycle
385	O60669	SLC16A7	Monocarboxylate transporter 2	Homo sapiens	52.20024	1.13E-07	57.079025	7	7	Monocarboxylate transporter 2	9194	SLC16A7	GO:0035873	GO:0015718	GO:1901475	GO:0150104	GO:0016323	GO:0005737	GO:0016020	GO:0005654	GO:0005886	GO:0042802	GO:0015129	GO:0008028	GO:0005477	GO:0050833	GO:0015293	lactate transmembrane transport|monocarboxylic acid transport|pyruvate transmembrane transport|transport across blood-brain barrier|basolateral plasma membrane|cytoplasm|membrane|nucleoplasm|plasma membrane|identical protein binding|lactate transmembrane transporter activity|monocarboxylic acid transmembrane transporter activity|pyruvate secondary active transmembrane transporter activity|pyruvat…	NA	NA	NA	KOG2504	IQ	monocarboxylate transporter	Lipid transport and metabolism|Secondary metabolites biosynthesis	transport and catabolism	PF07690	MFS_1	Major Facilitator Superfamily	IPR004743	IPR011701	IPR020846	IPR036259	Family|Family|Domain|Homologous_superfamily	Monocarboxylate transporter|Major facilitator superfamily|Major facilitator superfamily domain|MFS transporter superfamily	WP4673	Male infertility	R-HSA-433692	Proton-coupled monocarboxylate transport
386	O60674	JAK2	Tyrosine-protein kinase JAK2	Homo sapiens	130.67354	4.16E-06	55.27623	30	27	Tyrosine-protein kinase JAK2	3717	JAK2	GO:0030041	GO:0006919	GO:0097296	GO:0042976	GO:0002250	GO:0006915	GO:0031103	GO:0030154	GO:0071549	GO:0036016	GO:0071222	GO:0098586	GO:0006325	GO:0038065	GO:0019221	GO:0007167	GO:0030218	GO:0097191	GO:0007186	GO:0038157	GO:0060396	GO:0060397	GO:0006955	GO:0035722	GO:0070757	GO:0070102	GO:0035556	GO:0008631	GO:0061180	GO:0007498	GO:0001774	GO:0031959	GO:0050804	GO:0010667	GO:0008285	GO:0022408	GO:0043392
387	O60678	PRMT3	Protein arginine N-methyltransferase 3	Homo sapiens	59.90317	0.000193527	48.183018	9	9	Protein arginine N-methyltransferase 3	10196	PRMT3	GO:0060997	GO:0031397	GO:1900053	GO:0019919	GO:0006479	GO:0005737	GO:0005829	GO:0046872	GO:0008168	GO:0072341	GO:0016274	GO:0035242	GO:0035241	GO:0043022	dendritic spine morphogenesis|negative regulation of protein ubiquitination|negative regulation of retinoic acid biosynthetic process|peptidyl-arginine methylation	to asymmetrical-dimethyl arginine|protein methylation|cytoplasm|cytosol|metal ion binding|methyltransferase activity|modified amino acid binding|protein-arginine N-methyltransferase activity|protein-arginine omega-N asymmetric methyltransferase activity|protein-arginine omega-N monomethyltransferase activity|ribosome binding	NA	NA	NA	KOG1499	Q	protein-arginine omega-N asymmetric methyltransferase activity	Secondary metabolites biosynthesis	transport and catabolism	NA	NA	NA	IPR025799	IPR029063	IPR036236	IPR013087	Family|Homologous_superfamily|Homologous_superfamily|Domain	Protein arginine N-methyltransferase|S-adenosyl-L-methionine-dependent methyltransferase superfamily|Zinc finger C2H2 superfamily|Zinc finger C2H2-type	WP4947	Nitric oxide metabolism in cystic fibrosis	R-HSA-3214858	R-HSA-8876725
388	O60684	KPNA6	Importin subunit alpha-7	Homo sapiens	60.0295	4.59E-05	51.025047	13	5	Importin subunit alpha-7	23633	KPNA6	GO:0075506	GO:0060135	GO:0006607	GO:1900017	GO:0045944	GO:1903902	GO:0006606	GO:0006366	GO:0019079	GO:0005829	GO:0043657	GO:0016020	GO:0042564	GO:0005654	GO:0005634	GO:0061608	GO:0008139	entry of viral genome into host nucleus through nuclear pore complex via importin|maternal process involved in female pregnancy|NLS-bearing protein import into nucleus|positive regulation of cytokine production involved in inflammatory response|positive regulation of transcription by RNA polymerase II|positive regulation of viral life cycle|protein import into nucleus|transcription by RNA polymer…	hsa03013	hsa05207	hsa05164	Nucleocytoplasmic transport|Chemical carcinogenesis - receptor activation|Influenza A	K15042	KOG0166	U	nuclear import signal receptor activity	Intracellular trafficking	secretion	and vesicular transport	PF00514	PF16186	PF01749	Arm|Arm_3|IBB	Armadillo/beta-catenin-like repeat|Atypical Arm repeat |Importin beta binding domain	IPR011989	IPR016024	IPR032413
389	O60701	UGDH	UDP-glucose 6-dehydrogenase	Homo sapiens	55.02408	1.09E-06	56.07394	26	26	UDP-glucose 6-dehydrogenase	7358	UGDH	GO:0005975	GO:0030206	GO:0001702	GO:0006024	GO:0015012	GO:0048666	GO:0034214	GO:0006065	GO:0005829	GO:0070062	GO:0005654	GO:0005634	GO:0042802	GO:0051287	GO:0003979	carbohydrate metabolic process|chondroitin sulfate biosynthetic process|gastrulation with mouth forming second|glycosaminoglycan biosynthetic process|heparan sulfate proteoglycan biosynthetic process|neuron development|protein hexamerization|UDP-glucuronate biosynthetic process|cytosol|extracellular exosome|nucleoplasm|nucleus|identical protein binding|NAD binding|UDP-glucose 6-dehydrogenase acti…	hsa00040	hsa00053	hsa00520	Pentose and glucuronate interconversions|Ascorbate and aldarate metabolism|Amino sugar and nucleotide sugar metabolism	K00012	KOG2666	M	UDP-glucose 6-dehydrogenase activity	Cell wall/membrane/envelope biogenesis	PF00984	PF03720	PF03721	UDPG_MGDP_dh|UDPG_MGDP_dh_C|UDPG_MGDP_dh_N	UDP-glucose/GDP-mannose dehydrogenase family	central domain|UDP-glucose/GDP-mannose dehydrogenase family	UDP binding domain|UDP-glucose/GDP-mannose dehydrogenase family	NAD binding domain	IPR008927	IPR036291	IPR017476	IPR014027
390	O60704	TPST2	Protein-tyrosine sulfotransferase 2	Homo sapiens	41.91181	1.49E-06	55.91028	10	10	Protein-tyrosine sulfotransferase 2	8459	TPST2	GO:0050427	GO:0006478	GO:0005783	GO:0005794	GO:0000139	GO:0042803	GO:0008476	GO:0008146	3'-phosphoadenosine 5'-phosphosulfate metabolic process|peptidyl-tyrosine sulfation|endoplasmic reticulum|Golgi apparatus|Golgi membrane|protein homodimerization activity|protein-tyrosine sulfotransferase activity|sulfotransferase activity	NA	NA	NA	KOG3988	Q	peptidyl-tyrosine sulfation	Secondary metabolites biosynthesis	transport and catabolism	NA	NA	NA	IPR027417	IPR026634	Homologous_superfamily|Family	P-loop containing nucleoside triphosphate hydrolase|Protein-tyrosine sulfotransferase-like	NA	NA	R-HSA-156584	R-HSA-163841	R-HSA-9674519	Cytosolic sulfonation of small molecules|Gamma carboxylation	hypusine formation and arylsulfatase activation|Defective F8 sulfation at Y1699	18.72677	18.74442	18.69254	18.37019	18.47395	19.67234
391	O60716	CTNND1	Catenin delta-1	Homo sapiens	108.17002	3.19E-06	55.457073	32	32	Catenin delta-1	1500	CTNND1	GO:0007420	GO:0098609	GO:0044331	GO:0007043	GO:0090090	GO:0050821	GO:0099072	GO:0016055	GO:0005912	GO:0016342	GO:0005911	GO:0005737	GO:0005829	GO:0043197	GO:0070062	GO:0098978	GO:0030426	GO:0098686	GO:0030027	GO:0030496	GO:0005634	GO:0005886	GO:0099092	GO:0098831	GO:0098685	GO:0005915	GO:0008013	GO:0045296	GO:1990782	GO:0005102	brain development|cell-cell adhesion|cell-cell adhesion mediated by cadherin|cell-cell junction assembly|negative regulation of canonical Wnt signaling pathway|protein stabilization|regulation of postsynaptic membrane neurotransmitter receptor levels|Wnt signaling pathway|adherens junction|catenin complex|cell-cell junction|cytoplasm|cytosol|dendritic spine|extracellular exosome|glutamatergic syn…	intracellular component|presynaptic active zone cytoplasmic component|Schaffer collateral - CA1 synapse|zonula adherens|beta-catenin binding|cadherin binding|protein tyrosine kinase binding|signaling receptor binding	hsa04015	hsa04520	hsa04670	Rap1 signaling pathway|Adherens junction|Leukocyte transendothelial migration	K05690
392	O60749	SNX2	Sorting nexin-2	Homo sapiens	58.4711	1.52E-06	55.8985	23	21	Sorting nexin-2	6643	SNX2	GO:0034498	GO:0006897	GO:0006886	GO:0072673	GO:0042147	GO:0005737	GO:0005829	GO:0031901	GO:0005768	GO:0010008	GO:0030027	GO:0005764	GO:0016020	GO:0032991	GO:0030904	GO:0030905	GO:0045296	GO:0005154	GO:0042802	GO:0005158	GO:1990460	GO:0035091	GO:0046982	GO:0042803	GO:1990459	early endosome to Golgi transport|endocytosis|intracellular protein transport|lamellipodium morphogenesis|retrograde transport	endosome to Golgi|cytoplasm|cytosol|early endosome membrane|endosome|endosome membrane|lamellipodium|lysosome|membrane|protein-containing complex|retromer complex|retromer	tubulation complex|cadherin binding|epidermal growth factor receptor binding|identical protein binding|insulin receptor binding|leptin receptor binding|phosphatidylinositol binding|protein heterodimerization activity|protein homodimerization activity|transferrin receptor binding	hsa04144	Endocytosis	K17917	KOG2273	U	phosphatidylinositol binding	Intracellular trafficking	secretion	and vesicular transport
393	O60762	DPM1	Dolichol-phosphate mannosyltransferase subunit 1	Homo sapiens	29.63427	1.59E-07	56.946045	17	17	Dolichol-phosphate mannosyltransferase subunit 1	8813	DPM1	GO:0019348	GO:0006488	GO:0019673	GO:0006506	GO:0035268	GO:0018279	GO:0035269	GO:0033185	GO:0005783	GO:0005789	GO:0016020	GO:0005634	GO:0043178	GO:0004582	GO:0004169	GO:0005537	GO:0046872	dolichol metabolic process|dolichol-linked oligosaccharide biosynthetic process|GDP-mannose metabolic process|GPI anchor biosynthetic process|protein mannosylation|protein N-linked glycosylation via asparagine|protein O-linked mannosylation|dolichol-phosphate-mannose synthase complex|endoplasmic reticulum|endoplasmic reticulum membrane|membrane|nucleus|alcohol binding|dolichyl-phosphate beta-D-ma…	hsa00510	N-Glycan biosynthesis	K00721	KOG2978	M	dolichyl-phosphate beta-D-mannosyltransferase activity	Cell wall/membrane/envelope biogenesis	PF00535	Glycos_transf_2	Glycosyl transferase family 2	IPR039528	IPR001173	IPR029044	Family|Domain|Homologous_superfamily	DPM1-like|Glycosyltransferase 2-like|Nucleotide-diphospho-sugar transferases	WP3888	WP4521	VEGFA-VEGFR2 signaling|Glycosylation and related congenital defects	R-HSA-162699
394	O60763	USO1	General vesicular transport factor p115	Homo sapiens	107.89526	7.64E-11	59.25273	39	39	General vesicular transport factor p115	8615	USO1	GO:0006888	GO:0048211	GO:0006886	GO:0061025	GO:1900076	GO:0032252	GO:0007264	GO:0045056	GO:0048280	GO:0005829	GO:0005783	GO:0012507	GO:0001650	GO:0005794	GO:0000139	GO:0005795	GO:0016020	GO:0005815	GO:0048471	GO:0030133	GO:0045296	GO:0003723	endoplasmic reticulum to Golgi vesicle-mediated transport|Golgi vesicle docking|intracellular protein transport|membrane fusion|regulation of cellular response to insulin stimulus|secretory granule localization|small GTPase mediated signal transduction|transcytosis|vesicle fusion with Golgi apparatus|cytosol|endoplasmic reticulum|ER to Golgi transport vesicle membrane|fibrillar center|Golgi appar…	NA	NA	NA	KOG0946	O	Golgi vesicle docking	Posttranslational modification	protein turnover	chaperones	PF18770	PF04871	PF04869	Arm_vescicular|Uso1_p115_C|Uso1_p115_head	Armadillo tether-repeat of vescicular transport factor|Uso1 / p115 like vesicle tethering protein
395	O60784	TOM1	Target of Myb1 membrane trafficking protein	Homo sapiens	53.81843	2.92E-05	52.34911	6	6	Target of Myb1 membrane trafficking protein	10043	TOM1	GO:0061909	GO:0006897	GO:0016197	GO:1901098	GO:0015031	GO:1904978	GO:0007165	GO:0061753	GO:0035577	GO:0005737	GO:0005829	GO:0005769	GO:0031901	GO:0005768	GO:0010008	GO:0070062	GO:0016020	GO:0005886	GO:0035579	GO:0030276	GO:0032050	GO:0070853	GO:0010314	GO:0031593	GO:0043130	autophagosome-lysosome fusion|endocytosis|endosomal transport|positive regulation of autophagosome maturation|protein transport|regulation of endosome organization|signal transduction|substrate localization to autophagosome|azurophil granule membrane|cytoplasm|cytosol|early endosome|early endosome membrane|endosome|endosome membrane|extracellular exosome|membrane|plasma membrane|specific granule …	NA	NA	NA	KOG1087	L	intracellular protein transport	Replication	recombination and repair	PF03127	PF00790	GAT|VHS
396	O60825	PFKFB2	6-phosphofructo-2-kinase/fructose-2	6-bisphosphatase 2	Homo sapiens	58.47679	0.000603413	43.516098	12	9	6-phosphofructo-2-kinase/fructose-2	6-bisphosphatase 2	5208	PFKFB2	GO:0006003	GO:0006000	GO:0006007	GO:0006096	GO:0006089	GO:0033133	GO:0032024	GO:0009749	GO:0005829	GO:0005654	GO:0003873	GO:0005524	GO:0004331	GO:0019901	fructose 2	6-bisphosphate metabolic process|fructose metabolic process|glucose catabolic process|glycolytic process|lactate metabolic process|positive regulation of glucokinase activity|positive regulation of insulin secretion|response to glucose|cytosol|nucleoplasm|6-phosphofructo-2-kinase activity|ATP binding|fructose-2	6-bisphosphate 2-phosphatase activity|protein kinase binding	hsa00051	hsa04152	hsa04919	Fructose and mannose metabolism|AMPK signaling pathway|Thyroid hormone signaling pathway	K19029	KOG0234	G	6phosphofructo2kinase	Carbohydrate transport and metabolism	PF01591	PF00300	6PF2K|His_Phos_1	6-phosphofructo-2-kinase|Histidine phosphatase superfamily (branch 1)	IPR003094	IPR013079	IPR013078	IPR029033	IPR027417
397	O60826	CCDC22	Coiled-coil domain-containing protein 22	Homo sapiens	70.75558	3.91E-10	58.838776	26	26	Coiled-coil domain-containing protein 22	28952	CCDC22	GO:0006878	GO:0007253	GO:0032456	GO:0006893	GO:0043124	GO:0043123	GO:2000060	GO:0015031	GO:0005813	GO:0005829	GO:0005768	GO:0005654	GO:0097602	cellular copper ion homeostasis|cytoplasmic sequestering of NF-kappaB|endocytic recycling|Golgi to plasma membrane transport|negative regulation of I-kappaB kinase/NF-kappaB signaling|positive regulation of I-kappaB kinase/NF-kappaB signaling|positive regulation of ubiquitin-dependent protein catabolic process|protein transport|centrosome|cytosol|endosome|nucleoplasm|cullin family protein binding	NA	NA	NA	KOG1937	J	cullin family protein binding	Translation	ribosomal structure and biogenesis	PF05667	CCDC22	Coiled-coil domain-containing protein 22	IPR008530	Family	Coiled-coil domain-containing protein 22	NA	NA	R-HSA-8951664	Neddylation	18.10162	17.74123	17.64723	17.48978	17.90565
398	O60831	PRAF2	PRA1 family protein 2	Homo sapiens	19.2579	3.06E-09	58.27267	7	7	PRA1 family protein 2	11230	PRAF2	GO:0015813	GO:0015031	GO:0010008	GO:0016020	L-glutamate transmembrane transport|protein transport|endosome membrane|membrane	NA	NA	NA	KOG4050	S	negative regulation of L-glutamate import across plasma membrane	Function unknown	PF03208	PRA1	PRA1 family protein	IPR004895	Family	Prenylated rab acceptor PRA1	NA	NA	NA	NA	19.52726	19.55284	19.62421	19.30041	19.36045	19.70619	19.32806	18.33861	19.71324	19.90329	16.41584	20.37846	19.65083	19.3274	20.00397
399	O60832	DKC1	H/ACA ribonucleoprotein complex subunit DKC1	Homo sapiens	57.67409	0.000111809	49.366398	16	16	H/ACA ribonucleoprotein complex subunit DKC1	1736	DKC1	GO:0000495	GO:0000455	GO:1990481	GO:1904851	GO:1904871	GO:0051973	GO:1904874	GO:0032212	GO:1904872	GO:0006396	GO:0006364	GO:0031118	GO:0090666	GO:0031120	GO:0090669	GO:0007004	GO:0072589	GO:0031429	GO:0090661	GO:0005737	GO:0001650	GO:0005730	GO:0005654	GO:0005634	GO:0005697	GO:0034513	GO:0009982	GO:0003723	GO:0003720	GO:0070034	box H/ACA RNA 3'-end processing|enzyme-directed rRNA pseudouridine synthesis|mRNA pseudouridine synthesis|positive regulation of establishment of protein localization to telomere|positive regulation of protein localization to Cajal body|positive regulation of telomerase activity|positive regulation of telomerase RNA localization to Cajal body|positive regulation of telomere maintenance via telome…	hsa03008	Ribosome biogenesis in eukaryotes	K11131	KOG2529	J	mRNA pseudouridine synthesis
400	O60841	EIF5B	Eukaryotic translation initiation factor 5B	Homo sapiens	138.82685	4.32E-09	58.16992	63	62	Eukaryotic translation initiation factor 5B	9669	EIF5B	GO:0006446	GO:0006413	GO:0005737	GO:0005829	GO:0005739	GO:0045202	GO:0005525	GO:0003924	GO:0046872	GO:0003723	GO:0003743	regulation of translational initiation|translational initiation|cytoplasm|cytosol|mitochondrion|synapse|GTP binding|GTPase activity|metal ion binding|RNA binding|translation initiation factor activity	NA	NA	NA	KOG1144	J	translation initiation factor activity	Translation	ribosomal structure and biogenesis	PF00009	PF03144	PF11987	GTP_EFTU|GTP_EFTU_D2|IF-2	Elongation factor Tu GTP binding domain|Elongation factor Tu domain 2|Translation-initiation factor 2	IPR004161	IPR027417	IPR005225	IPR000795	IPR015760	IPR023115	IPR036925	IPR009000	Domain|Homologous_superfamily|Domain|Domain|Family|Domain|Homologous_superfamily|Homologous_superfamily	Translation elongation factor EFTu-like	domain 2|P-loop containing nucleoside triphosphate hydrolase|Small GTP-binding protein domain|Translational (tr)-type GTP-binding domain|Translation initiation factor IF- 2|Translation initiation factor IF- 2	domain 3|Translation initiation factor IF-2
401	O60844	ZG16	Zymogen granule membrane protein 16	Homo sapiens	18.13261	2.61E-10	58.948845	9	9	Zymogen granule membrane protein 16	653808	ZG16	GO:0050830	GO:0015031	GO:0052373	GO:0062023	GO:0005615	GO:0005796	GO:0070701	GO:0042589	GO:0030246	GO:0042834	defense response to Gram-positive bacterium|protein transport|suppression of symbiont entry into host|collagen-containing extracellular matrix|extracellular space|Golgi lumen|mucus layer|zymogen granule membrane|carbohydrate binding|peptidoglycan binding	NA	NA	NA	ENOG502S4MA	S	carbohydrate binding	Function unknown	PF01419	Jacalin	Jacalin-like lectin domain	IPR001229	IPR036404	Domain|Homologous_superfamily	Jacalin-like lectin domain|Jacalin-like lectin domain superfamily	WP4949	16p11.2 proximal deletion syndrome	NA	NA	18.47288	17.36274	19.33935	18.47721	18.42925	17.74437	18.38205	18.31765
402	O60858	TRIM13	E3 ubiquitin-protein ligase TRIM13	Homo sapiens	46.98755	0.000472005	44.312866	2	2	E3 ubiquitin-protein ligase TRIM13	10206	TRIM13	GO:0009653	GO:1904380	GO:0045087	GO:0032897	GO:0010942	GO:0043123	GO:0016239	GO:0051092	GO:0043161	GO:0051865	GO:0016567	GO:0010332	GO:0044790	GO:0030433	GO:0005737	GO:0005789	GO:0044322	GO:0097038	GO:0003713	GO:0061630	GO:0004842	GO:0008270	anatomical structure morphogenesis|endoplasmic reticulum mannose trimming|innate immune response|negative regulation of viral transcription|positive regulation of cell death|positive regulation of I-kappaB kinase/NF-kappaB signaling|positive regulation of macroautophagy|positive regulation of NF-kappaB transcription factor activity|proteasome-mediated ubiquitin-dependent protein catabolic process…	NA	NA	NA	KOG2177	O	zinc ion binding	Posttranslational modification	protein turnover	chaperones	PF00643	PF13445	zf-B_box|zf-RING_UBOX	B-box zinc finger|RING-type zinc-finger	IPR027370
403	O60869	EDF1	Endothelial differentiation-related factor 1	Homo sapiens	16.36868	7.64E-11	59.25273	10	10	Endothelial differentiation-related factor 1	8721	EDF1	GO:0045446	GO:0043388	GO:0045893	GO:0006355	GO:0019216	GO:0005737	GO:0005829	GO:0005730	GO:0005654	GO:0005634	GO:0005516	GO:0003677	GO:0003723	GO:0001094	GO:0003713	endothelial cell differentiation|positive regulation of DNA binding|positive regulation of DNA-templated transcription|regulation of DNA-templated transcription|regulation of lipid metabolic process|cytoplasm|cytosol|nucleolus|nucleoplasm|nucleus|calmodulin binding|DNA binding|RNA binding|TFIID-class transcription factor complex binding|transcription coactivator activity	NA	NA	NA	KOG3398	K	sequence-specific DNA binding	Transcription	PF01381	PF08523	HTH_3|MBF1	Helix-turn-helix|Multiprotein bridging factor 1	IPR001387	IPR010982	IPR013729	Domain|Homologous_superfamily|Domain	Cro/C1-type helix-turn-helix domain|Lambda repressor-like	DNA-binding domain superfamily|Multiprotein bridging factor 1	N-terminal	NA	NA	NA
404	O60879	DIAPH2	Protein diaphanous homolog 2	Homo sapiens	125.56913	0.00044805	44.5904	8	8	Protein diaphanous homolog 2	1730	DIAPH2	GO:0030041	GO:0007292	GO:0048477	GO:0005884	GO:0005829	GO:0005769	GO:0005783	GO:0043231	GO:0005730	GO:0003779	GO:0005102	GO:0031267	actin filament polymerization|female gamete generation|oogenesis|actin filament|cytosol|early endosome|endoplasmic reticulum|intracellular membrane-bounded organelle|nucleolus|actin binding|signaling receptor binding|small GTPase binding	hsa04810	Regulation of actin cytoskeleton	K05741	KOG1924	D	protein diaphanous homolog	Cell cycle control	cell division	chromosome partitioning	PF06367	PF06371	PF02181	Drf_FH3|Drf_GBD|FH2	Diaphanous FH3 Domain|Diaphanous GTPase-binding Domain|Formin Homology 2 Domain	IPR011989	IPR016024	IPR014767	IPR044933	IPR015425	IPR042201	IPR010472	IPR014768	IPR010473	Homologous_superfamily|Homologous_superfamily|Domain|Homologous_superfamily|Domain|Homologous_superfamily|Domain|Domain|Domain
405	O60884	DNAJA2	DnaJ homolog subfamily A member 2	Homo sapiens	45.7456	3.23E-09	58.25475	24	24	DnaJ homolog subfamily A member 2	10294	DNAJA2	GO:0008284	GO:0042026	GO:0009408	GO:0005737	GO:0005829	GO:0070062	GO:0016020	GO:0005524	GO:0001671	GO:0051087	GO:0030544	GO:0046872	GO:0051082	positive regulation of cell population proliferation|protein refolding|response to heat|cytoplasm|cytosol|extracellular exosome|membrane|ATP binding|ATPase activator activity|chaperone binding|Hsp70 protein binding|metal ion binding|unfolded protein binding	hsa04141	Protein processing in endoplasmic reticulum	K09503	KOG0712	O	heat shock protein binding	Posttranslational modification	protein turnover	chaperones	PF00226	PF01556	PF00684	DnaJ|DnaJ_C|DnaJ_CXXCXGXG	DnaJ domain|DnaJ C terminal domain|DnaJ central domain	IPR012724	IPR002939	IPR001623	IPR018253	IPR044713	IPR008971	IPR001305	IPR036410	IPR036869
406	O60885	BRD4	Bromodomain-containing protein 4	Homo sapiens	152.21876	0.000788356	42.943928	6	2	Bromodomain-containing protein 4	23476	BRD4	GO:0006974	GO:0006338	GO:0043922	GO:2000002	GO:0045893	GO:0010971	GO:0043123	GO:0045944	GO:0032968	GO:0006355	GO:0050727	GO:0000083	GO:0000785	GO:0005694	GO:0000794	GO:0005654	GO:0005634	GO:0003682	GO:0019899	GO:0140566	GO:0070577	GO:0106140	GO:0002039	GO:0099122	GO:0008353	GO:0000976	GO:0003713	GO:0003712	cellular response to DNA damage stimulus|chromatin remodeling|negative regulation by host of viral transcription|negative regulation of DNA damage checkpoint|positive regulation of DNA-templated transcription|positive regulation of G2/M transition of mitotic cell cycle|positive regulation of I-kappaB kinase/NF-kappaB signaling|positive regulation of transcription by RNA polymerase II|positive reg…	NA	NA	NA	KOG1474	BK	acetylation-dependent protein binding	Chromatin structure and dynamics|Transcription	PF17035
407	O60890	OPHN1	Oligophrenin-1	Homo sapiens	91.64066	2.22E-07	56.807465	28	28	Oligophrenin-1	4983	OPHN1	GO:0030036	GO:0007411	GO:0034329	GO:0048667	GO:0021707	GO:0021895	GO:0045198	GO:0098880	GO:1901799	GO:0007399	GO:0030182	GO:0031175	GO:0030100	GO:0099149	GO:0035023	GO:0051966	GO:1900242	GO:0007165	GO:0006930	GO:0048488	GO:0015629	GO:0005737	GO:0043197	GO:0098978	GO:0043195	GO:0003779	GO:0005096	GO:0035255	GO:0005543	actin cytoskeleton organization|axon guidance|cell junction assembly|cell morphogenesis involved in neuron differentiation|cerebellar granule cell differentiation|cerebral cortex neuron differentiation|establishment of epithelial cell apical/basal polarity|maintenance of postsynaptic specialization structure|negative regulation of proteasomal protein catabolic process|nervous system development|n…	glutamatergic|regulation of synaptic vesicle endocytosis|signal transduction|substrate-dependent cell migration	cell extension|synaptic vesicle endocytosis|actin cytoskeleton|cytoplasm|dendritic spine|glutamatergic synapse|terminal bouton|actin binding|GTPase activator activity|ionotropic glutamate receptor binding|phospholipid binding	NA	NA	NA	KOG1451	U
408	O60911	CTSV	Cathepsin L2	Homo sapiens	37.32935	0.000350793	46.23405	8	8	Cathepsin L2	1515	CTSV	GO:0019886	GO:0022617	GO:0006955	GO:0051603	GO:0005576	GO:0005615	GO:0043202	GO:0005764	GO:0004197	GO:0008234	GO:0004252	antigen processing and presentation of exogenous peptide antigen via MHC class II|extracellular matrix disassembly|immune response|proteolysis involved in protein catabolic process|extracellular region|extracellular space|lysosomal lumen|lysosome|cysteine-type endopeptidase activity|cysteine-type peptidase activity|serine-type endopeptidase activity	hsa04142	hsa04210	Lysosome|Apoptosis	K01375	KOG1543	O	cysteine-type peptidase activity	Posttranslational modification	protein turnover	chaperones	PF08246	PF00112	Inhibitor_I29|Peptidase_C1	Cathepsin propeptide inhibitor domain (I29)|Papain family cysteine protease	IPR038765	IPR025661	IPR000169	IPR025660	IPR000668	IPR039417	IPR013201	Homologous_superfamily|Active_site|Active_site|Active_site|Domain|Domain|Domain	Papain-like cysteine peptidase superfamily|Cysteine peptidase	asparagine active site|Cysteine peptidase	cysteine active site|Cysteine peptidase
409	O60925	PFDN1	Prefoldin subunit 1	Homo sapiens	14.21047	1.70E-05	53.868603	6	6	Prefoldin subunit 1	5201	PFDN1	GO:1905907	GO:0006457	GO:0050821	GO:0005737	GO:0016272	GO:0001540	GO:0044183	GO:0051082	negative regulation of amyloid fibril formation|protein folding|protein stabilization|cytoplasm|prefoldin complex|amyloid-beta binding|protein folding chaperone|unfolded protein binding	NA	NA	NA	KOG3501	S	prefoldin subunit 1	Function unknown	PF01920	Prefoldin_2	Prefoldin subunit	IPR002777	IPR009053	Family|Homologous_superfamily	Prefoldin beta-like|Prefoldin	WP4918	Cellular proteostasis	R-HSA-389957	Prefoldin mediated transfer of substrate to CCT/TriC	18.04967	18.44834	17.14545	18.09177	17.98558	18.17688	18.31861	17.65488	18.12811	18.12738
410	O60927	PPP1R11	E3 ubiquitin-protein ligase PPP1R11	Homo sapiens	13.9525	3.65E-05	51.56424	4	4	E3 ubiquitin-protein ligase PPP1R11	6992	PPP1R11	GO:0050830	GO:0001818	GO:0032515	GO:0006511	GO:0005737	GO:0005634	GO:0140678	GO:0008157	GO:0004865	GO:0061630	defense response to Gram-positive bacterium|negative regulation of cytokine production|negative regulation of phosphoprotein phosphatase activity|ubiquitin-dependent protein catabolic process|cytoplasm|nucleus|molecular function inhibitor activity|protein phosphatase 1 binding|protein serine/threonine phosphatase inhibitor activity|ubiquitin protein ligase activity	NA	NA	NA	KOG4102	U	protein serine/threonine phosphatase inhibitor activity	Intracellular trafficking	secretion	and vesicular transport	PF07491	PPI_Ypi1	Protein phosphatase inhibitor	IPR011107	Family	Type 1 protein phosphatase inhibitor	WP4861	Endoplasmic reticulum stress response in coronavirus infection	NA	NA	16.8461	17.47715	18.11191	16.53962	16.46592	16.38448	16.83192
411	O75015	FCGR3B	Low affinity immunoglobulin gamma Fc region receptor III-B	Homo sapiens	26.21585	1.31E-05	54.234833	2	2	Low affinity immunoglobulin gamma Fc region receptor III-B	2215	FCGR3B	GO:0007166	GO:0006955	GO:0050776	GO:0070062	GO:0005576	GO:0005886	GO:0030667	GO:0034235	GO:0019864	GO:0004888	cell surface receptor signaling pathway|immune response|regulation of immune response|extracellular exosome|extracellular region|plasma membrane|secretory granule membrane|GPI anchor binding|IgG binding|transmembrane signaling receptor activity	hsa04145	hsa04613	hsa04650	hsa04666	hsa04380	hsa05150	hsa05152	hsa05140	hsa05322	Phagosome|Neutrophil extracellular trap formation|Natural killer cell mediated cytotoxicity|Fc gamma R-mediated phagocytosis|Osteoclast differentiation|Staphylococcus aureus infection|Tuberculosis|Leishmaniasis|Systemic lupus erythematosus	K06463	ENOG502RU1M	S	IgG binding	Function unknown	PF13895	Ig_2	Immunoglobulin domain	IPR007110	IPR036179	IPR013783	IPR003599	Domain|Homologous_superfamily|Homologous_superfamily|Domain	Immunoglobulin-like domain|Immunoglobulin-like domain superfamily|Immunoglobulin-like fold|Immunoglobulin subtype	NA	NA
412	O75027	ABCB7	Iron-sulfur clusters transporter ABCB7	mitochondrial	Homo sapiens	82.6413	1.66E-06	55.844273	17	17	Iron-sulfur clusters transporter ABCB7	mitochondrial	22	ABCB7	GO:0006879	GO:0055072	GO:0034755	GO:0016226	GO:0140466	GO:1903427	GO:0070455	GO:1903331	GO:0055085	GO:0016020	GO:0005743	GO:0005739	GO:0140481	GO:0005524	GO:0042626	GO:0015232	GO:0042803	cellular iron ion homeostasis|iron ion homeostasis|iron ion transmembrane transport|iron-sulfur cluster assembly|iron-sulfur cluster export from the mitochondrion|negative regulation of reactive oxygen species biosynthetic process|positive regulation of heme biosynthetic process|positive regulation of iron-sulfur cluster assembly|transmembrane transport|membrane|mitochondrial inner membrane|mitoc…	hsa02010	ABC transporters	K05662	KOG0057	O	ATP-binding cassette subfamily B	Posttranslational modification	protein turnover	chaperones	PF00664	PF00005	ABC_membrane|ABC_tran	ABC transporter transmembrane region|ABC transporter	IPR003593	IPR011527	IPR036640	IPR003439
413	O75044	SRGAP2	SLIT-ROBO Rho GTPase-activating protein 2	Homo sapiens	120.87054	9.62E-07	56.140858	21	7	SLIT-ROBO Rho GTPase-activating protein 2	23380	SRGAP2	GO:0051014	GO:0060996	GO:1904861	GO:0021816	GO:0046847	GO:1904862	GO:0003363	GO:0030336	GO:2001223	GO:0048812	GO:0043547	GO:0051056	GO:0007165	GO:0034446	GO:0005737	GO:0005829	GO:0044327	GO:0030027	GO:0005654	GO:0045335	GO:0005886	GO:0014069	GO:0045211	GO:0005096	GO:0042802	GO:0042803	GO:0031267	actin filament severing|dendritic spine development|excitatory synapse assembly|extension of a leading process involved in cell motility in cerebral cortex radial glia guided migration|filopodium assembly|inhibitory synapse assembly|lamellipodium assembly involved in ameboidal cell migration|negative regulation of cell migration|negative regulation of neuron migration|neuron projection morphogene…	hsa04360	Axon guidance	K07526	KOG3565	Z	extension of a leading process involved in cell motility in cerebral cortex radial glia guided migration	Cytoskeleton	PF00611	PF00620
414	O75063	FAM20B	Glycosaminoglycan xylosylkinase	Homo sapiens	46.43247	3.74E-05	51.496582	2	2	Glycosaminoglycan xylosylkinase	9917	FAM20B	GO:0016310	GO:0030166	GO:0005794	GO:0000139	GO:0005654	GO:0005524	GO:0016301	GO:0046872	GO:0016773	phosphorylation|proteoglycan biosynthetic process|Golgi apparatus|Golgi membrane|nucleoplasm|ATP binding|kinase activity|metal ion binding|phosphotransferase activity	alcohol group as acceptor	NA	NA	NA	KOG3829	K	osteoclast maturation	Transcription	PF06702	Fam20C	Golgi casein kinase	C-terminal	Fam20	IPR024869	IPR009581	Family|Domain	FAM20|FAM20	C-terminal	NA	NA	NA	NA	17.6847	17.07937	17.67154	17.66372	18.19018
415	O75069	TMCC2	Transmembrane and coiled-coil domains protein 2	Homo sapiens	77.4486	1.67E-06	55.842224	17	15	Transmembrane and coiled-coil domains protein 2	9911	TMCC2	GO:0042982	GO:0012505	GO:0005783	GO:0005789	amyloid precursor protein metabolic process|endomembrane system|endoplasmic reticulum|endoplasmic reticulum membrane	NA	NA	NA	KOG3850	C	amyloid precursor protein metabolic process	Energy production and conversion	PF10267	Tmemb_cc2	Predicted transmembrane and coiled-coil 2 protein	IPR019394	Family	Testis-specific protein TEX28/transmembrane and coiled-coil domains protein	NA	NA	NA	NA	18.39898	17.61472	18.19106	17.92333	17.79467	18.03971	18.02058	17.26712	17.41161	18.03821	17.16784	18.15674	17.81049	17.86751	18.5927
416	O75083	WDR1	WD repeat-containing protein 1	Homo sapiens	66.19352	1.15E-09	58.54537	41	41	WD repeat-containing protein 1	9948	WDR1	GO:0030042	GO:0030043	GO:0043297	GO:0030865	GO:0042247	GO:0040011	GO:0045199	GO:0002446	GO:1990266	GO:0030220	GO:0030836	GO:0030834	GO:0008360	GO:0048713	GO:0060307	GO:0045214	GO:0007605	GO:0030054	GO:0042995	GO:0005911	GO:0030864	GO:0005829	GO:0070062	GO:0005576	GO:0005886	GO:0002102	GO:0051015	actin filament depolymerization|actin filament fragmentation|apical junction assembly|cortical cytoskeleton organization|establishment of planar polarity of follicular epithelium|locomotion|maintenance of epithelial cell apical/basal polarity|neutrophil mediated immunity|neutrophil migration|platelet formation|positive regulation of actin filament depolymerization|regulation of actin filament dep…	NA	NA	NA	KOG0318	K	positive regulation of actin filament depolymerization	Transcription	PF00400	WD40
417	O75112	LDB3	LIM domain-binding protein 3	Homo sapiens	77.13487	0.002079751	41.213127	4	4	LIM domain-binding protein 3	11155	LDB3	GO:0030036	GO:0007507	GO:0061061	GO:0045214	GO:0005912	GO:0005856	GO:0031941	GO:0048471	GO:0031143	GO:0001725	GO:0030018	GO:0003779	GO:0008092	GO:0046872	GO:0051371	GO:0005080	actin cytoskeleton organization|heart development|muscle structure development|sarcomere organization|adherens junction|cytoskeleton|filamentous actin|perinuclear region of cytoplasm|pseudopodium|stress fiber|Z disc|actin binding|cytoskeletal protein binding|metal ion binding|muscle alpha-actinin binding|protein kinase C binding	NA	NA	NA	NA	NA	NA	NA	PF15936	PF00412	PF00595	DUF4749|LIM|PDZ	Domain of unknown function (DUF4749)|LIM domain|PDZ domain	IPR031847	IPR001478	IPR036034	IPR006643	IPR001781	Domain|Domain|Homologous_superfamily|Domain|Domain	Domain of unknown function DUF4749|PDZ domain|PDZ superfamily|Zasp-like motif|Zinc finger	LIM-type
418	O75116	ROCK2	Rho-associated protein kinase 2	Homo sapiens	160.89982	7.64E-11	59.25273	112	100	Rho-associated protein kinase 2	9475	ROCK2	GO:0030036	GO:0031032	GO:0003180	GO:0097746	GO:1905145	GO:0071394	GO:0051298	GO:0030866	GO:0048598	GO:0001837	GO:0007249	GO:0000281	GO:0044788	GO:0061157	GO:0016525	GO:1903347	GO:0070168	GO:0010629	GO:0035509	GO:0045019	GO:0150033	GO:0018105	GO:0018107	GO:1902993	GO:1902004	GO:1902961	GO:0010613	GO:0030335	GO:0010825	GO:0032723	GO:1905205	GO:0010595	GO:0090271	GO:0010628	GO:0043410	GO:1902966	GO:0001934
[truncated: 4,490 more rows]
[truncated: 703 more columns]
