# Supplementary material for: Integrated multi-omics characterization across clinically relevant subgroups of long COVID
Source: Natl Sci Rev. 2024 Nov 15;12(8):nwae410. doi: 10.1093/nsr/nwae410 (PMC12365753; doi:10.1093/nsr/nwae410)
Supplement: nwae410_Supplemental_Files [file nwae410_supplemental_files.zip › Supplementary tables 2-7/Supplementary table 5.csv]

Supplementary table 5. Normalized relative intendity of metabonomics sequencing data
	ID	m/z	Retention time (min)	Ion mode	Metabolites	cid	cidlink	HMDB	METLIN	Lipidmaps	PubChem	KEGG	ID Annotation	Annotation	ChEBI	Reactome_id	Reactome_Description	CAS	smiles	InChIKey	Super Class	Class	Sub Class	level	Score	Fragmentation Score/Total spectrum similarity	Adducts	Formula	Mass Error (ppm)	Average RI	P004	P158	P205	P269	P284	P306	P315	P317	P329	P136	P359	P470	P476	P254	P488	P493	P502	P503	P510
1	38	147.0107	6.596	GCMS	L-Lactic Acid	46919	NA	HMDB0000190	45858	NA	107689	C00186	hsa00010	hsa00051	hsa00620	hsa00640	hsa04024	hsa04066	hsa04922	hsa05230	Glycolysis / Gluconeogenesis|Fructose and mannose metabolism|Pyruvate metabolism|Propanoate metabolism|cAMP signaling pathway|HIF-1 signaling pathway|Glucagon signaling pathway|Central carbon metabolism in cancer	422	R-HSA-1428517	R-HSA-1430728	R-HSA-162582	R-HSA-1643685	R-HSA-196807	R-HSA-196849	R-HSA-196854	R-HSA-197264	R-HSA-3296197	R-HSA-372790	R-HSA-373076	R-HSA-381753	R-HSA-382551	R-HSA-388396	R-HSA-418594	R-HSA-425366	R-HSA-425393	R-HSA-425407	R-HSA-427601	R-HSA-428643	R-HSA-433692	R-HSA-500792	R-HSA-549132	R-HSA-561048	R-HSA-5619070	R-HSA-5619071	R-HSA-5619102
2	540	341.2997	22.645	GCMS	Stearic Acid	64	NA	HMDB0000827	189	LMFA01010018	5281	C01530	hsa00061	hsa01040	Fatty acid biosynthesis|Biosynthesis of unsaturated fatty acids	28842	NA	NA	1957/11/4	C(CCCCCCCC)CCCCCCCCC(=O)O	QIQXTHQIDYTFRH-UHFFFAOYSA-N	Lipids and lipid-like molecules	Fatty Acyls	Fatty acids and conjugates	Level 1	99.7	99.9	NA	C18H36O2	NA	790181.6011	715.2946376	1046.550962	871.899443	713.8285606	774.3670925	547.5840877	1114.695003	710.5465276	733.1483338	799.9864455	1229.96298	1022.163447	960.6903421	797.7023168	658.4499772	719.2355891	1171.754947	566.9211383
3	69	147.0111	8.274	GCMS	3-Hydroxybutyric Acid	1651	NA	HMDB0000357	NA	LMFA01050005	441	C01089	hsa00650	hsa04024	Butanoate metabolism|cAMP signaling pathway	20067	R-HSA-162582	R-HSA-3296197	R-HSA-372790	R-HSA-373076	R-HSA-388396	R-HSA-418594	R-HSA-500792	Signal Transduction|Hydroxycarboxylic acid-binding receptors|Signaling by GPCR|Class A/1 (Rhodopsin-like receptors)|GPCR downstream signalling|G alpha (i) signalling events|GPCR ligand binding	NA	C(O)(C)CC(=O)O	WHBMMWSBFZVSSR-UHFFFAOYSA-N	Organic acids and derivatives	Hydroxy acids and derivatives	Beta hydroxy acids and derivatives	Level 1	99.6	99.4	NA	C4H8O3	NA	281409.2019	888.6641888	1928.426899	619.6354645	1068.218151	634.3907617	440.9402638	1491.471035	693.089835	744.3704091	858.2638834	1812.211908	755.5826049
4	527	75	22.454	GCMS	Oleic Acid	512	NA	HMDB0000207	190	LMFA01030002	445639	C00712	hsa00061	hsa01040	Fatty acid biosynthesis|Biosynthesis of unsaturated fatty acids	16196	R-HSA-112310	R-HSA-112315	R-HSA-112316	R-HSA-1430728	R-HSA-162582	R-HSA-163685	R-HSA-1643685	R-HSA-196854	R-HSA-2187338	R-HSA-2453902	R-HSA-2980736	R-HSA-372790	R-HSA-373076	R-HSA-381771	R-HSA-382551	R-HSA-388396	R-HSA-392499	R-HSA-400451	R-HSA-400508	R-HSA-400511	R-HSA-416476	R-HSA-422356	R-HSA-425397	R-HSA-425407	R-HSA-434316	R-HSA-444209	R-HSA-500792	R-HSA-5619102	R-HSA-5619108	R-HSA-5619115	R-HSA-6806667	R-HSA-804914	R-HSA-9709957
5	654	361.1867	24.871	GCMS	Sucrose	46961	NA	HMDB0000258	137	NA	5988	C00089	hsa00052	hsa00500	hsa02010	hsa04742	hsa04973	Galactose metabolism|Starch and sucrose metabolism|ABC transporters|Taste transduction|Carbohydrate digestion and absorption	17992	R-HSA-162582	R-HSA-1643685	R-HSA-189085	R-HSA-372790	R-HSA-388396	R-HSA-418594	R-HSA-420499	R-HSA-500792	R-HSA-5659898	R-HSA-5663084	R-HSA-5668914	R-HSA-8935690	R-HSA-8963743	R-HSA-9709957	R-HSA-9717189	R-HSA-9717207	Signal Transduction|Disease|Digestion of dietary carbohydrate|Signaling by GPCR|GPCR downstream signalling|G alpha (i) signalling events|Class C/3 (Metabotropic glutamate/pheromone receptors)|GPCR ligand binding|Intestinal saccharidase deficiencies|Diseases of carbohydrate metabolism|Diseases of metabolism|Digestion|Digestion and absorption|Sensory Perception|Sensory perception of taste|Sensory p…	bitter	and umami (glutamate) taste	57-50-1	OC[C@H]1O[C@@](CO)(O[C@H]2O[C@H](CO)[C@@H](O)[C@H](O)[C@H]2O)[C@@H](O)[C@@H]1O	CZMRCDWAGMRECN-UGDNZRGBSA-N	Organic oxygen compounds	Organooxygen compounds	Carbohydrates and carbohydrate conjugates	Level 1	99.4	99	NA	C12H22O11
6	362	273.1	18.413	GCMS	Citric Acid	46867	NA	HMDB0000094	124	NA	311	C00158	hsa00020	hsa00250	hsa00630	hsa04742	hsa04922	hsa05230	Citrate cycle (TCA cycle)|Alanine	aspartate and glutamate metabolism|Glyoxylate and dicarboxylate metabolism|Taste transduction|Glucagon signaling pathway|Central carbon metabolism in cancer	30769	R-HSA-1428517	R-HSA-1430728	R-HSA-200425	R-HSA-382551	R-HSA-425366	R-HSA-425407	R-HSA-433137	R-HSA-556833	R-HSA-70171	R-HSA-70326	R-HSA-71387	R-HSA-71403	R-HSA-71406	R-HSA-75105	R-HSA-8978868	R-HSA-917937	R-HSA-9709957	R-HSA-9717189	R-HSA-9729555	The citric acid (TCA) cycle and respiratory electron transport|Metabolism|Carnitine metabolism|Transport of small molecules|Transport of bile salts and organic acids	metal ions and amine compounds|SLC-mediated transmembrane transport|Sodium-coupled sulphate	di- and tri-carboxylate transporters|Metabolism of lipids|Glycolysis|Glucose metabolism|Metabolism of carbohydrates|Citric acid cycle (TCA cycle)|Pyruvate metabolism and Citric Acid (TCA) cycle|Fatty acyl-CoA biosynthesis|Fatty acid metabolism|Iron uptake and transport|Sensory Perception|Sensory perception of taste|Sensory perception of sour taste	77-92-9	OC(=O)CC(O)(CC(O)=O)C(O)=O	KRKNYBCHXYNGOX-UHFFFAOYSA-N	Organic acids and derivatives	Carboxylic acids and derivatives	Tricarboxylic acids and derivatives
7	56	131.0199	7.693	GCMS	2-Hydroxybutyric Acid	1650	NA	HMDB0000008	NA	LMFA01050004	11266	C05984	hsa00640	Propanoate metabolism	1148	NA	NA	NA	C(C)C(O)C(=O)O	AFENDNXGAFYKQO-UHFFFAOYSA-N	Organic acids and derivatives	Hydroxy acids and derivatives	Alpha hydroxy acids and derivatives	Level 1	99.4	99.6	NA	C4H8O3	NA	260678.6854	1556.748532	1446.980793	1141.34561	910.522864	718.5308943	431.1971845	1520.660318	1145.230979	1040.871697	801.6057531	1724.062952	1097.708168	1284.672398	500.9060418	774.5489089	751.0925565	1342.293107	548.839033	927.4671935
8	141	174.1	10.763	GCMS	Glycine	46881	NA	HMDB0000123	20	NA	750	C00037	hsa00120	hsa00230	hsa00260	hsa00310	hsa00440	hsa00470	hsa00480	hsa00630	hsa00730	hsa00860	hsa00970	hsa02010	hsa04080	hsa04721	hsa04974	hsa04978	hsa05230	Primary bile acid biosynthesis|Purine metabolism|Glycine	serine and threonine metabolism|Lysine degradation|Phosphonate and phosphinate metabolism|D-Amino acid metabolism|Glutathione metabolism|Glyoxylate and dicarboxylate metabolism|Thiamine metabolism|Porphyrin metabolism|Aminoacyl-tRNA biosynthesis|ABC transporters|Neuroactive ligand-receptor interaction|Synaptic vesicle cycle|Protein digestion and absorption|Mineral absorption|Central carbon metabo…	15428	NA	NA	56-40-6	NCC(O)=O	DHMQDGOQFOQNFH-UHFFFAOYSA-N	Organic acids and derivatives	Carboxylic acids and derivatives	Amino acids	peptides	and analogues	Level 1	99.3	99.4	NA	C2H5NO2	NA	368236.8831
9	154	245.0102	11.532	GCMS	Fumaric Acid	46891	NA	HMDB0000134	3242	NA	444972	C00122	hsa00020	hsa00190	hsa00220	hsa00250	hsa00350	hsa00360	hsa00620	hsa00650	hsa00760	hsa04922	hsa05200	hsa05211	hsa05230	Citrate cycle (TCA cycle)|Oxidative phosphorylation|Arginine biosynthesis|Alanine	aspartate and glutamate metabolism|Tyrosine metabolism|Phenylalanine metabolism|Pyruvate metabolism|Butanoate metabolism|Nicotinate and nicotinamide metabolism|Glucagon signaling pathway|Pathways in cancer|Renal cell carcinoma|Central carbon metabolism in cancer	18012	R-HSA-1428517	R-HSA-1430728	R-HSA-71403	R-HSA-71406	The citric acid (TCA) cycle and respiratory electron transport|Metabolism|Citric acid cycle (TCA cycle)|Pyruvate metabolism and Citric Acid (TCA) cycle	110-17-8	OC(=O)\C=C\C(O)=O	VZCYOOQTPOCHFL-OWOJBTEDSA-N	Organic acids and derivatives	Carboxylic acids and derivatives	Dicarboxylic acids and derivatives	Level 1	99.3	98.8	NA	C4H4O4	NA	394006.0576	1029.006414	899.846027	938.2036969
10	473	313.2279	21.05	GCMS	Palmitic Acid	48	NA	HMDB0000220	187	LMFA01010001	985	C00249	hsa00061	hsa00062	hsa00071	hsa01040	Fatty acid biosynthesis|Fatty acid elongation|Fatty acid degradation|Biosynthesis of unsaturated fatty acids	15756	R-HSA-112310	R-HSA-112315	R-HSA-112316	R-HSA-1266738	R-HSA-1368082	R-HSA-1368108	R-HSA-1430728	R-HSA-1592230	R-HSA-162582	R-HSA-163685	R-HSA-1643685	R-HSA-1655829	R-HSA-1660661	R-HSA-1852241	R-HSA-192456	R-HSA-196854	R-HSA-1989781	R-HSA-202131	R-HSA-203615	R-HSA-2151201	R-HSA-2187335	R-HSA-2187338	R-HSA-2262752	R-HSA-2426168	R-HSA-2453902	R-HSA-2980736	R-HSA-372790	R-HSA-373076	R-HSA-373760	R-HSA-381340	R-HSA-381771
11	724	488.4251	26.866	GCMS	Gamma-Tocopherol	37456	NA	HMDB0001492	102919	LMPR02020065	92729	C02483	hsa00130	Ubiquinone and other terpenoid-quinone biosynthesis	18185	NA	NA	54-28-4	C1(C)=C(C)C2O[C@@](CCC[C@]([H])(C)CCC[C@]([H])(C)CCCC(C)C)(C)CCC=2C=C1O	QUEDXNHFTDJVIY-DQCZWYHMSA-N	Lipids and lipid-like molecules	Prenol lipids	Quinone and hydroquinone lipids	Level 1	99.3	99	NA	C28H48O2	NA	1042855.149	521.3912271	593.3869034	442.7660156	1402.937497	776.362091	940.4718135	901.2033555	905.5613535	351.0480718	888.500625	1097.161858	877.5065769	1124.156197	598.3301748	1096.124982	462.3418621	1073.731829	1154.324064	1475.943995
12	128	147.01	10.21	GCMS	Glycerol	46888	NA	HMDB0000131	105	NA	753	C00116	hsa00040	hsa00052	hsa00561	hsa02010	hsa04714	hsa04923	Pentose and glucuronate interconversions|Galactose metabolism|Glycerolipid metabolism|ABC transporters|Thermogenesis|Regulation of lipolysis in adipocytes	17754	R-HSA-109582	R-HSA-114508	R-HSA-1430728	R-HSA-1482883	R-HSA-1483148	R-HSA-1483206	R-HSA-1483257	R-HSA-162582	R-HSA-163560	R-HSA-192456	R-HSA-372790	R-HSA-382551	R-HSA-388396	R-HSA-416476	R-HSA-426048	R-HSA-432030	R-HSA-432047	R-HSA-445717	R-HSA-556833	R-HSA-70171	R-HSA-70326	R-HSA-71387	R-HSA-75109	R-HSA-76002	R-HSA-8935690	R-HSA-8963743	R-HSA-8979227	Hemostasis|Effects of PIP2 hydrolysis|Metabolism|Acyl chain remodeling of DAG and TAG|Synthesis of PG|Glycerophospholipid biosynthesis|Phospholipid metabolism|Signal Transduction|Triglyceride catabolism|Digestion of dietary lipid|Signaling by GPCR|Transport of small molecules|GPCR downstream signalling|G alpha (q) signalling events|Arachidonate production from DAG|Transport of glycerol from adipo…	signaling and aggregation|Digestion|Digestion and absorption|Triglyceride metabolism
13	43	147.0043	6.854	GCMS	Glycolic Acid	46876	NA	HMDB0000115	3219	NA	757	C03547	hsa00071	Fatty acid degradation	17497	NA	NA	79-14-1	OCC(O)=O	AEMRFAOFKBGASW-UHFFFAOYSA-N	Organic acids and derivatives	Hydroxy acids and derivatives	Alpha hydroxy acids and derivatives	Level 1	99.2	99.1	NA	C2H4O3	NA	230742.5352	1241.994648	1038.810532	1107.054098	1165.845341	847.6723175	1423.08509	1113.881229	1401.152635	1069.53184	1067.867335	1364.656935	948.0179691	921.9607202	1448.508855	1616.228708	1082.228745	1033.97827	957.682722	1359.720332
14	335	357.099	17.652	GCMS	Glycerol 3-Phosphate	46884	NA	HMDB0000126	5161	NA	439162	C00093	hsa00561	hsa00564	hsa02010	hsa05231	Glycerolipid metabolism|Glycerophospholipid metabolism|ABC transporters|Choline metabolism in cancer	15978	NA	NA	1957/3/4	OC[C@@H](O)COP(O)(O)=O	AWUCVROLDVIAJX-GSVOUGTGSA-N	Lipids and lipid-like molecules	Glycerophospholipids	Glycerophosphates	Level 1	99.1	99.1	NA	C3H9O6P	NA	596464.5636	595.8949582	620.7651313	1135.974369	848.8416086	519.1745685	961.5769755	1476.099301	802.8548461	776.2316385	683.0060647	1621.607659	887.6859371	982.79809	1010.314591	775.8080307	1265.27373
15	234	220.0985	14.73	GCMS	L-Cysteine	47101	NA	HMDB0000574	63299	NA	5862	C00097	hsa00260	hsa00270	hsa00430	hsa00470	hsa00480	hsa00730	hsa00770	hsa00920	hsa00970	hsa04122	hsa04216	hsa04974	hsa05230	Glycine	serine and threonine metabolism|Cysteine and methionine metabolism|Taurine and hypotaurine metabolism|D-Amino acid metabolism|Glutathione metabolism|Thiamine metabolism|Pantothenate and CoA biosynthesis|Sulfur metabolism|Aminoacyl-tRNA biosynthesis|Sulfur relay system|Ferroptosis|Protein digestion and absorption|Central carbon metabolism in cancer	17561	NA	NA	52-90-4	N[C@@H](CS)C(O)=O	XUJNEKJLAYXESH-REOHCLBHSA-N	Organic acids and derivatives	Carboxylic acids and derivatives	Amino acids	peptides	and analogues	Level 1	99.1	98.4	NA	C3H7NO2S	NA	499310.9086	973.225381	1083.667945	1334.599883	1209.722117
16	159	215.1013	11.716	GCMS	Pelargonic Acid	56	NA	HMDB0000847	5810	LMFA01010009	8158	C01601	NA	NA	29019	NA	NA	112-05-0	C(CCCCCCC(=O)O)C	FBUKVWPVBMHYJY-UHFFFAOYSA-N	Lipids and lipid-like molecules	Fatty Acyls	Fatty acids and conjugates	Level 1	99.1	99.5	NA	C9H18O2	NA	400055.2591	1200.561013	819.0988558	916.4296913	1156.446129	745.9212218	960.7174159	1113.417744	878.7396485	967.7292979	1101.733631	861.0842463	594.2486124	780.142688	695.3218629	1230.296038	527.1499535	717.8748705	1033.072553	682.3396584
17	194	233.0789	13.707	GCMS	Malic Acid	257700	NA	HMDB0000744	118	NA	525	C00149	hsa00020	hsa00620	hsa00630	hsa04742	hsa04922	hsa04964	hsa05200	hsa05211	hsa05230	Citrate cycle (TCA cycle)|Pyruvate metabolism|Glyoxylate and dicarboxylate metabolism|Taste transduction|Glucagon signaling pathway|Proximal tubule bicarbonate reclamation|Pathways in cancer|Renal cell carcinoma|Central carbon metabolism in cancer	NA	NA	NA	6915-15-7	C(C(C(=O)O)O)C(=O)O	BJEPYKJPYRNKOW-UHFFFAOYSA-N	Organic acids and derivatives	Hydroxy acids and derivatives	Beta hydroxy acids and derivatives	Level 1	99	99	NA	C4H6O5	NA	465511.5645	711.6764927	1265.809947	1068.433785	925.4928998	666.8891557	1002.337713	1180.381348	783.3148115	1130.587529	717.826797	1726.612452
18	210	156.0275	14.219	GCMS	Dl-Pyroglutamic Acid	540799	NA	NA	NA	NA	NA	NA	NA	NA	NA	NA	NA	149-87-1	O=C(O)C1N=C(O)CC1	ODHCTXKNWHHXJC-UHFFFAOYSA-N	Organic acids and derivatives	Carboxylic acids and derivatives	Amino acids	peptides	and analogues	Level 1	99	98.6	NA	C5H7NO3	NA	482344.1252	806.5982387	1362.394192	962.9048763	966.6087446	955.739528	1029.220704	1220.821524	857.3780175	1002.603428	1085.302173	1357.061201	844.1930969	1219.295481	841.4003327	1094.442004	962.6828482	1038.672564
19	202	217.1	13.994	GCMS	Erythritol	48012	NA	HMDB0002994	140	NA	222285	C00503	hsa02010	ABC transporters	17113	NA	NA	149-32-6	OC[C@H](O)[C@H](O)CO	UNXHWFMMPAWVPI-ZXZARUISSA-N	Organic oxygen compounds	Organooxygen compounds	Carbohydrates and carbohydrate conjugates	Level 1	98.8	98.5	NA	C4H10O4	NA	474947.0038	374.8187132	344.9329959	478.7181327	530.404379	400.1761017	23095.09156	622.202275	357.3622083	477.7231062	400.6559587	619.0461604	404.5498862	466.6399087	447.3068972	432.9893237	712.3208379	326.7267413	542.9288037	484.9610221
20	457	333.1056	20.537	GCMS	Gluconic Acid	47128	NA	HMDB0000625	345	NA	10690	C00257	hsa00030	Pentose phosphate pathway	33198	NA	NA	526-95-4	OC[C@@H](O)[C@@H](O)[C@H](O)[C@@H](O)C(O)=O	RGHNJXZEOKUKBD-SQOUGZDYSA-N	Organic oxygen compounds	Organooxygen compounds	Carbohydrates and carbohydrate conjugates	Level 1	98.6	97.6	NA	C6H12O7	NA	697007.9149	1067.915259	1115.364049	1241.131829	1613.756407	1148.017309	2073.973577	1930.88549	1324.223505	1340.033466	1425.887143	1533.63793	1137.224256	1346.907842	1257.141367	2121.787295	2600.680999	967.4751581	1336.88396	873.0953956
21	743	329.3	28.09	GCMS	Cholesterol	43411	NA	HMDB0000067	163	LMST01010001	5997	C00187	hsa00100	hsa00120	hsa00140	hsa04913	hsa04925	hsa04927	hsa04934	hsa04975	hsa04976	hsa04977	hsa04979	hsa05200	hsa05217	hsa05417	Steroid biosynthesis|Primary bile acid biosynthesis|Steroid hormone biosynthesis|Ovarian steroidogenesis|Aldosterone synthesis and secretion|Cortisol synthesis and secretion|Cushing syndrome|Fat digestion and absorption|Bile secretion|Vitamin digestion and absorption|Cholesterol metabolism|Pathways in cancer|Basal cell carcinoma|Lipid and atherosclerosis	16113	R-HSA-109582	R-HSA-1266738	R-HSA-1369062	R-HSA-1430728	R-HSA-156580	R-HSA-156584	R-HSA-162582	R-HSA-163560	R-HSA-1643685	R-HSA-1655829	R-HSA-168249	R-HSA-168256	R-HSA-168898	R-HSA-174824	R-HSA-191273	R-HSA-192105	R-HSA-192456	R-HSA-193368	R-HSA-193775	R-HSA-193807	R-HSA-194068
22	406	204.1	19.359	GCMS	D-Galactose	257702	NA	HMDB0000143	134	NA	6036	C00124	hsa00052	hsa04973	hsa04978	Galactose metabolism|Carbohydrate digestion and absorption|Mineral absorption	NA	NA	NA	59-23-4	C(C1C(C(C(C(O1)O)O)O)O)O	WQZGKKKJIJFFOK-SVZMEOIVSA-N	Organic oxygen compounds	Organooxygen compounds	Carbohydrates and carbohydrate conjugates	Level 1	98.3	97.6	NA	C6H12O6	NA	652732.8254	1723.54529	1356.440732	955.1524364	1531.840089	1094.201486	659.7926316	1244.01433	1774.677587	1988.109643	921.9260186	795.4446123	917.4523543	584.7708945	929.8880061	818.9120251	2674.917609	1458.209382
23	41	128.0535	6.721	GCMS	Cyclohexylamine	55978	NA	HMDB0031404	NA	NA	7965	C00571	NA	NA	15773	NA	NA	108-91-8	NC1CCCCC1	PAFZNILMFXTMIY-UHFFFAOYSA-N	Organic nitrogen compounds	Organonitrogen compounds	Cyclohexylamines	Level 1	98.3	97.4	NA	C6H13N	NA	225996.9953	1087.527291	985.0817399	1035.347076	1074.239513	1051.156275	883.5220457	1005.188859	1039.248647	1036.208525	1136.146988	1060.732585	1056.93362	1006.010972	1060.143818	1094.380407	1082.284295	1094.280877	1029.765336	1052.538913
24	97	144.1	9.221	GCMS	L-Valine	47278	NA	HMDB0000883	35	NA	6287	C00183	hsa00280	hsa00290	hsa00770	hsa00970	hsa02010	hsa04974	hsa04978	hsa05230	Valine	leucine and isoleucine degradation|Valine	leucine and isoleucine biosynthesis|Pantothenate and CoA biosynthesis|Aminoacyl-tRNA biosynthesis|ABC transporters|Protein digestion and absorption|Mineral absorption|Central carbon metabolism in cancer	16414	NA	NA	72-18-4	CC(C)[C@H](N)C(O)=O	KZSNJWFQEVHDMF-BYPYZUCNSA-N	Organic acids and derivatives	Carboxylic acids and derivatives	Amino acids	peptides	and analogues	Level 1	98.1	97.3	NA	C5H11NO2	NA	315198.8732	1005.996057	929.967532	1288.792083	814.5929008	1051.042328	1422.337005	1721.868141	1070.393464
25	207	176.0681	14.186	GCMS	L-Methionine	47164	NA	HMDB0000696	26	NA	6137	C00073	hsa00270	hsa00470	hsa00970	hsa01523	hsa04974	hsa04978	hsa05230	Cysteine and methionine metabolism|D-Amino acid metabolism|Aminoacyl-tRNA biosynthesis|Antifolate resistance|Protein digestion and absorption|Mineral absorption|Central carbon metabolism in cancer	16643	NA	NA	63-68-3	CSCC[C@H](N)C(O)=O	FFEARJCKVFRZRR-BYPYZUCNSA-N	Organic acids and derivatives	Carboxylic acids and derivatives	Amino acids	peptides	and analogues	Level 1	98	97.5	NA	C5H11NO2S	NA	481259.214	874.540892	923.9310136	1626.134767	810.5319391	803.5023963	1900.860446	1869.14088	869.9997341	904.7162707	1036.238896	1096.395395
26	425	319.1667	19.784	GCMS	Mannitol	47209	NA	HMDB0000765	142	NA	6251	C00392	hsa00051	hsa02010	Fructose and mannose metabolism|ABC transporters	16899	NA	NA	69-65-8	OC[C@@H](O)[C@@H](O)[C@H](O)[C@H](O)CO	FBPFZTCFMRRESA-KVTDHHQDSA-N	Organic oxygen compounds	Organooxygen compounds	Carbohydrates and carbohydrate conjugates	Level 1	97.9	96.7	NA	C6H14O6	NA	666742.2052	1654.487743	678.0490337	924.185266	748.1444352	422.1490776	2046.482444	962.5111242	1356.493953	368.763242	2051.513987	3105.73059	447.8616884	885.7932877	670.5272281	995.4403417	15626.01929	910.3282312	1403.893954
27	65	147	7.979	GCMS	Hydroxypropionic Acid	47167	NA	HMDB0000700	5668	NA	68152	C01013	hsa00240	hsa00410	hsa00640	Pyrimidine metabolism|beta-Alanine metabolism|Propanoate metabolism	33404	NA	NA	503-66-2	OCCC(O)=O	ALRHLSYJTWAHJZ-UHFFFAOYSA-N	Organic acids and derivatives	Hydroxy acids and derivatives	Beta hydroxy acids and derivatives	Level 1	97.9	96.8	NA	C3H6O3	NA	270883.3803	5.078199328	976.5896248	785.4618466	940.4259709	764.0689031	4.805504541	614.4748048	940.7454868	5.47301149	960.0494771	1250.100193	1145.862171	1028.18934	1064.929683	918.4782055	798.0789723	795.7818901
28	386	285.1992	18.868	GCMS	Myristic Acid	61	NA	HMDB0000806	196	LMFA01010014	11005	C06424	hsa00061	Fatty acid biosynthesis	28875	R-HSA-112310	R-HSA-112315	R-HSA-112316	R-HSA-162582	R-HSA-1643685	R-HSA-2980736	R-HSA-372790	R-HSA-373076	R-HSA-381771	R-HSA-382551	R-HSA-388396	R-HSA-392499	R-HSA-400508	R-HSA-416476	R-HSA-425397	R-HSA-425407	R-HSA-444209	R-HSA-500792	R-HSA-5619102	R-HSA-5619108	R-HSA-5619115	R-HSA-804914	Neurotransmitter release cycle|Transmission across Chemical Synapses|Neuronal System|Signal Transduction|Disease|Peptide hormone metabolism|Signaling by GPCR|Class A/1 (Rhodopsin-like receptors)|Synthesis	secretion	and inactivation of Glucagon-like Peptide-1 (GLP-1)|Transport of small molecules|GPCR downstream signalling|Metabolism of proteins|Incretin synthesis	secretion	and inactivation|G alpha (q) signalling events|Transport of vitamins	nucleosides	and related molecules|SLC-mediated transmembrane transport|Free fatty acid receptors|GPCR ligand binding|SLC transporter disorders|Defective SLC27A4 causes ichthyosis prematurity syndrome (IPS)|Disorders of transmembrane transporters|Transport of fatty acids	544-63-8	C(CCCC)CCCCCCCCC(=O)O	TUNFSRHWOTWDNC-UHFFFAOYSA-N	Lipids and lipid-like molecules	Fatty Acyls
29	468	311.207	20.853	GCMS	Cis-9-Palmitoleic Acid	565	NA	HMDB0003229	188	LMFA01030056	445638	C08362	hsa00061	Fatty acid biosynthesis	28716	R-HSA-162582	R-HSA-2980736	R-HSA-372790	R-HSA-373076	R-HSA-381771	R-HSA-388396	R-HSA-392499	R-HSA-400508	R-HSA-416476	R-HSA-444209	R-HSA-500792	Signal Transduction|Peptide hormone metabolism|Signaling by GPCR|Class A/1 (Rhodopsin-like receptors)|Synthesis	secretion	and inactivation of Glucagon-like Peptide-1 (GLP-1)|GPCR downstream signalling|Metabolism of proteins|Incretin synthesis	secretion	and inactivation|G alpha (q) signalling events|Free fatty acid receptors|GPCR ligand binding	373-49-9	C(CCCCCCC(=O)O)/C=C\CCCCCC	SECPZKHBENQXJG-FPLPWBNLSA-N	Lipids and lipid-like molecules	Fatty Acyls	Fatty acids and conjugates	Level 1	97.9	98.4	NA	C16H30O2	NA	709906.8776	771.9520652	946.9889765	1072.781959	1952.045616	955.3684995
30	382	217.1	18.842	GCMS	1	5-Anhydrohexitol	199749	NA	HMDB0244228	NA	NA	219984	NA	NA	NA	144042	NA	NA	NA	OCC1OCC(O)C(O)C1O	MPCAJMNYNOGXPB-UHFFFAOYSA-N	Organic oxygen compounds	Organooxygen compounds	Carbohydrates and carbohydrate conjugates	Level 1	97.9	97.8	NA	C6H12O5	NA	635690.827	352.3615047	1359.356374	1232.281655	956.5633722	610.1182999	541.814755	1746.86725	786.4474367	562.2988508	1060.759642	1873.103615	1318.457777	1610.667669	793.7364493	649.8519213	199.1363567	590.2289975	814.9517819
31	30	152.0023	6.262	GCMS	1h-Pyridin-2-One	52450	NA	HMDB0013751	65779	NA	8871	C02502	NA	NA	16540	NA	NA	142-08-5	OC1=CC=CC=N1	UBQKCCHYAOITMY-UHFFFAOYSA-N	Organoheterocyclic compounds	Pyridines and derivatives	Hydropyridines	Level 1	97.8	97.4	NA	C5H5NO	NA	209619.5305	800.5778514	928.3953818	938.0630216	967.8748827	901.7490845	804.0409824	814.0089639	929.6837815	786.8517782	984.2264991	1247.602556	1075.358365	1007.884381	1013.576263	934.047196	840.4666245	873.4349226	1040.952812	937.9166196
32	283	257.1554	16.203	GCMS	Lauric Acid	59	NA	HMDB0000638	357	LMFA01010012	3893	C02679	hsa00061	Fatty acid biosynthesis	30805	R-HSA-112310	R-HSA-112315	R-HSA-112316	R-HSA-1430728	R-HSA-162582	R-HSA-163685	R-HSA-1643685	R-HSA-211859	R-HSA-211897	R-HSA-211935	R-HSA-211945	R-HSA-2980736	R-HSA-372790	R-HSA-373076	R-HSA-381753	R-HSA-381771	R-HSA-382551	R-HSA-388396	R-HSA-392499	R-HSA-400451	R-HSA-400508	R-HSA-400511	R-HSA-416476	R-HSA-422356	R-HSA-425397	R-HSA-425407	R-HSA-434316	R-HSA-444209	R-HSA-500792	R-HSA-5619102	R-HSA-5619108	R-HSA-5619115	R-HSA-804914	R-HSA-9709957
33	317	217.1	17.063	GCMS	D-Arabitol	47097	NA	HMDB0000568	63139	NA	94154	C01904	hsa00040	Pentose and glucuronate interconversions	18333	NA	NA	488-82-4	OC[C@@H](O)C(O)[C@H](O)CO	HEBKCHPVOIAQTA-QWWZWVQMSA-N	Organic oxygen compounds	Organooxygen compounds	Carbohydrates and carbohydrate conjugates	Level 1	97.5	96.4	NA	C5H12O5	NA	576992.8072	484.8392632	597.624902	803.8424866	1287.639178	748.6993328	874.8190018	1012.893563	676.9930367	787.8884687	624.1398088	859.9357197	768.5796059	5039.53368	684.555625	5133.580951	1121.516418	497.4395353	990.5877251	659.1167813
34	722	488.4285	26.787	GCMS	Beta-Tocopherol	48706	NA	HMDB0006335	NA	NA	6857447	C14152	hsa00130	Ubiquinone and other terpenoid-quinone biosynthesis	47771	NA	NA	148-03-8	CC(C)CCC[C@@H](C)CCC[C@@H](C)CCC[C@]1(C)CCC2=C(C)C(O)=CC(C)=C2O1	WGVKWNUPNGFDFJ-DQCZWYHMSA-N	Lipids and lipid-like molecules	Prenol lipids	Quinone and hydroquinone lipids	Level 1	97.5	95.9	NA	C28H48O2	NA	1037804.995	717.8848186	1008.106061	817.3833519	771.964448	645.5472028	912.4779266	1621.689293	838.1925805	537.8139619	885.4742225	900.484961	1081.108224	1220.454653	917.2862894	917.4568218	1114.83702	850.9687949	992.464406	1076.33785
35	350	295.0767	18.077	GCMS	Terephthalic Acid	47939	NA	HMDB0002428	6676	NA	7489	C06337	NA	NA	15702	NA	NA	100-21-0	OC(=O)C1=CC=C(C=C1)C(O)=O	KKEYFWRCBNTPAC-UHFFFAOYSA-N	Benzenoids	Benzene and substituted derivatives	Benzoic acids and derivatives	Level 1	97.5	96.7	NA	C8H6O4	NA	610473.9433	602.8654573	997.8086382	1074.64395	1067.39969	942.2067449	971.4244764	835.2806971	907.7640833	832.0886416	1049.788851	1049.724178	903.5089215	980.2620559	950.2788276	1000.508495	631.9773264	922.9236456	1013.820365	969.3470051
36	409	319.1483	19.424	GCMS	D-Glucose	46880	NA	HMDB0000122	NA	NA	64689	C00221	hsa00010	hsa00030	Glycolysis / Gluconeogenesis|Pentose phosphate pathway	15903	R-HSA-1643685	R-HSA-5663205	R-HSA-9678108	R-HSA-9679506	R-HSA-9683686	R-HSA-9683701	R-HSA-9694516	R-HSA-9694548	R-HSA-9694635	R-HSA-9772573	R-HSA-9824446	Disease|Infectious disease|SARS-CoV-1 Infection|SARS-CoV Infections|Maturation of spike protein|Translation of Structural Proteins|SARS-CoV-2 Infection|Maturation of spike protein|Translation of Structural Proteins|Late SARS-CoV-2 Infection Events|Viral Infection Pathways	492-61-5	OC[C@H]1O[C@@H](O)[C@H](O)[C@@H](O)[C@@H]1O	WQZGKKKJIJFFOK-VFUOTHLCSA-N	Organic oxygen compounds	Organooxygen compounds	Carbohydrates and carbohydrate conjugates	Level 1	97.3	96.4	NA	C6H12O6	NA	654875.4364	978.2205616	918.7898783	1269.363718	962.0213764	1026.842776	1645.131674	1030.585267	880.2826485
37	248	357.0705	15.332	GCMS	Phosphoglycolic Acid	47239	NA	HMDB0000816	5780	NA	529	C00988	hsa00630	Glyoxylate and dicarboxylate metabolism	17150	NA	NA	13147-57-4	OC(=O)COP(O)(O)=O	ASCFNMCAHFUBCO-UHFFFAOYSA-N	Organic acids and derivatives	Organic phosphoric acids and derivatives	Phosphate esters	Level 1	97.3	95.9	NA	C2H5O6P	NA	519355.702	1207.662576	976.3446641	982.322629	1228.131583	1089.424679	1418.607915	1105.943496	1183.60469	1195.528944	1188.196906	1329.181913	1089.624251	1059.933184	1059.08492	978.201929	1685.955556	1382.555681	1041.044312	1040.794243
38	361	142.1	18.397	GCMS	Ornithine	46935	NA	HMDB0000214	45121	NA	6262	C00077	hsa00220	hsa00330	hsa00470	hsa00480	hsa02010	Arginine biosynthesis|Arginine and proline metabolism|D-Amino acid metabolism|Glutathione metabolism|ABC transporters	15729	NA	NA	3184-13-2	NCCC[C@H](N)C(O)=O	AHLPHDHHMVZTML-BYPYZUCNSA-N	Organic acids and derivatives	Carboxylic acids and derivatives	Amino acids	peptides	and analogues	Level 1	97.2	95.8	NA	C5H12N2O2	NA	621022.1822	1098.7811	904.0447869	1857.534029	786.6500185	730.8397048	1326.282318	1816.070414	743.5847315	554.2002113	1137.970362	1410.830167	983.4320828	1115.202593
39	164	218.1	12.065	GCMS	L-Threonine	46907	NA	HMDB0000167	32	NA	6288	C00188	hsa00260	hsa00290	hsa00470	hsa00860	hsa00970	hsa02010	hsa04974	hsa04978	Glycine	serine and threonine metabolism|Valine	leucine and isoleucine biosynthesis|D-Amino acid metabolism|Porphyrin metabolism|Aminoacyl-tRNA biosynthesis|ABC transporters|Protein digestion and absorption|Mineral absorption	16857	NA	NA	72-19-5	C[C@@H](O)[C@H](N)C(O)=O	AYFVYJQAPQTCCC-GBXIJSLDSA-N	Organic acids and derivatives	Carboxylic acids and derivatives	Amino acids	peptides	and analogues	Level 1	97.2	98.2	NA	C4H9NO3	NA	411529.0163	1102.854579	956.0501745	1280.345136	1027.706644	794.349673	2313.691518	1226.661614	1240.428706
40	523	337.2219	22.412	GCMS	Linoleic Acid	628	NA	HMDB0000673	191	LMFA01030120	5280450	C01595	hsa00591	hsa01040	Linoleic acid metabolism|Biosynthesis of unsaturated fatty acids	17351	R-HSA-1266738	R-HSA-1368082	R-HSA-1368108	R-HSA-1430728	R-HSA-1592230	R-HSA-1643685	R-HSA-1655829	R-HSA-1852241	R-HSA-196854	R-HSA-1989781	R-HSA-2046104	R-HSA-2046105	R-HSA-2151201	R-HSA-2187338	R-HSA-2262752	R-HSA-2426168	R-HSA-2453902	R-HSA-381340	R-HSA-382551	R-HSA-400206	R-HSA-400253	R-HSA-425397	R-HSA-425407	R-HSA-556833	R-HSA-5619102	R-HSA-5619108	R-HSA-5619115	R-HSA-6806667	R-HSA-804914	R-HSA-8953897	R-HSA-8957322	R-HSA-8978868	R-HSA-9707564
41	641	79.02045	24.556	GCMS	Docosahexaenoic Acid	685	NA	HMDB0002183	3457	LMFA01030185	445580	C06429	hsa01040	Biosynthesis of unsaturated fatty acids	28125	NA	NA	6217-54-5	C(=C/C/C=C\C/C=C\C/C=C\C/C=C\C/C=C\CC)/CCC(=O)O	MBMBGCFOFBJSGT-KUBAVDMBSA-N	Lipids and lipid-like molecules	Fatty Acyls	Fatty acids and conjugates	Level 1	97.2	96.5	NA	C22H32O2	NA	895186.0843	1263.161319	1207.899696	1108.335776	895.131181	681.9781454	698.1473456	1039.39474	899.752409	1571.096976	781.9079085	948.2538154	980.8025823	1241.645966	1039.292225	878.9010104	1088.817061	1737.383542	598.5166367	652.7812406
42	212	230.1	14.291	GCMS	4-Hydroxyproline	47180	NA	HMDB0000725	257	NA	5810	C01157	hsa00330	hsa00470	hsa02010	Arginine and proline metabolism|D-Amino acid metabolism|ABC transporters	18095	NA	NA	51-35-4	O[C@H]1CN[C@@H](C1)C(O)=O	PMMYEEVYMWASQN-DMTCNVIQSA-N	Organic acids and derivatives	Carboxylic acids and derivatives	Amino acids	peptides	and analogues	Level 1	97.1	96.2	NA	C5H9NO3	NA	484711.204	768.8947049	752.6037665	1315.291805	785.8481609	740.4335617	3386.292916	488.0695095	1884.018549	836.5808078	944.0752192	1870.643583	1176.949612	864.3161148	2844.120102	3583.737978
43	138	142.1	10.627	GCMS	L-Proline	46904	NA	HMDB0000162	29	NA	145742	C00148	hsa00330	hsa00470	hsa00970	hsa02010	hsa04974	hsa04978	hsa05230	Arginine and proline metabolism|D-Amino acid metabolism|Aminoacyl-tRNA biosynthesis|ABC transporters|Protein digestion and absorption|Mineral absorption|Central carbon metabolism in cancer	17203	NA	NA	147-85-3	OC(=O)[C@@H]1CCCN1	ONIBWKKTOPOVIA-BYPYZUCNSA-N	Organic acids and derivatives	Carboxylic acids and derivatives	Amino acids	peptides	and analogues	Level 1	96.9	95.6	NA	C5H9NO2	NA	363588.477	867.8562626	886.9675751	994.0892918	696.6852014	779.3236113	1628.022532	1080.623098	1152.494731	1036.492502	1002.697718	804.7313651
44	760	343.287	28.984	GCMS	Campesterol	43941	NA	HMDB0002869	NA	LMST01030097	173183	C01789	hsa00100	Steroid biosynthesis	28623	NA	NA	474-62-4	C1[C@]2(C)[C@@]3([H])CC[C@]4(C)[C@@]([H])([C@]([H])(C)CC[C@@H](C)C(C)C)CC[C@@]4([H])[C@]3([H])CC=C2C[C@@H](O)C1	SGNBVLSWZMBQTH-PODYLUTMSA-N	Lipids and lipid-like molecules	Steroids and steroid derivatives	Ergostane steroids	Level 1	96.9	95.2	NA	C28H48O	NA	1178250.421	842.8984452	476.2717883	845.9677794	800.7811578	627.4114191	524.398431	593.8313683	758.170954	484.993342	559.6024245	545.0103805	529.8702572	1014.255758	781.1540213	456.8086156	924.1460636	1604.31142	1063.425111	1762.937815
45	79	241.0003	8.566	GCMS	Methylphosphate	83285	NA	HMDB0061711	NA	NA	13130	NA	NA	NA	340824	NA	NA	812-00-0	COP(O)(O)=O	CAAULPUQFIIOTL-UHFFFAOYSA-N	Organic acids and derivatives	Organic phosphoric acids and derivatives	Phosphate esters	Level 1	96.9	94.9	NA	CH5O4P	NA	291827.9812	695.3855579	852.1595846	784.3823013	870.6130916	829.7000339	1314.138164	949.6494072	999.4837206	1126.225977	1030.032003	1081.965583	886.7026584	1061.181111	1062.877568	845.2949104	986.7852062	1207.670937	1023.995082	1128.649742
46	638	218.1	24.5	GCMS	Mg(0:0/16:0/0:0)	10442	NA	HMDB0011533	62317	LMGL01010025	123409	NA	NA	NA	75455	NA	NA	NA	OC[C@]([H])(OC(CCCCCCCCCCCCCCC)=O)CO	BBNYCLAREVXOSG-UHFFFAOYSA-N	Lipids and lipid-like molecules	Glycerolipids	Monoradylglycerols	Level 1	96.9	97	NA	C19H38O4	NA	891606.2282	95.92673562	104.7192783	87.79090594	83.83579715	73.3475036	127.2562547	125.4648834	88.31997282	98.25764622	82.13631439	112.7703359	78.09735457	77.60263628	87.38070998	82.67832194	83.30329847	87.47452766	89.0746889	116.421281
47	129	299.1	10.212	GCMS	Phosphoric Acid	47581	NA	HMDB0001429	3231	NA	1004	C00009	hsa00190	hsa02010	hsa04928	hsa04978	hsa05012	hsa05022	Oxidative phosphorylation|ABC transporters|Parathyroid hormone synthesis	secretion and action|Mineral absorption|Parkinson disease|Pathways of neurodegeneration - multiple diseases	26078	NA	NA	14265-44-2	OP(O)(O)=O	NBIIXXVUZAFLBC-UHFFFAOYSA-N	Homogeneous non-metal compounds	Non-metal oxoanionic compounds	Non-metal phosphates	Level 1	96.8	94.7	NA	H3O4P	NA	349404.0024	1024.425258	856.9919765	896.8162188	1103.709596	1007.567705	1126.002761	1221.487309	1101.58613	967.6317729	945.0425789	1271.019268	1022.66283	1114.407943
48	422	174.1	19.74	GCMS	L-Lysine	46915	NA	HMDB0000182	25	NA	5962	C00047	hsa00310	hsa00470	hsa00780	hsa00970	hsa02010	hsa04974	Lysine degradation|D-Amino acid metabolism|Biotin metabolism|Aminoacyl-tRNA biosynthesis|ABC transporters|Protein digestion and absorption	18019	NA	NA	56-87-1	NCCCC[C@H](N)C(O)=O	KDXKERNSBIXSRK-YFKPBYRVSA-N	Organic acids and derivatives	Carboxylic acids and derivatives	Amino acids	peptides	and analogues	Level 1	96.8	95	NA	C6H14N2O2	NA	665291.8224	1217.550132	1128.827814	1896.052146	1175.012424	844.7106302	1660.068091	1590.603208	1272.945298	905.6548706	1135.384756	1496.786848	1064.244969
49	148	292.101	11.15	GCMS	Dl-Glyceric Acid	257717	NA	HMDB0000139	280	NA	752	C00258	hsa00030	hsa00260	hsa00561	hsa00630	Pentose phosphate pathway|Glycine	serine and threonine metabolism|Glycerolipid metabolism|Glyoxylate and dicarboxylate metabolism	NA	NA	NA	473-81-4	C(C(C(=O)O)O)O	RBNPOMFGQQGHHO-UHFFFAOYSA-N	Organic oxygen compounds	Organooxygen compounds	Carbohydrates and carbohydrate conjugates	Level 1	96.8	94.7	NA	C3H6O4	NA	381447.3892	693.0655202	891.4120317	745.5355158	1057.180129	555.0174342	2091.262788	1772.138997	1423.248303	1446.874546	1054.65281	1459.500733	677.3396757	1219.764025	1319.168496	1270.067699
50	77	130.0961	8.476	GCMS	2r-Amino-Butanoic Acid	2486	NA	HMDB0000650	12	LMFA01100043	439691	C02261	NA	NA	28797	NA	NA	2623-91-8	[C@@H](N)(CC)C(=O)O	QWCKQJZIFLGMSD-GSVOUGTGSA-N	Organic acids and derivatives	Carboxylic acids and derivatives	Amino acids	peptides	and analogues	Level 1	96.8	94.7	NA	C4H9NO2	NA	288616.7136	2107.522946	1088.643567	1169.533702	956.1277149	830.647007	929.660532	1406.309772	1465.219822	1054.139648	871.0743892	1389.7214	700.201409	1283.05685	831.929482	1473.658509	676.8479288	1378.719957
51	328	229.0703	17.503	GCMS	Trans-Aconitic Acid	47319	NA	HMDB0000958	3771	NA	444212	C02341	NA	NA	32806	NA	NA	4023-65-8	OC(=O)C\C(=C/C(O)=O)C(O)=O	GTZCVFVGUGFEME-HNQUOIGGSA-N	Organic acids and derivatives	Carboxylic acids and derivatives	Tricarboxylic acids and derivatives	Level 1	96.8	95.5	NA	C6H6O6	NA	591553.0398	1099.977703	963.9948559	780.4156004	1299.534158	1087.597772	964.1997735	1083.30221	955.2251073	1187.493191	981.2883394	1689.039688	1159.972195	1230.019686	870.3264973	920.042096	1236.050251	939.8333125	1071.5715	1336.721976
52	48	116.0905	7.3	GCMS	L-Alanine	46903	NA	HMDB0000161	11	NA	5950	C00041	hsa00250	hsa00270	hsa00430	hsa00450	hsa00470	hsa00970	hsa02010	hsa04122	hsa04974	hsa04978	hsa05230	Alanine	aspartate and glutamate metabolism|Cysteine and methionine metabolism|Taurine and hypotaurine metabolism|Selenocompound metabolism|D-Amino acid metabolism|Aminoacyl-tRNA biosynthesis|ABC transporters|Sulfur relay system|Protein digestion and absorption|Mineral absorption|Central carbon metabolism in cancer	16977	NA	NA	56-41-7	C[C@H](N)C(O)=O	QNAYBMKLOCPYGJ-REOHCLBHSA-N	Organic acids and derivatives	Carboxylic acids and derivatives	Amino acids	peptides	and analogues	Level 1	96.7	94.7	NA	C3H7NO2	NA	246656.1502	1045.188095	697.9147436	1357.452477	909.9507258	709.7873089	1520.189602
53	144	247.0436	10.922	GCMS	Succinic Acid	2857	NA	HMDB0000254	114	LMFA01170043	1110	C00042	hsa00020	hsa00190	hsa00250	hsa00310	hsa00350	hsa00360	hsa00620	hsa00630	hsa00640	hsa00650	hsa00760	hsa00920	hsa04024	hsa04727	hsa04922	hsa05230	Citrate cycle (TCA cycle)|Oxidative phosphorylation|Alanine	aspartate and glutamate metabolism|Lysine degradation|Tyrosine metabolism|Phenylalanine metabolism|Pyruvate metabolism|Glyoxylate and dicarboxylate metabolism|Propanoate metabolism|Butanoate metabolism|Nicotinate and nicotinamide metabolism|Sulfur metabolism|cAMP signaling pathway|GABAergic synapse|Glucagon signaling pathway|Central carbon metabolism in cancer	15741	NA	NA	110-15-6	C(CCC(=O)O)(=O)O	KDYFGRWQOYBRFD-UHFFFAOYSA-N	Organic acids and derivatives	Carboxylic acids and derivatives	Dicarboxylic acids and derivatives	Level 1	96.7	95.5	NA	C4H6O4	NA	373671.4168	764.615641	1043.046851	1035.227628
54	601	290.1181	23.795	GCMS	N-Acetylserotonin	47466	NA	HMDB0001238	366	NA	903	C00978	hsa00380	Tryptophan metabolism	17697	R-HSA-1430728	R-HSA-209776	R-HSA-209931	R-HSA-71291	Metabolism|Metabolism of amine-derived hormones|Serotonin and melatonin biosynthesis|Metabolism of amino acids and derivatives	1210-83-9	CC(=O)NCCC1=CNC2=C1C=C(O)C=C2	MVAWJSIDNICKHF-UHFFFAOYSA-N	Organoheterocyclic compounds	Indoles and derivatives	Hydroxyindoles	Level 1	96.7	94.6	NA	C12H14N2O2	NA	850898.0612	1265.377659	1098.935813	1086.488487	1232.398909	1024.185055	842.0914891	1049.886248	1284.896698	1297.707843	1094.257749	943.2444195	1004.32908	854.5854367	924.8623907	1024.179294	1491.94478
55	80	89.00204	8.583	GCMS	3-Methyl-2-Oxovaleric Acid	257701	NA	HMDB0000491	122	NA	47	C03465	NA	NA	NA	NA	NA	1460-34-0	CCC(C)C(=O)C(=O)O	JVQYSWDUAOAHFM-UHFFFAOYSA-N	Organic acids and derivatives	Keto acids and derivatives	Short-chain keto acids and derivatives	Level 1	96.7	94.6	NA	C6H10O3	NA	292434.554	771.3357047	1016.036288	1260.505659	536.4161221	856.6168612	971.6711469	1282.273119	609.7227048	854.1836045	912.8636218	1187.319725	957.8246282	977.1988151	880.8515477	1055.451304	549.9444023	782.0780391	898.3999016	905.1875927
56	383	217.1	18.843	GCMS	1	5-Anhydrosorbitol	47977	NA	HMDB0002712	3775	NA	64960	C07326	NA	NA	16070	NA	NA	154-58-5	OC[C@H]1OC[C@H](O)[C@@H](O)[C@@H]1O	MPCAJMNYNOGXPB-SLPGGIOYSA-N	Organic oxygen compounds	Organooxygen compounds	Carbohydrates and carbohydrate conjugates	Level 1	96.7	94.9	NA	C6H12O5	NA	635723.7902	343.7081396	1357.400139	1219.237072	924.1537469	595.0413561	543.1937224	1708.7358	746.9889474	555.200403	1027.781698	1878.584776	1278.447228	1551.90919	795.4995848	626.6849487	218.9410101	623.4694876	833.5067886
57	401	204.093	19.237	GCMS	D-(+)-Mannose	257704	NA	NA	136	NA	18950	C00159	hsa00051	hsa00052	hsa00520	hsa02010	hsa04142	hsa04625	Fructose and mannose metabolism|Galactose metabolism|Amino sugar and nucleotide sugar metabolism|ABC transporters|Lysosome|C-type lectin receptor signaling pathway	NA	NA	NA	3458-28-4	C(C1C(C(C(C(O1)O)O)O)O)O	WQZGKKKJIJFFOK-QTVWNMPRSA-N	Organic oxygen compounds	Organooxygen compounds	Carbohydrates and carbohydrate conjugates	Level 1	96.5	94.1	NA	C6H12O6	NA	648711.3093	1076.915187	791.1564362	1602.099126	900.7405065	813.2104585	1159.43645	818.963487	1510.390799	1175.523115	947.8454972	441.359995	600.0993785	402.0330164	751.6926546
58	126	201.0966	10.103	GCMS	Caprylic Acid	55	NA	HMDB0000482	112	LMFA01010008	379	C06423	hsa00061	hsa00785	Fatty acid biosynthesis|Lipoic acid metabolism	28837	R-HSA-2980736	R-HSA-381753	R-HSA-392499	R-HSA-422085	R-HSA-9709957	Peptide hormone metabolism|Olfactory Signaling Pathway|Metabolism of proteins|Synthesis	secretion	and deacylation of Ghrelin|Sensory Perception	124-07-2	CCCCCCCC(=O)O	WWZKQHOCKIZLMA-UHFFFAOYSA-N	Lipids and lipid-like molecules	Fatty Acyls	Fatty acids and conjugates	Level 1	96.5	94.9	NA	C8H16O2	NA	345678.4416	822.1225644	841.6496915	762.6031193	927.457556	835.5759891	728.2567037	797.6252911	1096.422151	1464.459191	1275.445372	1097.868828	1061.834963
59	442	202.1	20.192	GCMS	Indoleacetic Acid	46925	NA	HMDB0000197	70	NA	802	C00954	hsa00380	Tryptophan metabolism	16411	NA	NA	87-51-4	OC(=O)CC1=CNC2=C1C=CC=C2	SEOVTRFCIGRIMH-UHFFFAOYSA-N	Organoheterocyclic compounds	Indoles and derivatives	Indolyl carboxylic acids and derivatives	Level 1	96.4	94.8	NA	C10H9NO2	NA	682925.1867	564.3709372	441.1204321	958.1372026	586.8443985	923.336326	617.0451508	728.7887555	675.7955103	494.1062964	3669.084149	773.8048948	769.0914928	524.0192857	586.8111018	721.5167047	734.0589045	702.2971752	729.0448532	860.038254
60	59	147	7.804	GCMS	Oxalic Acid	47909	NA	HMDB0002329	113	NA	971	C00209	hsa00230	hsa00630	Purine metabolism|Glyoxylate and dicarboxylate metabolism	16995	R-HSA-1430728	R-HSA-389661	R-HSA-71291	Metabolism|Glyoxylate metabolism and glycine degradation|Metabolism of amino acids and derivatives	144-62-7	OC(=O)C(O)=O	MUBZPKHOEPUJKR-UHFFFAOYSA-N	Organic acids and derivatives	Carboxylic acids and derivatives	Dicarboxylic acids and derivatives	Level 1	96.2	94.3	NA	C2H2O4	NA	264639.2488	1175.376312	995.0220703	853.2832141	1636.921512	880.3546033	1076.956662	1451.935149	1730.49327	1976.015761	1178.75347	964.4147543	917.2678479	1304.425813	1131.523742	987.1800998	1453.803474
61	235	292.1003	14.779	GCMS	Erythronic Acid	47124	NA	HMDB0000613	45855	NA	2781043	NA	NA	NA	37655	NA	NA	13752-84-6	OC[C@@H](O)[C@@H](O)C(O)=O	JPIJQSOTBSSVTP-PWNYCUMCSA-N	Organic oxygen compounds	Organooxygen compounds	Carbohydrates and carbohydrate conjugates	Level 1	96.1	95.3	NA	C4H8O5	NA	500942.4615	469.3007444	1042.932335	434.4975306	1341.799859	576.217906	1714.245091	1852.700955	1759.704751	1672.27659	1268.307404	1686.174635	530.3435406	1464.718776	1414.780791	951.8565313	1074.571812	1208.280644	1171.265454	1061.635752
62	398	103.002	19.207	GCMS	D-Fructose	545466	NA	NA	NA	NA	2723872	NA	NA	NA	NA	NA	NA	NA	C1C(C(C(C(O1)(CO)O)O)O)O	LKDRXBCSQODPBY-VRPWFDPXSA-N	Unclassified	Unclassified	Unclassified	Level 1	96	96.2	NA	C6H12O6	NA	647722.4119	321.7101589	407.5636996	485.7876269	369.9279309	403.3950149	653.6182318	371.0202318	456.5376989	332.0230647	330.0789845	384.8872995	277.0124449	351.6222034	437.76174	387.8788997	638.382817	801.4545514	1206.205185	545.1895877
63	285	451.1	16.238	GCMS	Pyrophosphate(4-)	257154	NA	HMDB0304340	NA	NA	NA	NA	NA	NA	18361	NA	NA	NA	[O-]P([O-])(=O)OP([O-])([O-])=O	XPPKVPWEQAFLFU-UHFFFAOYSA-J	Homogeneous non-metal compounds	Non-metal oxoanionic compounds	Non-metal pyrophosphates	Level 1	96	94.8	NA	O7P2-4	NA	549522.783	1430.802444	900.4054917	860.0884184	1549.655396	878.5307762	1403.035361	841.8115521	1599.843987	1624.032954	1097.763981	1111.55017	929.3989914	1062.380017	1052.505398	848.3222052	2407.77804	2204.478733	1051.518014	1115.716067
64	482	305.1	21.386	GCMS	Myo-Inositol	257706	NA	NA	144	NA	892	C00137	hsa00052	hsa00053	hsa00562	hsa02010	hsa04070	Galactose metabolism|Ascorbate and aldarate metabolism|Inositol phosphate metabolism|ABC transporters|Phosphatidylinositol signaling system	NA	NA	NA	1987/9/8	C1(C(C(C(C(C1O)O)O)O)O)O	CDAISMWEOUEBRE-UHFFFAOYSA-N	Organic oxygen compounds	Organooxygen compounds	Alcohols and polyols	Level 1	95.8	93.2	NA	C6H12O6	NA	731663.6722	668.886473	935.7911441	1040.622888	1096.064715	679.8206003	1385.458137	1304.001094	1050.668289	1291.182541	1097.154672	1634.251266	899.0439264	1180.096873	817.7822751	1090.851343
65	755	458.3963	28.6	GCMS	Lathosterol	43446	NA	HMDB0001170	166	LMST01010089	65728	C01189	hsa00100	Steroid biosynthesis	17168	R-HSA-1430728	R-HSA-191273	R-HSA-556833	R-HSA-6807062	R-HSA-8957322	Metabolism|Cholesterol biosynthesis|Metabolism of lipids|Cholesterol biosynthesis via lathosterol|Metabolism of steroids	80-99-9	C1[C@]2(C)[C@@]3([H])CC[C@]4(C)[C@@]([H])([C@]([H])(C)CCCC(C)C)CC[C@@]4([H])C3=CC[C@@]2([H])C[C@@H](O)C1	IZVFFXVYBHFIHY-SKCNUYALSA-N	Lipids and lipid-like molecules	Steroids and steroid derivatives	Cholestane steroids	Level 1	95.8	94.4	NA	C27H46O	NA	1153702.837	609.6078197	537.5172194	804.6976414	743.1707691	820.407204	663.62696	1123.678357	681.6210335	1576.815398	444.4921791	1427.467895	710.1244324	996.0485048	690.4629802	1173.577893
66	531	320.1242	22.514	GCMS	Trans-Vaccenic Acid	585	NA	HMDB0003231	3407	LMFA01030077	5281127	C08367	NA	NA	28727	NA	NA	693-72-1	C(/C=C/CCCCCC)CCCCCCCCC(=O)O	UWHZIFQPPBDJPM-BQYQJAHWSA-N	Lipids and lipid-like molecules	Fatty Acyls	Fatty acids and conjugates	Level 1	95.7	94.4	NA	C18H34O2	NA	783764.9118	4499.85066	927.8134325	738.9426421	4174.996079	563.4794513	1407.275781	1226.386362	2650.129014	1969.188148	715.2740203	1083.983858	481.6101094	724.3307178	986.6635573	406.1277326	4210.015929	2072.753906	470.4344312	939.6311056
67	127	158.101	10.183	GCMS	L-Leucine	47159	NA	HMDB0000687	24	NA	6106	C00123	hsa00280	hsa00290	hsa00970	hsa02010	hsa04150	hsa04974	hsa04978	hsa05131	hsa05230	Valine	leucine and isoleucine degradation|Valine	leucine and isoleucine biosynthesis|Aminoacyl-tRNA biosynthesis|ABC transporters|mTOR signaling pathway|Protein digestion and absorption|Mineral absorption|Shigellosis|Central carbon metabolism in cancer	15603	NA	NA	61-90-5	CC(C)C[C@H](N)C(O)=O	ROHFNLRQFUQHCH-YFKPBYRVSA-N	Organic acids and derivatives	Carboxylic acids and derivatives	Amino acids	peptides	and analogues	Level 1	95.6	93.4	NA	C6H13NO2	NA	348412.7981	811.2031774	930.5801058	1421.199295	696.9869783	986.9071301	1295.758766	1979.491831
68	669	204.0936	25.225	GCMS	Cellobiose	46847	NA	HMDB0000055	3480	NA	10712	C06422	NA	NA	36217	NA	NA	528-50-7	OC[C@H]1O[C@@H](O[C@H]2[C@H](O)[C@@H](O)[C@H](O)O[C@@H]2CO)[C@H](O)[C@@H](O)[C@@H]1O	GUBGYTABKSRVRQ-QRZGKKJRSA-N	Organic oxygen compounds	Organooxygen compounds	Carbohydrates and carbohydrate conjugates	Level 1	95.1	94.6	NA	C12H22O11	NA	937952.5797	1533.519471	865.3864497	268.0819478	2657.38567	334.2817754	685.4467231	586.1392568	2504.498341	3780.090094	476.9209452	473.7442706	769.2098167	263.094832	749.4685637	460.753736	4964.089289	3906.786777	533.3274181	835.6955353
69	15	160.0023	5.514	GCMS	N	N-Dimethylglycine	46866	NA	HMDB0000092	277	NA	673	C01026	hsa00260	Glycine	serine and threonine metabolism	17724	NA	NA	1118-68-9	CN(C)CC(O)=O	FFDGPVCHZBVARC-UHFFFAOYSA-N	Organic acids and derivatives	Carboxylic acids and derivatives	Amino acids	peptides	and analogues	Level 1	95	91.8	NA	C4H9NO2	NA	182930.3286	604.5582529	815.9183174	1124.561604	858.3940276	814.153329	463.8324428	987.6098934	750.4318498	1105.30161	859.2835579	824.104488	880.9019462	799.958096	1009.329621	2376.843419
70	584	343.2618	23.626	GCMS	1-Monomyristin	257686	NA	HMDB0304951	NA	NA	79050	NA	NA	NA	75562	R-HSA-1430728	R-HSA-1483166	R-HSA-1483206	R-HSA-1483257	R-HSA-556833	Metabolism|Synthesis of PA|Glycerophospholipid biosynthesis|Phospholipid metabolism|Metabolism of lipids	NA	CCCCCCCCCCCCCC(=O)OCC(O)CO	DCBSHORRWZKAKO-UHFFFAOYSA-N	Lipids and lipid-like molecules	Glycerolipids	Monoradylglycerols	Level 1	94.8	95.1	NA	C17H34O4	NA	841269.6599	405.4155819	362.2384362	351.696803	389.336743	345.8689905	462.2874748	440.1876416	379.8766137	400.133356	345.9657224	373.4170388	352.1582446	328.9665075	321.8451589	339.2766165
71	33	174.0023	6.423	GCMS	Pyruvic Acid	2096	NA	HMDB0000243	117	LMFA01060077	1060	C00022	hsa00010	hsa00020	hsa00030	hsa00040	hsa00053	hsa00250	hsa00260	hsa00270	hsa00290	hsa00330	hsa00350	hsa00360	hsa00430	hsa00440	hsa00470	hsa00620	hsa00630	hsa00650	hsa00730	hsa00760	hsa00770	hsa00900	hsa04066	hsa04152	hsa04911	hsa04922	hsa04930	hsa04931	hsa05230	hsa05415	Glycolysis / Gluconeogenesis|Citrate cycle (TCA cycle)|Pentose phosphate pathway|Pentose and glucuronate interconversions|Ascorbate and aldarate metabolism|Alanine	aspartate and glutamate metabolism|Glycine	serine and threonine metabolism|Cysteine and methionine metabolism|Valine	leucine and isoleucine biosynthesis|Arginine and proline metabolism|Tyrosine metabolism|Phenylalanine metabolism|Taurine and hypotaurine metabolism|Phosphonate and phosphinate metabolism|D-Amino acid metabolism|Pyruvate metabolism|Glyoxylate and dicarboxylate metabolism|Butanoate metabolism|Thiamine metabolism|Nicotinate and nicotinamide metabolism|Pantothenate and CoA biosynthesis|Terpenoid back…	32816	NA	NA
72	157	204.1	11.654	GCMS	L-Serine	46917	NA	HMDB0000187	30	NA	5951	C00065	hsa00260	hsa00270	hsa00470	hsa00564	hsa00600	hsa00630	hsa00920	hsa00970	hsa02010	hsa04071	hsa04974	hsa04978	hsa05230	Glycine	serine and threonine metabolism|Cysteine and methionine metabolism|D-Amino acid metabolism|Glycerophospholipid metabolism|Sphingolipid metabolism|Glyoxylate and dicarboxylate metabolism|Sulfur metabolism|Aminoacyl-tRNA biosynthesis|ABC transporters|Sphingolipid signaling pathway|Protein digestion and absorption|Mineral absorption|Central carbon metabolism in cancer	17115	NA	NA	56-45-1	N[C@@H](CO)C(O)=O	MTCFGRXMJLQNBG-REOHCLBHSA-N	Organic acids and derivatives	Carboxylic acids and derivatives	Amino acids	peptides	and analogues	Level 1	94.7	91.5	NA	C3H7NO3	NA	398016.9412	1085.750822	835.7600833	1248.349222	1413.825995
73	595	290.1	23.755	GCMS	5-Hydroxy-L-Tryptophan	257733	NA	HMDB0000472	364	NA	144	C00643	hsa00380	hsa04726	Tryptophan metabolism|Serotonergic synapse	NA	NA	NA	4350/9/8	C1=CC2=C(C=C1O)C(=CN2)CC(C(=O)O)N	LDCYZAJDBXYCGN-UHFFFAOYSA-N	Organoheterocyclic compounds	Indoles and derivatives	Tryptamines and derivatives	Level 1	94.7	93.3	NA	C11H12N2O3	NA	848619.1497	1281.409557	1099.696023	1090.311564	1227.706318	1028.609492	842.7252781	1052.137391	1282.387567	1300.346628	1099.253518	942.661253	1005.701768	858.0684614	927.3955391	1024.33163	1483.238984	1444.112028	845.2254512
74	448	204.1	20.33	GCMS	D-Gulose	205483	NA	HMDB0250761	NA	NA	206	C00738	NA	NA	NA	NA	NA	NA	OCC1OC(O)C(O)C(O)C1O	WQZGKKKJIJFFOK-UHFFFAOYSA-N	Organic oxygen compounds	Organooxygen compounds	Carbohydrates and carbohydrate conjugates	Level 1	94.7	94.5	NA	C6H12O6	NA	688558.278	1465.241579	1257.556879	1082.398381	1308.015959	1080.832365	752.6590906	1188.471919	1570.599978	1699.806725	1016.327822	901.5787676	972.5656175	719.9102537	960.0678739	966.5103361	2249.737457	1307.707519	882.4948284	680.277032
75	344	299.0399	17.931	GCMS	O-Phosphoethanolamine	46942	NA	HMDB0000224	54	NA	1015	C00346	hsa00563	hsa00564	hsa00600	hsa04071	Glycosylphosphatidylinositol (GPI)-anchor biosynthesis|Glycerophospholipid metabolism|Sphingolipid metabolism|Sphingolipid signaling pathway	17553	R-HSA-1430728	R-HSA-1483206	R-HSA-1483213	R-HSA-1483257	R-HSA-1660661	R-HSA-428157	R-HSA-556833	Metabolism|Glycerophospholipid biosynthesis|Synthesis of PE|Phospholipid metabolism|Sphingolipid de novo biosynthesis|Sphingolipid metabolism|Metabolism of lipids	1071-23-4	NCCOP(O)(O)=O	SUHOOTKUPISOBE-UHFFFAOYSA-N	Organic acids and derivatives	Organic phosphoric acids and derivatives	Phosphate esters	Level 1	94.6	91.7	NA	C2H8NO4P	NA	605661.3093	1040.116963	1244.125365	1019.798409	755.1297947	911.6281297	1467.582718	890.3876207	639.5961855	751.8959633	793.3626477
76	419	204.1862	19.627	GCMS	Glucose	257422	NA	HMDB0304632	NA	NA	5793	C00031	hsa00010	hsa00030	hsa00052	hsa00500	hsa00520	hsa00524	hsa02010	hsa04066	hsa04068	hsa04152	hsa04742	hsa04910	hsa04911	hsa04917	hsa04922	hsa04930	hsa04931	hsa04932	hsa04933	hsa04973	hsa04976	hsa04978	hsa05230	hsa05415	Glycolysis / Gluconeogenesis|Pentose phosphate pathway|Galactose metabolism|Starch and sucrose metabolism|Amino sugar and nucleotide sugar metabolism|Neomycin	kanamycin and gentamicin biosynthesis|ABC transporters|HIF-1 signaling pathway|FoxO signaling pathway|AMPK signaling pathway|Taste transduction|Insulin signaling pathway|Insulin secretion|Prolactin signaling pathway|Glucagon signaling pathway|Type II diabetes mellitus|Insulin resistance|Non-alcoholic fatty liver disease|AGE-RAGE signaling pathway in diabetic complications|Carbohydrate digestion a…	4167	NA	NA	NA	[H]C1(O)O[C@]([H])(CO)[C@@]([H])(O)[C@]([H])(O)[C@@]1([H])O	WQZGKKKJIJFFOK-GASJEMHNSA-N	Organic oxygen compounds	Organooxygen compounds	Carbohydrates and carbohydrate conjugates	Level 1	94.4
77	292	116.0317	16.394	GCMS	L-Asparagine	46908	NA	HMDB0000168	14	NA	6267	C00152	hsa00250	hsa00970	hsa04974	hsa04978	hsa05230	Alanine	aspartate and glutamate metabolism|Aminoacyl-tRNA biosynthesis|Protein digestion and absorption|Mineral absorption|Central carbon metabolism in cancer	17196	NA	NA	70-47-3	N[C@@H](CC(N)=O)C(O)=O	DCXYFEDJOCDNAF-REOHCLBHSA-N	Organic acids and derivatives	Carboxylic acids and derivatives	Amino acids	peptides	and analogues	Level 1	94.1	92.7	NA	C4H8N2O3	NA	554717.1149	826.888124	845.3912641	1691.825466	850.5390731	724.8981759	3421.905435	1530.660108	867.5247945	751.8671235	1253.86264	1049.046024	685.8792041
78	379	206.1	18.827	GCMS	Hippuric Acid	47175	NA	HMDB0000714	1301	NA	464	C01586	NA	NA	18089	NA	NA	495-69-2	OC(=O)CNC(=O)C1=CC=CC=C1	QIAFMBKCNZACKA-UHFFFAOYSA-N	Benzenoids	Benzene and substituted derivatives	Benzoic acids and derivatives	Level 1	94.1	96.8	NA	C9H9NO3	NA	635196.3783	496.091841	1349.275206	1270.133612	956.1498468	606.8034953	545.7433038	1577.462792	773.5041496	555.7591125	1013.974756	1848.01941	1207.433231	1567.735455	797.7801052	679.3965028	329.4709299	681.7068061	853.1788088	1100.868548
79	689	399.3019	25.591	GCMS	Mg(18:0/0:0/0:0)	51167	NA	HMDB0011131	61993	NA	15560610	NA	NA	NA	75550	NA	NA	22610-61-3	[H][C@](O)(CO)COC(=O)CCCCCCCCCCCCCCCCC	VBICKXHEKHSIBG-FQEVSTJZSA-N	Lipids and lipid-like molecules	Glycerolipids	Monoradylglycerols	Level 1	94	98.6	NA	C21H42O4	NA	961349.4964	363.0330886	296.4369918	323.8460423	432.3630245	297.6883716	394.2822901	392.9902217	426.7360106	434.3829741	304.6237078	285.9724684	318.3111391	359.1249857	311.1438002	293.6380254	415.135788	380.9056539	323.5942709	277.5169824
80	37	151	6.595	GCMS	Phenol	46944	NA	HMDB0000228	128	NA	996	C15584	NA	NA	15882	R-HSA-1430728	R-HSA-156580	R-HSA-156584	R-HSA-156588	R-HSA-211859	R-HSA-211897	R-HSA-211945	R-HSA-211981	R-HSA-211999	R-HSA-9748784	R-HSA-9749641	Metabolism|Phase II - Conjugation of compounds|Cytosolic sulfonation of small molecules|Glucuronidation|Biological oxidations|Cytochrome P450 - arranged by substrate type|Phase I - Functionalization of compounds|Xenobiotics|CYP2E1 reactions|Drug ADME|Aspirin ADME	108-95-2	OC1=CC=CC=C1	ISWSIDIOOBJBQZ-UHFFFAOYSA-N	Benzenoids	Phenols	1-hydroxy-4-unsubstituted benzenoids	Level 1	93.6	89.4	NA	C6H6O	NA	221501.2207	707.9473673	1280.294648	1238.007691	909.8710625	1177.386787	757.7352589	1123.707943	950.7185477	1191.245006
81	186	160.0131	13.406	GCMS	2-(Carboxymethylamino)Acetic Acid	51517	NA	HMDB0011753	34481	NA	8897	C19911	NA	NA	24786	NA	NA	142-73-4	OC(=O)CNCC(O)=O	NBZBKCUXIYYUSX-UHFFFAOYSA-N	Organic acids and derivatives	Carboxylic acids and derivatives	Amino acids	peptides	and analogues	Level 1	93.6	89.9	NA	C4H7NO4	NA	455615.8598	1398.167041	1096.447636	1149.944593	1222.807487	1046.265058	809.7482405	1020.056824	1168.706203	1072.381962	1112.023228	1186.413715	1057.901997	1032.213692	1172.554663	975.9063215	1279.249589	1198.95673
82	246	186.0767	15.137	GCMS	Prolin	206145	NA	HMDB0251528	NA	NA	614	C16435	NA	NA	26271	NA	NA	NA	OC(=O)C1CCCN1	ONIBWKKTOPOVIA-UHFFFAOYSA-N	Organic acids and derivatives	Carboxylic acids and derivatives	Amino acids	peptides	and analogues	Level 1	93.6	94.2	NA	C5H9NO2	NA	512862.7872	997.1668507	1263.134562	524.9312528	781.2768842	575.3818078	607.3944809	640.8371795	1521.092591	1448.754163	649.7193213	748.6170391	888.172188	351.2725778	996.9056272	608.5065617	1738.968366	761.3315736
83	564	217.1	23.207	GCMS	Pseudouridine	47211	NA	HMDB0000767	5734	NA	15047	C02067	hsa00240	Pyrimidine metabolism	17802	R-HSA-1430728	R-HSA-15869	R-HSA-73614	R-HSA-8956321	Metabolism|Metabolism of nucleotides|Pyrimidine salvage|Nucleotide salvage	1445-07-4	OC[C@H]1O[C@H]([C@H](O)[C@@H]1O)C1=CNC(=O)NC1=O	PTJWIQPHWPFNBW-GBNDHIKLSA-N	Nucleosides	nucleotides	and analogues	Nucleoside and nucleotide analogues	Unclassified	Level 1	93.5	89.2	NA	C9H12N2O6	NA	817709.6879	1018.868535	846.09427	976.3927618	1806.095377	800.8089428	1147.293635	1308.047643	1271.087919	1252.314183	834.7948742	1273.334509	912.2399485	823.1888568	1005.241984
84	357	357.0865	18.249	GCMS	D-Glycerate 3-Phosphate	82148	NA	HMDB0060180	150	NA	439183	C00197	hsa00010	hsa00030	hsa00260	hsa00270	hsa00561	hsa00630	hsa04922	hsa05230	Glycolysis / Gluconeogenesis|Pentose phosphate pathway|Glycine	serine and threonine metabolism|Cysteine and methionine metabolism|Glycerolipid metabolism|Glyoxylate and dicarboxylate metabolism|Glucagon signaling pathway|Central carbon metabolism in cancer	17794	NA	NA	3443-58-1	O[C@H](COP(O)(O)=O)C(O)=O	OSJPPGNTCRNQQC-UWTATZPHSA-N	Organic oxygen compounds	Organooxygen compounds	Carbohydrates and carbohydrate conjugates	Level 1	93.4	89.4	NA	C3H7O7P	NA	616143.6217	962.1967054	782.8366078	1001.647849	726.7037513	985.3040578	776.5020396	998.2133862	1033.979725	795.8977918	756.6808458	649.3468288
85	503	327.2493	21.898	GCMS	Margaric Acid	63	NA	HMDB0002259	4206	LMFA01010017	10465	NA	NA	NA	32365	NA	NA	506-12-7	C(CCCCCCC)CCCCCCCCC(=O)O	KEMQGTRYUADPNZ-UHFFFAOYSA-N	Lipids and lipid-like molecules	Fatty Acyls	Fatty acids and conjugates	Level 1	93.4	89.5	NA	C17H34O2	NA	753591.7775	914.3586962	1163.641673	686.6676807	988.6420609	1017.631127	680.7753378	1608.709286	825.3814256	905.7884216	613.2589722	1569.60701	1074.648734	1226.695309	795.3169721	740.8260731	655.8010785	1369.434362	485.5815528	862.3999039
86	520	202.0996	22.352	GCMS	L-Tryptophan	47303	NA	HMDB0000929	33	NA	6305	C00078	hsa00260	hsa00380	hsa00400	hsa00970	hsa04726	hsa04974	hsa04978	hsa05143	hsa05230	Glycine	serine and threonine metabolism|Tryptophan metabolism|Phenylalanine	tyrosine and tryptophan biosynthesis|Aminoacyl-tRNA biosynthesis|Serotonergic synapse|Protein digestion and absorption|Mineral absorption|African trypanosomiasis|Central carbon metabolism in cancer	16828	NA	NA	73-22-3	N[C@@H](CC1=CNC2=C1C=CC=C2)C(O)=O	QIVBCDIJIAJPQS-VIFPVBQESA-N	Organoheterocyclic compounds	Indoles and derivatives	Indolyl carboxylic acids and derivatives	Level 1	93.2	90.4	NA	C11H12N2O2	NA	775829.7693	980.3108426	1159.411986	1446.177736	1018.407728	1289.966664	1392.629196	1721.982103	963.4978979	1007.563643
87	487	441.2	21.479	GCMS	Uric Acid	46976	NA	HMDB0000289	88	NA	1175	C00366	hsa00230	hsa04976	Purine metabolism|Bile secretion	17775	R-HSA-1430728	R-HSA-15869	R-HSA-1643685	R-HSA-189200	R-HSA-2672351	R-HSA-382551	R-HSA-425366	R-HSA-425407	R-HSA-549132	R-HSA-561048	R-HSA-5619047	R-HSA-5619071	R-HSA-5619102	R-HSA-5619115	R-HSA-74259	R-HSA-8956319	R-HSA-983712	Metabolism|Metabolism of nucleotides|Disease|Cellular hexose transport|Stimuli-sensing channels|Transport of small molecules|Transport of bile salts and organic acids	metal ions and amine compounds|SLC-mediated transmembrane transport|Organic cation/anion/zwitterion transport|Organic anion transport|Defective SLC2A9 causes hypouricemia renal 2 (RHUC2)|Defective SLC22A12 causes renal hypouricemia 1 (RHUC1)|SLC transporter disorders|Disorders of transmembrane transporters|Purine catabolism|Nucleotide catabolism|Ion channel transport	69-93-2	O=C1NC2=C(N1)C(=O)NC(=O)N2	LEHOTFFKMJEONL-UHFFFAOYSA-N	Organoheterocyclic compounds	Imidazopyrimidines	Purines and purine derivatives	Level 1	93.1	88.6	NA	C5H4N4O3	NA	735459.8859	664.9839708
88	160	156.1	11.736	GCMS	Pipecolic Acid	46854	NA	HMDB0000070	50	NA	849	C00408	hsa00310	Lysine degradation	17964	NA	NA	535-75-1	OC(=O)C1CCCCN1	HXEACLLIILLPRG-UHFFFAOYSA-N	Organic acids and derivatives	Carboxylic acids and derivatives	Amino acids	peptides	and analogues	Level 1	92.9	89.7	NA	C6H11NO2	NA	400712.781	1112.520313	534.2834887	973.2274685	1382.330826	400.1613549	2730.59399	840.0052758	1225.615891	851.4390329	912.0455872	660.4098689	596.7589004	1097.4374	600.0509019	1031.145989	1805.441103	554.0613915
89	150	156.1	11.186	GCMS	Cycloleucin	83477	NA	HMDB0062225	44142	NA	2901	C03969	NA	NA	40547	NA	NA	52-52-8	NC1(CCCC1)C(O)=O	NILQLFBWTXNUOE-UHFFFAOYSA-N	Organic acids and derivatives	Carboxylic acids and derivatives	Amino acids	peptides	and analogues	Level 1	92.6	87.6	NA	C6H11NO2	NA	382630.9287	1171.73779	1166.868128	547.029887	1284.815872	663.6262071	3074.978323	1045.330392	1235.44555	1543.963751	973.4437713	849.7200122	704.363129	1187.01554	1178.322733	567.1565203	445.8519598	1939.858086
90	96	200.0901	9.187	GCMS	Ketoleucine	47163	NA	HMDB0000695	121	NA	70	C00233	hsa00280	hsa00290	Valine	leucine and isoleucine degradation|Valine	leucine and isoleucine biosynthesis	48430	NA	NA	816-66-0	CC(C)CC(=O)C(O)=O	BKAJNAXTPSGJCU-UHFFFAOYSA-N	Organic acids and derivatives	Keto acids and derivatives	Short-chain keto acids and derivatives	Level 1	92.5	87.6	NA	C6H10O3	NA	313985.7277	759.8291747	907.3771661	1344.74016	479.0647869	876.0126195	1139.234482	1535.836308	561.1308626	864.548166	802.7414847	1272.232725	1149.795051	1056.216938	892.7654693	1232.504481	592.1154601
91	222	263.1573	14.514	GCMS	2-Aminobenzoxazole	546049	NA	NA	NA	NA	20707	NA	NA	NA	NA	NA	NA	NA	C1=CC=C2C(=C1)N=C(O2)N	JPBLHOJFMBOCAF-UHFFFAOYSA-N	Unclassified	Unclassified	Unclassified	Level 1	92.4	88.8	NA	C7H6N2O	NA	492118.7568	954.1826244	993.6754962	1133.064771	969.6410105	915.6530691	959.5743575	1049.500202	951.7344251	839.9618474	920.6764352	981.6122528	869.8477768	980.8880244	978.1855595	1002.844352	857.730518	831.4036366	993.2182412	961.9249576
92	266	218.0993	15.782	GCMS	Phenylalanine	273927	NA	NA	63528	NA	71567	C02265	hsa00360	hsa00470	hsa04742	Phenylalanine metabolism|D-Amino acid metabolism|Taste transduction	NA	NA	NA	673-06-3	C1=CC=C(C=C1)CC(C(=O)O)N	COLNVLDHVKWLRT-MRVPVSSYSA-N	Organic acids and derivatives	Carboxylic acids and derivatives	Amino acids	peptides	and analogues	Level 1	92.1	92.9	NA	C9H11NO2	NA	534339.3515	760.5296835	799.3614242	1424.730441	774.6138068	981.4742671	1855.839647	1463.814256	862.2634751	872.3422467	1078.073583	1363.462716	992.1182489	1129.299632	850.2254612	1402.172864
93	400	204.0966	19.236	GCMS	Beta-D-Glucopyranuronic Acid	546342	NA	NA	NA	NA	441478	NA	NA	NA	NA	NA	NA	NA	C1(C(C(OC(C1O)O)C(=O)O)O)O	AEMOLEFTQBMNLQ-QIUUJYRFSA-N	Unclassified	Unclassified	Unclassified	Level 1	91.9	87.9	NA	C6H10O7	NA	648678.3461	1090.266372	776.4039518	1635.78385	914.0757793	787.6837432	778.0612481	811.6086088	1545.285913	1190.010931	949.5582149	498.2767945	608.5539399	326.95738	748.4482491	946.7287311	2005.871566	848.0528779	688.7925696	587.7349881
94	364	245.0831	18.441	GCMS	D-Threo-Isocitric Acid	47687	NA	HMDB0001874	3328	NA	5318532	C00451	NA	NA	151	NA	NA	6061-97-8	O[C@H]([C@H](CC(O)=O)C(O)=O)C(O)=O	ODBLHEXUDAPZAU-ZAFYKAAXSA-N	Organic acids and derivatives	Carboxylic acids and derivatives	Tricarboxylic acids and derivatives	Level 1	91.7	86.2	NA	C6H8O7	NA	622472.5651	1000.786794	925.8083362	1014.65796	964.5500409	536.1938207	919.8858924	1025.429111	703.2121556	927.196515	763.7705281	1632.09636	663.1230849	1144.000189	808.1677622	961.0286789	1393.989504	1358.983652	965.2876376	1108.713179
95	125	174.0967	10.093	GCMS	Ethanolamine	46896	NA	HMDB0000149	3207	NA	700	C00189	hsa00564	Glycerophospholipid metabolism	16000	R-HSA-112310	R-HSA-112315	R-HSA-112316	R-HSA-1430728	R-HSA-1483101	R-HSA-1483152	R-HSA-1483206	R-HSA-1483213	R-HSA-1483257	R-HSA-2142753	R-HSA-556833	R-HSA-8978868	Neurotransmitter release cycle|Transmission across Chemical Synapses|Neuronal System|Metabolism|Synthesis of PS|Hydrolysis of LPE|Glycerophospholipid biosynthesis|Synthesis of PE|Phospholipid metabolism|Arachidonic acid metabolism|Metabolism of lipids|Fatty acid metabolism	141-43-5	NCCO	HZAXFHJVJLSVMW-UHFFFAOYSA-N	Organic nitrogen compounds	Organonitrogen compounds	Amines	Level 1	91.5	86.3	NA	C2H7NO	NA	345336.647	738.2891783	1211.24756	1346.781247	944.5971407	1187.634603	1328.519182	1740.383345	791.0593451
96	343	103	17.889	GCMS	Ribonic Acid	47269	NA	HMDB0000867	3290	NA	5460677	C01685	NA	NA	21077	NA	NA	642-98-8	OC[C@@H](O)[C@@H](O)[C@@H](O)C(O)=O	QXKAIJAYHKCRRA-BXXZVTAOSA-N	Organic oxygen compounds	Organooxygen compounds	Carbohydrates and carbohydrate conjugates	Level 1	91.5	85.8	NA	C5H10O6	NA	604276.853	383.6391038	394.8724086	814.4780417	545.0543855	589.7443773	1627.566602	637.9024312	776.5385688	536.6059862	773.9539681	769.0893853	546.8311669	475.3152268	2336.758039	1091.791281	1043.588606	911.7306652	973.2705857	323.2065693
97	306	276.0938	16.843	GCMS	Levoglucosan	47135	NA	HMDB0000640	4132	NA	2724705	NA	NA	NA	30997	NA	NA	498-07-7	[H][C@@]12OC[C@@H](O1)[C@@H](O)[C@H](O)[C@H]2O	TWNIBLMWSKIRAT-VFUOTHLCSA-N	Organoheterocyclic compounds	Oxepanes	Unclassified	Level 1	91.3	86.2	NA	C6H10O5	NA	569667.4674	994.916892	1085.103789	703.2496999	1505.9061	436.5804732	418.8798978	595.784102	1249.724727	1716.47366	800.7029963	935.6917197	921.4550523	792.8623875	860.3079579	898.3155363	1848.222026	1410.011268	1496.038346	720.268456
98	399	189.0658	19.224	GCMS	Fructose	47144	NA	HMDB0000660	135	NA	439709	C02336	hsa00520	Amino sugar and nucleotide sugar metabolism	28645	R-HSA-1430728	R-HSA-5652084	R-HSA-70350	R-HSA-71387	Metabolism|Fructose metabolism|Fructose catabolism|Metabolism of carbohydrates	53188-23-1	OC[C@H]1O[C@](O)(CO)[C@@H](O)[C@@H]1O	RFSUNEUAIZKAJO-ARQDHWQXSA-N	Organic oxygen compounds	Organooxygen compounds	Carbohydrates and carbohydrate conjugates	Level 1	91.2	85.4	NA	C6H12O6	NA	648282.7871	312.552265	153.5596754	284.1179122	288.6807024	345.5407372	387.3856203	282.211389	362.0961852	335.4737303	317.447968	302.1666578	226.0430511	272.685399	301.1860348	511.3635664	579.0743157
99	105	146.1	9.535	GCMS	Guanidine	47666	NA	HMDB0001842	6342	NA	3520	C17349	NA	NA	42820	R-HSA-382551	R-HSA-425366	R-HSA-425407	R-HSA-549127	R-HSA-549132	Transport of small molecules|Transport of bile salts and organic acids	metal ions and amine compounds|SLC-mediated transmembrane transport|Organic cation transport|Organic cation/anion/zwitterion transport	1950/1/1	NC(N)=N	ZRALSGWEFCBTJO-UHFFFAOYSA-N	Organic nitrogen compounds	Organonitrogen compounds	Guanidines	Level 1	91.1	86.9	NA	CH5N3	NA	326264.51	1061.354134	776.1932184	1205.68971	470.8717442	1421.373203	73298.84283	1234.647018	805.6854903	896.9701218	1150.498715	757.2905077	598.9265203	1169.643656	496.0367572
100	602	290.1	23.796	GCMS	Edetic Acid	53225	NA	HMDB0015109	4007	NA	6049	C00284	NA	NA	42191	NA	NA	62-33-9	OC(=O)CN(CCN(CC(O)=O)CC(O)=O)CC(O)=O	KCXVZYZYPLLWCC-UHFFFAOYSA-N	Organic acids and derivatives	Carboxylic acids and derivatives	Tetracarboxylic acids and derivatives	Level 1	91.1	90.2	NA	C10H16N2O8	NA	850955.034	1259.541276	1102.95482	1087.784043	1231.136469	1024.224078	839.3626105	1052.4996	1281.605646	1299.214377	1090.252918	943.6953508	1004.210786	855.399142	929.6146347	1030.312543	1472.448899	1440.98803	844.7176919	999.2621547
101	682	361.175	25.492	GCMS	Lactitol	64053	NA	HMDB0040937	NA	NA	157355	NA	NA	NA	75323	NA	NA	585-86-4	[H][C@@](O[C@@H]1O[C@H](CO)[C@H](O)[C@H](O)[C@H]1O)([C@H](O)CO)[C@H](O)[C@@H](O)CO	VQHSOMBJVWLPSR-JVCRWLNRSA-N	Lipids and lipid-like molecules	Fatty Acyls	Fatty acyl glycosides	Level 1	91	85.1	NA	C12H24O11	NA	955020.8222	1458.323776	863.3732472	608.8939763	1507.60765	770.009514	2864.538448	1280.333337	1525.108968	685.4632389	447.1377838	540.7504317	1230.309696	598.8380803	585.018876	658.6705709	1574.473509	1914.25937	1097.324234	1924.932389
102	39	147.0062	6.664	GCMS	Lactic Acid	257699	NA	NA	116	NA	612	C01432	NA	NA	NA	NA	NA	50-21-5	CC(C(=O)O)O	JVTAAEKCZFNVCJ-UHFFFAOYSA-N	Organic acids and derivatives	Hydroxy acids and derivatives	Alpha hydroxy acids and derivatives	Level 1	90.8	85.4	NA	C3H6O3	NA	223963.1925	1107.71392	575.7624815	711.1018247	1142.118536	456.77703	2442.33909	695.3554303	1470.07517	1162.494265	576.6253568	1148.003009	857.9520493	975.0154224	884.2159871	823.787381	1269.091098	1006.810979	828.483924	639.5497081
103	740	237.1	27.893	GCMS	Dl-Alpha-Tocopherol	198686	NA	HMDB0242201	84993	NA	2116	NA	NA	NA	NA	NA	NA	10191-41-0	CC(C)CCCC(C)CCCC(C)CCCC1(C)CCC2=C(C)C(O)=C(C)C(C)=C2O1	GVJHHUAWPYXKBD-UHFFFAOYSA-N	Lipids and lipid-like molecules	Prenol lipids	Quinone and hydroquinone lipids	Level 1	90.6	94.3	NA	C29H50O2	NA	1108507.153	908.0662697	933.9592063	1356.756691	928.2289012	934.6566121	973.2039998	1122.482179	746.4712388	1247.56717	732.3885447	1141.244984	861.0199578	1109.643879	1092.763827	794.9466603	927.7388907	1224.878624	1138.038282	1064.237078
104	187	147.0027	13.414	GCMS	Aminomalonic Acid	47418	NA	HMDB0001147	58024	NA	100714	C00872	NA	NA	17475	NA	NA	1068-84-4	NC(C(O)=O)C(O)=O	JINBYESILADKFW-UHFFFAOYSA-N	Organic acids and derivatives	Carboxylic acids and derivatives	Amino acids	peptides	and analogues	Level 1	90.5	85.4	NA	C3H5NO4	NA	455878.8686	1408.623476	955.9997151	773.2450806	2278.413153	490.0552964	468.1175215	672.87474	2031.123583	1792.149146	876.5508915	678.6242016	725.3831763	732.5686792	1528.635515	431.4404758	1201.94726	1041.647057
105	287	307.1158	16.264	GCMS	Dl-Xylose	199022	NA	HMDB0242608	NA	NA	854	NA	NA	NA	NA	NA	NA	NA	OCC(O)C(O)C(O)C=O	PYMYPHUHKUWMLA-UHFFFAOYSA-N	Organic oxygen compounds	Organooxygen compounds	Carbohydrates and carbohydrate conjugates	Level 1	90.5	84.4	NA	C5H10O5	NA	550388.505	532.521346	777.639323	943.1508353	582.4572874	772.9177484	1869.375877	1129.717799	476.3245675	840.5084488	1014.201887	1162.328888	942.9624405	1007.935979	1543.69147	1067.188392	747.8341559	583.2943271	1168.666612	729.489048
106	183	229.12	13.272	GCMS	Capric Acid	57	NA	HMDB0000511	336	LMFA01010010	2969	C01571	hsa00061	Fatty acid biosynthesis	30813	R-HSA-1430728	R-HSA-1643685	R-HSA-2980736	R-HSA-382551	R-HSA-392499	R-HSA-422085	R-HSA-425397	R-HSA-425407	R-HSA-556833	R-HSA-5619102	R-HSA-5619108	R-HSA-5619115	R-HSA-75105	R-HSA-804914	R-HSA-8978868	Metabolism|Disease|Peptide hormone metabolism|Transport of small molecules|Metabolism of proteins|Synthesis	secretion	and deacylation of Ghrelin|Transport of vitamins	nucleosides	and related molecules|SLC-mediated transmembrane transport|Metabolism of lipids|SLC transporter disorders|Defective SLC27A4 causes ichthyosis prematurity syndrome (IPS)|Disorders of transmembrane transporters|Fatty acyl-CoA biosynthesis|Transport of fatty acids|Fatty acid metabolism	334-48-5	CCCCCCCCCC(=O)O	GHVNFZFCNZKVNT-UHFFFAOYSA-N	Lipids and lipid-like molecules	Fatty Acyls	Fatty acids and conjugates	Level 1	90.2	84.8	NA	C10H20O2	NA	451210.4631	737.951828
107	375	218.1	18.717	GCMS	Allose	257730	NA	HMDB0001151	348	NA	439507	C01582	NA	NA	NA	NA	NA	6038-51-3	C(C1C(C(C(C(O1)O)O)O)O)O	WQZGKKKJIJFFOK-IVMDWMLBSA-N	Organic oxygen compounds	Organooxygen compounds	Carbohydrates and carbohydrate conjugates	Level 1	90.1	93.5	NA	C6H12O6	NA	631570.4211	383.5524542	174.3281802	156.8404105	375.9362579	130.2418293	118.1384513	172.7230905	896.1561491	643.964464	133.9538538	124.8428865	130.3585347	109.8992669	261.7998008	128.2203867	1341.79147	1510.441822	423.4775801	350.2479103
108	337	127.0412	17.685	GCMS	L-Fucitol	257688	NA	HMDB0304954	NA	NA	445724	NA	NA	NA	NA	NA	NA	NA	[H][C@@](C)(O)[C@@]([H])(O)[C@@]([H])(O)[C@]([H])(O)CO	SKCKOFZKJLZSFA-KCDKBNATSA-N	Organic oxygen compounds	Organooxygen compounds	Carbohydrates and carbohydrate conjugates	Level 1	89.9	83.2	NA	C6H14O5	NA	597552.3507	886.4009997	1003.358343	1112.081807	939.0294762	1032.563408	1287.318291	1270.942681	1015.938152	841.7603311	1147.194521	1058.898501	955.4499235	919.7412147	1129.561595	1139.739266	1057.647699	935.8944106	913.4719632	1123.302564
109	14	221.078	5.42	GCMS	Boric Acid	59583	NA	HMDB0035731	4168	NA	7628	C12486	NA	NA	33118	NA	NA	10043-35-3	OB(O)O	KGBXLFKZBHKPEV-UHFFFAOYSA-N	Mixed metal/non-metal compounds	Miscellaneous mixed metal/non-metals	Miscellaneous metallic oxoanionic compounds	Level 1	89.7	98.6	NA	H3BO3	NA	179576.338	89.04812239	208.6683962	160.1197349	62.98524582	386.241799	178.2037388	315.1085963	53.32417262	62.17359877	212.8579564	162.9502906	336.2092533	186.9894554	232.1613779	275.3288301	192.7411972	428.8694144	623.0279719	787.6244741
110	677	218.1	25.415	GCMS	Maltose	257742	NA	HMDB0000163	413	NA	6255	C00208	hsa00500	hsa02010	hsa04742	hsa04973	Starch and sucrose metabolism|ABC transporters|Taste transduction|Carbohydrate digestion and absorption	NA	NA	NA	69-79-4	C(C1C(C(C(C(O1)OC2C(OC(C(C2O)O)O)CO)O)O)O)O	GUBGYTABKSRVRQ-QUYVBRFLSA-N	Organic oxygen compounds	Organooxygen compounds	Carbohydrates and carbohydrate conjugates	Level 1	89.6	82.6	NA	C12H22O11	NA	950098.52	123.8155634	129.0587894	99.45253312	89.63268069	99.51215241	136.3376892	136.8568607	123.8171396	144.6749118	79.16387958	123.141058	81.11572492	91.28915973	82.45120885	95.1722607	119.8469938
111	153	292.1049	11.509	GCMS	2	4-Dihydroxy-Butanoic Acid	1871	NA	HMDB0000360	3782	LMFA01050385	192742	NA	NA	NA	86348	NA	NA	1518-62-3	C(=O)(O)C(O)CCO	UFYGCFHQAXXBCF-UHFFFAOYSA-N	Organic acids and derivatives	Hydroxy acids and derivatives	Short-chain hydroxy acids and derivatives	Level 1	89.5	82.6	NA	C4H8O4	NA	393249.9074	797.3937297	1170.525939	948.597919	1208.537044	680.9922558	878.9411185	760.255399	861.9770212	793.1209399	706.125546	1382.366567	673.3093305	771.2139938	641.9673158	1400.253234	790.4894527	926.087047	554.4541908
112	66	191.0369	8.044	GCMS	5-Methylpyrrolidin-2-One	549727	NA	NA	NA	NA	66055	NA	NA	NA	NA	NA	NA	NA	CC1CCC(=O)N1	YVIVRJLWYJGJTJ-UHFFFAOYSA-N	Unclassified	Unclassified	Unclassified	Level 1	89.2	82	NA	NA	NA	273202.6291	1581.971679	1063.77244	1144.222337	1431.761253	1145.253846	964.9024649	1096.033652	1268.709442	1245.174524	1206.69118	1211.913625	1240.887717	922.3994568	1035.244697	1044.368216	1673.586066	1498.664255	913.2544553	1047.908945
113	116	104.99	9.848	GCMS	Benzoic Acid	47686	NA	HMDB0001870	1297	NA	243	C00539	NA	NA	30746	R-HSA-1430728	R-HSA-156580	R-HSA-156587	R-HSA-159424	R-HSA-177135	R-HSA-211859	Metabolism|Phase II - Conjugation of compounds|Amino Acid conjugation|Conjugation of carboxylic acids|Conjugation of benzoate with glycine|Biological oxidations	65-85-0	OC(=O)C1=CC=CC=C1	WPYMKLBDIGXBTP-UHFFFAOYSA-N	Benzenoids	Benzene and substituted derivatives	Benzoic acids and derivatives	Level 1	89	82.4	NA	C7H6O2	NA	336962.68	803.414333	831.5095619	973.0738181	851.4476036	756.4572345	996.1145994	1291.278695	960.9671348	982.0396385	1050.410094	1358.120439	884.9147208	799.0927983	816.7197994
114	7	146.0215	5.29	GCMS	O-Ethylhydroxylamine	209780	NA	HMDB0255856	NA	NA	69357	NA	NA	NA	NA	NA	NA	NA	CCON	AQFWNELGMODZGC-UHFFFAOYSA-N	Organic oxygen compounds	Organooxygen compounds	Unclassified	Level 1	88.8	91.4	NA	C2H7NO	NA	174937.8404	884.2600912	856.59266	960.4883488	852.4664224	924.2753058	648.1026593	1038.727964	837.4407934	837.0363739	990.0469602	1152.290094	962.7987064	980.9737711	1082.217175	998.210759	982.7397019	905.1094983	816.5293986	994.8488158
115	467	204.0974	20.817	GCMS	Ethyl-Alpha-D-Glucopyranoside	545783	NA	NA	NA	NA	91694274	NA	NA	NA	NA	NA	NA	NA	CCOC1C(C(C(C(O1)CO)O)O)O	WYUFTYLVLQZQNH-BJNUKLAGSA-N	Unclassified	Unclassified	Unclassified	Level 1	88.7	83.5	NA	C8H16O6	NA	708437.3755	967.1205206	852.8055017	1684.129851	1014.161199	1074.323004	2331.416655	919.4349436	957.4716312	650.7382519	1301.440269	1346.819051	1101.283947	1289.408082	1532.645206	2038.129601	1482.492203	763.5951447	1803.688616	506.0817394
116	548	232.0987	22.818	GCMS	Melatonin	47554	NA	HMDB0001389	73	NA	896	C01598	hsa00380	hsa04080	hsa04713	Tryptophan metabolism|Neuroactive ligand-receptor interaction|Circadian entrainment	16796	R-HSA-1430728	R-HSA-162582	R-HSA-209776	R-HSA-209931	R-HSA-211859	R-HSA-211945	R-HSA-372790	R-HSA-373076	R-HSA-388396	R-HSA-418594	R-HSA-500792	R-HSA-71291	Metabolism|Signal Transduction|Metabolism of amine-derived hormones|Serotonin and melatonin biosynthesis|Biological oxidations|Phase I - Functionalization of compounds|Signaling by GPCR|Class A/1 (Rhodopsin-like receptors)|GPCR downstream signalling|G alpha (i) signalling events|GPCR ligand binding|Metabolism of amino acids and derivatives	73-31-4	COC1=CC2=C(NC=C2CCNC(C)=O)C=C1	DRLFMBDRBRZALE-UHFFFAOYSA-N	Organoheterocyclic compounds	Indoles and derivatives	Indoles	Level 1	88.5	80.8	NA	C13H16N2O2	NA	798655.5495	510.2149063	208.2311653	524.4820225	851.4980024	334.3144115	949.4489387
117	174	174.1	12.8	GCMS	Diethyl Aminomalonate	545816	NA	NA	NA	NA	81272	NA	NA	NA	NA	NA	NA	NA	CCOC(=O)C(C(=O)OCC)N	WLTCKEHCTUYJGI-UHFFFAOYSA-N	Unclassified	Unclassified	Unclassified	Level 1	87.9	81.1	NA	C7H13NO4	NA	435692.9462	977.2599875	1152.63504	1121.583553	947.5698867	1030.322901	1224.523518	1017.30238	868.0525594	928.4866355	1093.556634	1134.543172	1094.304839	1020.684682	973.3050403	1022.963006	991.3680583	974.6217524	986.6046705	1022.584171
118	504	243.1	21.92	GCMS	6-Hydroxy-Alpha-Methylnaphthaleneacetic Acid	546336	NA	NA	NA	NA	18938768	NA	NA	NA	NA	NA	NA	NA	CC(C1=CC=CC2=C1C=CC(=C2)O)C(=O)O	XNGLJXULNXDTSD-UHFFFAOYSA-N	Unclassified	Unclassified	Unclassified	Level 1	87.8	84	NA	C13H12O3	NA	754669.3894	1309.908584	1267.381413	1491.875465	1345.801113	927.3020387	929.562205	1440.287169	1343.992154	1265.586637	1062.299494	1123.310561	940.4644605	816.2617388	1015.773722	1227.149202	1353.343788	1361.703953	870.5075253	1113.970994
119	338	217.1253	17.709	GCMS	Diglycerol	546164	NA	NA	NA	NA	42953	NA	NA	NA	NA	NA	NA	NA	C(C(COCC(CO)O)O)O	GPLRAVKSCUXZTP-UHFFFAOYSA-N	Unclassified	Unclassified	Unclassified	Level 1	87.5	79.6	NA	C6H14O5	NA	598343.4686	1421.33656	538.0476738	1091.500597	490.736954	596.9324682	1105.58653	914.2782622	754.7348918	634.2950499	762.6736126	922.1279742	983.8994743	928.0867992	993.7486378	1109.421558	1960.627206	503.5117668	900.6091281	1355.392676
120	318	117	17.133	GCMS	Rhamnose	47257	NA	HMDB0000849	5812	NA	25310	C00507	hsa00051	Fructose and mannose metabolism	62346	NA	NA	3615-41-6	C[C@@H]1OC(O)[C@H](O)[C@H](O)[C@H]1O	SHZGCJCMOBCMKK-JFNONXLTSA-N	Organic oxygen compounds	Organooxygen compounds	Carbohydrates and carbohydrate conjugates	Level 1	86.9	78.9	NA	C6H12O5	NA	579323.5971	875.8844255	980.0211076	1540.393814	737.5981955	1009.639514	1839.073772	1318.861045	705.5817199	850.3640011	1148.153493	1436.864578	1079.671391	1269.932307	1308.405835	989.6070625	1552.29541	768.0250975	1091.348944	1075.94295
121	70	145.1	8.322	GCMS	2-Hydroxy-2-Methyl-Butyric Acid	1875	NA	HMDB0001987	45847	LMFA01050389	95433	NA	NA	NA	68454	NA	NA	3739-30-8	C(=O)(O)C(O)(C)CC	MBIQENSCDNJOIY-UHFFFAOYSA-N	Lipids and lipid-like molecules	Fatty Acyls	Fatty acids and conjugates	Level 1	86.9	98.1	NA	C5H10O3	NA	283121.8779	389.3135681	972.682845	926.9912405	613.2258097	627.9435435	657.4920854	897.8942338	636.4340388	570.2576462	971.318872	1004.674827	886.4885582	607.0820953	275.6939324	1515.880278	778.6720529	509.2811122	773.5182787	695.093379
122	201	174.0912	13.973	GCMS	Octylamine	209832	NA	HMDB0255916	65641	NA	8143	C01740	NA	NA	7728	NA	NA	111-86-4	CCCCCCCCN	IOQPZZOEVPZRBK-UHFFFAOYSA-N	Organic nitrogen compounds	Organonitrogen compounds	Amines	Level 1	86.9	85.2	NA	C8H19N	NA	474256.6058	1186.303738	1111.413098	1137.964353	956.8917875	1045.735924	1290.923205	1023.661488	837.3259864	909.0825157	1071.272346	1229.681738	1137.789974	976.0351628	954.0380416	976.8845879	1211.521263	937.9780714	955.7559223	888.8049128
123	203	84.01509	14.01	GCMS	Tromethamine	197046	NA	HMDB0240288	43366	NA	6503	C07182	NA	NA	9754	NA	NA	77-86-1	NC(CO)(CO)CO	LENZDBCJOHFCAS-UHFFFAOYSA-N	Organic nitrogen compounds	Organonitrogen compounds	Amines	Level 1	86.9	78.2	NA	C4H11NO3	NA	475473.0213	888.3105784	2071.241754	624.6525138	1056.661408	1735.620824	677.9964849	920.1246214	765.9526913	936.9175865	2311.828968	2030.428867	1596.806865	924.5999909	736.6788974	1168.600283	637.8386419	1117.527285	841.3727326	1762.519706
124	404	179.0529	19.327	GCMS	Benzoin	56497	NA	HMDB0032039	65590	NA	8400	C01408	NA	NA	17682	R-HSA-9709957	R-HSA-9717189	R-HSA-9717207	Sensory Perception|Sensory perception of taste|Sensory perception of sweet	bitter	and umami (glutamate) taste	119-53-9	OC(C(=O)C1=CC=CC=C1)C1=CC=CC=C1	ISAOCJYIOMOJEB-UHFFFAOYSA-N	Phenylpropanoids and polyketides	Stilbenes	Benzoins	Level 1	86	79.4	NA	C14H12O2	NA	651678.0015	1052.10101	998.0905462	1283.018344	843.2452802	1526.138448	1211.823718	1397.128411	746.8474693	803.4505711	1186.748318	1187.592093	1093.112124	1181.744801	870.7694194	1002.101075
125	356	204.0895	18.227	GCMS	3	4	5	6-Tetrahydroxy-2-Methoxyhexanal	546243	NA	NA	NA	NA	560150	NA	NA	NA	NA	NA	NA	NA	COC(C=O)C(C(C(CO)O)O)O	QRAXLHLYZJCAKB-UHFFFAOYSA-N	Unclassified	Unclassified	Unclassified	Level 1	86	79.3	NA	C7H14O6	NA	615418.4303	2992.85288	1494.666363	673.4517808	1976.266267	1518.454062	247.8907853	1129.004747	3305.987262	2807.14939	1044.466514	748.2702549	808.0426345	451.6034533	878.2032196	1396.927114	7732.00742
126	591	318.1169	23.716	GCMS	Myo-Inositol 1-Phosphate	258358	NA	HMDB0000213	5223	NA	107737	C01177	hsa00562	hsa02010	hsa04070	Inositol phosphate metabolism|ABC transporters|Phosphatidylinositol signaling system	NA	NA	NA	NA	C1(C(C(C(C(C1O)O)OP(=O)(O)O)O)O)O	INAPMGSXUVUWAF-GCVPSNMTSA-N	Organic oxygen compounds	Organooxygen compounds	Alcohols and polyols	Level 1	85.7	76.1	NA	C6H13O9P	NA	846397.2109	608.5495737	968.1826625	660.9649819	744.409385	887.5612725	1022.470907	1097.637297	639.7402756	1388.965493	1052.348169	1241.078143	1298.367593	974.9780935	965.1834911	695.9795573	721.975357	1252.216988
127	376	204.0667	18.746	GCMS	Methyl Beta-D-Glucopyranoside	54829	NA	HMDB0029965	NA	NA	445238	NA	NA	NA	320055	NA	NA	709-50-2	CO[C@@H]1O[C@H](CO)[C@@H](O)[C@H](O)[C@H]1O	HOVAGTYPODGVJG-XUUWZHRGSA-N	Organic oxygen compounds	Organooxygen compounds	Carbohydrates and carbohydrate conjugates	Level 1	85.7	77.6	NA	C7H14O6	NA	632526.3553	857.0543595	345.0694342	362.2181001	841.73186	240.975826	313.1096218	327.7671009	2508.118624	1519.392151	269.7027032	371.8299738	277.2868622	317.4072478	934.2564629	326.607016	3783.179402	1646.702561	441.2186614	362.4404422
128	271	174.087	15.897	GCMS	5-Amino-Pentanoic Acid	2483	NA	HMDB0003355	6902	LMFA01100040	138	C00431	hsa00310	hsa00330	hsa00470	Lysine degradation|Arginine and proline metabolism|D-Amino acid metabolism	15887	NA	NA	660-88-8	C(C(=O)O)CCCN	JJMDCOVWQOJGCB-UHFFFAOYSA-N	Organic acids and derivatives	Carboxylic acids and derivatives	Amino acids	peptides	and analogues	Level 1	85.3	75.6	NA	C5H11NO2	NA	538168.5064	970.6410386	1172.500645	1107.044571	951.8708198	1056.627059	1150.863371	1018.220015	896.9023069	931.1718163	1101.735099	1176.465905	1166.252454	1021.19508	992.0727669	1025.275946
129	263	160.1	15.765	GCMS	Ibuprofen	47716	NA	HMDB0001925	572	NA	3672	C01588	NA	NA	5855	NA	NA	15687-27-1	CC(C)CC1=CC=C(C=C1)C(C)C(O)=O	HEFNNWSXXWATRW-UHFFFAOYSA-N	Phenylpropanoids and polyketides	Phenylpropanoic acids	Unclassified	Level 1	85.3	82.1	NA	C13H18O2	NA	533773.3025	812.4812552	799.9352542	1294.048966	911.7315833	953.475142	1821.34677	1236.735322	703.1856496	730.9064732	981.2348313	1212.779077	983.332252	1010.03249	864.9719055	1240.106855	763.2164245	831.1995635	1212.933895	653.3990581
130	668	217.1	25.199	GCMS	Lactulose	47194	NA	HMDB0000740	916	NA	11333	C07064	NA	NA	6359	NA	NA	4618-18-2	OC[C@H]1O[C@](O)(CO)[C@@H](O)[C@@H]1O[C@@H]1O[C@H](CO)[C@H](O)[C@H](O)[C@H]1O	JCQLYHFGKNRPGE-FCVZTGTOSA-N	Organic oxygen compounds	Organooxygen compounds	Carbohydrates and carbohydrate conjugates	Level 1	85.2	76.3	NA	C12H22O11	NA	936290.5036	1822.723284	734.74629	396.2565164	2853.287887	278.6451987	812.5992772	472.6384176	2674.537787	1694.89975	468.8102307	547.0575361	785.6218399	499.5455458	551.8310849	466.313132	1649.083438	3254.91624	646.1978776	993.6219745
131	250	210.9884	15.394	GCMS	Glycerol 1-Phosphate	540842	NA	NA	NA	NA	NA	C00623	hsa00564	Glycerophospholipid metabolism	NA	NA	NA	5746-57-6	O=P(O)(O)OCC(O)CO	AWUCVROLDVIAJX-VKHMYHEASA-N	Lipids and lipid-like molecules	Glycerophospholipids	Glycerophosphates	Level 1	85.1	79.8	NA	C3H9O6P	NA	521420.1159	1047.311031	976.3831486	1056.060824	994.8379656	1081.500518	1720.3523	1075.668757	1092.469505	929.6189637	1187.163846	1269.623559	1006.613156	922.2121966	1026.988578	1011.791381	1127.132237	989.2157991	1087.661084	1051.299124
132	455	217.0897	20.467	GCMS	Galactonic Acid	47095	NA	HMDB0000565	3336	NA	128869	C00880	hsa00052	Galactose metabolism	16534	NA	NA	13382-27-9	OC[C@@H](O)[C@H](O)[C@H](O)[C@@H](O)C(O)=O	RGHNJXZEOKUKBD-MGCNEYSASA-N	Organic acids and derivatives	Hydroxy acids and derivatives	Medium-chain hydroxy acids and derivatives	Level 1	85.1	75.4	NA	C6H12O7	NA	694150.5498	240.5955224	247.1771254	411.0141209	258.6162481	284.1408058	539.0367042	246.3163043	282.2487134	150.0632524	348.6055039	340.7282741	271.8888336	301.8469587	335.6959771	404.1982145	369.3993509	721.5418683	992.4897413	576.1037132
133	10.37_564.3308m/z	564.3307989	10.3693	LCMS-neg	LysoPC(0:0/18:2(9Z	12Z))	83281	NA	HMDB0061700	NA	NA	71768169	NA	NA	NA	76084	NA	NA	27304-12-7	CCCCC\C=C/C\C=C/CCCCCCCC(=O)O[C@H](CO)COP([O-])(=O)OCC[N+](C)(C)C	LSUXCWJOIAWGOU-FTJOPAKQSA-N	Lipids and lipid-like molecules	Glycerophospholipids	Glycerophosphocholines	Level 1	79.3	99.2	M+FA-H	C26H50NO7P	0.205036402	NA	752.9803481	760.7103509	1020.931111	1070.927787	718.2725308	1398.799107	1209.626584	969.3962056	894.1548791	1157.174207	981.9608098	760.0302756	785.1538142	916.5208666	607.6181359	644.6459652	986.6955425	1270.272672
134	10.83_478.2940m/z	478.2940049	10.82941667	LCMS-neg	PE(0:0/18:1(11Z))	21200	NA	HMDB0011475	62263	LMGP02050039	53480924	NA	NA	NA	NA	NA	NA	NA	C(OP(OCCN)(O)=O)[C@]([H])(OC(=O)CCCCCCCCC/C=C\CCCCCC)CO	CZYOFWNORPEFDG-KOIKXXGWSA-N	Lipids and lipid-like molecules	Glycerophospholipids	Glycerophosphoethanolamines	Level 1	78.3	95.7	M-H	C23H46NO7P	0.191609102	NA	521.5654238	405.1085085	1410.115105	709.2407572	483.1223395	2706.085633	1605.516833	1047.097279	914.5842022	1543.87622	1057.169774	832.8650267	826.5016884	1017.731875	529.5957072	1200.291795	840.3036523	1893.18944	2589.105931
135	10.87_566.3464m/z	566.3463806	10.87323333	LCMS-neg	PC(0:0/18:1(9Z))	19863	NA	HMDB0061701	40348	LMGP01050082	24779494	NA	NA	NA	76071	NA	NA	22248-65-3	[C@](COP(=O)([O-])OCC[N+](C)(C)C)([H])(OC(CCCCCCC/C=C\CCCCCCCC)=O)CO	SULIDBRAXVDKBU-PTGWMXDISA-N	Lipids and lipid-like molecules	Glycerophospholipids	Glycerophosphocholines	Level 1	78.3	98.8	M+FA-H	C26H52NO7P	0.073099638	NA	895.0641297	818.4670282	1509.469333	1208.824159	772.9516416	1183.510406	1594.988252	1201.278007	1035.288948	850.8839363	1233.056019	998.6892634	1012.308439	1180.636323	774.0960124	1219.478801	1124.76588	1166.984714	1664.807811
136	10.89_524.3359m/z	524.3358757	10.88923333	LCMS-neg	PC(O-16:1(9E)/0:0)	19906	NA	NA	76580	LMGP01060029	24779504	NA	NA	NA	NA	NA	NA	NA	[C@](COP(=O)([O-])OCC[N+](C)(C)C)([H])(O)COCCCCCCCC/C=C/CCCCCC	PLQWZMJRHVARFU-NFPSEPLVSA-N	Lipids and lipid-like molecules	Glycerophospholipids	Glycerophosphocholines	Level 1	78.1	99.2	M+FA-H	C24H50NO6P	0.204226136	NA	929.8509888	1284.280831	1358.118514	1255.8976	981.7738199	964.8522774	1101.584769	913.2145032	877.3981264	1028.006288	1562.150471	1152.086366	1339.576833	1291.25461	1064.011369	887.8757239	1437.533342	1164.718909	1203.480252
137	9.15_307.0977m/z	307.0976534	9.153016667	LCMS-neg	(-)-Warfarin	267493	NA	NA	45558	NA	54688261	C01541	NA	NA	NA	NA	NA	5543-57-7	CC(=O)CC(C1=CC=CC=C1)C2=C(C3=CC=CC=C3OC2=O)O	PJVWKTKQMONHTI-HNNXBMFYSA-N	Phenylpropanoids and polyketides	Coumarins and derivatives	Hydroxycoumarins	Level 1	78	96.9	M-H	C19H16O4	0.230072949	NA	35.82646294	22.60137137	41.99044789	23.72324304	7.943331665	20.0903778	26.46842112	24.17473774	31.37035855	13.8309913	16.776206	14.32874408	19.69307762	10.73217717	24.29529553	7.7571848	7.484813427	10.49424105	18.79759539
138	11.44_780.5510m/z	780.5509803	11.44495	LCMS-pos	PE-NMe2(15:0/20:2(11Z	14Z))	134028	NA	HMDB0113925	NA	NA	131821035	NA	NA	NA	NA	NA	NA	NA	[H]C(COC(=O)CCCCCCCCCCCCCC)(COP(O)(=O)OCCN(C)C)OC(=O)CCCCCCCCC\C=C/C\C=C/CCCCC	AQZMUAMGLNHYRT-SESCJMQFSA-N	Lipids and lipid-like molecules	Glycerophospholipids	Glycerophosphoethanolamines	Level 1	77.8	99.4	M+Na	C42H80NO8P	-0.522128177	NA	365.1891734	1243.191682	997.1141224	443.4615593	1504.927298	1669.191714	1380.828823	1039.939214	933.9339138	1097.526714	371.7871034	651.9534135	297.7517588	948.4955586	1440.85238	1018.882548	1348.8107	680.9815257
139	12.70_269.2261m/z	269.2261158	12.7002	LCMS-pos	Retinol	37368	NA	HMDB0000305	NA	LMPR01090001	445354	C00473	hsa00830	hsa04977	Retinol metabolism|Vitamin digestion and absorption	17336	R-HSA-1430728	R-HSA-162582	R-HSA-163560	R-HSA-1643685	R-HSA-192456	R-HSA-196854	R-HSA-2187335	R-HSA-2187338	R-HSA-2453864	R-HSA-2453902	R-HSA-2474795	R-HSA-5362517	R-HSA-5365859	R-HSA-556833	R-HSA-6806667	R-HSA-6809583	R-HSA-8848584	R-HSA-8935690	R-HSA-8963743	R-HSA-8979227	R-HSA-9006931	R-HSA-9640463	R-HSA-9675143	R-HSA-9709957	R-HSA-975634	Metabolism|Signal Transduction|Triglyceride catabolism|Disease|Digestion of dietary lipid|Metabolism of vitamins and cofactors|The retinoid cycle in cones (daylight vision)|Visual phototransduction|Retinoid cycle disease events|The canonical retinoid cycle in rods (twilight vision)|Diseases associated with visual transduction|Signaling by Retinoic Acid|RA biosynthesis pathway|Metabolism of lipids…	68-26-8	C1[C@@](C)(C)C(/C=C/C(/C)=C/C=C/C(/C)=C/CO)=C(C)CC1	FPIPGXGPPPQFEQ-OVSJKPMPSA-N	Lipids and lipid-like molecules	Prenol lipids	Retinoids	Level 1
140	10.65_495.3322n	496.3395258	10.64943333	LCMS-pos	Pc(16:0/0:0)[Rac]	19871	NA	HMDB0256091	102768	LMGP01050113	86554	NA	NA	NA	NA	NA	NA	NA	C(COP(=O)([O-])OCC[N+](C)(C)C)([H])(O)COC(CCCCCCCCCCCCCCC)=O	ASWBNKHCZGQVJV-UHFFFAOYSA-N	Lipids and lipid-like molecules	Glycerophospholipids	Glycerophosphocholines	Level 1	77.5	99	M+H	M+Na	M+H-H2O	C24H50NO7P	-0.485040546	NA	841.1058915	1028.117471	1271.154872	946.5195678	830.2115513	976.6852609	1224.469849	1024.451005	1186.061839	982.9409007	1431.590629	1183.575149	1121.37902	1023.427927	906.8879236	829.7529925	1064.756947
141	5.04_204.0660m/z	204.0660126	5.035516667	LCMS-neg	Indolelactic Acid	257697	NA	HMDB0000671	71	NA	92904	C02043	NA	NA	NA	NA	NA	1821-52-9	C1=CC=C2C(=C1)C(=CN2)CC(C(=O)O)O	XGILAAMKEQUXLS-UHFFFAOYSA-N	Organoheterocyclic compounds	Indoles and derivatives	Indolyl carboxylic acids and derivatives	Level 1	77	98.2	M-H	C11H11NO3	-2.94619664	NA	919.9352238	877.504723	1454.972952	1192.658996	859.9078436	891.7774855	1737.639113	1068.03201	852.585407	936.7038899	1291.33014	1651.860421	788.2373761	820.8391091	1880.885375	1696.189843	810.87733	1054.965945	902.0514987
142	12.13_271.2279m/z	271.2278825	12.12891667	LCMS-neg	9-Methoxy-Pentadecanoic Acid	2276	NA	NA	96774	LMFA01080013	15389269	NA	NA	NA	NA	NA	NA	NA	C(CCCCCCCC(OC)CCCCCC)(=O)O	QWMAMXJYEIAKRF-UHFFFAOYSA-N	Lipids and lipid-like molecules	Fatty Acyls	Fatty acids and conjugates	Level 1	76.9	99.2	M-H	C16H32O3	0.051661423	NA	1165.163048	1417.178319	1203.682674	1267.227845	1012.985267	862.3246963	1498.743858	1377.135335	1169.225229	1529.579437	1619.318846	1296.108301	1514.435656	1477.349983	909.4972025	1304.434181	1535.654406	790.268983	1014.061458
143	11.70_549.3792n	550.3865063	11.7002	LCMS-pos	PC(O-18:1(10E)/2:0)	19582	NA	NA	40011	LMGP01020150	24779375	NA	NA	NA	NA	NA	NA	NA	[C@](COP(=O)([O-])OCC[N+](C)(C)C)([H])(OC(C)=O)COCCCCCCCCC/C=C/CCCCCCC	QICNMHIIJYTPAM-GHUVJGFRSA-N	Lipids and lipid-like molecules	Glycerophospholipids	Glycerophosphocholines	Level 1	76.8	97.5	M+H	M+K	M+Na	C28H56NO7P	-0.382134565	NA	764.7122868	766.3121387	1252.041283	1020.876713	553.4780042	1042.403188	1478.239957	1406.487452	707.1587413	884.4239104	1006.579895	2340.255859	1146.236708	932.1787722	678.5191188	1439.430543	1004.290046
144	8.82_426.3211m/z	426.3210691	8.8183	LCMS-pos	Allocholic Acid	45954	NA	HMDB0000505	5404	LMST04010092	160636	C17737	NA	NA	81308	NA	NA	2464-18-8	C1[C@]2(C)[C@@]3([H])C[C@H](O)[C@]4(C)[C@@]([H])([C@]([H])(C)CCC(O)=O)CC[C@@]4([H])[C@]3([H])[C@H](O)C[C@@]2([H])C[C@H](O)C1	BHQCQFFYRZLCQQ-PGHAKIONSA-N	Lipids and lipid-like molecules	Steroids and steroid derivatives	Bile acids	alcohols and derivatives	Level 1	75.9	91.3	M+NH4	C24H40O5	-0.81016791	NA	891.2588277	748.6681572	693.2545624	127.2185196	30.08053501	309.5560136	184.9777115	93.47595264	3104.639705	226.8449933	41.29847794	583.3049472	39.04775087	9628.208738	1840.427489	4109.792764	1145.413377	1770.848817
145	6.74_338.2325m/z	338.2324634	6.73605	LCMS-pos	3-Hydroxydodeca-7	10-Dienoylcarnitine	197795	NA	HMDB0241249	NA	NA	NA	NA	NA	NA	NA	NA	NA	NA	CC=CCC=CCCCC(O)CC(=O)OC(CC([O-])=O)C[N+](C)(C)C	MNGIHRWEPVFTTG-UHFFFAOYSA-N	Unclassified	Unclassified	Unclassified	Level 1	75.8	92.7	M+H-H2O	C19H33NO5	-0.342120223	NA	520.2174007	865.6455647	167.5141888	1123.257854	654.3120932	735.5916759	469.0096945	457.3459153	180.2980092	1557.68288	1903.95347	720.7440007	2191.154065	722.7919987	1797.405672	1016.661137	178.8245329	800.5479304
146	6.60_253.1080m/z	253.1079589	6.5991	LCMS-neg	4-Methyl-5-Carboxyethyl-2-Furanpentanoic Acid	2664	NA	NA	NA	LMFA01150054	134812137	NA	NA	NA	NA	NA	NA	NA	C(C(O)=O)CC1=C(C)C=C(CCCCC(=O)O)O1	VVSJZDOVZWFSID-UHFFFAOYSA-N	Lipids and lipid-like molecules	Fatty Acyls	Fatty acids and conjugates	Level 1	75.7	84.2	M-H	C13H18O5	-0.741126921	NA	1426.955475	1187.624236	2152.289504	1499.070471	361.7127923	457.1370536	2540.608708	1302.284065	1061.692934	949.4131996	2675.176451	514.0523103	1287.465916	393.3936746	1359.465306	2925.425901	935.9585728	1176.505388	114.167024
147	12.74_280.2403n	325.2385326	12.74413333	LCMS-neg	17-Octadecynoic Acid	1060	NA	HMDB0244776	35229	LMFA01030575	1449	NA	NA	NA	142447	NA	NA	34450-18-5	C(CCCCCCCCCCCCCCCC#C)(=O)O	DZIILFGADWDKMF-UHFFFAOYSA-N	Lipids and lipid-like molecules	Fatty Acyls	Fatty acids and conjugates	Level 1	75.6	90.8	M+FA-H	2M-H	C18H32O2	0.354807018	NA	991.5018632	2251.611992	691.211807	1244.710465	738.5892317	470.0826222	1689.263907	772.5324394	516.3288792	900.4181022	3779.95004	1503.249156	2136.9786	905.8011214	536.7095083	568.861453	1512.170997	453.2443761
148	10.35_500.2785m/z	500.2785033	10.34515	LCMS-neg	PE(20:4(5Z	8Z	11Z	14Z)/0:0)	21170	NA	HMDB0011517	46715	LMGP02050009	42607465	NA	NA	NA	64395	NA	NA	652149-09-2	[C@](COP(=O)(O)OCCN)([H])(O)COC(CCC/C=C\C/C=C\C/C=C\C/C=C\CCCCC)=O	ROPRRXYVXLDXQO-XSQXPFHXSA-N	Lipids and lipid-like molecules	Glycerophospholipids	Glycerophosphoethanolamines	Level 1	75.5	89.8	M-H	C25H44NO7P	0.47938288	NA	1094.720019	883.5451522	1583.585342	1055.887363	791.267935	1200.09845	1149.577756	962.3046917	1217.253324	1135.17526	1338.733808	1120.723295	1231.701243	989.1163231	976.0730654	759.7402445
149	8.17_177.0549m/z	177.054867	8.170016667	LCMS-neg	Marasin	6414	NA	NA	NA	LMFA05000705	15560105	NA	NA	NA	NA	NA	NA	NA	C(CC=C=CC#CC#C)O	WHVOFFPTHILKQP-UHFFFAOYSA-N	Lipids and lipid-like molecules	Fatty Acyls	Fatty alcohols	Level 1	75.3	92.3	M+FA-H	C9H8O	-6.442588057	NA	374.2303342	819.4468846	285.3541271	672.1607668	1235.973209	76.01857685	157.1338687	325.7486695	547.261587	127.9791179	359.1820921	407.807814	168.3851679	513.9662651	25349.54769	794.7053557	245.6050425	214.3851096	456.3916518
150	11.91_262.2295n	280.263329	11.90998333	LCMS-pos	9	12	15-Octadecatrienal	6567	NA	NA	75376	LMFA06000102	5283384	NA	NA	NA	NA	NA	NA	NA	C(/C/C=C/C/C=C/CC)=C\CCCCCCCC([H])=O	TUCMDDWTBVMRTP-IUQGRGSQSA-N	Lipids and lipid-like molecules	Fatty Acyls	Fatty aldehydes	Level 1	75.1	94.6	M+H	M+NH4	M+H-H2O	C18H30O	-0.618292026	NA	1681.975292	5994.798347	2478.929436	5848.50478	10550.77167	5419.994274	5988.831291	4298.346097	1987.448299	2222.114086	4914.285211	4829.943746	5582.867616	4224.833931	1591.148158
151	11.51_568.3621m/z	568.3620962	11.5144	LCMS-neg	PC(0:0/18:0)	19860	NA	HMDB0011128	40342	LMGP01050076	24779491	NA	NA	NA	76076	NA	NA	4421-58-3	[C@](COP(=O)([O-])OCC[N+](C)(C)C)([H])(OC(CCCCCCCCCCCCCCCCC)=O)CO	IQGPMZRCLCCXAG-RUZDIDTESA-N	Lipids and lipid-like molecules	Glycerophospholipids	Glycerophosphocholines	Level 1	75	99.2	M+FA-H	C26H54NO7P	0.197980012	NA	774.8050674	853.406244	1703.96742	936.6099527	868.1434296	1039.748612	1724.981822	1148.528119	1266.431483	978.4758378	1641.520808	1178.932368	1515.374346	1220.578729	1020.803886	931.5773768	1270.916839	1678.55232	1702.339549
152	11.85_537.3794n	538.3866413	11.8529	LCMS-pos	PC(19:0/0:0)	19842	NA	NA	40307	LMGP01050041	24779472	NA	NA	NA	131989	NA	NA	NA	[C@](COP(=O)([O-])OCC[N+](C)(C)C)([H])(O)COC(CCCCCCCCCCCCCCCCCC)=O	WYIMORDZGCUBAA-AREMUKBSSA-N	Lipids and lipid-like molecules	Glycerophospholipids	Glycerophosphocholines	Level 1	74.7	93.5	M+H	M+Na	C27H56NO7P	-0.139355048	NA	1505.788701	589.6697284	1106.53622	904.9051263	1716.573557	659.633751	1322.93185	965.0078158	807.4786155	542.5320014	719.118097	616.5109912	1461.729865	874.4753076	1169.583264	531.9108204	971.8818039	995.6574865
153	10.86_249.1848m/z	249.1847528	10.86011667	LCMS-pos	4	8	12	16-Hexadecatetraenoic Acid	669	NA	NA	34835	LMFA01030165	5282833	NA	NA	NA	NA	NA	NA	NA	C(/C=C/CCC=C)/C=C/CC/C=C/CCC(=O)O	PPFXXOXUWGSHRC-JULSWDIZSA-N	Lipids and lipid-like molecules	Fatty Acyls	Fatty acids and conjugates	Level 1	74.6	80.4	M+H	C16H24O2	-0.618899371	NA	1127.950812	1034.710576	952.9118325	1046.470387	1147.274305	1084.73556	963.6992747	1094.248301	1034.740018	1021.699228	921.2638574	944.2447681	961.6125226	909.8095078	990.3998948	908.0843692
154	10.67_534.2956m/z	534.2956295	10.66758333	LCMS-pos	PC(16:0/0:0)	19830	NA	HMDB0010382	40284	LMGP01050018	460602	C04230	hsa00564	hsa05231	Glycerophospholipid metabolism|Choline metabolism in cancer	72998	NA	NA	17364-16-8	[C@](COP(=O)([O-])OCC[N+](C)(C)C)([H])(O)COC(CCCCCCCCCCCCCCC)=O	ASWBNKHCZGQVJV-HSZRJFAPSA-N	Lipids and lipid-like molecules	Glycerophospholipids	Glycerophosphocholines	Level 1	74.4	96.5	M+K	C24H50NO7P	-0.036610838	NA	1109.035895	1074.500568	1097.683501	1081.754981	1005.935007	985.2568631	1070.217997	1042.76471	1192.880049	1013.913344	1185.983407	1161.740229	1061.540076	968.2361966	905.0071161	909.5139377	970.4052346	1031.080092
155	10.08_493.3167n	494.3239473	10.0813	LCMS-pos	(2r)-2-{[(9z)-Hexadec-9-Enoyl]Oxy}-3-Hydroxypropyl 2-(Trimethylazaniumyl)Ethyl Phosphate	200724	NA	HMDB0245288	NA	NA	NA	NA	NA	NA	NA	NA	NA	NA	CCCCCCC=CCCCCCCCC(=O)OC(CO)COP([O-])(=O)OCC[N+](C)(C)C	OEJYWQCXHNOOHC-UHFFFAOYSA-N	Lipids and lipid-like molecules	Glycerophospholipids	Glycerophosphocholines	Level 1	74.4	99.5	M+H	M+K	M+Na	C24H48NO7P	-0.341933063	NA	792.4884937	738.2311206	1330.906513	1214.281448	887.6953719	916.8007118	1991.930068	1111.309315	966.9704709	722.7546344	1705.906676	1347.323212	1515.062896	1056.972606	877.9333501	904.5055858	916.3304283
156	9.51_437.2909m/z	437.2909372	9.513483333	LCMS-neg	Isohydroxycholic Acid	45889	NA	HMDB0000664	5634	LMST04010026	5283822	NA	NA	NA	NA	NA	NA	570-84-3	C1[C@]2(C)[C@@]3([H])CC[C@]4(C)[C@@]([H])([C@]([H])(C)CCC(O)=O)CC[C@@]4([H])[C@]3([H])C[C@H](O)[C@]2([H])C[C@@H](O)C1	DGABKXLVXPYZII-MMTMODRTSA-N	Lipids and lipid-like molecules	Steroids and steroid derivatives	Bile acids	alcohols and derivatives	Level 1	74.4	92.9	M+FA-H	C24H40O4	0.19015163	NA	617.2977034	191.7584467	3220.070387	697.4895853	1670.102665	1045.235228	378.725955	7384.188347	1630.788489	982.292999	989.2251861	1915.902478	741.788123	2114.164633	209.1773368	2515.134583	1374.707502	2249.703089
157	10.33_476.2783m/z	476.2783347	10.33478333	LCMS-neg	PE(0:0/18:2(9Z	12Z))	21202	NA	HMDB0011477	62265	LMGP02050041	53480926	NA	NA	NA	76090	NA	NA	NA	C(OP(OCCN)(O)=O)[C@]([H])(OC(=O)CCCCCCC/C=C\C/C=C\CCCCC)CO	SVRBKLJIDJHADS-USWSLJGRSA-N	Lipids and lipid-like molecules	Glycerophospholipids	Glycerophosphoethanolamines	Level 1	74	98.1	M-H	C23H44NO7P	0.150393649	NA	623.6109121	488.0362098	1063.135758	881.2027727	564.7443359	2480.991615	1806.46263	977.1189022	890.4903904	1722.465157	1305.849504	837.5083993	827.905739	1241.083726	524.1543721	674.0758559	743.6209925	2038.663402
158	13.72_310.3101m/z	310.3101039	13.72438333	LCMS-pos	6r	7s-Epoxy-3z	9z-Eicosadiene	10096	NA	NA	98301	LMFA12000311	56936261	NA	NA	NA	NA	NA	NA	NA	CC/C=C\C[C@@H]1O[C@@H]1C/C=C\CCCCCCCCCC	QBCBDINXYRUHGT-QEZHFABXSA-N	Organoheterocyclic compounds	Epoxides	Unclassified	Level 1	73.8	99.3	M+NH4	C20H36O	-1.154502684	NA	142.602772	453.8902747	102.0794532	252.5094279	167.7048608	195.51764	120.4639123	317.4380685	91.66258108	100.7631761	392.2831834	165.2798806	322.835555	261.5898623	88.77365366	247.6212516	128.6840242
159	11.68_778.5361m/z	778.5361118	11.68283333	LCMS-pos	PC(16:1(9Z)/20:4(5Z	8Z	11Z	14Z)-OH(18R))	239110	NA	HMDB0286009	NA	NA	NA	NA	NA	NA	NA	NA	NA	NA	[H][C@@](COC(=O)CCCCCCC\C=C/CCCCCC)(COP([O-])(=O)OCC[N+](C)(C)C)OC(=O)CCC\C=C/C\C=C/C\C=C/C\C=C/CC[C@H](O)CC	NAQIZKKJUBBGIH-MCUARLEFSA-N	Unclassified	Unclassified	Unclassified	Level 1	73.7	96.6	M+H-H2O	C44H78NO9P	-2.538703063	NA	138.046174	803.447138	875.1311277	1548.195379	562.3789763	968.5560657	1575.928611	2333.611617	1641.301767	710.0103704	1558.077816	1036.145593	2123.744917	1546.342036	683.9485181	820.7861186
160	4.32_263.1037m/z	263.1036503	4.316233333	LCMS-neg	Phenylacetylglutamine	48709	NA	HMDB0006344	58397	NA	92258	C04148	hsa00360	Phenylalanine metabolism	17884	NA	NA	28047-15-6	NC(=O)CC[C@H](NC(=O)CC1=CC=CC=C1)C(O)=O	JFLIEFSWGNOPJJ-JTQLQIEISA-N	Organic acids and derivatives	Carboxylic acids and derivatives	Amino acids	peptides	and analogues	Level 1	73.4	96.4	M-H	C13H16N2O4	-0.303968239	NA	1293.567353	69.4136572	535.4194507	305.9903989	1652.431898	245.9360517	805.0566018	374.7249752	1716.613981	1779.861548	444.7943803	900.5198375	110.446594	157.5213022	872.0508	202.0063014	373.9505062
161	10.80_431.3155m/z	431.3154882	10.79631667	LCMS-pos	7alpha-Hydroxy-3-Oxocholest-4-En-27-Oic Acid	46455	NA	HMDB0012458	NA	LMST04030149	3081085	C17337	hsa00120	Primary bile acid biosynthesis	83036	NA	NA	115538-85-7	C1[C@]2(C)[C@@]3([H])CC[C@]4(C)[C@@]([H])([C@]([H])(C)CCCC(C)C(O)=O)CC[C@@]4([H])[C@]3([H])[C@H](O)CC2=CC(=O)C1	SATGKQGFUDXGAX-MYWFJNCASA-N	Lipids and lipid-like molecules	Steroids and steroid derivatives	Bile acids	alcohols and derivatives	Level 1	73.3	84.9	M+H	C27H42O4	-0.227846157	NA	978.5044646	1174.965216	1006.068464	885.3759683	656.2750208	798.3155604	894.4184148	618.8933976	833.479162	916.2343325	1629.654585	681.2793825	1054.805151	849.6199868	810.3348632	1256.658006	788.9298782	898.9119994
162	10.39_588.3309m/z	588.3309105	10.38806667	LCMS-neg	PC(20:4(5Z	8Z	11Z	14Z)/0:0)	19846	NA	HMDB0010395	40314	LMGP01050048	24779476	C04230	hsa00564	hsa05231	Glycerophospholipid metabolism|Choline metabolism in cancer	74344	NA	NA	60701-99-7	[C@](COP(=O)([O-])OCC[N+](C)(C)C)([H])(O)COC(CCC/C=C\C/C=C\C/C=C\C/C=C\CCCCC)=O	LAXQYRRMGGEGOH-JXRLJXCWSA-N	Lipids and lipid-like molecules	Glycerophospholipids	Glycerophosphocholines	Level 1	73	88.4	M+FA-H	C28H50NO7P	0.401290837	NA	850.7993137	1138.220373	1384.018386	1044.397182	640.3856587	931.6199957	959.459284	900.4867703	1242.167214	1006.750984	1240.575099	1026.827379	1156.425491	553.7164528	865.3943117
163	4.71_172.0970m/z	172.0970473	4.705966667	LCMS-neg	N-Acetylleucine	51519	NA	HMDB0011756	43866	NA	70912	C02710	NA	NA	17786	NA	NA	1188-21-2	CC(C)C[C@H](NC(C)=O)C(O)=O	WXNXCEHXYPACJF-ZETCQYMHSA-N	Organic acids and derivatives	Carboxylic acids and derivatives	Amino acids	peptides	and analogues	Level 1	72.9	91.3	M-H	C8H15NO3	-5.023461518	NA	832.3194334	789.6760382	798.2557987	652.5216514	725.5664464	476.0063164	817.8071499	654.0692983	634.2839216	671.3493521	982.1913769	707.0812381	523.6280382	513.3865782	591.9254411	518.2314556	845.050538
164	10.72_296.2583m/z	296.2583201	10.72075	LCMS-pos	Octadeca-11e	13e	15z-Trienoic Acid	1190	NA	NA	45783	LMFA01030777	5494436	NA	NA	NA	44602	NA	NA	NA	C(CCC(O)=O)CCCCCC/C=C/C=C/C=C\CC	ZSXWVPXJLXTOQQ-ZRGCPWHVSA-N	Lipids and lipid-like molecules	Fatty Acyls	Lineolic acids and derivatives	Level 1	72.8	93.6	M+NH4	C18H30O2	-0.307865427	NA	981.8381121	3163.906988	782.299792	2028.726155	12916.49027	3318.851604	2066.238092	7931.766477	999.2425402	1707.998308	3850.130486	1396.552298	1589.95255	1472.781695	1049.054621	779.7269423	1070.473169
165	8.41_239.0594m/z	239.0593762	8.409866667	LCMS-neg	Propyl 1-(Propylsulfinyl)Propyl Disulfide	57333	NA	HMDB0033071	88963	NA	85752107	NA	NA	NA	174238	NA	NA	NA	CCCSSC(CC)S(=O)CCC	NIBWKLISDHVING-UHFFFAOYSA-N	Organosulfur compounds	Sulfoxides	Unclassified	Level 1	72.8	96.3	M-H	C9H20OS3	-4.06382518	NA	3834.620236	2716.611968	2958.705206	2248.191177	1471.510849	1988.607098	1361.443832	1740.268844	1255.46523	1962.993794	960.1186332	955.8983272	642.0040003	671.1527093	1350.139283	1105.407487	2054.875777	1619.22333	1580.24198
166	10.56_294.2194n	295.2267184	10.55746667	LCMS-pos	17-Hydroxy-Linolenic Acid	3193	NA	HMDB11108	45842	LMFA02000239	44256502	NA	NA	NA	NA	NA	NA	NA	C(=C/C/C=C\C/C=C\CCCC(O)C)/CCCCC(=O)O	NUDXOGPEQRPSKT-MVOZTAHOSA-N	Lipids and lipid-like molecules	Fatty Acyls	Lineolic acids and derivatives	Level 1	72.7	82.4	M+H-H2O	M+H	C18H30O3	-0.179537129	NA	609.2774172	822.5494714	915.6213738	728.9406635	453.011913	1721.961049	1835.931624	1001.231703	523.8375923	2755.460361	723.1384735	494.9702861	595.4895394	725.6335168	633.5920459	1758.372029	521.1336113	680.7471183
167	10.79_481.3536m/z	481.3535884	10.79318333	LCMS-neg	5alpha-Cholestane-3alpha	7alpha	16alpha	26-Tetrol	46326	NA	NA	84750	LMST04030002	5284182	NA	NA	NA	NA	NA	NA	NA	C1[C@]2(C)[C@@]3([H])CC[C@]4(C)[C@@]([H])([C@]([H])(C)CCCC(C)CO)[C@H](O)C[C@@]4([H])[C@]3([H])[C@H](O)C[C@@]2([H])C[C@H](O)C1	NHNHDZACHWAKJW-PMBIVPNISA-N	Lipids and lipid-like molecules	Steroids and steroid derivatives	Bile acids	alcohols and derivatives	Level 1	72.4	91.1	M+FA-H	C27H48O4	0.287555671	NA	727.2551781	1774.67923	1678.673048	1478.887774	1123.945911	1416.926966	1028.508816	2253.046024	941.2846537	1964.969342	1000.572626	539.48731	1359.888958	969.9745541	1125.057348
168	5.03_245.0930m/z	245.092952	5.026783333	LCMS-neg	N-Acetyltryptophan	52441	NA	HMDB0013713	NA	NA	700653	NA	NA	NA	74640	NA	NA	1218-34-4	CC(=O)N[C@@H](CC1=CNC2=C1C=CC=C2)C(O)=O	DZTHIGRZJZPRDV-LBPRGKRZSA-N	Organic acids and derivatives	Carboxylic acids and derivatives	Amino acids	peptides	and analogues	Level 1	72.1	92.1	M-H	C13H14N2O3	-0.869124191	NA	521.5403031	645.538456	1542.209434	528.9107451	623.1693561	341.6814851	660.7176915	507.6535341	705.0944925	342.5187809	656.3710297	648.5402481	510.2951517	736.943527	766.4908918	847.6845652	717.0077325
169	8.53_387.2529m/z	387.2528796	8.531583333	LCMS-pos	12alpha-Hydroxy-3-Oxochola-4	6-Dien-24-Oic Acid	46105	NA	HMDB00385	84558	LMST04010245	166839	C15569	NA	NA	49270	NA	NA	NA	C1[C@]2(C)[C@@]3([H])C[C@H](O)[C@]4(C)[C@@]([H])([C@]([H])(C)CCC(O)=O)CC[C@@]4([H])[C@]3([H])C=CC2=CC(=O)C1	DJVAMCYXFUWMLS-QUPGBHKMSA-N	Lipids and lipid-like molecules	Steroids and steroid derivatives	Bile acids	alcohols and derivatives	Level 1	72.1	94.4	M+H	C24H34O4	-0.275516628	NA	1403.5761	649.1072078	1544.126845	288.8943472	201.1466814	1223.660772	1152.82024	500.1536133	1123.39179	710.6994752	1974.905431	1670.742937	1328.02348	96.56121406	549.9147408	1006.913114	279.943826
170	14.61_401.3411m/z	401.3411464	14.60783333	LCMS-pos	7alpha-Hydroxy-4-Cholesten-3-One	46436	NA	HMDB0001993	6419	LMST04030123	123743	C05455	hsa00120	Primary bile acid biosynthesis	17899	R-HSA-1430728	R-HSA-192105	R-HSA-193368	R-HSA-194068	R-HSA-211859	R-HSA-211897	R-HSA-211945	R-HSA-211976	R-HSA-211994	R-HSA-556833	R-HSA-8957322	Metabolism|Synthesis of bile acids and bile salts|Synthesis of bile acids and bile salts via 7alpha-hydroxycholesterol|Bile acid and bile salt metabolism|Biological oxidations|Cytochrome P450 - arranged by substrate type|Phase I - Functionalization of compounds|Endogenous sterols|Sterols are 12-hydroxylated by CYP8B1|Metabolism of lipids|Metabolism of steroids	3862-25-7	C1[C@]2(C)[C@@]3([H])CC[C@]4(C)[C@@]([H])([C@]([H])(C)CCCC(C)C)CC[C@@]4([H])[C@]3([H])[C@H](O)CC2=CC(=O)C1	IOIZWEJGGCZDOL-RQDYSCIWSA-N	Lipids and lipid-like molecules	Steroids and steroid derivatives	Cholestane steroids	Level 1	72	89.7	M+H	C27H44O2	-0.651258019	NA	1253.166218	970.1885486	1646.775759	1274.59458	424.9716686	1565.99524	981.4750742	417.3760826	899.24008
171	5.25_204.0660m/z	204.0659702	5.252133333	LCMS-neg	Cinnamoylglycine	51420	NA	HMDB0011621	34534	NA	709625	NA	NA	NA	68616	NA	NA	16534-24-0	OC(=O)CNC(=O)\C=C\C1=CC=CC=C1	YAADMLWHGMUGQL-VOTSOKGWSA-N	Organic acids and derivatives	Carboxylic acids and derivatives	Amino acids	peptides	and analogues	Level 1	72	94.3	M-H	C11H11NO3	-3.153161137	NA	395.9676844	409.855772	728.2119828	2089.997023	2012.671467	345.2920445	385.9686793	1334.696263	3429.629087	6023.485034	1696.476465	728.4896766	753.223513	144.5597704	1182.008494	309.1599113	511.8610556
172	9.34_389.2685m/z	389.2685292	9.336183333	LCMS-pos	3alpha-Hydroxy-12-Oxo-5beta-Chol-8-En-24-Oic Acid	46234	NA	NA	84686	LMST04010380	5284124	NA	NA	NA	NA	NA	NA	NA	C1[C@]2(C)C3CC(=O)[C@]4(C)[C@@]([H])([C@]([H])(C)CCC(O)=O)CC[C@@]4([H])C=3CC[C@]2([H])C[C@H](O)C1	CNSBFFAXUYPWRQ-YLDMDQPTSA-N	Lipids and lipid-like molecules	Steroids and steroid derivatives	Bile acids	alcohols and derivatives	Level 1	72	79.3	M+H	C24H36O4	-0.275222495	NA	1121.022668	836.4736426	436.1937329	602.0258182	519.0694002	1079.698419	910.0915154	470.3279229	656.708304	635.6930556	1349.090833	926.069101	1266.223203	1145.772928	512.0675537	987.7208782	683.415543	956.1618465
173	11.04_295.2267m/z	295.2267482	11.03525	LCMS-pos	13s-Hpode	2989	NA	HMDB0003871	36036	LMFA02000034	5280720	C04717	hsa00591	Linoleic acid metabolism	15655	NA	NA	33964-75-9	C(CCCCCCC/C=C\C=C\[C@@H](OO)CCCCC)(=O)O	JDSRHVWSAMTSSN-IRQZEAMPSA-N	Lipids and lipid-like molecules	Fatty Acyls	Lineolic acids and derivatives	Level 1	71.9	89.4	M+H-H2O	C18H32O4	-0.073768173	NA	882.1210872	919.1100918	716.8049146	798.4809268	851.885976	1454.613776	645.2768226	1090.536333	867.5954157	2736.489052	870.1613115	749.0162566	908.4731841	854.0205988	873.1402201	913.5514071	816.985078	790.8844095	774.0065155
174	12.59_303.2330m/z	303.2329518	12.58985	LCMS-neg	8	11-Eicosadiynoic Acid	1116	NA	NA	24087	LMFA01030688	1899	NA	NA	NA	NA	NA	NA	82073-91-4	C(CCCCCCC#CCC#CCCCCCCCC)(=O)O	AJBBHZDIKZCZAI-UHFFFAOYSA-N	Lipids and lipid-like molecules	Fatty Acyls	Fatty acids and conjugates	Level 1	71.9	88.7	M-H	C20H32O2	-0.00666003	NA	1152.267557	1776.273095	1715.623519	1162.811171	779.3872086	560.7817618	1026.829175	968.6059906	1517.783123	727.871886	2595.671862	1557.97012	1952.594537	801.5219298	1082.569201	946.2817652	1430.739756	992.1610516
175	11.76_780.5507m/z	780.5506786	11.75861667	LCMS-pos	PC(17:2(9Z	12Z)/17:0)	18818	NA	NA	75839	LMGP01011559	52922597	NA	NA	NA	NA	NA	NA	NA	[C@](COP(=O)([O-])OCC[N+](C)(C)C)([H])(OC(CCCCCCCCCCCCCCCC)=O)COC(CCCCCCC/C=C\C/C=C\CCCC)=O	RYIJQXSQQBMLCT-ZWSUCZCESA-N	Lipids and lipid-like molecules	Glycerophospholipids	Glycerophosphocholines	Level 1	71.8	88.5	M+Na	C42H80NO8P	-0.920403933	NA	3135.164158	1272.486354	1042.813893	839.6281545	1052.656233	1374.330584	1482.670263	1235.90021	1199.006089	855.559871	812.0404045	859.342812	635.6775368	1051.893079	1046.170745	941.1366119	1450.155948	817.2136363
176	4.69_217.1077m/z	217.1076652	4.686816667	LCMS-neg	3-Hydroxysebacic Acid	47004	NA	HMDB0000350	NA	NA	124350389	NA	NA	NA	NA	NA	NA	446881-43-2	O[C@H](CCCCCCC(O)=O)CC(O)=O	OQYZCCKCJQWHIE-MRVPVSSYSA-N	Organic acids and derivatives	Hydroxy acids and derivatives	Medium-chain hydroxy acids and derivatives	Level 1	71.7	91.7	M-H	C10H18O5	-2.210015265	NA	724.3275438	3832.991526	574.0820249	528.5836944	253.042998	875.5453359	1104.872103	715.0843884	408.9458298	4970.250242	1580.004259	679.5154391	1382.068312	421.1074891	480.1011534	1071.214346	1014.166408	611.1451393	163.4876705
177	13.00_329.2487m/z	329.2487234	13.00133333	LCMS-neg	4	8	12	15	19-Docosapentaenoic Acid	62434	NA	HMDB0039133	NA	NA	102281	NA	NA	NA	NA	NA	NA	2548-85-8	CCC=CCCC=CCC=CCCC=CCCC=CCCC(O)=O	PIFPCDRPHCQLSJ-UHFFFAOYSA-N	Lipids and lipid-like molecules	Fatty Acyls	Fatty acids and conjugates	Level 1	71.6	97.1	M-H	C22H34O2	0.361942188	NA	1482.16639	1646.98836	3664.559206	1288.198246	886.7579778	533.9591972	3080.661404	1053.550456	1900.66165	529.1142577	2718.730876	2096.469414	1942.699912	758.7096811	533.9541988
178	10.18_309.2073m/z	309.2072709	10.17996667	LCMS-neg	Graminoxin B2	2943	NA	NA	NA	LMFA01170142	NA	NA	NA	NA	NA	NA	NA	NA	C(/C=C\C/C=C\CC)C(CCCCCCCC(=O)O)C(O)=O	PUZXPFDDSQGSIK-ZJSQCTGTSA-N	Lipids and lipid-like molecules	Fatty Acyls	Fatty acids and conjugates	Level 1	71.6	92.3	M-H	C18H30O4	0.444616787	NA	836.914721	862.5464902	693.0997849	1067.099303	570.2303083	6993.168646	1975.060802	1042.061501	545.4413441	3744.611831	1324.131356	649.6874169	754.3895317	727.7482058	675.3082196	3329.609432	700.7112552	3396.768825	317.9964191
179	10.72_295.2278m/z	295.2278077	10.71526667	LCMS-neg	9-Hydroxylinoleic Acid	202811	NA	HMDB0247599	NA	NA	73226949	NA	NA	NA	NA	NA	NA	NA	CCCCCC=CCC=C(O)CCCCCCCC(O)=O	JDOLBVXUTAGQDQ-UHFFFAOYSA-N	Unclassified	Unclassified	Unclassified	Level 1	71.6	90.8	M-H	C18H32O3	-0.205213884	NA	480.9918422	1138.134033	745.1976949	778.3783967	765.8905846	2773.775156	1161.892578	711.0962886	576.2326234	4673.012238	1495.629975	930.8548504	1033.068482	666.972041	469.9739922	944.0449799	1155.522074	634.9475005	1017.219568
180	10.35_612.3308m/z	612.3308113	10.35375	LCMS-neg	PC(22:6(4Z	7Z	10Z	13Z	16Z	19Z)/0:0)	19850	NA	HMDB0010404	40322	LMGP01050056	10415542	C04230	hsa00564	hsa05231	Glycerophospholipid metabolism|Choline metabolism in cancer	73873	NA	NA	162440-05-3	[C@](COP(=O)([O-])OCC[N+](C)(C)C)([H])(O)COC(CC/C=C\C/C=C\C/C=C\C/C=C\C/C=C\C/C=C\CC)=O	LSOWKZULVQWMLY-APPDJCNMSA-N	Lipids and lipid-like molecules	Glycerophospholipids	Glycerophosphocholines	Level 1	71.5	97.2	M+FA-H	C30H50NO7P	0.209487428	NA	1128.538076	1205.235525	1169.904632	819.5021889	563.2033204	936.2386047	758.1565235	750.4490168	1406.247878	699.4221192	671.5589694	660.438124	1076.852954
181	12.75_329.2487m/z	329.2487176	12.75198333	LCMS-neg	10-[5]-Ladderane-Decanoic Acid	2535	NA	NA	45895	LMFA01140013	42607294	NA	NA	NA	NA	NA	NA	NA	C1C2C3C4C5CC(CCCCCCCCCC(=O)O)C5C4C3C2C1	LXZYGXNGSMYQAG-UHFFFAOYSA-N	Lipids and lipid-like molecules	Fatty Acyls	Fatty acids and conjugates	Level 1	71.5	78.8	M-H	C22H34O2	0.344226502	NA	1487.743852	1951.29729	1344.780935	1450.201942	872.7636267	396.8485033	1025.616638	804.4449097	1597.6424	414.4105201	3022.577057	1556.652348	2624.34689	1049.490819	839.4016037	1110.484005	1489.794827	531.8847178	625.1658859
182	8.55_567.3175m/z	567.317476	8.5465	LCMS-neg	(3a	5b	7a)-23-Carboxy-7-Hydroxy-24-Norcholan-3-Yl-B-D-Glucopyranosiduronic Acid	47941	NA	HMDB0002430	6678	NA	21252299	NA	NA	NA	NA	NA	NA	58814-71-4	[H][C@@]1(CC[C@@]2([H])[C@]3([H])[C@H](O)C[C@]4([H])C[C@@H](CC[C@]4(C)[C@@]3([H])CC[C@]12C)OC1O[C@@H]([C@@H](O)[C@H](O)[C@H]1O)C(O)=O)[C@H](C)CCC(O)=O	GDNGOAUIUTXUES-RWDHRDFGSA-N	Lipids and lipid-like molecules	Steroids and steroid derivatives	Steroidal glycosides	Level 1	71.4	88.4	M-H	C30H48O10	0.00819467	NA	350.8233175	13.78457956	1106.453512	109.9067278	628.0472659	1406.891775	863.3048198	5186.154831	2238.411007	76.67898341	379.6466402	231.9467587	14.43505974	235.1275265	780.2753924	317.3694412	13.47153102
183	10.55_311.2229m/z	311.222898	10.55015	LCMS-neg	9	10-Epoxy-11-Hydroxy-12-Octadecenoic Acid	3231	NA	NA	74805	LMFA02000277	5283015	NA	NA	NA	NA	NA	NA	NA	C1(OC1CCCCCCCC(=O)O)C(O)/C=C/CCCCC	RQBBZCMCNSJACV-FMIVXFBMSA-N	Organic acids and derivatives	Hydroxy acids and derivatives	Medium-chain hydroxy acids and derivatives	Level 1	71.1	93.8	M-H	C18H32O4	0.367975233	NA	652.7877959	940.150396	952.3381761	760.305169	541.8540692	2283.683765	2328.444466	1210.549316	575.0516089	3163.559658	933.7580753	605.8992085	700.0124168	859.8266069	801.8188251	2343.646167	658.8674837	822.4170576
184	11.31_490.3657n	473.3623666	11.3133	LCMS-pos	Armatinol B	44138	NA	NA	NA	LMST01031164	11386309	NA	NA	NA	NA	NA	NA	NA	[C@]12(C[C@@H](O)[C@@]3(O)C[C@@H](O)CC[C@]3(COC(C)=O)[C@@]1([H])CC[C@]1(C)[C@@]([H])([C@@](C)([H])CCC(=C)C(C)C)CC[C@@]21[H])[H]	LAVASOSSYAPADQ-WVMCKFTRSA-N	Lipids and lipid-like molecules	Steroids and steroid derivatives	Ergostane steroids	Level 1	71	79	M+H-H2O	M+H	C30H50O5	-0.34640332	NA	942.8190221	1075.982891	661.0981472	1376.019427	604.2751165	391.2200048	707.29029	2470.275296	722.966855	1854.786414	1459.327421	266.2317829	1067.921398	703.6464815	1010.952529	299.9391285	392.7255044	696.2225164
185	9.92_381.2643n	382.2715971	9.9157	LCMS-pos	(2-Amino-3-Hydroxyoctadecyl) Dihydrogen Phosphate	198906	NA	HMDB0242462	NA	NA	520	NA	NA	NA	NA	NA	NA	NA	CCCCCCCCCCCCCCCC(O)C(N)COP(O)(O)=O	YHEDRJPUIRMZMP-UHFFFAOYSA-N	Lipids and lipid-like molecules	Sphingolipids	Phosphosphingolipids	Level 1	71	72.9	M+H	M+Na	C18H40NO5P	-0.234290034	NA	1234.04264	720.0568988	857.6544131	932.8999124	1045.449399	1296.564915	1070.195751	671.913109	775.1924038	721.1870756	744.4531416	876.1316376	1435.432201	1177.224165	1208.509605	905.2963427	1384.714598	1230.633731
186	9.78_283.1915m/z	283.1915438	9.776733333	LCMS-neg	Alpha-Bisabolol Oxide B	61625	NA	HMDB0038197	71333	NA	117301	C16774	NA	NA	80720	NA	NA	26184-88-3	CC1=CCC(CC1)C1(C)CCC(O1)C(C)(C)O	RKBAYVATPNYHLW-UHFFFAOYSA-N	Organoheterocyclic compounds	Tetrahydrofurans	Unclassified	Level 1	71	85	M+FA-H	C15H26O2	0.255658084	NA	1061.305685	1019.481805	889.9547474	692.4951357	497.5065379	2330.406486	929.4640393	1369.265613	514.0526028	4482.472775	1167.226208	795.9033434	604.7075805	648.1632462	790.2573563	3418.405222	581.1095266	732.9209119	562.1132976
187	5.34_194.0815m/z	194.0814811	5.336433333	LCMS-pos	10-Hydroxy-2e	8z-Decadiene-4	6-Diynoic Acid	1136	NA	HMDB0031054	87377	LMFA01030708	131751124	NA	NA	NA	NA	NA	NA	NA	C(O)(=O)/C=C/C#CC#C/C=C\CO	AJSNUBLNFVLJEB-CGXWXWIYSA-N	Lipids and lipid-like molecules	Fatty Acyls	Fatty acids and conjugates	Level 1	70.9	82.2	M+NH4	C10H8O3	1.76895033	NA	1110.755325	1248.289567	1207.623617	1009.82617	1516.940975	854.4954821	1046.972349	826.8065001	1086.08112	796.2756358	555.2973103	898.2634918	820.9648265	486.552665	1175.932596	1978.763866	624.2834844
188	9.95_540.3061m/z	540.3060611	9.946333333	LCMS-pos	PC(6:2(3E	5E)/14:2(11E	13E))	210046	NA	HMDB0256166	NA	NA	NA	NA	NA	NA	NA	NA	NA	NA	C[N+](C)(C)CCOP([O-])(=O)OCC(COC(=O)CC=CC=C)OC(=O)CCCCCCCCCC=CC=C	PCVXFMVFELOBDV-UHFFFAOYSA-N	Lipids and lipid-like molecules	Glycerophospholipids	Glycerophosphocholines	Level 1	70.9	98.1	M+H-H2O	C28H48NO8P	-4.315048242	NA	391.3476884	610.832906	619.0778421	1021.762749	466.8794896	2203.765646	1813.269685	1943.764421	1233.031044	1483.130234	1600.35128	1447.540503	1527.63829	971.2696885	828.7130017	911.0226135	754.4995772
189	4.92_206.0817m/z	206.08169	4.920016667	LCMS-neg	N-Acetyl-L-Phenylalanine	47069	NA	HMDB0000512	34536	NA	74839	C03519	hsa00360	Phenylalanine metabolism	16259	NA	NA	2018-61-3	CC(=O)N[C@@H](CC1=CC=CC=C1)C(O)=O	CBQJSKKFNMDLON-JTQLQIEISA-N	Organic acids and derivatives	Carboxylic acids and derivatives	Amino acids	peptides	and analogues	Level 1	70.8	94.3	M-H	C11H13NO3	-2.785569738	NA	700.6396822	641.1972969	972.9957841	568.8419049	641.0939688	405.0078014	667.7997986	507.1120518	710.2236188	575.1225571	790.4494093	593.1197102	499.5986364	334.0662951	558.702911	700.4444621	694.0742613
190	13.03_445.3325m/z	445.3324689	13.03201667	LCMS-neg	(22s)-22-Hydroxyvitamin D3 / (22s)-22-Hydroxycholecalciferol	45413	NA	NA	42180	LMST03020243	5283728	NA	NA	NA	NA	NA	NA	NA	C1C(=C)/C(=C\C=C2\[C@]3([H])CC[C@@]([H])([C@@]3(C)CCC\2)[C@]([H])(C)[C@@H](O)CCC(C)C)/C[C@@H](O)C1	OCHNORYGWPYCAK-NIRSYVJSSA-N	Lipids and lipid-like molecules	Steroids and steroid derivatives	Vitamin D and derivatives	Level 1	70.8	74.7	M+FA-H	C27H44O2	0.338107004	NA	823.3673019	1535.378462	1537.509492	831.7238214	814.7292631	590.6218712	835.0835951	1695.656798	649.1775533	1146.446787	1144.631716	716.114419	1049.328816	1267.91231	1257.315619	991.2197033	821.8949351	1243.812409	1644.108545
191	12.65_264.2451n	282.2788981	12.64988333	LCMS-pos	2e	13z-Octadecadienal	6694	NA	NA	46520	LMFA06000234	9903401	NA	NA	NA	NA	NA	NA	NA	C(/C=C/CCCCCCCCC/C=C\CCCC)(=O)[H]	NCFULMZVHNTQOK-RAPDCGKPSA-N	Lipids and lipid-like molecules	Fatty Acyls	Fatty aldehydes	Level 1	70.7	93.5	M+H	M+NH4	M+H-H2O	C18H32O	-0.919969021	NA	2372.577847	9086.343168	3983.129199	10235.91818	15464.57081	8955.461501	8312.417285	6279.26832	3979.539116	3514.94262	8052.953169	7258.165273	7612.144209	6946.372202	3083.237544	2953.462919
192	9.88_313.2386m/z	313.2385984	9.883233333	LCMS-neg	9	13-Dihome(11)	3117	NA	NA	35503	LMFA02000163	5282960	NA	NA	NA	NA	NA	NA	NA	C(/C=C/C(O)CCCCC)C(O)CCCCCCCC(=O)O	GPZTWISIZJCSHZ-JLHYYAGUSA-N	Lipids and lipid-like molecules	Fatty Acyls	Fatty acids and conjugates	Level 1	70.7	60.3	M-H	C18H34O4	0.52599733	NA	201.8273798	610.5285	393.7807283	483.3729314	381.2383858	2829.668976	655.0278826	468.7460145	521.3964551	10489.57931	697.3339525	343.742905	446.548791	448.1830448	312.7592674	464.5016016	380.9815057	615.9412323
193	7.15_253.1412m/z	253.141186	7.1535	LCMS-pos	Cladosporacid C	2019	NA	NA	NA	LMFA01050581	NA	NA	NA	NA	NA	NA	NA	NA	C(/C=C/C(OC)CCCCCC(O)C)(=O)O	AOGGAUMDWFZAEF-CMDGGOBGSA-N	Organic acids and derivatives	Hydroxy acids and derivatives	Medium-chain hydroxy acids and derivatives	Level 1	70.6	72.9	M+Na	C12H22O4	0.678380981	NA	965.9365968	852.1012065	954.9637744	821.3624976	919.174231	1792.990061	968.9650568	852.1092745	1007.972874	2188.9945	790.8005204	1127.442931	892.4946135	824.8656576	612.73247	633.169471	1085.235743	1125.729315	1061.155158
194	4.97_255.0872m/z	255.087219	4.9691	LCMS-neg	3-Carboxy-4-Methyl-5-(1-Hydroxypropyl)-2-Furanpropionic Acid	2669	NA	NA	NA	LMFA01150060	129725053	NA	NA	NA	NA	NA	NA	NA	C(C)C(O)C1=C(C)C(C(=O)O)=C(CCC(=O)O)O1	OZOJARPUDFLESM-UHFFFAOYSA-N	Lipids and lipid-like molecules	Fatty Acyls	Fatty acids and conjugates	Level 1	70.4	98.8	M-H	C12H16O6	-0.752822325	NA	1587.311974	1056.921954	901.5428385	1260.218099	618.6971433	1936.582862	486.6131988	789.8161303	930.5881055	429.4505426	232.4764309	593.1401355	873.7856619	1943.008211	2015.094441	3170.646615	2355.255967	1816.774343	925.8385938
195	10.18_447.2754m/z	447.2753997	10.17996667	LCMS-neg	16-O-Deacetyl-16-Epi-Scalarolbutenolide	36177	NA	NA	NA	LMPR0105060005	10476244	NA	NA	NA	66061	NA	NA	NA	C1C[C@@]2([C@@]3([H])C[C@@H](O)[C@@]4(C)[C@]([H])([C@]3(C)CC[C@@]2([H])C(C1)(C)C)C[C@H](O)C1=CC(=O)O[C@H]41)C	WXBIVFTUNMFIEW-BIDUORLQSA-N	Lipids and lipid-like molecules	Steroids and steroid derivatives	Steroid lactones	Level 1	70.2	95.9	M+FA-H	C25H38O4	0.465101157	NA	450.8483621	945.6081817	2484.673083	456.7063839	903.6977362	447.5759881	1543.850372	1399.971017	701.2361007	1413.504271	1001.565884	442.3302173	1002.340415	1280.99726	1748.693609	947.1639104	792.5231474	2235.958426	1424.693001
196	9.35_277.2162m/z	277.2162351	9.348433333	LCMS-pos	Bolandiol	204304	NA	HMDB0249338	NA	NA	25440	NA	NA	NA	NA	NA	NA	NA	CC12CCC3C(CCC4=CC(O)CCC34)C1CCC2O	CMXKUJNZWYTFJN-UHFFFAOYSA-N	Lipids and lipid-like molecules	Steroids and steroid derivatives	Estrane steroids	Level 1	70	68.9	M+H	C18H28O2	0.103444213	NA	281.4997183	812.0484796	345.1212446	396.1692632	452.2898345	2914.301357	865.9669789	536.7113605	618.1053327	5668.10496	480.7353122	765.1230336	541.8872581	594.2581015	378.6300694	184.6954323	302.5507136	502.886123	254.7973016
197	11.22_781.5616n	804.5508245	11.21938333	LCMS-pos	PE-NMe2(15:0/22:4(7Z	10Z	13Z	16Z))	134037	NA	HMDB0113934	NA	NA	131821044	NA	NA	NA	NA	NA	NA	NA	[H]C(COC(=O)CCCCCCCCCCCCCC)(COP(O)(=O)OCCN(C)C)OC(=O)CCCCC\C=C/C\C=C/C\C=C/C\C=C/CCCCC	MCAXWYRINXQGEP-SLSRMECRSA-N	Lipids and lipid-like molecules	Glycerophospholipids	Glycerophosphoethanolamines	Level 1	69.9	94.9	M+Na	M+K	C44H80NO8P	-0.705410636	NA	8192.968094	2240.965898	1437.680512	1555.861093	643.0160122	1099.842027	1027.412002	1057.820931	1375.763432	1027.406153	1471.626551	1155.751728	1651.429734	1069.958709	741.0705747
198	12.41_327.2330m/z	327.2329849	12.41118333	LCMS-neg	(4e	7e	10z	13e	16e	19e)-Docosa-4	7	10	13	16	19-Hexaenoic Acid	274668	NA	NA	64830	NA	6433873	NA	NA	NA	NA	NA	NA	25167-62-8	CCC=CCC=CCC=CCC=CCC=CCC=CCCC(=O)O	MBMBGCFOFBJSGT-CHRIZAQASA-N	Lipids and lipid-like molecules	Fatty Acyls	Fatty acids and conjugates	Level 1	69.9	98.7	M-H	C22H32O2	0.094748827	NA	2017.11247	1941.530223	1731.07336	1232.810982	793.1049973	470.4164159	1107.036976	996.2073783	2250.941039
199	10.80_464.3503n	465.3575721	10.79631667	LCMS-pos	Trihydroxycoprostanoic Acid	43577	NA	HMDB02163	NA	LMST01010246	44263325	NA	NA	NA	NA	NA	NA	NA	[C@@]12([H])[C@H](O)C[C@@]3([H])[C@@H](C(=O)O)[C@H](O)CC[C@]3(C)[C@@]1([H])C[C@H](O)[C@]1(C)[C@@]([H])([C@]([H])(C)CCCC(C)C)CC[C@@]21[H]	VWKIOWRUMFPYLP-WKOPZGHNSA-N	Lipids and lipid-like molecules	Steroids and steroid derivatives	Cholestane steroids	Level 1	69.8	94.8	M+H-H2O	M+H	C28H48O5	0.260593474	NA	757.0364484	1470.43941	1263.086497	1182.428703	858.4603291	1480.657724	682.2164453	1715.404379	617.1976419	2071.985332	919.8627667	457.2662549	1115.395077	655.8348007	850.2510319	515.0228881	543.0495966	925.5762236
200	10.00_288.1991m/z	288.199111	9.9968	LCMS-pos	Cay10444	267153	NA	NA	44894	NA	2727678	NA	NA	NA	NA	NA	NA	298186-80-8	CCCCCCCCCCCC1NC(CS1)C(=O)O	FNBSOIBCKUUVJJ-LSLKUGRBSA-N	Organic acids and derivatives	Carboxylic acids and derivatives	Amino acids	peptides	and analogues	Level 1	69.7	95.9	M+H	C15H29NO2S	-0.228318644	NA	1463.235657	1097.636046	1165.026468	1189.080379	1323.245254	897.2121294	1161.377733	1182.278509	1004.380176	851.6526017	882.0140804	1515.159315	1228.131886	1083.305462	1500.254126	1763.052633	1515.832788
201	10.62_502.2942m/z	502.2942226	10.62256667	LCMS-neg	PE(20:3(5Z	8Z	11Z)/0:0)	21227	NA	HMDB0011515	62300	LMGP02050066	53480951	NA	NA	NA	NA	NA	NA	NA	C(OP(OCCN)(O)=O)[C@]([H])(O)COC(=O)CCC/C=C\C/C=C\C/C=C\CCCCCCCC	YBDFPZJQBYCWBA-WMTBOZPISA-N	Lipids and lipid-like molecules	Glycerophospholipids	Glycerophosphoethanolamines	Level 1	69.7	97.9	M-H	C25H46NO7P	0.615109256	NA	445.0345658	402.582995	2071.579631	1112.316231	642.6466757	1865.531979	2920.54404	1609.498042	1219.555365	854.7215998	2869.113744	1128.872185	1348.328935	540.580628	1027.992589	946.7434036	996.7145649
202	6.46_437.1616m/z	437.1616219	6.456766667	LCMS-neg	3-Hydroxymethyl-Picumast	201281	NA	HMDB0245901	NA	NA	128095	NA	NA	NA	NA	NA	NA	NA	CC1=C(CO)C(=O)OC2=C1C=CC(OCCCN1CCN(CC3=CC=C(Cl)C=C3)CC1)=C2	KSEGSVAXULZZCC-UHFFFAOYSA-N	Unclassified	Unclassified	Unclassified	Level 1	69.7	99.7	M-H2O-H	C25H29ClN2O4	-4.651781341	NA	1101.909929	1323.715287	903.3218	232.6090903	1980.805825	365.4134214	174.8377067	1067.547702	1146.160798	1138.929216	1960.793771	1706.689262	668.5245762	1477.882931	2847.326709	943.9242451	576.0983253	473.1822561	105.3936209
203	10.32_524.2784m/z	524.2784124	10.32435	LCMS-neg	PE(0:0/22:6(4Z	7Z	10Z	13Z	16Z	19Z))	21221	NA	HMDB0011496	62284	LMGP02050060	53480945	NA	NA	NA	72749	NA	NA	NA	C(OP(OCCN)(O)=O)[C@]([H])(OC(=O)CC/C=C\C/C=C\C/C=C\C/C=C\C/C=C\C/C=C\CC)CO	TWBVHOYVCUOMJY-PAUXXPOVSA-N	Lipids and lipid-like molecules	Glycerophospholipids	Glycerophosphoethanolamines	Level 1	69.6	89.4	M-H	C27H44NO7P	0.284535743	NA	1442.409671	1138.882717	1592.84964	1011.36658	639.054664	1249.314161	951.1547192	1021.875609	1913.245429	973.871079	1020.757688	920.2523713	1635.131118	1550.221732
204	6.73_227.1285m/z	227.1284838	6.733333333	LCMS-neg	(-)-12-Hydroxy-9	10-Dihydrojasmonic Acid	3372	NA	NA	45945	LMFA02020015	10082491	NA	NA	NA	18472	NA	NA	NA	C1(=O)[C@H](CCCCCO)[C@@H](CC(=O)O)CC1	SXFKEAKOXUOQGN-NXEZZACHSA-N	Lipids and lipid-like molecules	Fatty Acyls	Lineolic acids and derivatives	Level 1	69.6	83	M-H	C12H20O4	-1.748434889	NA	759.0475161	1081.295318	789.4770612	770.1159669	1330.83425	947.4477437	751.0885692	2030.869761	553.7416277	2943.503979	1531.506775	737.6348586	934.8028278	781.6311214	1166.471243	2884.229913	751.0131277	839.9784055
205	11.46_480.3097m/z	480.3096547	11.46333333	LCMS-neg	PE(0:0/18:0)	21199	NA	HMDB0011129	61992	LMGP02050038	53480667	NA	NA	NA	NA	NA	NA	899443-67-5	C(OP(OCCN)(O)=O)[C@]([H])(OC(=O)CCCCCCCCCCCCCCCCC)CO	KIHAGWUUUHJRMS-JOCHJYFZSA-N	Lipids and lipid-like molecules	Glycerophospholipids	Glycerophosphoethanolamines	Level 1	69.5	91.2	M-H	C23H48NO7P	0.190396193	NA	549.2273779	515.5600067	1824.96959	594.513089	537.4699544	1062.784639	1369.720663	849.1855438	1460.559422	951.1754736	1685.777503	1115.831148	1181.014149	1136.201054	744.9251775	658.2441727	1179.399548	2230.179651	1692.24364
206	10.72_527.3008n	528.3080724	10.72075	LCMS-pos	PE(22:5(7Z	10Z	13Z	16Z	19Z)/0:0)	21231	NA	HMDB0011525	62309	LMGP02050070	53480955	NA	NA	NA	NA	NA	NA	NA	C(OP(OCCN)(O)=O)[C@]([H])(O)COC(=O)CCCCC/C=C\C/C=C\C/C=C\C/C=C\C/C=C\CC	OSRWIBSZJTWIKA-SCFYABBUSA-N	Lipids and lipid-like molecules	Glycerophospholipids	Glycerophosphoethanolamines	Level 1	69.4	95.3	M+H	M+Na	C27H46NO7P	-0.74621788	NA	675.8368731	514.2054896	5303.128073	1170.716933	417.0563319	1773.728155	2787.634964	924.7853669	1718.839138	766.2865973	2130.960863	1500.247444	1340.227319	654.7705218
207	11.52_523.3636n	524.370889	11.52191667	LCMS-pos	PC(O-16:0/2:0)	19534	NA	HMDB0062195	34488	LMGP01020046	108156	NA	NA	NA	44811	NA	NA	74389-68-7	[C@](COP(=O)([O-])OCC[N+](C)(C)C)([H])(OC(C)=O)COCCCCCCCCCCCCCCCC	HVAUUPRFYPCOCA-AREMUKBSSA-N	Lipids and lipid-like molecules	Glycerophospholipids	Glycerophosphocholines	Level 1	69.4	64.1	M+H	M+K	M+Na	C26H54NO7P	-0.338411583	NA	653.600249	771.7537024	1293.276471	875.3552825	692.73409	922.5423643	1527.198281	845.6009722	1003.865098	943.5203421	1337.738133	1121.152775	1302.425209	1064.287805	854.9739509	833.5861888	1094.891586
208	10.61_452.2784m/z	452.2784077	10.61046667	LCMS-neg	PE(0:0/16:0)	21197	NA	HMDB0011473	62261	LMGP02050036	53480922	NA	NA	NA	131743	NA	NA	NA	C(OP(OCCN)(O)=O)[C@]([H])(OC(=O)CCCCCCCCCCCCCCC)CO	CKPBBEOJHAPPBT-HXUWFJFHSA-N	Lipids and lipid-like molecules	Glycerophospholipids	Glycerophosphoethanolamines	Level 1	69.3	90.6	M-H	C21H44NO7P	0.319245331	NA	787.1698871	683.9355709	1694.942974	792.4850909	597.9797243	1460.031696	1345.262485	1003.469025	1761.466267	960.1977301	1589.019782	1063.361335	1036.050453	1191.315843	720.1779755	745.1484107	750.06091	1855.321258	1464.634674
209	11.25_834.5976m/z	834.5975992	11.24691667	LCMS-pos	PC(20:2(11Z	14Z)/20:3(6	8	11)-OH(5))	240338	NA	HMDB0287238	NA	NA	NA	NA	NA	NA	NA	NA	NA	NA	[H][C@@](COC(=O)CCCCCCCCC\C=C/C\C=C/CCCCC)(COP([O-])(=O)OCC[N+](C)(C)C)OC(=O)CCCC(O)\C=C\C=C\C\C=C\CCCCCCCC	KVPJDJVARCQBAO-MGVMXJJVSA-N	Unclassified	Unclassified	Unclassified	Level 1	69.2	83.3	M+H-H2O	C48H86NO9P	-3.678359125	NA	384.2729473	1321.520357	843.9044723	942.9036317	772.7635368	852.9852288	1261.946121	582.8211514	1332.318919	1031.66216	1336.905513	1056.117614	874.6177616	755.3240609	773.9124916	771.8259114
210	11.42_848.5367m/z	848.5367433	11.4161	LCMS-pos	PS(18:4(6Z	9Z	12Z	15Z)/21:0)	21711	NA	NA	78114	LMGP03010450	52925560	NA	NA	NA	NA	NA	NA	NA	C(O)(=O)[C@@]([H])(N)COP(OC[C@]([H])(OC(CCCCCCCCCCCCCCCCCCCC)=O)COC(CCCC/C=C\C/C=C\C/C=C\C/C=C\CC)=O)(=O)O	TXZOUFPFLPHSKU-VUAATOSCSA-N	Lipids and lipid-like molecules	Glycerophospholipids	Glycerophosphoserines	Level 1	69.2	99.3	M+Na	C45H80NO10P	-5.404561031	NA	421.7825066	1242.61112	1077.316171	531.2313695	1455.133502	1598.039663	1353.289406	1070.993854	957.1808594	986.821569	324.5771689	624.878511	328.2232018	888.9284978	1331.063359	931.849427
211	11.69_295.2278m/z	295.2277708	11.69065	LCMS-neg	12-Hydroxy-9-Octadecynoic Acid	3171	NA	NA	74670	LMFA02000217	5312857	NA	NA	NA	NA	NA	NA	NA	C(CCCCCCCC#CCC(O)CCCCCC)(=O)O	WLIGEPWCQYIUNZ-UHFFFAOYSA-N	Lipids and lipid-like molecules	Fatty Acyls	Fatty acids and conjugates	Level 1	69.2	81.8	M-H	C18H32O3	-0.329569113	NA	650.669971	1208.441348	958.38627	901.4938535	660.1062343	2128.745972	1038.17509	1087.62148	712.6300306	7056.346436	1393.517252	1014.462254	1105.759388	1072.018651	712.8166092	744.0078948	953.6858804	957.0313928	713.77286
212	12.73_828.5507m/z	828.5507309	12.7329	LCMS-pos	PS(P-16:0/21:0)	22362	NA	NA	78763	LMGP03030023	52926205	NA	NA	NA	NA	NA	NA	NA	C(O)(=O)[C@@]([H])(N)COP(OC[C@]([H])(OC(CCCCCCCCCCCCCCCCCCCC)=O)CO/C=C\CCCCCCCCCCCCCC)(=O)O	WTSCSBGIKLYSQE-BXVFSVMNSA-N	Lipids and lipid-like molecules	Glycerophospholipids	Glycerophosphoserines	Level 1	69.2	98.2	M+K	C43H84NO9P	-1.009544392	NA	183.4589273	797.4183481	946.3364993	1453.032576	1863.049644	817.9414886	1126.679099	1726.910672	1394.459442	1840.449425	925.207941	1365.569945	1153.959796	1705.158954	617.3377039	1696.089089	1118.145193	708.4500214	679.0823553
213	9.73_379.2486n	380.2559185	9.729083333	LCMS-pos	Sphingosine-1-Phosphate	38933	NA	HMDB0000277	3891	LMSP01050001	5283560	C06124	hsa00600	hsa04020	hsa04071	hsa04072	hsa04080	hsa04371	hsa04666	hsa05152	Sphingolipid metabolism|Calcium signaling pathway|Sphingolipid signaling pathway|Phospholipase D signaling pathway|Neuroactive ligand-receptor interaction|Apelin signaling pathway|Fc gamma R-mediated phagocytosis|Tuberculosis	37550	NA	NA	26993-30-6	OP(OC[C@]([H])(N)[C@]([H])(O)/C=C/CCCCCCCCCCCCC)(=O)O	DUYSYHSSBDVJSM-KRWOKUGFSA-N	Lipids and lipid-like molecules	Sphingolipids	Phosphosphingolipids	Level 1	69.1	93.6	M+H	M+Na	M+H-H2O	C18H38NO5P	-0.310862214	NA	1005.596694	811.4889586	962.0570309	829.6901392	917.5024479	1116.061517	1134.414646	743.2457606	836.1232601	1077.663869
214	11.05_509.3481n	510.3553352	11.05423333	LCMS-pos	PC(O-1:0/16:0)	19511	NA	NA	40033	LMGP01020004	24779267	NA	NA	NA	131668	NA	NA	NA	[C@](COP(=O)([O-])OCC[N+](C)(C)C)([H])(OC(CCCCCCCCCCCCCCC)=O)COC	CKGYHPCQZHSHKS-XMMPIXPASA-N	Lipids and lipid-like molecules	Glycerophospholipids	Glycerophosphocholines	Level 1	69.1	74.6	M+H	M+K	M+Na	C25H52NO7P	-0.158735887	NA	1060.653249	799.9205812	942.7426369	1147.97683	1150.192301	1128.389334	1687.150746	965.2230943	1332.004023	767.4679405	900.0440121	858.7703227	1090.021058	1199.080337	1196.563066	766.1288306	1148.816744
215	2.37_290.1597m/z	290.1596576	2.36955	LCMS-pos	O-Adipoylcarnitine	8369	NA	HMDB0304653	NA	LMFA07070087	71296139	NA	NA	NA	68568	NA	NA	NA	C(CC([O-])=O)(C[N+](C)(C)C)OC(=O)CCCCC(=O)O	BSVHAXJKBCWVDA-UHFFFAOYSA-N	Lipids and lipid-like molecules	Fatty Acyls	Fatty acid esters	Level 1	68.9	71.4	M+H	C13H23NO6	-0.540502578	NA	984.9328573	1652.338531	1412.910715	546.6586919	1369.29795	292.5209497	216.8536323	253.1770155	760.554056	578.4542727	530.7416371	650.5429913	383.0795381	724.4695788	230.8489645	1179.501843	387.3688791	401.9564105	193.4284139
216	5.68_199.0970m/z	199.0969629	5.683133333	LCMS-neg	4z-Decenedioic Acid	2859	NA	HMDB0000603	74921	LMFA01170045	9543671	NA	NA	NA	89730	NA	NA	72879-22-2	C(CC/C=C\CCCCC(=O)O)(=O)O	CXGDCGIPEJKSCK-IWQZZHSRSA-N	Lipids and lipid-like molecules	Fatty Acyls	Fatty acids and conjugates	Level 1	68.9	90.8	M-H	C10H16O4	-3.096771986	NA	620.4450107	979.8986998	601.0753354	562.8445476	609.5310316	2076.890572	589.1450617	533.4693118	593.3084025	15786.04044	649.5569119	575.1197182	607.2749201	536.37027	608.0863168	1457.264488	610.7231386	981.2772523	583.713329
217	9.89_315.2530m/z	315.2529668	9.8896	LCMS-pos	18-Hydroxy-9r	10s-Epoxy-Stearic Acid	2963	NA	HMDB0061650	36010	LMFA02000003	16061045	C19620	NA	NA	138258	NA	NA	154966-80-0	C(CCCCCCC[C@H]1O[C@H]1CCCCCCCCO)(=O)O	ITTPZDMHCNGAGQ-DLBZAZTESA-N	Lipids and lipid-like molecules	Fatty Acyls	Fatty acids and conjugates	Level 1	68.7	83	M+H	C18H34O4	-0.061236958	NA	2772.371246	296.6073191	282.7869061	416.4059729	182.3050486	2661.381261	790.5436345	752.5146003	582.3184974	11500.60917	467.9779931	324.6213327	801.8831966	953.7522859	182.6318362	1996.477072	179.0254085	377.3759779
218	0.73_132.0289m/z	132.0289326	0.7302	LCMS-neg	L-Aspartic Acid	46920	NA	HMDB0000191	15	NA	5960	C00049	hsa00220	hsa00250	hsa00260	hsa00270	hsa00340	hsa00410	hsa00470	hsa00760	hsa00770	hsa00970	hsa02010	hsa04080	hsa04974	hsa05230	Arginine biosynthesis|Alanine	aspartate and glutamate metabolism|Glycine	serine and threonine metabolism|Cysteine and methionine metabolism|Histidine metabolism|beta-Alanine metabolism|D-Amino acid metabolism|Nicotinate and nicotinamide metabolism|Pantothenate and CoA biosynthesis|Aminoacyl-tRNA biosynthesis|ABC transporters|Neuroactive ligand-receptor interaction|Protein digestion and absorption|Central carbon metabolism in cancer	17053	NA	NA	56-84-8	N[C@@H](CC(O)=O)C(O)=O	CKLJMWTZIZZHCS-REOHCLBHSA-N	Organic acids and derivatives	Carboxylic acids and derivatives	Amino acids	peptides	and analogues	Level 1	68.6	65.5	M-H	C4H7NO4	-9.761699021	NA	1213.447613	1067.999318
219	6.20_189.0790n	190.0863086	6.195916667	LCMS-pos	Indole-3-Propionic Acid	47900	NA	HMDB0002302	6602	NA	3744	NA	NA	NA	43580	R-HSA-1430728	R-HSA-71240	R-HSA-71291	Metabolism|Tryptophan catabolism|Metabolism of amino acids and derivatives	830-96-6	OC(=O)CCC1=CNC2=C1C=CC=C2	GOLXRNDWAUTYKT-UHFFFAOYSA-N	Organoheterocyclic compounds	Indoles and derivatives	Indolyl carboxylic acids and derivatives	Level 1	68.6	81.1	M+H-H2O	M+H	C11H11NO2	0.2832523	NA	4.354157738	239.6956279	4.939553681	1138.394232	650.169465	1614.969996	680.8342962	146.5417736	1485.308423	188.2527576	139.2729728	378.2432099	337.8511729	77.6365192	289.8869634	299.0313194
220	7.01_331.1763m/z	331.1762698	7.013366667	LCMS-neg	Neomenthol-Glucuronide	82028	NA	HMDB0060012	NA	NA	183838	NA	NA	NA	89610	NA	NA	NA	CC(C)C1CCC(C)CC1O[C@@H]1O[C@@H]([C@@H](O)[C@H](O)[C@H]1O)C(O)=O	CLJGMBYGTHRUNF-SHLVDPONSA-N	Lipids and lipid-like molecules	Prenol lipids	Terpene glycosides	Level 1	68.6	83.2	M-H	C16H28O7	0.129561601	NA	1667.568055	121.4484073	1152.114239	2046.981873	1231.441565	578.8480204	118.8232099	39.06979922	487.4469164	171.4475004	511.949441	633.4816171	34.26344532	1173.219628	1462.593792	25.22280834	1409.921633	25.44574593	681.250368
221	10.88_521.3480n	522.3552779	10.87888333	LCMS-pos	PC(0:0/18:1(6Z))	19861	NA	NA	40345	LMGP01050079	24779492	NA	NA	NA	NA	NA	NA	NA	[C@](COP(=O)([O-])OCC[N+](C)(C)C)([H])(OC(CCCC/C=C\CCCCCCCCCCC)=O)CO	LXHJYOQXXHUOHA-UPTOSOBMSA-N	Lipids and lipid-like molecules	Glycerophospholipids	Glycerophosphocholines	Level 1	68.5	91.1	M+H	M+Na	M+K	C26H52NO7P	-0.265068086	NA	838.690116	737.842697	1254.222669	1114.312558	728.2396229	1078.540565	1380.847504	1143.331782	921.3174316	862.658207	1167.71813	949.091919	993.8800669	1071.062751	716.2505406	1158.025412	1094.101506
222	6.83_313.2252n	314.2324972	6.833883333	LCMS-pos	5-Decenoylcarnitine	197623	NA	HMDB0241071	NA	NA	NA	NA	NA	NA	NA	NA	NA	NA	CCCCC=CCCCC(=O)OC(CC([O-])=O)C[N+](C)(C)C	WIHJEDBLXYSOJI-UHFFFAOYSA-N	Unclassified	Unclassified	Unclassified	Level 1	68.4	86.7	M+H	M+Na	C17H31NO4	-0.279890215	NA	872.1682366	1436.912813	869.022106	803.439676	597.6006768	279.7847429	1008.02171	435.2991195	422.9892943	814.2440012	1142.317949	775.6333127	888.5039876	904.7190546	1192.700082	786.6841928	806.5937119	474.1423839
223	10.75_614.3464m/z	614.3463503	10.7532	LCMS-neg	PC(22:5(4Z	7Z	10Z	13Z	16Z)/0:0)	19891	NA	HMDB0010402	61711	LMGP01050142	53480473	C04230	hsa00564	hsa05231	Glycerophospholipid metabolism|Choline metabolism in cancer	74348	NA	NA	NA	C(OP(OCC[N+](C)(C)C)(=O)[O-])[C@]([H])(O)COC(=O)CC/C=C\C/C=C\C/C=C\C/C=C\C/C=C\CCCCC	YBUXFQUGNPBZPS-YNBHEIDWSA-N	Lipids and lipid-like molecules	Glycerophospholipids	Glycerophosphocholines	Level 1	68.3	96.3	M+FA-H	C30H52NO7P	0.01372599	NA	712.0757145	760.4059117	3821.951052	984.1938446	531.0637533	1445.365485	2038.530673	652.4607208	1525.80408	627.2459406	1438.967342	1253.660258	892.3010194	533.5448379
224	10.74_303.2317m/z	303.2317232	10.73958333	LCMS-pos	9r-Hete	3980	NA	NA	45649	LMFA03060026	5283166	NA	NA	NA	NA	NA	NA	107656-14-4	[C@@H](O)(C/C=C\C/C=C\CCCCC)/C=C/C=C\CCCC(=O)O	KATOYYZUTNAWSA-AZFZJQGOSA-N	Lipids and lipid-like molecules	Fatty Acyls	Eicosanoids	Level 1	68.2	56.2	M+H-H2O	C20H32O3	-0.41662889	NA	250.3091994	1593.939261	215.2557064	1226.946352	242.5727692	160.6144933	869.9864938	4556.579018	347.1552345	421.6285289	657.5091117	215.029547	429.354506	1515.799609	949.8958837	12394.03628	217.6020915	12565.04005	4353.48529
225	6.71_215.1284m/z	215.1283626	6.713366667	LCMS-neg	Sobrepin	211895	NA	HMDB0258357	NA	NA	NA	NA	NA	NA	NA	NA	NA	NA	CC1=CCC(CC1O)C(C)(C)O	OMDMTHRBGUBUCO-UHFFFAOYSA-N	Lipids and lipid-like molecules	Prenol lipids	Monoterpenoids	Level 1	68.2	69.1	M+FA-H	C10H18O2	-3.056796039	NA	806.0890102	1295.579716	1020.233525	885.5533799	816.1888342	1404.563947	751.6489535	900.077488	730.5900482	4612.008049	832.9004729	881.8261657	2467.032827	759.9526454	1246.519732	1829.539406	851.8477669	1133.103804	789.0881669
226	10.96_616.3622m/z	616.3621548	10.96266667	LCMS-neg	PC(22:4(7Z	10Z	13Z	16Z)/0:0)	19874	NA	HMDB0010401	61710	LMGP01050124	52924039	C04230	hsa00564	hsa05231	Glycerophospholipid metabolism|Choline metabolism in cancer	133657	NA	NA	NA	[C@](COP(=O)([O-])OCC[N+](C)(C)C)([H])(O)COC(CCCCC/C=C\C/C=C\C/C=C\C/C=C\CCCCC)=O	ZOJBSSVHFSBHMP-JJJSWPRASA-N	Lipids and lipid-like molecules	Glycerophospholipids	Glycerophosphocholines	Level 1	68.1	95.4	M+FA-H	C30H54NO7P	0.283979227	NA	422.3362775	845.96097	2510.255435	971.6080858	507.2521103	1070.420562	1569.103125	720.7255703	1218.522452	834.5731795	2472.645432	1198.967433	1207.134402	585.6108774	579.0708969
227	11.33_283.2630m/z	283.2629773	11.33168333	LCMS-pos	16-Hydroxy Stearic Acid	3088	NA	NA	35446	LMFA02000134	361943	NA	NA	NA	NA	NA	NA	NA	C(CCCCCCCCCCCCC(O)CC)CC(=O)O	IZAIPALZJVSRHT-UHFFFAOYSA-N	Lipids and lipid-like molecules	Fatty Acyls	Fatty acids and conjugates	Level 1	67.9	91.3	M+H-H2O	C18H36O3	-0.597711467	NA	925.408912	904.4686653	844.2024136	929.4483005	743.4854105	896.1780172	1106.972205	909.9265732	983.7922813	1374.204946	1132.341817	1017.58515	935.6976891	928.6678266	734.0611861	1391.95358	1279.066082	591.1488225	937.3976955
228	3.86_156.0657m/z	156.0656574	3.86475	LCMS-neg	4-Ethyl-2-Methyloxazole	61323	NA	HMDB0037838	92646	NA	525785	NA	NA	NA	NA	NA	NA	53833-20-8	CCC1=COC(C)=N1	FLRAVPRRUDBVKJ-UHFFFAOYSA-N	Organoheterocyclic compounds	Azoles	Oxazoles	Level 1	67.9	85.2	M+FA-H	C6H9NO	-8.637779136	NA	1006.291646	897.1806089	904.7047318	985.4731802	756.9036724	1381.936863	1061.387642	1233.40644	990.069693	1129.484798	888.92189	878.932794	979.2719626	855.8930685	1120.543718	921.5532238	891.2931251	920.790152	1152.957365
229	9.94_562.3152m/z	562.3151835	9.94065	LCMS-neg	PC(18:3(9Z	12Z	15Z)/0:0)	19840	NA	HMDB0010388	40304	LMGP01050038	24779469	NA	NA	NA	133456	NA	NA	NA	[C@](COP(=O)([O-])OCC[N+](C)(C)C)([H])(O)COC(CCCCCCC/C=C\C/C=C\C/C=C\CC)=O	WKQNRCYKYCKESD-YVHLTTHBSA-N	Lipids and lipid-like molecules	Glycerophospholipids	Glycerophosphocholines	Level 1	67.9	99.9	M+FA-H	C26H48NO7P	0.272795198	NA	502.3852363	692.1514186	676.8058111	1176.993823	475.0215431	2337.181714	1876.491095	1923.384356	1416.058972	1440.512784	1907.339172	1291.674723	1459.52596	933.6727797	895.1625015	1095.122723	682.1774901
230	10.19_310.2143n	311.221573	10.1853	LCMS-pos	16-Hpotre	3065	NA	NA	35359	LMFA02000111	5282867	NA	NA	NA	NA	NA	NA	NA	C(CCCCCCC(=O)O)/C=C\C/C=C/C=C/C(OO)CC	RKSYUYCKHRVFNL-HSZHZUSHSA-N	Lipids and lipid-like molecules	Fatty Acyls	Lineolic acids and derivatives	Level 1	67.8	54.1	M+H-H2O	M+H	C18H30O4	-0.363815409	NA	939.5483658	1022.558317	752.9102542	1066.931772	846.1600035	2486.778468	1147.902927	957.2148099	875.8160152	2578.022807	1118.586147	941.7059205	984.3005646	900.2072848	762.8977218	1585.452111	1054.957332	1457.220417
231	10.37_504.3088m/z	504.3088293	10.3693	LCMS-neg	PC(17:2(9Z	12Z)/0:0)	210037	NA	HMDB0256157	NA	NA	NA	NA	NA	NA	NA	NA	NA	NA	CCCCC=CCC=CCCCCCCCC(=O)OCC(O)COP([O-])(=O)OCC[N+](C)(C)C	GYPQKMKDLBCBMB-UHFFFAOYSA-N	Lipids and lipid-like molecules	Glycerophospholipids	Glycerophosphocholines	Level 1	67.8	92.4	M-H	C25H48NO7P	-1.45212288	NA	735.9451613	727.1084129	1054.117643	1096.194241	696.6591628	1410.949653	1224.979825	979.1524436	879.5504713	1241.058218	963.9601962	794.9425581	772.1128042	933.9572135	616.8182492	651.9175905	1028.909376	1296.209293
232	12.92_445.3325m/z	445.3324726	12.9231	LCMS-neg	11-Hydroxyvitamin D3	45830	NA	NA	42595	LMST03020669	20839398	NA	NA	NA	NA	NA	NA	NA	C1(=C/C=C2\C(=C)CC[C@H](O)C\2)/C[C@H](O)C[C@]2(C)[C@@]([H])([C@]([H])(C)CCCC(C)C)CC[C@@]/12[H]	KDPWFHILYNISTF-PJRLEMJLSA-N	Lipids and lipid-like molecules	Steroids and steroid derivatives	Vitamin D and derivatives	Level 1	67.8	80.3	M+FA-H	C27H44O2	0.347362174	NA	667.8350619	1539.550624	1642.626931	1039.102849	817.735889	595.2261496	788.6372669	1679.200704	641.0824859	1424.843665	1182.006963	719.8711519	1358.73911	1226.504221	1204.040727	1073.724214	766.9610012	1066.164535	1136.630327
233	9.34_312.2300n	335.2192693	9.336183333	LCMS-pos	Puna'auic Acid	3310	NA	NA	NA	LMFA02000359	NA	NA	NA	NA	NA	NA	NA	NA	C(CCCCCCCC([H])=[C@]=C([H])[C@@H](O)[C@@H](O)CCCCC)(=O)O	FIFLDFYODFCEFA-MZPVMMEZSA-N	Lipids and lipid-like molecules	Fatty Acyls	Lineolic acids and derivatives	Level 1	67.7	80.1	M+H	M+Na	M+H-H2O	C18H32O4	-0.034933699	NA	794.6943832	988.0166488	794.8740457	856.8765554	875.0220012	1734.244013	978.9437393	861.4422473	919.2841646	2959.545602	753.170279	928.6299673	947.6432218	892.3263712	761.83182	735.3004532	962.4762524
234	10.55_614.3464m/z	614.346378	10.55015	LCMS-neg	PC(22:5(7Z	10Z	13Z	16Z	19Z)/0:0)	19892	NA	HMDB0010403	61712	LMGP01050143	53480475	C04230	hsa00564	hsa05231	Glycerophospholipid metabolism|Choline metabolism in cancer	133734	NA	NA	NA	C(OP(OCC[N+](C)(C)C)(=O)[O-])[C@]([H])(O)COC(=O)CCCCC/C=C\C/C=C\C/C=C\C/C=C\C/C=C\CC	BIEOSECQPGGZMF-NAIWXXGBSA-N	Lipids and lipid-like molecules	Glycerophospholipids	Glycerophosphocholines	Level 1	67.6	93.2	M+FA-H	C30H52NO7P	0.062324181	NA	777.4220381	978.6125405	1191.796215	867.303055	497.1297409	1140.326357	1038.095954	531.2078121	1215.427867	842.1826292	1276.773117	844.6735082	1267.060548	745.5134065
235	4.91_166.0621n	165.0547778	4.911283333	LCMS-neg	4-Methoxyphenylacetic Acid	47793	NA	HMDB0002072	64948	NA	7690	NA	NA	NA	55501	NA	NA	104-01-8	COC1=CC=C(CC(O)=O)C=C1	NRPFNQUDKRYCNX-UHFFFAOYSA-N	Benzenoids	Phenol ethers	Anisoles	Level 1	67.6	82.2	M-H2O-H	M-H	C9H10O3	-5.660176465	NA	993.3307826	724.0567718	1108.747537	1035.554437	657.6995686	1165.378934	2762.815527	497.5922249	809.6201785	959.1971383	1034.969441	1447.964707	622.941421	1183.337102	1550.004213	1341.720231	649.8676934	1239.487859
236	3.91_243.1471n	244.1544096	3.906416667	LCMS-pos	3-Methylbut-2-Enoylcarnitine	198190	NA	HMDB0241659	NA	NA	87088065	NA	NA	NA	NA	NA	NA	NA	CC(C)=CC(=O)OC(CC([O-])=O)C[N+](C)(C)C	KGPNNIOVWVIXOR-UHFFFAOYSA-N	Unclassified	Unclassified	Unclassified	Level 1	67.6	84.6	M+H	M+Na	C12H21NO4	0.308373643	NA	1033.732731	923.8954604	1918.755527	907.8547451	630.1788004	746.0383108	1027.932992	742.9171122	843.0171087	802.5325465	1442.664696	792.6733215	1794.958671	427.68004	1719.889251	1047.799077	956.2871449	689.5533156
237	10.63_504.3082m/z	504.3082012	10.63091667	LCMS-pos	3-Icosa-8	11	14-Trienoylcarnitine	198124	NA	HMDB0241587	NA	NA	NA	NA	NA	NA	NA	NA	NA	NA	CCCCCC=CCC=CCC=CCCCCC(O)CC(=O)OC(CC([O-])=O)C[N+](C)(C)C	NZWCFXIJNYQERZ-UHFFFAOYSA-N	Unclassified	Unclassified	Unclassified	Level 1	67.4	85	M+K	C27H47NO5	-0.817611182	NA	485.5111759	421.666372	1870.388935	1232.743627	639.927564	1799.127595	2437.754117	1545.88182	1001.471233	785.9543536	2223.391106	943.8516288	993.3676231	335.8771032	817.6527937	829.061412	769.7658867
238	7.87_186.1248n	185.1175416	7.8707	LCMS-neg	3-Oxo Capric Acid	2063	NA	HMDB0010724	35722	LMFA01060028	5282982	NA	NA	NA	37157	NA	NA	NA	C(CCCCC)CC(=O)CC(=O)O	YXTHWTPUTHTODU-UHFFFAOYSA-N	Organic acids and derivatives	Keto acids and derivatives	Medium-chain keto acids and derivatives	Level 1	67.4	54.4	M-H2O-H	M-H	C10H18O3	-4.171313605	NA	411.4613471	852.9686054	849.8836875	496.5766107	359.8258934	2427.626747	593.5745411	361.5923616	582.1953768	15848.70412	331.2009683	361.1637114	289.0664431	486.4848468	336.4737721	1020.335902	360.869397	729.2117372
239	8.05_207.1021m/z	207.1021278	8.050266667	LCMS-neg	Allixin	63845	NA	HMDB0040705	95179	NA	86374	NA	NA	NA	NA	NA	NA	125263-70-9	CCCCCC1=C(O)C(=O)C(OC)=C(C)O1	OHRPDNHRQKOLGN-UHFFFAOYSA-N	Organoheterocyclic compounds	Pyrans	Pyranones and derivatives	Level 1	67.4	78.9	M-H2O-H	C12H18O4	-2.388889069	NA	1037.144343	954.7006808	917.3128952	984.5843723	911.9913619	1045.804761	936.3157895	938.5472335	1017.417829	888.7295523	914.0848377	1030.493637	973.4885286	967.7969014	980.9984449	1039.128947	1029.905203	985.5623397	1050.521039
240	10.13_538.3152m/z	538.3152484	10.13305	LCMS-neg	PC(16:1(9Z)/0:0)	19832	NA	HMDB0010383	40288	LMGP01050022	24779461	C04230	hsa00564	hsa05231	Glycerophospholipid metabolism|Choline metabolism in cancer	73851	NA	NA	76790-27-7	[C@](COP(=O)([O-])OCC[N+](C)(C)C)([H])(O)COC(CCCCCCC/C=C\CCCCCC)=O	LFUDDCMNKWEORN-ZXEGGCGDSA-N	Lipids and lipid-like molecules	Glycerophospholipids	Glycerophosphocholines	Level 1	67.3	98.5	M+FA-H	C24H48NO7P	0.417654515	NA	812.5080087	771.5813324	1531.44424	1276.848296	946.8644672	919.1852221	1993.389857	1210.267699	1149.809422	766.6561278	2333.343881	1329.052471	1564.758885	1231.527804	1080.629939	1065.245582	1123.040073	1062.048083
241	8.21_342.2639m/z	342.2639001	8.214433333	LCMS-pos	(9e)-Dodecenoylcarnitine	197757	NA	HMDB0241209	NA	NA	NA	NA	NA	NA	NA	NA	NA	NA	CCC=CCCCCCCCC(=O)OC(CC([O-])=O)C[N+](C)(C)C	TUQCQWAZQTVDEE-UHFFFAOYSA-N	Unclassified	Unclassified	Unclassified	Level 1	67.3	60.2	M+H	C19H35NO4	0.044269587	NA	700.4667123	1291.61437	1016.026636	947.7957249	696.8113215	232.2753446	1378.597094	471.4788114	521.4065391	589.2239002	1348.195987	759.9291928	1118.284244	1111.190864	953.6388985	1172.258018	917.36025	349.3318404	587.9670794
242	11.09_592.3622m/z	592.3622494	11.0872	LCMS-neg	PC(20:2(11Z	14Z)/0:0)	19882	NA	HMDB0010392	61702	LMGP01050132	52924053	C04230	hsa00564	hsa05231	Glycerophospholipid metabolism|Choline metabolism in cancer	83055	NA	NA	NA	[C@](COP(=O)([O-])OCC[N+](C)(C)C)([H])(O)COC(CCCCCCCCC/C=C\C/C=C\CCCCC)=O	YYQVCMMXPIJVHY-ZOIJLGJPSA-N	Lipids and lipid-like molecules	Glycerophospholipids	Glycerophosphocholines	Level 1	67.2	99.4	M+FA-H	C28H54NO7P	0.469139768	NA	555.4349677	1003.87358	1554.56395	949.9021486	572.3419879	1254.593273	1779.843255	1188.135371	894.3358349	869.9582923	1671.018665	937.2906494	1155.687913	876.5360063	761.9621089	758.5919727	1045.546668
243	10.11_437.2910m/z	437.2909596	10.11381667	LCMS-neg	Chenodeoxycholic Acid	45895	NA	HMDB0000518	207	LMST04010032	10133	C02528	hsa00120	hsa04976	Primary bile acid biosynthesis|Bile secretion	16755	NA	NA	474-25-9	C1[C@]2(C)[C@@]3([H])CC[C@]4(C)[C@@]([H])([C@]([H])(C)CCC(O)=O)CC[C@@]4([H])[C@]3([H])[C@H](O)C[C@]2([H])C[C@H](O)C1	RUDATBOHQWOJDD-BSWAIDMHSA-N	Lipids and lipid-like molecules	Steroids and steroid derivatives	Bile acids	alcohols and derivatives	Level 1	67	95.2	M+FA-H	C24H40O4	0.24712496	NA	4516.747745	34.63422205	1673.132646	194.8841891	475.6296601	1178.716992	225.4410435	2088.978982	1866.924272	316.2179583	147.1770403	934.7861756	113.5735874	5416.468211	970.8019361	4957.584642	190.5888285
244	4.61_192.0660m/z	192.0659931	4.605483333	LCMS-neg	Phenylacetylglycine	47242	NA	HMDB0000821	4237	NA	68144	C05598	hsa00360	Phenylalanine metabolism	27480	NA	NA	500-98-1	OC(=O)CNC(=O)CC1=CC=CC=C1	UTYVDVLMYQPLQB-UHFFFAOYSA-N	Organic acids and derivatives	Carboxylic acids and derivatives	Amino acids	peptides	and analogues	Level 1	67	64.8	M-H	C10H11NO3	-3.230429705	NA	140.1146167	700.6840989	443.2043482	289.9429171	626.7313485	397.8120851	361.669814	934.9197156	585.8952518	612.357853	573.0288324	326.6263167	548.7504328	586.0097986	2003.81556	177.6869264	389.1378385
245	10.82_313.2386m/z	313.2385718	10.8206	LCMS-neg	2-Keto-3-Hydroxyoctadecanoic Acid	2196	NA	NA	NA	LMFA01060209	54097868	NA	NA	NA	NA	NA	NA	NA	C(C(=O)C(O)CCCCCCCCCCCCCCC)(=O)O	MYKUSIWXHVLDRP-UHFFFAOYSA-N	Lipids and lipid-like molecules	Fatty Acyls	Fatty acids and conjugates	Level 1	66.9	95.9	M-H	C18H34O4	0.441276704	NA	1571.481619	1121.457227	794.9958931	1208.049832	935.733717	3123.756184	579.4569796	751.1039422	786.281513	4646.139556	1113.972569	1136.328037	723.8135455	639.8417867	991.4964187	1644.845868	542.6738209	882.6275966	1046.828476
246	8.54_568.3245n	591.3137559	8.540516667	LCMS-pos	Chenodeoxycholic Acid 3-Glucuronide	46644	NA	HMDB02430	57946	LMST05010028	20849182	NA	NA	NA	137725	NA	NA	NA	O([C@H]1C[C@@]2([H])C[C@@H](O)[C@@]3([H])[C@]4([H])CC[C@]([H])([C@@](C)([H])CCC(=O)O)[C@@]4(C)CC[C@]3([H])[C@@]2(C)CC1)[C@H]1[C@H](O)[C@H]([C@H](O)[C@@H](C(=O)O)O1)O	GDNGOAUIUTXUES-BWGRGVIUSA-N	Lipids and lipid-like molecules	Steroids and steroid derivatives	Steroidal glycosides	Level 1	66.9	70.7	M+NH4	M+Na	M+H	C30H48O10	-0.37390544	NA	298.2464544	16.2475581	742.1449012	55.9975885	474.7475954	1192.638948	664.0127615	5107.907079	1953.746371	32.76539346	194.9100761	223.0322497	31.62549333	106.2104066	351.4106048	85.33590462	78.8447362
247	1.10_244.0692n	243.0619633	1.101216667	LCMS-neg	Uridine	46982	NA	HMDB0000296	90	NA	6029	C00299	hsa00240	hsa02010	Pyrimidine metabolism|ABC transporters	16704	R-HSA-1430728	R-HSA-15869	R-HSA-1643685	R-HSA-382551	R-HSA-425397	R-HSA-425407	R-HSA-5619063	R-HSA-5619102	R-HSA-5619115	R-HSA-73614	R-HSA-73621	R-HSA-83936	R-HSA-8956319	R-HSA-8956321	Metabolism|Metabolism of nucleotides|Disease|Transport of small molecules|Transport of vitamins	nucleosides	and related molecules|SLC-mediated transmembrane transport|Defective SLC29A3 causes histiocytosis-lymphadenopathy plus syndrome (HLAS)|SLC transporter disorders|Disorders of transmembrane transporters|Pyrimidine salvage|Pyrimidine catabolism|Transport of nucleosides and free purine and pyrimidine bases across the plasma membrane|Nucleotide catabolism|Nucleotide salvage	58-96-8	OC[C@H]1O[C@H]([C@H](O)[C@@H]1O)N1C=CC(=O)NC1=O	DRTQHJPVMGBUCF-XVFCMESISA-N	Nucleosides	nucleotides	and analogues	Pyrimidine nucleosides	Unclassified	Level 1	66.7	60.5	M-H	M+FA-H	C9H12N2O6	-1.214135166	NA
248	4.70_209.0450m/z	209.0449766	4.69725	LCMS-neg	Vanilpyruvic Acid	51488	NA	HMDB0011714	62448	NA	14124	NA	NA	NA	NA	NA	NA	1081-71-6	COC1=C(O)C=CC(CC(=O)C(O)=O)=C1	YGQHQTMRZPHIBB-UHFFFAOYSA-N	Benzenoids	Benzene and substituted derivatives	Phenylpyruvic acid derivatives	Level 1	66.7	78.3	M-H	C10H10O5	-2.715341625	NA	1036.69646	1037.780235	923.4686329	973.732906	975.1841308	1109.306852	990.4009832	1035.551116	953.9980843	973.6773786	1013.915615	1017.974664	1024.832169	1050.823631	956.3584056	1041.378757	998.6173518	1079.377243	1089.501851
249	6.51_211.0965m/z	211.09653	6.51235	LCMS-pos	3-(4-Hydroxy-3-Methoxyphenyl)-2-Methylpropionic Acid	82601	NA	HMDB0060737	NA	NA	24972323	NA	NA	NA	NA	NA	NA	NA	COC1=C(O)C=CC(CC(C)C(O)=O)=C1	XUQXZROVMZNKPO-UHFFFAOYSA-N	Phenylpropanoids and polyketides	Phenylpropanoic acids	Unclassified	Level 1	66.7	90.7	M+H	C11H14O4	0.212523588	NA	871.4559634	608.5117057	549.8906614	739.2378726	741.9464043	1242.597097	507.703151	931.0371356	560.040469	900.3716237	436.1539293	699.3186863	729.8905431	741.6832597	398.7418337	248.4272696	669.5388535	623.598958	585.0774206
250	11.66_508.3400m/z	508.3399952	11.65525	LCMS-pos	PE(0:0/20:1(11Z))	21207	NA	HMDB0011482	62270	LMGP02050046	53480931	NA	NA	NA	NA	NA	NA	NA	C(OP(OCCN)(O)=O)[C@]([H])(OC(=O)CCCCCCCCC/C=C\CCCCCCCC)CO	DGAUETYRWFLGRT-OPSAWKISSA-N	Lipids and lipid-like molecules	Glycerophospholipids	Glycerophosphoethanolamines	Level 1	66.6	90.9	M+H	C25H50NO7P	0.451852875	NA	293.3525355	207.0009242	1648.215806	769.0697089	203.2461977	2342.121059	1566.046045	1156.788864	441.6620195	917.1439336	818.5264823	2456.151028	699.3235404	922.3564257	709.0942977	1261.565563	1643.348365	1653.584599	2571.733388
251	11.17_297.2423m/z	297.2422979	11.1732	LCMS-pos	(1r	2r)-3-Oxo-2-Pentyl-Cyclopentaneoctanoic Acid	3352	NA	NA	74957	LMFA02010012	16061077	NA	NA	NA	NA	NA	NA	NA	C(CCCCCCC[C@H]1[C@@H](CCCCC)C(=O)CC1)(=O)O	ITXGIRZCCUTEJX-HZPDHXFCSA-N	Lipids and lipid-like molecules	Fatty Acyls	Eicosanoids	Level 1	66.5	71.9	M+H	C18H32O3	-0.416505893	NA	1095.598945	872.4439035	857.0855506	1008.162787	854.0178758	1372.380266	774.0384871	888.0414761	963.7162652	2241.249325	980.7970001	901.5859835	955.6403445	823.5007195	827.7861726	989.4811448	861.9682265	871.7652645
252	10.81_826.5602m/z	826.5601506	10.80935	LCMS-neg	PC(20:4(5Z	8Z	11Z	14Z)-OH(20)/P-16:0)	242530	NA	HMDB0289430	NA	NA	NA	NA	NA	NA	NA	NA	NA	NA	[H][C@@](COC(=O)CCC\C=C/C\C=C/C\C=C/C\C=C/CCCCCO)(COP([O-])(=O)OCC[N+](C)(C)C)O\C=C\CCCCCCCCCCCCCC	DWPMYVKXNMMGIZ-YMKDOOOSSA-N	Unclassified	Unclassified	Unclassified	Level 1	66.4	98.6	M+FA-H	C44H80NO8P	-0.265448805	NA	718.4316541	1104.437206	872.0757928	904.0417554	1018.070313	1157.780717	1129.643318	1068.521456	857.8975081	1007.108845	937.0629944	1198.082242	1118.034484	933.8963763	748.4743172	934.7122859
253	14.73_585.2695m/z	585.2695448	14.7307	LCMS-pos	(4e	15z)-Bilirubin	47057	NA	HMDB0000488	5475	NA	21252250	NA	NA	NA	72719	NA	NA	69853-43-6	CC1=C(C=C)\C(NC1=O)=C\C1=C(C)C(CCC(O)=O)=C(CC2=C(CCC(O)=O)C(C)=C(N2)\C=C2\NC(=O)C(C=C)=C2C)N1	BPYKTIZUTYGOLE-KDUUSRDASA-N	Organoheterocyclic compounds	Tetrapyrroles and derivatives	Bilirubins	Level 1	66.4	90.8	M+H	C33H36N4O6	-2.082218761	NA	1061.253798	792.1625288	1005.491606	1000.841973	873.2892881	399.0036192	847.0278375	766.6980777	678.1569773	509.4182329	1786.729199	870.2815773	996.8624198	1141.607754	1133.083757	791.5500156	1366.657709	359.0118084
254	4.26_159.0653m/z	159.065287	4.25685	LCMS-neg	Pimelic Acid	2864	NA	HMDB0000857	3280	LMFA01170051	385	C02656	hsa00780	Biotin metabolism	30531	NA	NA	111-16-0	C(CCCCCC(=O)O)(=O)O	WLJVNTCWHIRURA-UHFFFAOYSA-N	Lipids and lipid-like molecules	Fatty Acyls	Fatty acids and conjugates	Level 1	66.2	90.9	M-H	C7H12O4	-6.218678883	NA	994.0793583	979.88527	931.2070921	950.3006539	978.6027281	1034.044957	929.6869177	984.7083465	979.1940157	1143.186084	917.2899945	966.0131197	1028.420278	961.2537988	963.5415043	1059.376734	978.2984027	952.2170274	985.0972039
255	10.95_313.2386m/z	313.2385994	10.95171667	LCMS-neg	Octadecanedioic Acid	2844	NA	HMDB0000782	5748	LMFA01170029	70095	NA	NA	NA	133086	NA	NA	871-70-5	C(CCCCCCCCCCCCCCCCC(=O)O)(=O)O	BNJOQKFENDDGSC-UHFFFAOYSA-N	Lipids and lipid-like molecules	Fatty Acyls	Fatty acids and conjugates	Level 1	66.2	92.5	M-H	C18H34O4	0.529169557	NA	889.3344936	1541.720447	1003.51908	735.7271772	465.1962799	1222.363846	1191.101442	1264.839647	741.7118254	2890.029927	1305.586267	838.8400241	859.6852882	1203.278146	624.2508127	1962.546233	1036.863517	565.6016215	708.8633087
256	11.34_299.2592m/z	299.2591995	11.33615	LCMS-neg	Dl-12-Hydroxy Stearic Acid	3084	NA	HMDB0061706	35442	LMFA02000130	7789	NA	NA	NA	85208	NA	NA	106-14-9	C(CCCCCCCCC(O)CCCCCC)CC(=O)O	ULQISTXYYBZJSJ-UHFFFAOYSA-N	Lipids and lipid-like molecules	Fatty Acyls	Fatty acids and conjugates	Level 1	66.1	48.6	M-H	C18H36O3	0.102898892	NA	723.4697641	1162.223093	938.4609761	767.2260709	702.4344149	797.0729562	1281.335344	910.992279	992.0584398	1351.949227	1082.798956	887.7652455	808.497229	842.0484567	1206.122525	1406.913367	1558.098597	740.0958926	976.5108813
257	8.28_253.1080m/z	253.1079534	8.283866667	LCMS-neg	2-Phenoxyethyl Isobutyrate	63428	NA	HMDB0040218	94749	NA	61005	NA	NA	NA	NA	NA	NA	103-60-6	CC(C)C(=O)OCCOC1=CC=CC=C1	MJTPMXWJHPOWGH-UHFFFAOYSA-N	Benzenoids	Phenol ethers	Unclassified	Level 1	66.1	87	M+FA-H	C12H16O3	-0.931384394	NA	3177.284543	1908.132023	1237.737306	742.8550312	414.5526173	243.5379558	828.3137336	348.2380777	877.671624	62.75809396	818.8856387	1040.632581	1355.260869	789.6517792	2102.912379	7796.279169	925.2981888	1436.000203	179.4394707
258	4.83_194.0452m/z	194.0452328	4.827866667	LCMS-neg	Salicyluric Acid	47251	NA	HMDB0000840	617	NA	10253	C07588	NA	NA	9008	R-HSA-1430728	R-HSA-156580	R-HSA-156587	R-HSA-159424	R-HSA-177128	R-HSA-211859	R-HSA-9748784	R-HSA-9749641	Metabolism|Phase II - Conjugation of compounds|Amino Acid conjugation|Conjugation of carboxylic acids|Conjugation of salicylate with glycine|Biological oxidations|Drug ADME|Aspirin ADME	487-54-7	OC(=O)CNC(=O)C1=C(O)C=CC=C1	ONJSZLXSECQROL-UHFFFAOYSA-N	Benzenoids	Benzene and substituted derivatives	Benzoic acids and derivatives	Level 1	66	94.8	M-H	C9H9NO4	-3.325087254	NA	1272.372451	566.9119201	309.1041044	143.6482454	65.47733207	862.457726	66.95098495	39.40241502	227.2955517	285.9419218	334.5805721	111.6697003
259	10.56_569.3485n	570.35573	10.55746667	LCMS-pos	Janthitrem C	63824	NA	HMDB0040684	95159	NA	177097	NA	NA	NA	NA	NA	NA	73561-91-8	CC(=C)C1OC2CCC3(C)C4(C)C(CC5=C4NC4=C5C=C5CC6C(=CC(C)(C)OC6(C)C)C5=C4)CCC3(O)C2=CC1O	HVLXXQDJGPKVMK-UHFFFAOYSA-N	Organoheterocyclic compounds	Naphthopyrans	Unclassified	Level 1	65.9	86.9	M+H	M+Na	M+K	C37H47NO4	-3.610120682	NA	695.3535842	1220.896126	1230.346463	970.5551678	459.3473892	1227.236692	1147.424484	635.0140961	1203.227137	952.5609143	1382.092792	978.2815396	1432.075279	880.4128846	634.3275748	817.3189167	755.9573608
260	9.91_474.2626m/z	474.2626393	9.9094	LCMS-neg	PE(0:0/18:3(6Z	9Z	12Z))	21203	NA	HMDB0011478	62266	LMGP02050042	53480927	NA	NA	NA	NA	NA	NA	NA	C(OP(OCCN)(O)=O)[C@]([H])(OC(=O)CCCC/C=C\C/C=C\C/C=C\CCCCC)CO	QYXNIRQICOBIAE-CSLWLMPESA-N	Lipids and lipid-like molecules	Glycerophospholipids	Glycerophosphoethanolamines	Level 1	65.9	90.6	M-H	C23H42NO7P	0.055581373	NA	218.6573554	180.2418017	557.3442614	923.7674972	267.2391538	6193.512217	2176.767265	1942.237159	1873.69572	3616.430776	1944.478933	1128.686267	1462.99254	964.1135341	541.8562973	1006.219057	356.4290307
261	12.10_754.5384m/z	754.5383504	12.10311667	LCMS-pos	PC(14:1(9Z)/18:0)	18648	NA	HMDB0007904	59354	LMGP01011389	52922260	C00157	hsa00564	hsa00590	hsa00591	hsa00592	hsa05231	Glycerophospholipid metabolism|Arachidonic acid metabolism|Linoleic acid metabolism|alpha-Linolenic acid metabolism|Choline metabolism in cancer	88907	NA	NA	NA	[C@](COP(=O)([O-])OCC[N+](C)(C)C)([H])(OC(CCCCCCCCCCCCCCCCC)=O)COC(CCCCCCC/C=C\CCCC)=O	USMRUWLOXQOAAX-IUXSEFJDSA-N	Lipids and lipid-like molecules	Glycerophospholipids	Glycerophosphocholines	Level 1	65.8	92	M+Na	C40H78NO8P	3.587755296	NA	417.1426716	340.2079457	662.7214259	1415.317085	778.4374344	770.683192	1793.104935	1677.393537	1975.429518	1272.002386	1700.147932	2017.053205	1249.574325	1930.783402	1750.16326
262	12.65_552.4022m/z	552.4021763	12.64988333	LCMS-pos	PC(20:0/0:0)	19844	NA	HMDB0010390	40311	LMGP01050045	24779473	C04230	hsa00564	hsa05231	Glycerophospholipid metabolism|Choline metabolism in cancer	74968	NA	NA	108341-80-6	[C@](COP(=O)([O-])OCC[N+](C)(C)C)([H])(O)COC(CCCCCCCCCCCCCCCCCCC)=O	UATOAILWGVYRQS-HHHXNRCGSA-N	Lipids and lipid-like molecules	Glycerophospholipids	Glycerophosphocholines	Level 1	65.8	93.2	M+H	C28H58NO7P	-0.344467001	NA	678.1778451	724.9045648	883.8583982	722.9665327	452.868491	931.7400121	2561.05804	1086.390922	741.9988574	919.6463456	917.6027152	1028.090584	1249.319724	833.4706892	657.063279	1171.455543	1090.591167	1452.585538
263	10.96_319.2279m/z	319.2278846	10.96266667	LCMS-neg	8s-Hete	3965	NA	HMDB0004679	45730	LMFA03060006	5283154	C14776	hsa00590	hsa03320	Arachidonic acid metabolism|PPAR signaling pathway	34486	NA	NA	98462-03-4	C(=C/CCCC(=O)O)/C[C@H](O)/C=C/C=C\C/C=C\CCCCC	NLUNAYAEIJYXRB-VYOQERLCSA-N	Lipids and lipid-like molecules	Fatty Acyls	Eicosanoids	Level 1	65.8	86.3	M-H	C20H32O3	0.050472005	NA	188.9956114	853.1969759	612.9152518	309.067632	158.9054056	1286.233488	374.500873	57.70549913	811.5611115	281.3397959	1791.886777	3630.949666	2343.523462	613.772296	1238.964969	1266.978851	3752.938468	758.2250899
264	10.26_374.2820n	357.2786911	10.2594	LCMS-pos	3alpha-Hydroxy-5beta-Chol-14-En-24-Oic Acid	46072	NA	NA	84525	LMST04010211	5283973	NA	NA	NA	NA	NA	NA	NA	C1[C@]2(C)[C@@]3([H])CC[C@]4(C)[C@@]([H])([C@]([H])(C)CCC(O)=O)CC=C4[C@]3([H])CC[C@]2([H])C[C@H](O)C1	UQPIULZJRWFWKS-OJGYMRIJSA-N	Lipids and lipid-like molecules	Steroids and steroid derivatives	Bile acids	alcohols and derivatives	Level 1	65.7	78	M+H-H2O	M+H	C24H38O3	-0.309276641	NA	195.93495	278.4981047	22.78119609	885.2668001	1137.806908	2401.696515	1536.021397	2479.135056	6544.586473	1535.170432	246.9989101	2625.890344	224.9397672	3452.842196	1614.294962	420.4273233	1107.961284
265	14.29_324.3258m/z	324.3258349	14.28571667	LCMS-pos	6r	7s-Epoxy-3z	9z-Heneicosadiene	10107	NA	NA	98312	LMFA12000322	56936264	NA	NA	NA	NA	NA	NA	NA	CC/C=C\C[C@@H]1O[C@@H]1C/C=C\CCCCCCCCCCC	JZOOOEAWXPHPCD-LIDFVZESSA-N	Organoheterocyclic compounds	Epoxides	Unclassified	Level 1	65.7	92.3	M+NH4	C21H38O	-0.83720587	NA	171.1327672	653.9532645	107.2551689	429.9019874	160.1415561	273.3819139	134.6711778	220.8821336	73.81277971	107.4073262	687.6580788	164.9566415	414.5987058	333.0911	62.20454753	161.4224119	103.6095584
266	12.24_391.2855m/z	391.2855235	12.23723333	LCMS-neg	Rosterolone	210639	NA	HMDB0256842	NA	NA	13020874	NA	NA	NA	NA	NA	NA	NA	CCCC1(O)CCC2C3CCC4CC(=O)CC(C)C4(C)C3CCC12C	IMFNBOMNWHWKQD-UHFFFAOYSA-N	Unclassified	Unclassified	Unclassified	Level 1	65.7	88.3	M+FA-H	C23H38O2	0.404899113	NA	504.8338303	1920.889811	1467.72931	791.6303751	862.7152352	414.7755456	550.8551705	958.4281546	566.9592197	1382.023607	961.228287	321.3346359	1804.419964	1071.431175	1170.896132	1022.680455	574.2074958	991.5079808	1255.988204
267	9.82_512.2995m/z	512.2994668	9.818716667	LCMS-neg	PC(14:0/0:0)	19827	NA	HMDB0010379	40278	LMGP01050012	460604	NA	NA	NA	64489	NA	NA	20559-16-4	[C@](COP(=O)([O-])OCC[N+](C)(C)C)([H])(O)COC(CCCCCCCCCCCCC)=O	VXUOFDJKYGDUJI-OAQYLSRUSA-N	Lipids and lipid-like molecules	Glycerophospholipids	Glycerophosphocholines	Level 1	65.7	98.6	M+FA-H	C22H46NO7P	0.159417615	NA	644.0465143	429.8640547	1650.484039	1219.407339	973.7628591	1287.048705	1769.211581	1737.361364	1835.093251	498.1227838	2436.792256	1797.152002	1668.895274	1268.655688	1448.782126	1175.712867	1010.70421	1914.476571	1448.393237
268	5.10_185.0811m/z	185.0811487	5.095016667	LCMS-neg	4-Vinylcyclohexene Dioxide	201926	NA	HMDB0246593	73022	NA	7833	C19311	NA	NA	59001	NA	NA	106-87-6	C1OC1C1CCC2OC2C1	OECTYKWYRCHAKR-UHFFFAOYSA-N	Organoheterocyclic compounds	Oxepanes	Unclassified	Level 1	65.7	79.4	M+FA-H	C8H12O2	-5.595124255	NA	889.6704077	883.378157	890.6445998	975.9403242	1087.965251	1147.993161	934.4448066	979.6678917	898.2386593	2632.88294	880.6005187	984.560385	1002.792192	855.9699865	933.6536959	1074.956497	856.3841082	978.8568147	991.3613586
269	4.86_439.1609m/z	439.1608796	4.862916667	LCMS-neg	P-Hydroxyl-Ethotoin	82988	NA	HMDB0061174	943702	NA	71396710	NA	NA	NA	NA	NA	NA	NA	CCN1C(=O)NC(C1=O)C1=CC=C(O)C=C1	UUBDNHDPPHJUHB-UHFFFAOYSA-N	Organoheterocyclic compounds	Azolidines	Imidazolidines	Level 1	65.5	52.3	2M-H	C11H12N2O3	-3.245190737	NA	275.6790629	667.8924283	591.2032942	750.3519307	1748.389372	1465.092587	2389.151515	653.5804629	578.47246	1157.098605	1473.969333	1059.922108	1659.313077	877.4623643	1317.679153	2231.640643	500.2455524	3473.187802	881.0704645
270	9.35_311.2229m/z	311.2229417	9.347116667	LCMS-neg	9	14-Dihode	3121	NA	NA	35507	LMFA02000167	5282964	NA	NA	NA	NA	NA	NA	NA	C(=C/C=C/C(O)CCCC)\C(O)CCCCCCCC(=O)O	NYDHMIHPIKWYLF-UTLPMFLDSA-N	Lipids and lipid-like molecules	Fatty Acyls	Lineolic acids and derivatives	Level 1	65.4	62.5	M-H	C18H32O4	0.50798796	NA	238.8340933	807.6119025	417.3087412	393.6587195	500.0844747	3457.041975	983.5644417	576.0740816	741.3860955	7042.72866	470.6761592	735.8530012	529.0698804	526.6147732	508.7783709	333.7710801	342.7259183	514.189627
271	9.92_239.1650m/z	239.1650296	9.918083333	LCMS-neg	7	8-Dehydro-3	4-Dihydro-Beta-Ionol	59973	NA	HMDB0036184	91333	NA	62126	NA	NA	NA	NA	NA	NA	57069-86-0	CC(O)CCC1=C(C)C=CCC1(C)C	WPGXAVCJKGSOBD-UHFFFAOYSA-N	Lipids and lipid-like molecules	Prenol lipids	Sesquiterpenoids	Level 1	65.4	63	M+FA-H	C13H22O	-1.22882266	NA	1118.166532	2837.725111	557.5137491	1076.182887	785.0528346	184.6313617	1161.63612	786.218636	554.200638	1055.72808	2601.752194	887.8040806	1173.3249	1197.51535	674.0090143	670.2318182	2096.845173
272	9.79_295.1914m/z	295.1914286	9.7941	LCMS-neg	2s-Hydroxy-3-(10z-Tetradecenoyloxy)-Propanoic Acid	7426	NA	NA	NA	LMFA07010692	73242181	NA	NA	NA	NA	NA	NA	NA	C(CCCCCCCC/C=C\CCC)(=O)OC[C@H](O)C(O)=O	LIMKXIDXBKHPRU-XVWMLYKFSA-N	Organic oxygen compounds	Organooxygen compounds	Carbohydrates and carbohydrate conjugates	Level 1	65.3	92	M-H2O-H	C17H30O5	-0.172839213	NA	1214.403338	1756.85162	79.65608374	749.6631516	127.3228147	2994.342817	867.1590506	881.2093516	443.4705131	7179.248168	1225.385045	651.8638411	685.2149031	485.3415801	659.835982	3794.119291	293.8789605	1034.799473	69.08473963
273	12.29_313.2386m/z	313.2385527	12.2879	LCMS-neg	1-Methylpropyl-Tridecanolide	7794	NA	NA	97406	LMFA07040053	56936050	NA	NA	NA	NA	NA	NA	NA	C1(OC(C(C)CC)CCCCCCCCCCC1)=O	LCSBQXXSNDOFFD-UHFFFAOYSA-N	Phenylpropanoids and polyketides	Macrolides and analogues	Unclassified	Level 1	65.3	91.6	M+FA-H	C17H32O2	0.445807765	NA	865.4804221	237.943992	303.3934188	1736.174546	1152.610762	709.2633398	467.5468792	1219.336108	859.3841799	954.9291971	8516.18	808.4705256	1437.626267	936.6819729	1876.766779	539.1260342	1390.845177	2378.005846	144.4073694
274	9.21_257.1757m/z	257.1757229	9.205833333	LCMS-neg	2	6	10	10-Tetramethyl-1-Oxaspiro[4.5]Decan-6-Ol	61390	NA	HMDB0037907	92711	NA	65428	NA	NA	NA	NA	NA	NA	53398-90-6	CC1CCC2(O1)C(C)(C)CCCC2(C)O	LJOISVFAMDWVFA-UHFFFAOYSA-N	Organoheterocyclic compounds	Tetrahydrofurans	Unclassified	Level 1	65.3	72.2	M+FA-H	C13H24O2	-0.518236671	NA	616.713119	1266.079289	1332.627542	781.8111985	405.581434	2485.831189	1367.063345	1086.666574	802.0866959	4166.327178	1758.513091	696.8168179	1208.731405	805.9718159	760.5484404	1472.67653
275	10.80_520.3404m/z	520.3404118	10.79631667	LCMS-pos	PC(2:0/16:0)	18450	NA	NA	40025	LMGP01010989	18631343	NA	NA	NA	NA	NA	NA	NA	[C@](COP(=O)([O-])OCC[N+](C)(C)C)([H])(OC(CCCCCCCCCCCCCCC)=O)COC(C)=O	KDXVSDQFHRZPKV-RUZDIDTESA-N	Lipids and lipid-like molecules	Glycerophospholipids	Glycerophosphocholines	Level 1	65.2	97.4	M+H-H2O	C26H52NO8P	1.201850785	NA	571.3934346	716.4219112	974.1426153	1245.989759	537.1920743	1458.884982	1087.685529	879.5769789	649.3647265	1263.823986	903.7826018	696.4976451	790.7404099	1051.156448	605.9158706	593.2836365	930.4020492	1270.739463	1097.386163
276	9.21_449.3141n	450.3213561	9.213083333	LCMS-pos	Deoxycholic Acid Glycine Conjugate	47131	NA	HMDB0000631	5604	NA	22833539	C05464	NA	NA	27471	NA	NA	360-65-6	[H][C@]12CCC3C4CC[C@H]([C@H](C)CCC(=O)NCC(O)=O)[C@@]4(C)[C@@H](O)CC3[C@@]1(C)CC[C@@H](O)C2	WVULKSPCQVQLCU-ZMBDPXIHSA-N	Lipids and lipid-like molecules	Steroids and steroid derivatives	Bile acids	alcohols and derivatives	Level 1	65.1	98.5	M+H	M+Na	M+K	M+H-H2O	C26H43NO5	-0.097569709	NA	62.43288063	485.0427347	25.73853132	537.818509	334.9085658	3701.720703	1249.129923	1365.270922	8237.970823	2780.37052	69.29896704	459.0420754	162.7841485	1576.85652	1040.730492
277	11.25_535.3638n	536.3710511	11.24691667	LCMS-pos	PC(19:1(9Z)/0:0)	19880	NA	NA	76572	LMGP01050130	52924049	NA	NA	NA	NA	NA	NA	NA	[C@](COP(=O)([O-])OCC[N+](C)(C)C)([H])(O)COC(CCCCCCC/C=C\CCCCCCCCC)=O	VRVDEVSSPPTZQJ-JKCKFMQZSA-N	Lipids and lipid-like molecules	Glycerophospholipids	Glycerophosphocholines	Level 1	65	83.1	M+H	M+Na	C27H54NO7P	-0.028096046	NA	737.7382805	742.9832513	1283.617683	1497.721351	694.8611109	936.4925015	1504.606447	1153.273226	996.8917695	850.5069135	836.5586403	689.4722673	998.344072	1048.385054	793.1902495	935.4120476	911.8846848	1189.92811
278	10.20_285.2072m/z	285.2072099	10.19866667	LCMS-neg	Thapsic Acid	2837	NA	HMDB0000672	5642	LMFA01170022	10459	C08260	NA	NA	73722	NA	NA	505-54-4	C(CCCCCCCCCCCCCCC(=O)O)(=O)O	QQHJDPROMQRDLA-UHFFFAOYSA-N	Lipids and lipid-like molecules	Fatty Acyls	Fatty acids and conjugates	Level 1	65	93.7	M-H	C16H30O4	0.268522841	NA	498.1708678	1471.640542	1419.520545	579.9707828	313.2045013	1044.88172	2005.28196	1174.606333	676.5981146	3403.189199	2387.393162	578.5280544	1369.601225	976.6723103	341.8168995	1345.459635	772.0489937	671.6511426	620.8081453
279	9.64_512.2994m/z	512.2994475	9.644583333	LCMS-neg	PC(0:0/14:0)	19858	NA	NA	40339	LMGP01050073	24779490	NA	NA	NA	131738	NA	NA	NA	[C@](COP(=O)([O-])OCC[N+](C)(C)C)([H])(OC(CCCCCCCCCCCCC)=O)CO	IGZPHNNYPPAPLA-OAQYLSRUSA-N	Lipids and lipid-like molecules	Glycerophospholipids	Glycerophosphocholines	Level 1	65	93.5	M+FA-H	C22H46NO7P	0.118147025	NA	511.8611375	406.0703893	1662.07172	1204.127014	1068.945422	1339.862077	1744.608356	1771.357513	1862.331383	540.4313875	2590.839148	1783.876844	1880.155486	1284.700865	1562.377318	1156.120732	959.3519224	2144.34548	1509.880991
280	4.79_173.0811m/z	173.0811038	4.790183333	LCMS-neg	Suberic Acid	2816	NA	HMDB0000893	4243	LMFA01170001	10457	C08278	NA	NA	9300	NA	NA	505-48-6	OC(CCCCCCC(=O)O)=O	TYFQFVWCELRYAO-UHFFFAOYSA-N	Lipids and lipid-like molecules	Fatty Acyls	Fatty acids and conjugates	Level 1	64.9	83.4	M-H	C8H14O4	-4.76034432	NA	1058.902335	963.3527383	1028.96744	885.1174385	794.8431393	1760.316221	663.2316193	779.1213938	945.6998855	5435.168515	908.6587178	749.1471246	1150.331076	883.7105272	937.821429	1251.240831	807.4298668	1016.514124	999.9304579
281	7.48_624.3390m/z	624.3389974	7.481683333	LCMS-neg	Glycochenodeoxycholic Acid 3-Glucuronide	47963	NA	HMDB0002579	6715	NA	53477753	C03033	hsa00040	hsa00053	hsa04976	Pentose and glucuronate interconversions|Ascorbate and aldarate metabolism|Bile secretion	NA	NA	NA	79254-98-1	[H][C@@]12CCC([C@H](C)CCC(=O)NCC(O)=O)[C@@]1(C)CC[C@@]1([H])[C@@]2([H])[C@H](O)C[C@]2([H])C[C@@H](CC[C@]12C)O[C@@H]1O[C@@H]([C@@H](O)[C@H](O)[C@H]1O)C(O)=O	ABFZMYIIUREPLL-ZWDGUQLWSA-N	Lipids and lipid-like molecules	Steroids and steroid derivatives	Steroidal glycosides	Level 1	64.8	90.9	M-H	C32H51NO11	0.099737676	NA	7.554381456	256.2922665	104.7670408	224.5257945	695.3179125	1938.00507	1403.802125	1762.443208	3616.87395	3713.40828	400.3394664	1663.797359	240.4972272	484.4901991	2453.752055	138.8475796	496.3992504
282	5.41_203.1283m/z	203.1283063	5.411416667	LCMS-neg	Alpha-Methyl Butyric Acid	167	NA	HMDB0002176	108	LMFA01020072	8314	C18319	hsa04974	Protein digestion and absorption	37070	NA	NA	116-53-0	C(C)C(C)C(=O)O	WLAMNBDJUVNPJU-UHFFFAOYSA-N	Lipids and lipid-like molecules	Fatty Acyls	Fatty acids and conjugates	Level 1	64.8	90.2	2M-H	C5H10O2	-2.823692118	NA	77.24227305	693.3978587	363.843651	356.3312472	83.54182801	2300.095535	395.4992745	83.62645221	174.6027751	10698.4784	307.3831514	75.67046908	362.7058236	137.453323	283.9038334	347.41963	79.55820734	188.8794672	66.23569557
283	10.67_546.3554m/z	546.3553909	10.66758333	LCMS-pos	PC(20:3(8Z	11Z	14Z)/0:0)	19883	NA	HMDB0010394	76575	LMGP01050133	52924055	NA	NA	NA	86256	NA	NA	1006703-11-2	[C@](COP(=O)([O-])OCC[N+](C)(C)C)([H])(O)COC(CCCCCC/C=C\C/C=C\C/C=C\CCCCC)=O	BBNHCUBQEQJHIG-FZZJNMCHSA-N	Lipids and lipid-like molecules	Glycerophospholipids	Glycerophosphocholines	Level 1	64.8	98.7	M+H	C28H52NO7P	-0.046180474	NA	449.8258713	856.3612471	1870.494078	1040.223282	658.3207514	1228.710773	2072.619886	1408.317078	1267.605293	757.1800676	2514.748201	1149.943302	1136.329638	422.6939434	925.7489349	837.8820819	954.9464134
284	9.95_498.2628m/z	498.2628165	9.951833333	LCMS-neg	PE(0:0/20:5(5Z	8Z	11Z	14Z	17Z))	21214	NA	HMDB0011489	62277	LMGP02050053	53480938	NA	NA	NA	NA	NA	NA	NA	C(OP(OCCN)(O)=O)[C@]([H])(OC(=O)CCC/C=C\C/C=C\C/C=C\C/C=C\C/C=C\CC)CO	MMHCCHGAKPRCIO-KOYQJJOGSA-N	Lipids and lipid-like molecules	Glycerophospholipids	Glycerophosphoethanolamines	Level 1	64.8	89.2	M-H	C25H42NO7P	0.407794139	NA	1355.97752	640.2120397	624.4461747	806.9525414	306.4538031	1692.938771	1115.261542	1422.97533	3772.659301	631.0507098	1420.504704	1017.57116	1692.92256	917.8867163	1595.20446
285	9.98_586.3153m/z	586.3153153	9.978833333	LCMS-neg	PC(20:5(5Z	8Z	11Z	14Z	17Z)/0:0)	19847	NA	HMDB0010397	40316	LMGP01050050	11757087	C04230	hsa00564	hsa05231	Glycerophospholipid metabolism|Choline metabolism in cancer	NA	NA	NA	NA	[C@](COP(=O)([O-])OCC[N+](C)(C)C)([H])(O)COC(CCC/C=C\C/C=C\C/C=C\C/C=C\C/C=C\CC)=O	PDIGSOAOQOXRDU-WJPZTBRDSA-N	Lipids and lipid-like molecules	Glycerophospholipids	Glycerophosphocholines	Level 1	64.7	98.3	M+FA-H	C28H48NO7P	0.504165293	NA	1156.749281	1063.514753	629.0750004	768.106829	382.4243477	1072.249073	739.0265212	1115.670402	2885.146843	508.4205024	1192.720838	978.7695167	1304.786431	505.1120127
286	11.70_594.3779m/z	594.3778811	11.70366667	LCMS-neg	PC(20:1(11Z)/0:0)	19881	NA	HMDB0010391	61701	LMGP01050131	52924051	C04230	hsa00564	hsa05231	Glycerophospholipid metabolism|Choline metabolism in cancer	88685	NA	NA	NA	[C@](COP(=O)([O-])OCC[N+](C)(C)C)([H])(O)COC(CCCCCCCCC/C=C\CCCCCCCC)=O	YYSFWGQAKJTHRE-MEOKJUQFSA-N	Lipids and lipid-like molecules	Glycerophospholipids	Glycerophosphocholines	Level 1	64.7	93.1	M+FA-H	C28H56NO7P	0.433972047	NA	869.8595332	899.7658722	1504.627635	1021.6061	531.9564034	1178.463166	1340.646101	1629.346827	861.5839048	913.8561032	1176.482835	2324.13654	1240.956972	1014.041614	823.462577	1565.659274	1200.270861	1472.346337
287	10.95_303.2318m/z	303.2318285	10.9533	LCMS-pos	8r-Hete	3977	NA	HMDB04679	36286	LMFA03060021	5283163	C14824	hsa00590	Arachidonic acid metabolism	34484	NA	NA	105500-09-2	C(/C=C/[C@H](O)C/C=C\CCCC(=O)O)=C/C/C=C\CCCCC	NLUNAYAEIJYXRB-GTYUHVKWSA-N	Lipids and lipid-like molecules	Fatty Acyls	Eicosanoids	Level 1	64.7	66.8	M+H-H2O	C20H32O3	-0.087936914	NA	162.9568592	545.2564146	639.2280735	340.7271528	114.4308571	89.1331234	433.136084	221.0034516	700.8094033	797.8338758	1591.632041	2049.214871	1643.69013	405.1681509	990.8055139	1576.546586	3220.174951	1000.695976	1431.786841
288	5.29_187.0968m/z	187.0968073	5.29075	LCMS-neg	Azelaic Acid	2867	NA	HMDB0000784	5750	LMFA01170054	2266	C08261	NA	NA	48131	NA	NA	123-99-9	C(CCCCCCCC(=O)O)(=O)O	BDJRBEYXGGNYIS-UHFFFAOYSA-N	Lipids and lipid-like molecules	Fatty Acyls	Fatty acids and conjugates	Level 1	64.7	89.9	M-H	C9H16O4	-4.12137388	NA	947.6047622	937.820943	953.5870832	934.4441322	928.4679788	1242.01209	901.9190392	926.6965305	916.2257237	2618.94294	925.2426242	958.5019698	1003.253273	917.3097786	916.2941174	1068.080364	938.7466149	1049.366226	989.682963
289	10.47_291.1603m/z	291.160272	10.47	LCMS-neg	Acetylbalchanolide	60371	NA	HMDB0036693	NA	NA	131752039	NA	NA	NA	NA	NA	NA	NA	CC1C2C(OC1=O)\C=C(C)\CC\C=C(C)\CC2OC(C)=O	MNQOAYZWZSDAKZ-BBYAVRKXSA-N	Lipids and lipid-like molecules	Prenol lipids	Terpene lactones	Level 1	64.7	95.7	M-H	C17H24O4	0.305106018	NA	866.3298479	984.0238532	1041.783145	1042.544523	1026.769182	961.9648348	983.7846279	1027.559482	945.9228705	955.4264676	1022.578745	981.647411	1000.544562	1005.394593	1011.588194	968.4799106	1003.41803	1018.714734	1016.11384
290	5.29_439.1609m/z	439.1608756	5.29075	LCMS-neg	Gibberellin A43	58965	NA	HMDB0035046	NA	NA	25243967	NA	NA	NA	NA	NA	NA	54605-43-5	[H][C@@]12CC[C@@H]3C[C@]1(CC3=C)[C@@H](C(O)=O)[C@@]1([H])[C@]2(C[C@H](O)[C@H](O)[C@@]1(C)C(O)=O)C(O)=O	FQTLNSKVFLETSS-QBCIWLIXSA-N	Lipids and lipid-like molecules	Prenol lipids	Diterpenoids	Level 1	64.7	87.1	M+FA-H	C20H26O8	-0.241295033	NA	343.6351953	301.3194606	190.6096863	386.6321813	198.6097596	1129.329692	1554.831931	337.0447841	1055.382193	840.3996942	1202.788688	2459.133096	915.7834622	457.8680032	1218.97871	2326.102812	159.2018548	2582.922026	953.7734293
291	2.22_164.0707m/z	164.0707404	2.221916667	LCMS-neg	L-Phenylalanine	46902	NA	HMDB0000159	28	NA	6140	C00079	hsa00360	hsa00400	hsa00470	hsa00970	hsa02010	hsa04974	hsa04978	hsa05230	Phenylalanine metabolism|Phenylalanine	tyrosine and tryptophan biosynthesis|D-Amino acid metabolism|Aminoacyl-tRNA biosynthesis|ABC transporters|Protein digestion and absorption|Mineral absorption|Central carbon metabolism in cancer	17295	NA	NA	63-91-2	N[C@@H](CC1=CC=CC=C1)C(O)=O	COLNVLDHVKWLRT-QMMMGPOBSA-N	Organic acids and derivatives	Carboxylic acids and derivatives	Amino acids	peptides	and analogues	Level 1	64.5	89	M-H	C9H11NO2	-5.825816153	NA	1010.967568	914.7808844	1580.128794	873.226551	1230.265272	1499.868077	1178.847157	1104.764369	1099.69581
292	10.49_540.3308m/z	540.3308277	10.49068333	LCMS-neg	PC(0:0/16:0)	19859	NA	HMDB0240262	40340	LMGP01050074	15061532	NA	NA	NA	76078	NA	NA	66757-27-5	[C@](COP(=O)([O-])OCC[N+](C)(C)C)([H])(OC(CCCCCCCCCCCCCCC)=O)CO	NEGQHKSYEYVFTD-HSZRJFAPSA-N	Lipids and lipid-like molecules	Glycerophospholipids	Glycerophosphocholines	Level 1	64.5	99.6	M+FA-H	C24H50NO7P	0.273116679	NA	810.334223	1117.185614	1521.273292	1039.714126	978.3067465	1077.851366	1338.873531	1145.397082	1211.949875	1125.928918	1769.496271	1354.42694	1295.608023	1241.811274	1142.204079	949.9433862	1341.025068	1447.011491	1370.31515
293	8.96_449.3141n	432.3108517	8.963983333	LCMS-pos	Glycochenodeoxycholic Acid	46732	NA	HMDB0000637	43193	LMST05030008	12544	C05466	hsa00120	hsa04976	hsa04979	Primary bile acid biosynthesis|Bile secretion|Cholesterol metabolism	36274	NA	NA	640-79-9	[C@]12([C@H](O)C[C@]3([H])C[C@H](O)CC[C@]3(C)[C@@]1([H])CC[C@]1(C)[C@@]([H])([C@@](C)([H])CCC(=O)NCC(=O)O)CC[C@@]21[H])[H]	GHCZAUBVMUEKKP-GYPHWSFCSA-N	Lipids and lipid-like molecules	Steroids and steroid derivatives	Bile acids	alcohols and derivatives	Level 1	64.4	99.6	M+H-H2O	M+Na	M+H	M+K	M+NH4	C26H43NO5	0.036590942	NA	3157.37937	393.1655458	1565.932516	261.8683013	242.9720126	2328.559696	634.9262967	1301.984005	1311.254267	1979.62022	88.4573753	211.2389757
294	4.77_326.1938m/z	326.1937652	4.770683333	LCMS-pos	4-Hydroxy-2-Propylpentanoylcarnitine	198422	NA	HMDB0241901	NA	NA	NA	NA	NA	NA	NA	NA	NA	NA	CCCC(CC(C)O)C(=O)OC(CC([O-])=O)C[N+](C)(C)C	PQHUBWCHYQBIIG-UHFFFAOYSA-N	Unclassified	Unclassified	Unclassified	Level 1	64.4	92.9	M+Na	C15H29NO5	-0.093873292	NA	325.377805	1649.022226	669.3940445	1181.058607	272.8160398	446.4604106	674.8152548	240.5198445	114.1831663	1114.349665	1811.903812	591.5787351	786.8571659	473.0045688	660.1761419	796.7823423	1016.584896	187.8154552	618.4323377
295	9.08_590.3102n	591.3174529	9.081583333	LCMS-pos	Urobilin	48251	NA	HMDB0004160	NA	NA	440785	C05794	hsa00860	Porphyrin metabolism	36378	R-HSA-1430728	R-HSA-189445	R-HSA-189483	Metabolism|Metabolism of porphyrins|Heme degradation	1856-98-0	[H]C(C1=C(CCC(O)=O)C(C)=C(CC2NC(=O)C(C)=C2CC)N1)=C1N=C(CC2NC(=O)C(CC)=C2C)C(C)=C1CCC(O)=O	KDCCOOGTVSRCHX-UHFFFAOYSA-N	Organoheterocyclic compounds	Tetrapyrroles and derivatives	Bilirubins	Level 1	64.3	95.7	M+H	M+Na	C33H42N4O6	-0.43802578	NA	257.5471796	19.27504053	5977.288001	34.9960824	106.1854961	10.47998852	92.21388828	667.8661124	80.12119047	378.4168529	474.9123136	686.1717883	0.124793371	115.7668453	70.26145232	682.1019952
296	9.17_223.1336m/z	223.1336004	9.169116667	LCMS-neg	3-Methyl-1-Phenyl-3-Pentanol	56209	NA	HMDB0031731	87902	NA	61516	NA	NA	NA	NA	NA	NA	10415-87-9	CCC(C)(O)CCC1=CC=CC=C1	AEJRTNBCFUOSEM-UHFFFAOYSA-N	Benzenoids	Benzene and substituted derivatives	Unclassified	Level 1	64.3	69.5	M+FA-H	C12H18O	-2.063746963	NA	1723.951383	1281.179992	777.0303443	1399.049175	1179.147517	638.9748619	770.1415529	805.3126622	914.1467027	971.9364074	846.8833286	878.1157355	2447.476497	1289.849665	2336.406879	1804.791509	1005.252686	1555.256342	322.3373048
297	11.36_365.2697m/z	365.2697113	11.35803333	LCMS-neg	7a	17-Dimethyl-5b-Androstane-3a	17b-Diol	48647	NA	HMDB0006013	NA	NA	15706076	NA	NA	NA	NA	NA	NA	13611-10-4	[H][C@@]12CC[C@](C)(O)[C@@]1(C)CC[C@@]1([H])[C@@]2([H])[C@H](C)C[C@]2([H])C[C@H](O)CC[C@]12C	ZWQUPIDNCOVROC-HEEAJRSSSA-N	Lipids and lipid-like molecules	Steroids and steroid derivatives	Androstane steroids	Level 1	64.3	99.1	M+FA-H	C21H36O2	-0.068662956	NA	909.499801	1963.251407	1397.525058	880.667221	1120.698806	829.4779998	1113.681277	1969.683773	566.8319006	1897.586525	1078.321698	680.6743244	1032.867578	1224.560247	1140.639103	1280.899493	903.5456674
298	4.33_178.0501m/z	178.0501267	4.328383333	LCMS-neg	4-Acetamidobenzoic Acid	201675	NA	HMDB0246328	2830	NA	19266	NA	NA	NA	46171	NA	NA	556-08-1	CC(=O)NC1=CC=C(C=C1)C(O)=O	QCXJEYYXVJIFCE-UHFFFAOYSA-N	Benzenoids	Benzene and substituted derivatives	Benzoic acids and derivatives	Level 1	64.2	96.6	M-H	C9H9NO3	-4.691391608	NA	49.92617473	74.43334067	37.59050102	280.6279633	1095.836127	1500.051001	1014.75323	300.4522688	1688.10089	2053.740431	444.6240708	603.6086874	452.505284	636.4016243	734.3452616	572.665049	179.114683	580.8126107	1751.885888
299	4.58_259.1187m/z	259.1186894	4.575816667	LCMS-neg	Hydroxyethyl Methacrylic Acid	207627	NA	HMDB0253265	NA	NA	53782531	NA	NA	NA	NA	NA	NA	NA	CC(=CCCO)C(O)=O	DWHJJLTXBKSHJG-UHFFFAOYSA-N	Lipids and lipid-like molecules	Fatty Acyls	Fatty acids and conjugates	Level 1	64.1	93.3	2M-H	C6H10O3	-0.086471358	NA	106.1855006	611.9049832	337.0717603	310.0759348	359.9909075	2279.179561	212.5033219	118.2351601	306.3986839	9617.676617	93.34152364	352.142884	802.3852615	240.2750639	290.1740884	769.356405	324.0191828	1016.104427	658.5889999
300	6.48_183.1018m/z	183.1018374	6.47605	LCMS-neg	Ieodomycin D	2001	NA	NA	NA	LMFA01050563	53387507	NA	NA	NA	69908	NA	NA	NA	C(/C=C/C=C/CCC[C@H](O)C)(=O)O	BUNUAXLBBKVLBE-WMCYJUNYSA-N	Lipids and lipid-like molecules	Fatty Acyls	Fatty acids and conjugates	Level 1	64.1	78.9	M-H	C10H16O3	-4.511060201	NA	520.1361915	760.8439895	402.8432311	794.3722664	517.4303078	571.2849789	353.8333697	254.6622359	538.6235509	1765.355599	541.1552341	751.0137775	506.6359283	669.0667153	1045.230685	3213.579717	374.1555252	525.4106419	463.3571751
301	8.35_239.1641m/z	239.1641441	8.346466667	LCMS-pos	(6r	8z)-6-Hydroxy-3-Oxotetradecenoic Acid	83546	NA	HMDB0062363	NA	NA	134819281	NA	NA	NA	NA	NA	NA	NA	CCCCC\C=C/C[C@H](O)CCC(=O)CC(O)=O	JVEAMJNRAYIMIF-DGMVEKRQSA-N	Lipids and lipid-like molecules	Fatty Acyls	Fatty acids and conjugates	Level 1	64.1	94.5	M+H-H2O	C14H24O4	-0.104858188	NA	817.083292	757.1032835	740.4493551	1049.327515	892.1377506	3517.544575	818.397652	919.3345201	912.247888	3413.060566	736.16587	1046.992268	830.8019646	579.8231169	740.6873212	877.708695	743.2791837	1041.498095
302	8.38_435.1342m/z	435.1341842	8.381116667	LCMS-neg	E-3174	82442	NA	HMDB0060553	413104	NA	108185	C15554	NA	NA	74125	NA	NA	NA	CCCCC1=NC(Cl)=C(N1CC1=CC=C(C=C1)C1=CC=CC=C1C1=NNN=N1)C(O)=O	ZEUXAIYYDDCIRX-UHFFFAOYSA-N	Benzenoids	Benzene and substituted derivatives	Biphenyls and derivatives	Level 1	64	88.8	M-H	C22H21ClN6O2	0.020557755	NA	203.9522427	61.27762825	15.56451483	20802.31183	418.7696612	69.01130393	63.57071159	36.88775482	21.74374444	98.27083156	116.9577016	85.6893616	26843.92932	39.20747375	111.4960445	23.52307322	120.9753753	109.7660194	90.90725182
303	7.51_465.3091n	466.3163954	7.512916667	LCMS-pos	Glycocholic Acid	46727	NA	HMDB0000138	202	LMST05030001	10140	C01921	hsa00120	hsa04976	hsa04979	Primary bile acid biosynthesis|Bile secretion|Cholesterol metabolism	17687	NA	NA	475-31-0	[C@]12([C@H](O)C[C@]3([H])C[C@H](O)CC[C@]3(C)[C@@]1([H])C[C@H](O)[C@]1(C)[C@@]([H])([C@@](C)([H])CCC(NCC(O)=O)=O)CC[C@@]21[H])[H]	RFDAIACWWDREDC-FRVQLJSFSA-N	Lipids and lipid-like molecules	Steroids and steroid derivatives	Bile acids	alcohols and derivatives	Level 1	63.8	98.5	M+H	M+K	M+Na	M+NH4	M+H-H2O	C26H43NO6	0.173894425	NA	1898.486976	274.9740569	2110.046855	90.01026724	125.5195474	2731.416117	363.9810188	269.5564011	5432.159411	1832.373033	83.41642264	108.2227084
304	11.22_807.5763n	830.5655148	11.21938333	LCMS-pos	PC(P-18:0/20:5(5Z	8Z	11Z	14Z	16E)-OH(18))	242691	NA	HMDB0289591	NA	NA	NA	NA	NA	NA	NA	NA	NA	NA	[H][C@@](CO\C=C\CCCCCCCCCCCCCCCC)(COP([O-])(=O)OCC[N+](C)(C)C)OC(=O)CCC\C=C/C\C=C/C\C=C/C=C/CC(O)\C=C/CC	OSABHSCTDCIJRD-BJNUNVPYSA-N	Unclassified	Unclassified	Unclassified	Level 1	63.7	93.9	M+Na	M+K	M+H-H2O	C46H82NO8P	-1.871126766	NA	4458.428203	1085.17622	937.9237304	882.6753766	615.8323776	804.4811436	685.6504366	1024.936383	1200.078628	1566.47101	1562.904885	1233.312639	1138.481191
305	7.35_239.0922m/z	239.0921937	7.351983333	LCMS-neg	Isobutyl 4-Hydroxybenzoate	207930	NA	HMDB0253608	NA	NA	20240	C20342	NA	NA	NA	NA	NA	NA	CC(C)COC(=O)C1=CC=C(O)C=C1	XPJVKCRENWUEJH-UHFFFAOYSA-N	Benzenoids	Benzene and substituted derivatives	Benzoic acids and derivatives	Level 1	63.7	98.4	M+FA-H	C11H14O3	-1.563555747	NA	2595.332954	1884.528859	862.8140007	658.3300682	473.2894073	859.449786	262.6310676	572.5159014	776.9164225	227.6747895	239.4073723	648.0843889	1390.776875	1087.001025	2357.407493	5372.325464	1138.949395	1255.74463	573.5853221
306	10.67_590.3466m/z	590.3466384	10.6679	LCMS-neg	PC(20:3(5Z	8Z	11Z)/0:0)	19888	NA	HMDB0010393	61703	LMGP01050139	53480467	C04230	hsa00564	hsa05231	Glycerophospholipid metabolism|Choline metabolism in cancer	74343	NA	NA	1199257-41-4	C(OP(OCC[N+](C)(C)C)(=O)[O-])[C@@](O)([H])COC(=O)CCC/C=C\C/C=C\C/C=C\CCCCCCCC	YHGXYYIGHBPDMX-BUTFDPNWSA-N	Lipids and lipid-like molecules	Glycerophospholipids	Glycerophosphocholines	Level 1	63.6	94.1	M+FA-H	C28H52NO7P	0.542640693	NA	460.8054922	698.4403557	1729.610753	906.1796141	678.3612503	1075.087171	1750.556288	1170.539286	1050.825787	676.6333307	2171.368437	975.1187615	1006.383132	376.0313483	848.1797432	751.5452853
307	0.75_234.0845n	215.0666668	0.747283333	LCMS-neg	Aspartyl-Threonine	53800	NA	HMDB0028763	85677	NA	64896714	NA	NA	NA	174200	NA	NA	NA	CC(O)C(NC(=O)C(N)CC(O)=O)C(O)=O	NTQDELBZOMWXRS-UHFFFAOYSA-N	Organic acids and derivatives	Carboxylic acids and derivatives	Amino acids	peptides	and analogues	Level 1	63.6	60.1	M-H2O-H	M-H	C8H14N2O6	-2.89735542	NA	1398.488538	1670.69704	2015.026397	1013.245819	1434.200853	860.8896447	1110.543878	1205.255562	1104.451621	1275.326104	979.3793733	919.3773788	999.5898916	1246.203248	1275.688522	1097.701404
308	2.22_188.0677m/z	188.0677344	2.22205	LCMS-pos	1-(2-Hydroxyethyl)-2-Hydroxymethyl-5-Nitroimidazole	202019	NA	HMDB0246690	693	NA	121858	NA	NA	NA	NA	NA	NA	NA	OCCN1C(CO)=NC=C1[N+]([O-])=O	AEHPOYAOLCAMIU-UHFFFAOYSA-N	Organoheterocyclic compounds	Azoles	Imidazoles	Level 1	63.6	82.1	M+H	C6H9N3O4	6.159702914	NA	1038.103989	783.5512258	1340.923613	630.9322479	912.6450817	1217.534486	1087.165027	840.4383777	818.5083345	831.7187535	1069.745413	943.0331668	912.742918	614.0645166	931.4329049	876.3945341	957.5066538	1396.449295	756.6914732
309	11.06_554.3464m/z	554.3464347	11.06153333	LCMS-neg	PC(17:0/0:0)	19833	NA	HMDB0012108	24068	LMGP01050024	24779463	C04230	hsa00564	hsa05231	Glycerophospholipid metabolism|Choline metabolism in cancer	74340	NA	NA	50930-23-9	[C@](COP(=O)([O-])OCC[N+](C)(C)C)([H])(O)COC(CCCCCCCCCCCCCCCC)=O	SRRQPVVYXBTRQK-XMMPIXPASA-N	Lipids and lipid-like molecules	Glycerophospholipids	Glycerophosphocholines	Level 1	63.5	97.9	M+FA-H	C25H52NO7P	0.180937632	NA	1280.614951	970.8461295	1114.413121	1276.887427	1398.987808	1365.99651	1863.62602	1092.923879	1553.59465	879.368092	1074.252048	1022.097475	1408.350901	1389.058521	1518.202322	833.5058829	1385.687108	1268.683831
310	10.86_437.2904n	438.2976855	10.86011667	LCMS-pos	PE(P-16:0/0:0)	21270	NA	HMDB0011152	46719	LMGP02070001	42607469	NA	NA	NA	NA	NA	NA	174062-72-7	[C@](COP(=O)(O)OCCN)([H])(O)CO/C=C\CCCCCCCCCCCCCC	QYTPGOPLNFESQC-NUTQULCTSA-N	Lipids and lipid-like molecules	Glycerophospholipids	Glycerophosphoethanolamines	Level 1	63.5	97.1	M+H	M+Na	C21H44NO6P	-0.493303539	NA	1032.508882	727.7517444	1265.166387	670.0854307	890.4512063	1068.633632	763.322641	648.5410749	757.5168783	797.9739219	1325.522008	1201.120318	1123.405949	771.8182913	935.9420746	868.9933738	2381.039894	1180.212995
311	3.67_159.0685n	160.0757448	3.668533333	LCMS-pos	Indoleacetaldehyde	47442	NA	HMDB0001190	6068	NA	800	C00637	hsa00380	Tryptophan metabolism	18086	NA	NA	2591-98-2	O=CCC1=CNC2=C1C=CC=C2	WHOOUMGHGSPMGR-UHFFFAOYSA-N	Organoheterocyclic compounds	Indoles and derivatives	Indoles	Level 1	63.4	59.6	M+H-H2O	M+H	C10H9NO	0.342102817	NA	1058.051861	898.0871909	1338.287339	959.1785858	1024.785728	987.0972132	1199.023928	941.3647496	806.3423403	723.8008231	1001.866434	918.9008087	835.4413033	1018.217453	1042.749416	1012.374062	911.5838636	965.1523279
312	10.72_526.2943m/z	526.2942802	10.72231667	LCMS-neg	PE(22:5(4Z	7Z	10Z	13Z	16Z)/0:0)	21230	NA	HMDB0011524	62308	LMGP02050069	53480954	NA	NA	NA	NA	NA	NA	NA	C(OP(OCCN)(O)=O)[C@]([H])(O)COC(=O)CC/C=C\C/C=C\C/C=C\C/C=C\C/C=C\CCCCC	GUWNUQBHHWXHBE-GOGKNFEWSA-N	Lipids and lipid-like molecules	Glycerophospholipids	Glycerophosphoethanolamines	Level 1	63.4	93	M-H	C27H46NO7P	0.696428965	NA	755.2762765	648.8763052	6531.091037	1289.437552	498.370296	2099.133069	3271.677319	921.7056932	1900.050747	800.053339	2416.485016	1777.886118	1329.911634	759.5492687	333.7452795
313	11.80_848.5369m/z	848.5368945	11.79778333	LCMS-pos	PS(19:1(9Z)/20:3(8Z	11Z	14Z))	21763	NA	NA	78166	LMGP03010502	52925612	NA	NA	NA	NA	NA	NA	NA	C(O)(=O)[C@@]([H])(N)COP(OC[C@]([H])(OC(CCCCCC/C=C\C/C=C\C/C=C\CCCCC)=O)COC(CCCCCCC/C=C\CCCCCCCCC)=O)(=O)O	PHPYTPYVDZBYSN-HFXPLSGYSA-N	Lipids and lipid-like molecules	Glycerophospholipids	Glycerophosphoserines	Level 1	63.4	99.3	M+Na	C45H80NO10P	-5.221469956	NA	3375.067542	1346.268107	1108.468324	923.060454	1033.002611	1440.462892	1529.26896	1282.819754	1222.029007	841.1507404	739.2997682	834.9756076	668.0544625	971.6094923	1059.805101	920.6867922	1400.461556
314	7.76_347.2216m/z	347.2216109	7.760916667	LCMS-pos	Algestone	45040	NA	NA	57866	LMST02030171	11687	C06391	NA	NA	763	NA	NA	NA	C1CC2[C@]([C@]3([H])[C@]1([H])[C@@]1([H])[C@@](C)([C@](C(=O)C)(O)[C@H](O)C1)CC3)(C)CCC(=O)C=2	CXDWHYOBSJTRJU-SRWWVFQWSA-N	Lipids and lipid-like molecules	Steroids and steroid derivatives	Pregnane steroids	Level 1	63.4	93.7	M+H	C21H30O4	-0.216688978	NA	874.6172756	346.2548166	1558.492996	777.6414158	902.3962639	4578.157837	1081.545727	214.1596801	425.1825589	456.380705	1315.250869	903.8252708	165.8395171	604.2484734	873.0250086	196.519184	267.2681157	522.258456	354.258016
315	5.86_541.2655m/z	541.2654846	5.8567	LCMS-neg	Cortolone-3-Glucuronide	50888	NA	HMDB0010320	61643	NA	53480447	C03033	hsa00040	hsa00053	hsa04976	Pentose and glucuronate interconversions|Ascorbate and aldarate metabolism|Bile secretion	88773	NA	NA	56162-46-0	CC12CC(=O)C3C(CCC4CCC(CC34C)O[C@@H]3O[C@@H]([C@@H](O)[C@H](O)[C@H]3O)C(O)=O)C1CCC2(O)C(O)CO	OKNSFVSKHQJVRN-XAYCFROHSA-N	Lipids and lipid-like molecules	Steroids and steroid derivatives	Steroidal glycosides	Level 1	63.3	85.9	M-H	C27H42O11	0.090182372	NA	852.3546394	1851.44461	1768.607074	800.2789434	1716.90747	462.4067503	814.0109613	1188.450523	759.5629797	1041.084966	1873.298344	1329.867571	440.2863177	1072.684975	1794.426047	1809.781409	511.3022326
316	10.24_526.3151m/z	526.3150754	10.24196667	LCMS-neg	PC(15:0/0:0)	19829	NA	HMDB0010381	40282	LMGP01050016	24779458	C04230	hsa00564	hsa05231	Glycerophospholipid metabolism|Choline metabolism in cancer	131924	NA	NA	NA	[C@](COP(=O)([O-])OCC[N+](C)(C)C)([H])(O)COC(CCCCCCCCCCCCCC)=O	RJZVWDTYEWCUAR-JOCHJYFZSA-N	Lipids and lipid-like molecules	Glycerophospholipids	Glycerophosphocholines	Level 1	63.3	95.6	M+FA-H	C23H48NO7P	0.06849992	NA	1025.443071	957.5001222	861.4949879	1224.176142	1506.948066	1976.750757	2705.868348	1180.647215	2178.896432	855.279176	1521.121041	1473.510932	1604.276421	1355.016331	1400.561432	825.6542023	1465.225997	1274.071149
317	10.89_526.3518m/z	526.3517595	10.88923333	LCMS-neg	1-O-Hexadecyl-Sn-Glycero-3-Phosphocholine	199425	NA	HMDB0243890	24070	NA	3983	C13903	NA	NA	NA	NA	NA	52691-62-0	CCCCCCCCCCCCCCCCOCC(O)COP([O-])(=O)OCC[N+](C)(C)C	VLBPIWYTPAXCFJ-UHFFFAOYSA-N	Lipids and lipid-like molecules	Glycerophospholipids	Glycerophosphocholines	Level 1	63.3	98.6	M+FA-H	C24H52NO6P	0.688846502	NA	753.9980336	1020.945343	1531.482355	1009.472133	1036.895892	967.8851902	1154.16144	1060.221232	1072.701653	842.0382772	1687.138766	1594.086188	1253.756992	1105.769953	1275.156477	856.8408363	2074.73068	1095.495849	1586.660422
318	10.52_271.2279m/z	271.2279212	10.51781667	LCMS-neg	Juniperic Acid	1695	NA	HMDB0006294	58386	LMFA01050051	10466	C18218	NA	NA	55328	NA	NA	506-13-8	C(CCCCCCCCCCCCCO)CC(=O)O	UGAGPNKCDRTDHP-UHFFFAOYSA-N	Lipids and lipid-like molecules	Fatty Acyls	Fatty acids and conjugates	Level 1	63.3	51.1	M-H	C16H32O3	0.193891394	NA	602.7171604	1525.763074	965.2270138	880.8250923	770.5894587	583.8986573	1643.420953	938.678768	827.5498676	1132.892733	1575.02575	1002.640414	1022.325018	786.6103177	737.2486266	1379.725781	1654.298378	764.7912749	837.0888804
319	11.16_280.2634m/z	280.2633973	11.16121667	LCMS-pos	5-(1-Hydroxypropan-2-Yl)Isolongifol-4-Ene	35694	NA	NA	53479	LMPR0103500004	24755578	NA	NA	NA	48322	NA	NA	NA	C1C[C@]23C[C@H]1C(C)(C)C2C(C(C)CO)=CCC3(C)C	LJYDKYKZGGROIV-BGSKQBQJSA-N	Lipids and lipid-like molecules	Prenol lipids	Sesquiterpenoids	Level 1	63.3	71.5	M+NH4	C18H30O	-0.357657665	NA	2207.753317	3454.04556	1602.963345	4001.440186	11005.08905	5070.607907	3390.315735	5522.208307	2468.480138	1524.298677	6511.947729	2957.345296	2696.060129	2110.448364	2596.934322	1743.644617	2585.216025	3107.508589	5647.518146
320	5.58_266.1145n	267.1217857	5.57895	LCMS-pos	Sapidolide A	64661	NA	HMDB0041582	95962	NA	85214158	NA	NA	NA	NA	NA	NA	182191-87-3	CC12C3CCC1(O)C1C(C=C)C(OC1=O)C2(O)OC3	OZRZMHKATMSFPV-UHFFFAOYSA-N	Organoheterocyclic compounds	Lactones	Gamma butyrolactones	Level 1	63.3	96.8	M+H-H2O	M+H	C14H18O5	-3.436178754	NA	896.3836725	1082.801738	728.8858192	743.5947827	686.6340432	1030.327691	641.0439862	587.8237355	583.3794096	4212.312723	902.7213654	866.6114335	860.2825604	711.0689187	1011.435419	1058.23829	782.6940705	841.1173678
321	10.31_315.2541m/z	315.2540747	10.31395	LCMS-neg	13	14-Dihydroxy-Octadecanoic Acid	1991	NA	NA	NA	LMFA01050552	19039203	NA	NA	NA	NA	NA	NA	NA	C(CCCCCCCCCCCC(O)C(O)CCCC)(=O)O	SXFPGQOZGWIINB-UHFFFAOYSA-N	Lipids and lipid-like molecules	Fatty Acyls	Fatty acids and conjugates	Level 1	63.2	54	M-H	C18H36O4	-0.026801305	NA	555.0516452	940.065152	719.7951089	866.5067256	1089.282119	1825.06946	877.1710576	847.923976	639.7548704	3974.56711	967.1909671	553.7260803	1225.670464	598.054226	1203.94856	881.8270298	942.1563382	738.9220997
322	9.89_585.2707m/z	585.2707394	9.8896	LCMS-pos	Lumirubin	208381	NA	HMDB0254205	NA	NA	136614764	NA	NA	NA	NA	NA	NA	NA	CC1C(=O)NC2=CC3=NC(CC4=C(CCC(O)=O)C(C)=C(N4)C=C4NC(=O)C(C=C)=C4C)=C(CCC(O)=O)C3(C)CC=C12	BYVDUQYJIIPFIB-UHFFFAOYSA-N	Organoheterocyclic compounds	Tetrapyrroles and derivatives	Unclassified	Level 1	63.2	92.8	M+H	C33H36N4O6	-0.037450141	NA	1243.905749	1810.946925	897.2415566	1818.31746	864.059323	279.971852	1258.011085	929.4881551	541.5055087	736.7693749	2951.71511	1464.509816	1622.118138	2601.195605	1485.932803	1362.65298	3326.208402	232.612183	868.2044292
323	6.60_313.2252n	314.2324988	6.601266667	LCMS-pos	Decenoylcarnitine	205602	NA	HMDB0250918	NA	NA	129628702	NA	NA	NA	NA	NA	NA	NA	CCCCCCCC=CC(=O)C(O)(CC([O-])=O)C[N+](C)(C)C	RFZSTXLXYYWMQV-UHFFFAOYSA-N	Unclassified	Unclassified	Unclassified	Level 1	63.2	49.4	M+H	M+Na	C17H31NO4	-0.275015815	NA	788.8772078	1117.537717	541.5261291	978.6417655	646.8270684	346.9138947	801.5639821	429.5805636	332.1736993	1156.601229	1307.000102	834.6503408	911.6766635	935.4391215	1499.457139	570.5376314	818.6680099	638.0406232
324	9.17_267.1238m/z	267.123761	9.169116667	LCMS-neg	3	5-Diisopropylsalicylic Acid	201431	NA	HMDB0246059	345342	NA	30543	NA	NA	NA	NA	NA	NA	NA	CC(C)C1=CC(C(C)C)=C(O)C(=C1)C(O)=O	XUFUYOGWFZSHGE-UHFFFAOYSA-N	Benzenoids	Benzene and substituted derivatives	Benzoic acids and derivatives	Level 1	63.2	99.2	M+FA-H	C13H18O3	-0.163426807	NA	1645.619235	1283.023784	756.6888306	1354.984597	1207.134482	661.5356977	753.8289343	828.2078595	1006.900578	992.8408477	879.3794699	875.9970561	2274.523134	1241.902063	2201.37819	1653.586287	1048.065553	1503.606655
325	10.86_298.2507n	281.2473827	10.86011667	LCMS-pos	17-Home(9z)	3134	NA	NA	35568	LMFA02000180	5312772	NA	NA	NA	144923	NA	NA	NA	C(CCCCCCC/C=C\CCCCCCC(O)C)(=O)O	UMIZOHMCQYCZRX-IHWYPQMZSA-N	Lipids and lipid-like molecules	Fatty Acyls	Fatty acids and conjugates	Level 1	63.1	66.2	M+H-H2O	M+H	C18H34O3	-0.415632049	NA	913.0238626	1142.956053	678.6397655	1007.045924	940.1069358	1099.062464	1298.316207	961.5340259	867.0078116	1474.795134	1483.059889	1117.662388	1198.367533	916.0236678	794.1075248	1552.108775	1387.13246	612.7418633
326	8.36_283.0249m/z	283.0249283	8.355	LCMS-neg	Munjistin	208995	NA	HMDB0254946	NA	NA	160476	NA	NA	NA	NA	NA	NA	NA	OC(=O)C1=C(O)C=C2C(=O)C3=CC=CC=C3C(=O)C2=C1O	PLDISGVCDWLKQC-UHFFFAOYSA-N	Benzenoids	Anthracenes	Anthracenecarboxylic acids and derivatives	Level 1	63.1	94.7	M-H	C15H8O6	0.410988814	NA	7501.551301	1337.536184	1120.778451	1060.413066	1428.050951	174597.2073	1466.892757	1744.755332	1568.911295	1512.301815	1438.88064	1364.445481	1254.967808	1346.676904	1316.748067	1185.049599	1142.765737	1168.113211	1111.332799
327	8.82_408.2874n	453.2856369	8.816633333	LCMS-neg	Cholic Acid	45864	NA	HMDB0000619	206	LMST04010001	221493	C00695	hsa00120	hsa04976	Primary bile acid biosynthesis|Bile secretion	16359	NA	NA	81-25-4	[C@]12([C@H](O)C[C@]3([H])C[C@H](O)CC[C@]3(C)[C@@]1([H])C[C@H](O)[C@]1(C)[C@@]([H])([C@@](C)([H])CCC(O)=O)CC[C@@]21[H])[H]	BHQCQFFYRZLCQQ-OELDTZBJSA-N	Lipids and lipid-like molecules	Steroids and steroid derivatives	Bile acids	alcohols and derivatives	Level 1	63	91.4	M-H	M+FA-H	C24H40O5	-0.3438748	NA	794.6206323	40.81087393	790.6981189	187.2944049	111.3568193	349.3568482	255.9652893	225.1495176	4057.993866	416.5693089	97.24376802	640.2261159	41.11940863	8797.909452	2131.131606	4834.56489
328	8.69_179.0705m/z	179.070501	8.692366667	LCMS-neg	(4-Methylphenyl)Acetaldehyde	54549	NA	HMDB0029639	86393	NA	61006	NA	NA	NA	NA	NA	NA	104-09-6	CC1=CC=C(CC=O)C=C1	CIXAYNMKFFQEFU-UHFFFAOYSA-N	Benzenoids	Benzene and substituted derivatives	Phenylacetaldehydes	Level 1	63	58.3	M+FA-H	C9H10O	-6.465507318	NA	151.744245	138.9076181	44.94887801	223.9646983	1767.149033	207.2852551	165.3799944	99.89998096	174.6026087	114.1631771	124.5831982	73.99362891	264.478957	538.0925638	36952.21258	790.2192962	170.7344412	138.2032045	115.4338667
329	9.17_209.1173m/z	209.1172856	9.1727	LCMS-pos	Isoamyl Salicylate	63434	NA	HMDB0040225	94756	NA	6874	NA	NA	NA	NA	NA	NA	87-20-7	CC(C)CCOC(=O)C1=CC=CC=C1O	PMGCQNGBLMMXEW-UHFFFAOYSA-N	Benzenoids	Benzene and substituted derivatives	Benzoic acids and derivatives	Level 1	63	92.3	M+H	C12H16O3	0.311292493	NA	1211.791604	1173.661487	570.085348	1103.30232	981.4113384	547.9316403	678.029125	639.1629103	757.4837945	754.7132167	633.2925173	810.528557	2483.416695	967.385708	1548.062585	1076.658582	817.8804149	1291.20424	341.638072
330	5.95_201.1126m/z	201.112623	5.945666667	LCMS-neg	Sebacic Acid	2821	NA	HMDB0000792	4240	LMFA01170006	5192	C08277	NA	NA	41865	NA	NA	111-20-6	C(CCCCCCCCC(=O)O)(=O)O	CXMXRPHRNRROMY-UHFFFAOYSA-N	Lipids and lipid-like molecules	Fatty Acyls	Fatty acids and conjugates	Level 1	63	86.6	M-H	C10H18O4	-3.016096442	NA	769.8071578	1099.597227	844.4647532	735.9352337	1668.202296	1428.61622	877.2711809	969.6182393	1330.086983	3650.417066	808.4674241	707.1805259	1187.917177	723.6539375	979.6663149	1522.099682	767.5274128	967.8955207	719.6699332
331	5.60_283.1187m/z	283.1186566	5.599733333	LCMS-neg	5-Ethyl-3-Hydroxy-4-Methyl-2(5h)-Furanone	57768	NA	HMDB0033551	89361	NA	61199	NA	NA	NA	NA	NA	NA	NA	CCC1OC(=O)C(O)=C1C	IUFQZPBIRYFPFD-UHFFFAOYSA-N	Organoheterocyclic compounds	Dihydrofurans	Furanones	Level 1	63	97.5	2M-H	C7H10O3	-0.1945857	NA	1140.563958	1342.019129	584.4386448	1082.457778	573.2016691	203.1083076	591.4359599	360.0148081	679.3313494	1039.482449	417.3497894	761.176461	1730.718039	868.5631946	2745.7867	1901.535839	705.3012267	879.2576684	246.8285837
332	0.81_72.0808m/z	72.08077613	0.8058	LCMS-pos	Pyrrolidine	56135	NA	HMDB0031641	87832	NA	31268	NA	NA	NA	33135	NA	NA	123-75-1	C1CCNC1	RWRDLPDLKQPQOW-UHFFFAOYSA-N	Organoheterocyclic compounds	Pyrrolidines	Unclassified	Level 1	62.9	99.4	M+H	C4H9N	0.005624756	NA	1148.331723	843.3353912	1339.696286	723.3597317	1170.739886	1168.855185	1417.603745	913.9027364	981.9162316	926.8649331	1029.200069	855.7246039	833.3237007	786.9001739	1341.552015	807.5034369	918.0735766	1002.573105	813.0554914
333	5.36_151.0390m/z	151.0390471	5.359033333	LCMS-neg	Penicillic Acid	210094	NA	HMDB0256217	NA	NA	NA	NA	NA	NA	NA	NA	NA	NA	COC(=CC(O)=O)C(=O)C(C)=C	VOUGEZYPVGAPBB-UHFFFAOYSA-N	Organic acids and derivatives	Keto acids and derivatives	Medium-chain keto acids and derivatives	Level 1	62.9	92	M-H2O-H	C8H10O4	-6.001393424	NA	376.9295192	249.9369783	235.0813761	1764.94128	369.6552871	280.7184094	2142.585328	2735.326258	5065.51293	285.8253835	1975.08612	239.7482544	195.2827873	2734.244774	257.087832	258.0162837	7187.294313	594.923488	1950.03727
334	5.94_223.0967m/z	223.0967127	5.935183333	LCMS-neg	Senkyunolide I	211798	NA	HMDB0258236	NA	NA	3025856	NA	NA	NA	NA	NA	NA	NA	CCCC=C1OC(=O)C2=C1CCC(O)C2O	DQNGMIQSXNGHOA-UHFFFAOYSA-N	Organoheterocyclic compounds	Isobenzofurans	Unclassified	Level 1	62.9	76.2	M-H	C12H16O4	-3.881603321	NA	582.3249769	1536.182688	640.9776809	491.5762315	1958.594429	1849.520398	766.6997654	756.9182704	1503.473818	5606.282467	1212.716739	388.7415195	1464.236273	510.9150457	1006.46619	1891.925518	596.4930668	1193.405772	359.8883336
335	1.39_86.0964m/z	86.09639596	1.38795	LCMS-pos	Piperidine	58346	NA	HMDB0034301	64457	NA	8082	C01746	hsa04974	Protein digestion and absorption	18049	NA	NA	110-89-4	C1CCNCC1	NQRYJNQNLNOLGT-UHFFFAOYSA-N	Organoheterocyclic compounds	Piperidines	Unclassified	Level 1	62.8	85.3	M+H	C5H11N	-0.350616724	NA	984.3351984	949.3520722	1299.846886	687.5255254	1087.537375	962.6522434	1424.779686	898.5851045	947.8786179	896.5855397	1131.551523	948.9512382	803.9870388	719.945996	1190.831995	806.9448816	912.0059203	872.1456999	836.0492057
336	10.11_374.2820n	357.2786726	10.11186667	LCMS-pos	3alpha-Hydroxy-5beta-Chol-11-En-24-Oic Acid	46071	NA	NA	84524	LMST04010210	5283972	NA	NA	NA	NA	NA	NA	NA	C1[C@]2(C)[C@@]3([H])C=C[C@]4(C)[C@@]([H])([C@]([H])(C)CCC(O)=O)CC[C@@]4([H])[C@]3([H])CC[C@]2([H])C[C@H](O)C1	FEGCPHIPSRBREU-HVATVPOCSA-N	Lipids and lipid-like molecules	Steroids and steroid derivatives	Bile acids	alcohols and derivatives	Level 1	62.8	85.8	M+H-H2O	M+H	C24H38O3	-0.358594254	NA	4507.190669	45.96697472	1557.358712	213.0085868	414.1394388	1264.338968	198.5801967	1686.819008	1321.303238	248.1814213	113.0111311	822.0773135	107.3791428	4199.463194	682.2019436	3904.979407	131.0946383
337	10.48_293.2109m/z	293.2109139	10.48236667	LCMS-pos	12-Keto-9z	13z	15z-Octadecatrienoic Acid	3264	NA	NA	NA	LMFA02000310	131839809	NA	NA	NA	NA	NA	NA	NA	C(O)(=O)CCCCCCC/C=C\CC(=O)/C=C/C=C\CC	KWTFJBXQTYIPIU-YMVUBCEOSA-N	Lipids and lipid-like molecules	Fatty Acyls	Lineolic acids and derivatives	Level 1	62.8	58.5	M+H	C18H28O3	-0.709508729	NA	1129.115127	898.1954439	701.3024427	1136.426172	721.4262724	1490.733901	811.6028789	757.5222857	775.7889249	2370.788269	1183.36791	705.7919279	564.7974302	707.7674538	872.7880128	932.2202398	1044.360789
338	12.01_301.2173m/z	301.2173254	12.0135	LCMS-neg	Epa	1173	NA	HMDB0001999	6423	LMFA01030759	446284	C06428	hsa01040	Biosynthesis of unsaturated fatty acids	28364	R-HSA-1266738	R-HSA-1368082	R-HSA-1368108	R-HSA-1430728	R-HSA-1592230	R-HSA-162582	R-HSA-1655829	R-HSA-1852241	R-HSA-1989781	R-HSA-2151201	R-HSA-2262752	R-HSA-2426168	R-HSA-2980736	R-HSA-372790	R-HSA-373076	R-HSA-381340	R-HSA-381771	R-HSA-388396	R-HSA-392499	R-HSA-400206	R-HSA-400253	R-HSA-400508	R-HSA-416476	R-HSA-444209	R-HSA-500792	R-HSA-556833	R-HSA-8953897	R-HSA-8957322	R-HSA-9018678	R-HSA-9018679	R-HSA-9018896	R-HSA-9027604	R-HSA-9707564	R-HSA-9707616
339	9.65_211.1329m/z	211.1329378	9.65445	LCMS-pos	Dihydro-3-(2-Octenyl)-2	5-Furandione	57364	NA	HMDB0033102	88993	NA	5362689	NA	NA	NA	NA	NA	NA	42482-06-4	CCCCC\C=C\CC1CC(=O)OC1=O	WSGFXVFLWVXTCJ-VOTSOKGWSA-N	Organic acids and derivatives	Carboxylic acids and derivatives	Dicarboxylic acids and derivatives	Level 1	62.7	83.7	M+H	C12H18O3	0.31832241	NA	3862.425629	1516.458243	899.8867164	1086.839416	468.9565038	549.7277131	459.4835761	1210.496607	3629.672509	578.4512503	401.8881353	667.2021123	1156.332881	958.3897055	3082.310499	3591.167646	721.4225235	683.4169518
340	4.48_287.0230m/z	287.0229976	4.484783333	LCMS-neg	5-(3'	5'-Dihydroxyphenyl)-Γ-Valerolactone Sulfate	197132	NA	HMDB0240474	NA	NA	NA	NA	NA	NA	NA	NA	NA	NA	OC1=CC(OS(O)(=O)=O)=CC(CC2CCC(=O)O2)=C1	CVGUPVHDNVLHLW-UHFFFAOYSA-N	Organic acids and derivatives	Organic sulfuric acids and derivatives	Arylsulfates	Level 1	62.7	94.3	M-H	C11H12O7S	-0.3461235	NA	214.0072539	311.9777038	404.389199	2419.99803	308.8290129	4945.119111	594.4793543	280.1007015	427.404822	1338.565561	218.0108864	207.3922937	4010.645972	156.0620113	2468.256961	474.8090482	180.0962364	289.4919496
341	4.79_183.0291m/z	183.0291167	4.790183333	LCMS-neg	Alpha-Furyl Methyl Diketone	57183	NA	HMDB0032920	88825	NA	74038	NA	NA	NA	NA	NA	NA	1438-92-2	CC(=O)C(=O)C1=CC=CO1	JXZJRYDTSDCGLO-UHFFFAOYSA-N	Organic oxygen compounds	Organooxygen compounds	Carbonyl compounds	Level 1	62.7	89.6	M+FA-H	C7H6O3	-5.652256873	NA	483.4351002	2606.925526	264.6729159	3113.565173	1076.826963	227.5173687	3425.488211	340.9669215	284.4884207	256.0124368	203.2567222	728.5695525	217.7016539	2393.983159	293.2757153	525.3558598	663.8031533	1193.695763	43.91446981
342	5.25_243.1235m/z	243.1235254	5.252133333	LCMS-neg	4-Oxododecanedioic Acid	534658	NA	NA	984907	NA	13213508	NA	NA	NA	NA	NA	NA	NA	C(CCCC(=O)CCC(=O)O)CCCC(=O)O	HHXMOTDTSDYYEI-UHFFFAOYSA-N	Organic acids and derivatives	Keto acids and derivatives	Medium-chain keto acids and derivatives	Level 1	62.6	96.2	M-H	C12H20O5	-1.113913552	NA	202.2431838	667.107825	592.7214173	107.3350113	124.0862564	1610.581034	390.0641302	154.7205914	121.6651871	27319.35564	219.5415802	203.1874657	362.5310721	104.605005	215.0761409	1047.179375	183.6919756	1013.273696	371.4633524
343	6.18_236.1046n	235.0972837	6.177616667	LCMS-neg	Carboxy-Ibuprofen	82450	NA	HMDB0060564	692	NA	10444113	NA	NA	NA	133199	NA	NA	15935-54-3	CC(CC1=CC=C(C=C1)C(C)C(O)=O)C(O)=O	DIVLBIVDYADZPL-UHFFFAOYSA-N	Phenylpropanoids and polyketides	Phenylpropanoic acids	Unclassified	Level 1	62.6	95.4	M-H	M+FA-H	C13H16O4	-1.265939865	NA	966.6177068	1519.419362	426.8674531	483.2684049	354.396356	127.339801	715.2533707	617.6046966	406.3149599	1512.533293	822.5622855	479.1906609	770.0889562	313.8570229	901.6870604	2227.990893	409.0586847	484.8997806
344	7.35_195.1021m/z	195.1020803	7.351983333	LCMS-neg	11-Oxo-Undeca-5	8-Dienoic Acid	2205	NA	NA	NA	LMFA01060220	134812119	NA	NA	NA	NA	NA	NA	NA	C(=O)(O)CCC/C=C\C/C=C\CC=O	KPKKCUVOGCYKCP-OVYZBVKCSA-N	Lipids and lipid-like molecules	Fatty Acyls	Fatty acids and conjugates	Level 1	62.6	85.3	M-H	C11H16O3	-2.996450849	NA	2573.732498	1868.250207	839.8504879	636.4494394	454.6149156	824.2098994	243.4915664	585.4062016	763.9948179	201.6004705	216.2851945	635.080677	1420.591142	1063.646258	2480.059941	5710.586349	1141.458958	1296.062127
345	8.23_411.0499n	410.0426641	8.232283333	LCMS-neg	Carboxycelecoxib	82456	NA	HMDB0060571	NA	NA	10047220	NA	NA	NA	NA	NA	NA	170571-01-4	NS(=O)(=O)C1=CC=C(C=C1)N1N=C(C=C1C1=CC=C(C=C1)C(O)=O)C(F)(F)F	WTHNOVFEXONZMI-UHFFFAOYSA-N	Organoheterocyclic compounds	Azoles	Pyrazoles	Level 1	62.6	89.1	M-H	M+FA-H	C17H12F3N3O4S	-0.294290474	NA	358.3732592	259.992724	657.4371775	456.9220022	600.5821865	630.8228494	521.1104859	605.5646227	447.0705829	752.4000776	315.3778347	398.541028	656.2605945	654.2006558	790.9576641	343.7394568	657.1334386	294.6122613
346	6.18_353.0337m/z	353.0337171	6.177616667	LCMS-neg	2-Hydroxy-4-Methoxybenzophenone Sulfate	197319	NA	HMDB0240721	NA	NA	54570501	NA	NA	NA	NA	NA	NA	NA	COC1=CC(OS(O)(=O)=O)=C(C=C1)C(=O)C1=CC=CC=C1	ZWXJDELIUOMUOH-UHFFFAOYSA-N	Unclassified	Unclassified	Unclassified	Level 1	62.5	99.1	M+FA-H	C14H12O6S	0.178928653	NA	401.3068296	529.98133	467.503779	1171.964045	469.0787372	462.1092816	636.7488833	412.154459	4884.909969	745.0554468	498.6103705	1164.849288	673.6943324	394.3433244	1351.369449	694.8987067	435.6225763	1388.071797	444.3878621
347	5.15_213.1598m/z	213.1597722	5.147833333	LCMS-pos	Brivaracetam	204343	NA	HMDB0249388	NA	NA	9834332	NA	NA	NA	NA	NA	NA	NA	CCCC1CN(C(CC)C(N)=O)C(=O)C1	MSYKRHVOOPPJKU-UHFFFAOYSA-N	Organic acids and derivatives	Carboxylic acids and derivatives	Amino acids	peptides	and analogues	Level 1	62.5	60	M+H	C11H20N2O2	0.084094281	NA	787.3752325	472.2075642	4914.780158	450.9274652	874.9132726	192.861736	363.3455488	8869.188396	1771.217528	162.5500356	336.4949714	534.4878935	1069.117032	686.0630281	846.1569804	309.6339056	586.0716719
348	8.63_227.1285m/z	227.1284765	8.627633333	LCMS-neg	3-Methyl-2z	4e-Decadienoic Acid	1588	NA	NA	NA	LMFA01031237	146683540	NA	NA	NA	NA	NA	NA	NA	C(/C=C(/C)\C=C\CCCCC)(=O)O	HBIHEKAVUPUBGT-GOJKSUSPSA-N	Lipids and lipid-like molecules	Fatty Acyls	Fatty acids and conjugates	Level 1	62.5	90.3	M+FA-H	C11H18O2	-2.230259337	NA	711.6303557	592.1644744	516.2495752	767.705238	721.9048827	1180.399414	1160.935196	673.8457768	838.5457524	612.4292436	308.8337004	705.9655556	597.8746299	1062.33291	1238.674911	698.8895993	672.0196864	456.9486148
349	5.02_425.1453m/z	425.1453246	5.016266667	LCMS-neg	(S)-Bitalin A 12-Glucoside	61726	NA	HMDB0038328	93049	NA	85391088	NA	NA	NA	168360	NA	NA	NA	CC(=O)C1=CC2=C(OC(C2)C(=C)COC2OC(CO)C(O)C(O)C2O)C=C1	TTWVIHLNMJFBMC-UHFFFAOYSA-N	Organic oxygen compounds	Organooxygen compounds	Carbohydrates and carbohydrate conjugates	Level 1	62.4	89	M+FA-H	C19H24O8	0.010594712	NA	75.86978103	517.5381	398.0620388	721.948672	525.1527089	409.8867971	2520.833736	349.3471953	1360.474729	951.8770492	1469.24505	2336.510595	1282.361021	558.8208622	1901.990258	286.1941942	102.8029872	1341.58714	763.1900793
350	8.94_257.1757m/z	257.1757215	8.9441	LCMS-neg	4-(3-Hydroxybutyl)-3	3	5-Trimethylcyclohexanone	63053	NA	HMDB0039805	94354	NA	131752728	NA	NA	NA	168208	NA	NA	128660-70-8	CC(O)CCC1C(C)CC(=O)CC1(C)C	QIHMBTNCJUFMCE-UHFFFAOYSA-N	Lipids and lipid-like molecules	Prenol lipids	Sesquiterpenoids	Level 1	62.4	95.1	M+FA-H	C13H24O2	-0.524781695	NA	575.1353251	1515.420106	439.6819446	1205.026878	2989.715053	1369.803894	1006.009853	1539.905031	2689.76083	1763.620092	931.7145554	1221.158155	1735.915449	369.908282	933.4130773	1472.411353	1185.134379
351	3.85_281.1132m/z	281.1132396	3.850166667	LCMS-pos	Aspartylphenylalanine	47171	NA	HMDB0000706	64957	NA	93078	NA	NA	NA	73830	NA	NA	13433-09-5	N[C@@H](CC(O)=O)C(=O)N[C@@H](CC1=CC=CC=C1)C(O)=O	YZQCXOFQZKCETR-UWVGGRQHSA-N	Organic acids and derivatives	Carboxylic acids and derivatives	Amino acids	peptides	and analogues	Level 1	62.4	55.6	M+H	C13H16N2O5	0.148349962	NA	392.6800943	490.0542504	1154.129968	738.1667433	915.8584579	466.6401827	1340.959242	580.1580908	537.5323221	1884.502519	656.2206029	519.6615125	675.9627439	1951.947975	1635.092221	1648.392217	580.3598556
352	6.23_363.2165m/z	363.2165007	6.23355	LCMS-pos	Cortisol	44979	NA	HMDB0000063	272	LMST02030001	5754	C00735	hsa00140	hsa04080	hsa04927	hsa04934	hsa04960	hsa04976	hsa05200	hsa05215	Steroid hormone biosynthesis|Neuroactive ligand-receptor interaction|Cortisol synthesis and secretion|Cushing syndrome|Aldosterone-regulated sodium reabsorption|Bile secretion|Pathways in cancer|Prostate cancer	17650	R-HSA-1430728	R-HSA-162582	R-HSA-194002	R-HSA-196071	R-HSA-211859	R-HSA-211897	R-HSA-211945	R-HSA-211976	R-HSA-212436	R-HSA-2262752	R-HSA-2990846	R-HSA-3108232	R-HSA-3371497	R-HSA-392499	R-HSA-400253	R-HSA-4090294	R-HSA-556833	R-HSA-597592	R-HSA-73857	R-HSA-74160	R-HSA-8848021	R-HSA-8849473	R-HSA-8878166	R-HSA-8939902	R-HSA-8953897	R-HSA-8957322	R-HSA-9006927
353	9.95_412.9667m/z	412.9667109	9.951833333	LCMS-neg	Perfluorooctanoic Acid	280766	NA	HMDB0059587	96224	NA	9554	NA	NA	NA	NA	NA	NA	335-67-1	C(=O)(C(C(C(C(C(C(C(F)(F)F)(F)F)(F)F)(F)F)(F)F)(F)F)(F)F)O	SNGREZUHAYWORS-UHFFFAOYSA-N	Organohalogen compounds	Alkyl halides	Alkyl fluorides	Level 1	62.3	92.1	M-H	C8HF15O2	0.687985715	NA	1100.747975	786.2225802	1213.867424	784.5262165	589.912769	463.6590017	520.3075217	1022.864442	683.2185255	535.6023513	1452.26762	690.2158199	976.0696764	1407.191611	1199.077586	602.0752228	1018.371033	676.0350089	1070.042859
354	4.45_177.0547m/z	177.0547075	4.449866667	LCMS-pos	Scytalone	274805	NA	NA	65532	NA	3477029	C00779	NA	NA	NA	NA	NA	49598-85-8	C1C(CC(=O)C2=C1C=C(C=C2O)O)O	RTWVXIIKUFSDJB-UHFFFAOYSA-N	Benzenoids	Tetralins	Unclassified	Level 1	62.3	56.4	M+H-H2O	C10H10O4	0.448165589	NA	1367.883505	809.1578225	916.7342177	1111.314643	814.2290569	1606.117828	1339.454575	984.129115	846.2254147	1081.068792	1239.768005	983.1375396	947.1241542	770.4513171	457.1028935	1175.214704	445.5836784	1270.568313	1239.905388
355	8.86_253.1444m/z	253.1443973	8.863166667	LCMS-neg	5	9:06	9-Diepoxy-4-Megastigmene	61903	NA	HMDB0038529	93202	NA	73817713	NA	NA	NA	NA	NA	NA	133661-30-0	CC12CCC3(O1)C(CO2)=CCCC3(C)C	AKKNWGRLXKHQDH-UHFFFAOYSA-N	Organoheterocyclic compounds	Oxepanes	Unclassified	Level 1	62.3	68.8	M+FA-H	C13H20O2	-0.650887585	NA	1358.605605	793.7187403	1104.09449	1238.091846	547.9007591	520.802142	434.7107953	1600.306293	1409.497138	1417.556378	1036.475892	449.1860187	1888.718176	887.0089314	2314.895448	1077.775026	628.710237
356	0.72_148.0603m/z	148.0603122	0.724016667	LCMS-pos	L-Glutamic Acid	46895	NA	HMDB0000148	19	NA	33032	C00025	hsa00220	hsa00250	hsa00330	hsa00340	hsa00430	hsa00470	hsa00480	hsa00524	hsa00630	hsa00650	hsa00860	hsa00910	hsa00970	hsa02010	hsa04068	hsa04072	hsa04080	hsa04216	hsa04540	hsa04713	hsa04720	hsa04721	hsa04724	hsa04727	hsa04730	hsa04742	hsa04964	hsa04974	hsa05014	hsa05016	hsa05017	hsa05022	hsa05030	hsa05031	hsa05033	hsa05034	hsa05230
357	8.99_582.2478n	583.2550297	8.993916667	LCMS-pos	Biliverdin	47342	NA	HMDB0001008	5938	NA	5353439	C00500	hsa00860	Porphyrin metabolism	17033	NA	NA	114-25-0	CC1=C(C=C)\C(NC1=O)=C\C1=C(C)C(CCC(O)=O)=C(N1)\C=C1/N=C(/C=C2\NC(=O)C(C=C)=C2C)C(C)=C1CCC(O)=O	QBUVFDKTZJNUPP-BBROENKCSA-N	Organoheterocyclic compounds	Tetrapyrroles and derivatives	Bilirubins	Level 1	62.2	85.7	M+H	M+Na	C33H34N4O6	-0.139993841	NA	584.7632218	1272.391057	830.5520103	1151.522571	1112.981792	515.440072	893.0488305	596.5867416	442.9823346	695.2437212	2089.134419	1291.466274	1053.833689	1359.203547	951.7938522	1014.169915	2312.371357	382.8436916
358	10.84_479.3011n	480.3084139	10.84308333	LCMS-pos	PE(18:1(9Z)/0:0)	21166	NA	HMDB0011506	40778	LMGP02050004	9547071	NA	NA	NA	74971	NA	NA	89576-29-4	[C@](COP(=O)(O)OCCN)([H])(O)COC(CCCCCCC/C=C\CCCCCCCC)=O	PYVRVRFVLRNJLY-MZMPXXGTSA-N	Lipids and lipid-like molecules	Glycerophospholipids	Glycerophosphoethanolamines	Level 1	62.2	94.7	M+H	M+Na	M+H-H2O	C23H46NO7P	-0.108404831	NA	490.8073217	356.4153066	1124.963399	599.8503052	439.532096	2462.444834	1246.390735	887.1110281	740.3113128	1465.896394	800.7578975	697.809222	712.8100529	825.3450177	450.7876413	995.9373395	767.0842601
359	5.30_203.1283m/z	203.1283367	5.30125	LCMS-neg	3	10-Dihydroxydecanoic Acid	1901	NA	NA	NA	LMFA01050429	9859090	NA	NA	NA	NA	NA	NA	NA	C(CC(O)CCCCCCCO)(=O)O	WXCLDXYQUQDNDB-UHFFFAOYSA-N	Organic acids and derivatives	Hydroxy acids and derivatives	Medium-chain hydroxy acids and derivatives	Level 1	62.2	78.4	M-H	C10H20O4	-2.67441966	NA	115.7912913	771.3127209	313.5411103	275.2606598	1054.055096	2032.193597	428.2355477	345.3619571	353.1892649	20281.5072	138.7747295	77.80613353	151.6691554	3278.637943	254.2936715	437.2598222	93.76691917	659.3048113
360	5.51_217.1077m/z	217.1077485	5.50955	LCMS-neg	7-Methyl-6-Oxo-Octanoic Acid	2154	NA	NA	74791	LMFA01060157	5312939	NA	NA	NA	NA	NA	NA	NA	C(CCCCC(=O)C(C)C)(=O)O	OCTWQXZMIOXBML-UHFFFAOYSA-N	Organic acids and derivatives	Keto acids and derivatives	Medium-chain keto acids and derivatives	Level 1	62.2	80.6	M+FA-H	C9H16O3	-2.317003736	NA	531.5255264	1745.131789	1120.428109	795.3279591	1674.824425	568.870148	1384.59106	694.2201177	998.3999093	294.8578434	1124.907685	367.265382	548.9385735	1360.617963	925.4508504	870.9768084	697.4471042	847.0530076	167.2310298
361	4.06_174.0551m/z	174.0551294	4.055016667	LCMS-pos	5-Hydroxyindoleacetic Acid	47207	NA	HMDB0000763	2975	NA	1826	C05635	hsa00380	hsa04726	Tryptophan metabolism|Serotonergic synapse	27823	R-HSA-112311	R-HSA-112315	R-HSA-112316	R-HSA-380612	R-HSA-380615	Neurotransmitter clearance|Transmission across Chemical Synapses|Neuronal System|Metabolism of serotonin|Serotonin clearance from the synaptic cleft	54-16-0	OC(=O)CC1=CNC2=C1C=C(O)C=C2	DUUGKQCEGZLZNO-UHFFFAOYSA-N	Organoheterocyclic compounds	Indoles and derivatives	Indolyl carboxylic acids and derivatives	Level 1	62.1	61.3	M+H-H2O	C10H9NO3	0.913097909	NA	1031.259577	1030.888169	1150.884307	766.9643693	965.5140107	1145.899644	1216.435338	1023.869603	849.1801785	1068.024668	946.3160759	1143.205402	1065.942612	764.1345803
362	3.91_158.0813m/z	158.0812689	3.908466667	LCMS-neg	N-Acetylvaline	51520	NA	HMDB0011757	NA	NA	66789	NA	NA	NA	21565	NA	NA	96-81-1	CC(C)[C@H](NC(C)=O)C(O)=O	IHYJTAOFMMMOPX-LURJTMIESA-N	Organic acids and derivatives	Carboxylic acids and derivatives	Amino acids	peptides	and analogues	Level 1	62.1	85.5	M-H	C7H13NO3	-6.27308324	NA	1027.547927	918.5723788	826.3819508	845.9720655	819.0006491	883.9971939	890.9756871	825.3631257	901.2516505	872.9041722	942.284821	837.9640703	799.060082	723.8828621	904.3152689	828.6216104	908.921271
363	4.58_131.0702m/z	131.0701719	4.575816667	LCMS-neg	2-Hydroxy-3-Methyl-Pentanoic Acid	1866	NA	HMDB0000317	45843	LMFA01050380	10796774	NA	NA	NA	89228	NA	NA	488-15-3	C(=O)(O)[C@H](O)[C@H](C)CC	RILPIWOPNGRASR-RFZPGFLSSA-N	Lipids and lipid-like molecules	Fatty Acyls	Fatty acids and conjugates	Level 1	62.1	64.7	M-H	C6H12O3	-9.054352181	NA	893.3213841	1360.526427	1452.841515	778.5309899	816.4725732	901.1347917	1126.426279	761.8996785	1331.48257	1117.673268	1153.724808	1068.64994	806.6149821	820.8685016	1437.502214	951.4754302	935.0650705	978.324239	1039.287848
364	7.63_484.2903m/z	484.2903278	7.6306	LCMS-pos	Androsterone 3-Glucuronide	46632	NA	HMDB0002829	2796	LMST05010013	114833	C11135	hsa00140	Steroid hormone biosynthesis	28832	NA	NA	1852-43-3	[C@H]1([C@H]([C@H](O)[C@@H](O)[C@@H](O1)O[C@@H]1CC[C@@]2(C)[C@@]([H])(CC[C@@]3([H])[C@]4([H])CCC(=O)[C@]4(CC[C@@]32[H])C)C1)O)C(O)=O	VFUIRAVTUVCQTF-BSOWLZGZSA-N	Lipids and lipid-like molecules	Steroids and steroid derivatives	Steroidal glycosides	Level 1	62	94.2	M+NH4	C25H38O8	-0.355871375	NA	115.4804219	1308.852646	1300.86113	408.8877899	2003.298611	294.1103434	490.9162289	3305.63952	678.192782	1455.050824	1533.022366	859.1811445	942.6777774	2401.095433	1519.393989	1180.813497	905.3543435	264.8306079	574.8978379
365	12.73_806.5671m/z	806.5670662	12.7329	LCMS-pos	PC(19:1(9Z)/17:2(9Z	12Z))	19025	NA	NA	76046	LMGP01011766	52923011	NA	NA	NA	NA	NA	NA	NA	[C@](COP(=O)([O-])OCC[N+](C)(C)C)([H])(OC(CCCCCCC/C=C\C/C=C\CCCC)=O)COC(CCCCCCC/C=C\CCCCCCCCC)=O	SYYFMHOTYSEQJV-ZAVREOAZSA-N	Lipids and lipid-like molecules	Glycerophospholipids	Glycerophosphocholines	Level 1	62	94.2	M+Na	C44H82NO8P	0.051372123	NA	373.9640526	939.6585656	899.9412287	1297.596744	1654.265114	960.1386654	821.2838169	1446.52857	1188.084243	1856.874214	976.1332221	1493.9361	1075.893073	1547.941971	680.259652	1552.181249	854.4388426	765.7243702
366	3.00_146.1176m/z	146.1176344	3.002483333	LCMS-pos	N-Methylisoleucine	267030	NA	NA	44542	NA	560437	NA	NA	NA	NA	NA	NA	5125-98-8	CCC(C)C(C(=O)O)NC	KSPIYJQBLVDRRI-UHFFFAOYSA-N	Organic acids and derivatives	Carboxylic acids and derivatives	Amino acids	peptides	and analogues	Level 1	62	78.8	M+H	C7H15NO2	0.546402722	NA	1157.649263	866.8673585	1015.92984	1000.845574	902.2902723	1037.403694	1447.479252	929.0161627	869.9473758	963.5985455	935.0879038	1096.771793	891.7564595	920.6049848	698.7854499	1146.970953	940.9088093
367	3.55_145.0496m/z	145.0495563	3.547883333	LCMS-neg	Adipic Acid	2861	NA	HMDB0000448	115	LMFA01170048	196	C06104	NA	NA	30832	NA	NA	124-04-9	C(CCCCC(=O)O)(=O)O	WNLRTRBMVRJNCN-UHFFFAOYSA-N	Lipids and lipid-like molecules	Fatty Acyls	Fatty acids and conjugates	Level 1	62	77.4	M-H	C6H10O4	-7.367699859	NA	1064.88966	1315.941086	873.0956067	1117.970192	1121.955076	1125.350257	959.0560736	980.4511041	1067.292406	1552.758011	1020.253108	1103.909799	1167.817292	1117.42122	975.166727	1076.32071	991.5477274	972.9193257	1102.969219
368	5.08_485.1664m/z	485.1664488	5.07755	LCMS-neg	Gamma-Cehc Glucuronide	198669	NA	HMDB0242175	NA	NA	121596235	NA	NA	NA	133148	NA	NA	NA	[H][C@@]1(O)[C@@]([H])(O)[C@]([H])(OC2=CC3=C(OC(C)(CCC(O)=O)CC3)C(C)=C2C)O[C@]([H])(C(O)=O)[C@@]1([H])O	NOZSTAZEOBPSBY-LWNJIDTBSA-N	Organic oxygen compounds	Organooxygen compounds	Carbohydrates and carbohydrate conjugates	Level 1	62	80.9	M+FA-H	C21H28O10	-0.002583387	NA	1000.350161	648.7928172	1266.402754	620.5822382	957.5006755	1128.479071	1400.417253	729.8839306	628.5105714	522.8608972	1469.675716	1144.207858	1011.778707	619.3044131	1752.634517	1753.684288	594.9572649	1209.157476	404.3923086
369	7.10_264.1362n	265.1434704	7.102883333	LCMS-pos	Curcolonol	57478	NA	HMDB0033227	NA	NA	45359845	NA	NA	NA	NA	NA	NA	217817-09-9	CC1=COC2=C1C(=O)C1C(C)(O)CCC(O)C1(C)C2	QXEXMTIZXNCRJO-UHFFFAOYSA-N	Lipids and lipid-like molecules	Prenol lipids	Sesquiterpenoids	Level 1	62	85.3	M+H-H2O	M+H	C15H20O4	0.131855684	NA	716.194469	786.5342467	601.8830386	910.6722738	596.6547335	1519.460663	1326.821751	820.9091343	1412.099539	1280.830822	885.7147847	1846.464997	1180.497942	885.845822	1060.188093	1456.192068	874.4059639	1625.59412
370	0.75_247.0932m/z	247.093247	0.747283333	LCMS-neg	Glutamylthreonine	53861	NA	HMDB0028829	23793	NA	6998031	NA	NA	NA	73510	NA	NA	6875-80-5	C[C@@H](O)[C@H](NC(=O)[C@@H](N)CCC(O)=O)C(O)=O	JSIQVRIXMINMTA-ZDLURKLDSA-N	Organic acids and derivatives	Carboxylic acids and derivatives	Amino acids	peptides	and analogues	Level 1	61.9	97.8	M-H	C9H16N2O6	-1.260948161	NA	960.1439462	1068.606022	998.2732915	782.9106725	1392.161529	761.2281575	882.3957318	989.7229422	832.7061227	1253.625407	740.4353197	996.073163	958.8790946	1202.495242	975.1536711	872.3385705	962.045515
371	10.25_459.2730m/z	459.2730427	10.2541	LCMS-neg	25-Acetylvulgaroside	64457	NA	HMDB0041365	95770	NA	85163499	NA	NA	NA	169802	NA	NA	172616-88-5	CC(=O)OC1OC(=O)C=C1C(O)CC1C(O)(CO)CCC2C1(C)CCC1C(C)(C)CCCC21C	QNZZHRCSGTYEAW-UHFFFAOYSA-N	Lipids and lipid-like molecules	Prenol lipids	Sesterterpenoids	Level 1	61.9	92.4	M-H2O-H	C27H42O7	-4.536658373	NA	35.31872293	259.6611124	1573.725958	913.2366847	1206.035405	2345.18846	1721.302478	2908.604679	7320.531584	1692.859142	202.4570384	3290.97021	190.7101117	3823.592806	2038.108347	371.0438966	1367.705616	17.30260268	2089.876457
372	6.83_154.9895m/z	154.989501	6.832683333	LCMS-neg	2-Chlorobenzoic Acid	200514	NA	HMDB0245065	NA	NA	8374	C02357	NA	NA	30793	NA	NA	NA	OC(=O)C1=CC=CC=C1Cl	IKCLCGXPQILATA-UHFFFAOYSA-N	Benzenoids	Benzene and substituted derivatives	Benzoic acids and derivatives	Level 1	61.9	91.8	M-H	C7H5ClO2	-6.600332292	NA	993.1156298	944.0294707	968.2416497	978.3570091	980.5225157	1013.259129	982.1619233	983.5502831	959.2128226	938.1441986	945.4492857	954.3305355	950.6090503	965.0328905	926.5173724	976.8785858	981.430774	980.6938075	980.602592
373	1.89_247.1288m/z	247.1287834	1.8908	LCMS-pos	Gamma-Glutamylvaline	51190	NA	HMDB0011172	62020	NA	7015683	NA	NA	NA	68848	NA	NA	2746-34-1	CC(C)[C@H](NC(=O)CC[C@H](N)C(O)=O)C(O)=O	AQAKHZVPOOGUCK-XPUUQOCRSA-N	Organic acids and derivatives	Carboxylic acids and derivatives	Amino acids	peptides	and analogues	Level 1	61.8	95.9	M+H	C10H18N2O5	-0.263045227	NA	932.069736	1042.941163	1024.096549	525.8523144	1174.971482	877.0197959	1370.996393	770.5997447	1011.587354	1144.120637	1184.540596	1014.931322	964.0556288	580.7446776	1569.351295	969.4456862	714.7166267
374	5.39_288.2169m/z	288.2169182	5.391633333	LCMS-pos	5-Methylheptanoylcarnitine	197600	NA	HMDB0241044	NA	NA	NA	NA	NA	NA	NA	NA	NA	NA	CCC(C)CCCC(=O)OC(CC([O-])=O)C[N+](C)(C)C	XRAMGXWXMXAFQQ-UHFFFAOYSA-N	Unclassified	Unclassified	Unclassified	Level 1	61.8	57.7	M+H	C15H29NO4	-0.057977833	NA	1384.858175	974.8905903	930.9134203	132.0668199	2757.475791	681.7231194	699.1771333	1234.315753	1347.761855	863.2761111	433.1496594	174.3317231	598.3601717	681.0348082	3259.215646	1085.130787	123.0678047	613.0643648	345.7968265
375	12.05_392.2923n	393.2996055	12.05135	LCMS-pos	Methyl-[12]-Gingerol	255997	NA	HMDB0303111	NA	NA	NA	NA	NA	NA	NA	NA	NA	NA	CCCCCCCCCCCC(O)CC(=O)CCC1=CC=C(OC)C(OC)=C1	JQRRCYHOIQUQPT-UHFFFAOYSA-N	Benzenoids	Benzene and substituted derivatives	Methoxybenzenes	Level 1	61.7	66.7	M+H-H2O	M+H	C24H40O4	-0.843006993	NA	412.4805695	1456.61886	1166.539403	696.5464161	685.8871578	498.3606046	688.4556801	1201.353636	527.8671078	952.4295399	622.4810535	333.3234975	1413.611806	813.96747	892.7601864	908.5564695	638.1654227	1053.62215
376	6.54_159.1017m/z	159.1016859	6.542066667	LCMS-neg	2r-Hydroxy-Octanoic Acid	1828	NA	HMDB0002264	6582	LMFA01050313	5312860	NA	NA	NA	NA	NA	NA	30117-44-3	C([C@H](O)CCCCCC)(=O)O	JKRDADVRIYVCCY-SSDOTTSWSA-N	Lipids and lipid-like molecules	Fatty Acyls	Fatty acids and conjugates	Level 1	61.7	78.2	M-H	C8H16O3	-6.133588586	NA	615.2845161	1115.026219	581.7799356	1226.499051	609.5064783	2023.746239	659.6571345	871.7189684	1345.802659	5123.230814	637.9468894	828.936159	633.7618418	1022.94977	880.1288082	1988.991571	1221.14818	1204.394858	819.4910878
377	7.22_227.1285m/z	227.1284807	7.224866667	LCMS-neg	Traumatic Acid	2817	NA	HMDB0000933	5882	LMFA01170002	5283028	C16308	hsa00592	alpha-Linolenic acid metabolism	545687	NA	NA	6402-36-4	C(CC(=O)O)CCCCCC/C=C/C(=O)O	MAZWDMBCPDUFDJ-VQHVLOKHSA-N	Lipids and lipid-like molecules	Fatty Acyls	Fatty acids and conjugates	Level 1	61.6	82	M-H	C12H20O4	-1.762107456	NA	590.3842665	617.3340788	635.7075327	698.6649525	648.1649789	3167.322478	589.447628	642.1015268	363.8586687	7792.202588	750.6032459	518.6515794	383.334087	432.3975034	537.4822731	1231.861595	442.8206578	1501.763394	472.1615157
378	3.74_200.0473m/z	200.0472947	3.74075	LCMS-pos	(2s)-2-(4-Chloroanilino)Propanoic Acid	199214	NA	HMDB0243595	NA	NA	2757760	NA	NA	NA	NA	NA	NA	NA	CC(NC1=CC=C(Cl)C=C1)C(O)=O	LKAFPNQADHUXMM-UHFFFAOYSA-N	Unclassified	Unclassified	Unclassified	Level 1	61.6	88.3	M+H	C9H10ClNO2	0.060408732	NA	1190.259211	1049.25298	1039.646922	1105.154501	1167.148669	1110.180552	1027.608317	989.1411214	1124.948776	1072.444745	1036.199336	1047.889785	1010.149881	1005.142155	1028.479257	1067.323039	1061.655356	1021.50225	1123.218333
379	9.45_320.2346n	321.2419202	9.4537	LCMS-pos	1(15)	8(19)-Trinervitadiene-3alpha	5alpha	18-Triol	36109	NA	NA	53697	LMPR0104400001	9883561	NA	NA	NA	NA	NA	NA	NA	[C@]12(CO)[C@H](O)C[C@@]3([H])C(=C)CCC[C@H](C)CCC(=C(C)[C@@]13[H])C[C@@H]2O	CQBMUHFERZKRSJ-JHBMXPPKSA-N	Lipids and lipid-like molecules	Prenol lipids	Diterpenoids	Level 1	61.6	88.8	M+H-H2O	M+H	C20H32O3	-1.564856447	NA	518.6412512	1424.617495	639.0747345	1087.386093	504.0563349	515.8096879	495.568912	2827.484558	590.5978447	631.1860253	611.1732008	497.9719148	611.0737097	1233.690747	751.5927774
380	6.79_515.2861m/z	515.2860941	6.79055	LCMS-neg	L-Olivosyl-Oleandolide	28265	NA	NA	40996	LMPK04000032	443565	C11991	NA	NA	29614	NA	NA	NA	[C@@]12(C(=O)[C@H](C)[C@@H](O)[C@@H](C)[C@@H](C)OC(=O)[C@H](C)[C@@H](O[C@@H]3O[C@H]([C@H](O)[C@@H](O)C3)C)[C@H](C)[C@@H](O)[C@@H](C)C1)OC2	SBBLTTCUMKGRJI-GYHYDPCPSA-N	Phenylpropanoids and polyketides	Macrolides and analogues	Unclassified	Level 1	61.6	88.1	M-H	C26H44O10	-0.14931557	NA	2439.152091	795.4965572	2546.871061	197.7188233	97.13680144	251.1365835	116.758277	8934.39882	235.0827143	1514.942494	2138.153839	978.1031751	97.95868189	1953.885442	658.7769188	5206.07579	1646.341155	7426.34944	3054.783614
381	6.77_358.2587m/z	358.2587346	6.767533333	LCMS-pos	(9z)-3-Hydroxydodecenoylcarnitine	8306	NA	HMDB0240760	NA	LMFA07070024	71464579	NA	NA	NA	73106	NA	NA	NA	C(C([O-])=O)C(OC(CC(O)CCCCC/C=C\CC)=O)C[N+](C)(C)C	PKPXVGIKUXUYEF-SREVYHEPSA-N	Lipids and lipid-like molecules	Fatty Acyls	Fatty acid esters	Level 1	61.6	76.6	M+H	C19H35NO5	-0.182104652	NA	570.9259329	824.0655374	678.8681125	586.8732436	896.9228954	1916.165628	519.0104846	339.3426371	520.7280641	1645.766738	819.3968412	364.350129	746.9542164	652.1274506	1372.649123	682.1787883	582.9286665	1410.128075	907.7191886
382	5.69_301.1183m/z	301.1183194	5.693633333	LCMS-pos	1-{2-[(3-Ethylphenyl)Amino]-2-Oxoethyl}-6-Oxo-1	6-Dihydropyridine-3-Carboxylic Acid	199349	NA	HMDB0243809	NA	NA	71700183	NA	NA	NA	NA	NA	NA	NA	CCC1=CC(NC(=O)CN2C=C(C=CC2=O)C(O)=O)=CC=C1	DZJOJMJMCWMOFT-UHFFFAOYSA-N	Organoheterocyclic compounds	Pyridines and derivatives	Pyridinecarboxylic acids and derivatives	Level 1	61.5	92.9	M+H	C16H16N2O4	0.119687627	NA	606.5186135	850.5352903	674.0724099	1074.090087	714.0368681	1698.652092	655.4173204	259.182722	223.4760882	421.3512407	2215.15016	559.0059603	649.7242543	592.4143868	629.9991113	400.9477992	2405.868725	284.2445207
383	11.20_351.2541m/z	351.2541153	11.19971667	LCMS-neg	Plaunotol	35833	NA	NA	53579	LMPR0104010010	5282197	C13273	NA	NA	32023	NA	NA	NA	C/C(=C/CC/C(/C)=C/CC/C(=C/CC/C(/C)=C/CO)/CO)/C	SUWYPNNPLSRNPS-UNTSEYQFSA-N	Lipids and lipid-like molecules	Prenol lipids	Diterpenoids	Level 1	61.4	95.2	M+FA-H	C20H34O2	0.104959152	NA	970.644922	1271.677871	853.3558123	849.7505924	923.045267	2598.724396	585.4773406	1169.147503	846.7452573	5188.732543	1243.011327	1415.130984	953.6200561	996.6518463	1120.287195	2164.316875	872.9434728	986.4690105	1095.729435
384	12.40_256.2632m/z	256.2632191	12.40433333	LCMS-pos	Bacillamidin F	8592	NA	NA	NA	LMFA08010029	20150941	NA	NA	NA	NA	NA	NA	NA	C(CCCCCCCCCCCCC(C)C)(=O)N	OIJPFLBLDNXHOL-UHFFFAOYSA-N	Lipids and lipid-like molecules	Fatty Acyls	Fatty amides	Level 1	61.4	78.4	M+H	C16H33NO	-1.065759773	NA	3085.81475	8549.175825	5029.561797	7258.670515	11092.68935	7909.229421	9772.181726	5051.911077	5968.031574	4260.131016	6788.87663	5208.660346	4634.049707	4158.59513	4897.412748	5014.64422	5486.969978	4813.322758	7293.964806
385	10.35_223.1328m/z	223.1327982	10.35278333	LCMS-pos	Isoamyl P-Anisate	62230	NA	HMDB0038894	93513	NA	119709	NA	NA	NA	NA	NA	NA	27739-29-3	COC1=CC=C(C=C1)C(=O)OCCC(C)C	FVMBSMBXEVMMGH-UHFFFAOYSA-N	Benzenoids	Benzene and substituted derivatives	Benzoic acids and derivatives	Level 1	61.3	73.8	M+H	C13H18O3	-0.327051639	NA	1544.26892	925.9537391	937.9465597	736.229642	659.0233479	353.1927404	338.2416747	1009.523024	1152.854779	651.5284368	431.6461313	423.482133	1348.406202	532.1158101	2377.872476	936.5648129	629.0850653	1446.585471	193.2633416
386	7.55_449.3142n	432.3109247	7.546233333	LCMS-pos	Glycoursodeoxycholic Acid	46738	NA	HMDB0000708	57909	LMST05030016	12310288	NA	NA	NA	89929	NA	NA	64480-66-6	O[C@H]1C[C@@]2([H])C[C@H](O)[C@@]3([H])[C@]4([H])CC[C@]([H])([C@@](C)([H])CCC(=O)NCC(=O)O)[C@@]4(C)CC[C@]3([H])[C@@]2(C)CC1	GHCZAUBVMUEKKP-XROMFQGDSA-N	Lipids and lipid-like molecules	Steroids and steroid derivatives	Bile acids	alcohols and derivatives	Level 1	61.3	87.6	M+H-H2O	M+Na	M+H	C26H43NO5	0.199034289	NA	4845.305557	309.8524844	902.2254914	213.6159489	524.5181333	1297.734013	1186.746868	615.8399076	1174.618536	992.8206657	196.2480493	473.4623512	386.035565	883.6057262	376.6815602	967.1669952
387	1.51_144.0655m/z	144.0655295	1.511483333	LCMS-neg	4-Acetamidobutanoic Acid	48158	NA	HMDB0003681	44719	NA	18189	C02946	hsa00330	Arginine and proline metabolism	17645	NA	NA	3025-96-5	CC(=O)NCCCC(O)=O	UZTFMUBKZQVKLK-UHFFFAOYSA-N	Organic acids and derivatives	Carboxylic acids and derivatives	Amino acids	peptides	and analogues	Level 1	61.2	85.5	M-H	C6H11NO3	-7.494977989	NA	938.6636847	911.8384861	947.1025574	993.1984872	982.2341103	1043.406801	925.6893874	1036.083889	974.7388359	977.3512148	928.7376878	974.1193838	956.8639786	966.8433645	1013.217652	1031.202538	993.1364734
388	5.63_539.2499m/z	539.2498671	5.62535	LCMS-neg	Tetrahydroaldosterone-3-Glucuronide	50918	NA	HMDB0010357	61672	NA	167918	C03033	hsa00040	hsa00053	hsa04976	Pentose and glucuronate interconversions|Ascorbate and aldarate metabolism|Bile secretion	88728	NA	NA	20605-81-6	[H][C@@]12CC3(C(O)O1)C(CC[C@@H]3C(=O)CO)C1CCC3CC(CC[C@]3(C)C21)O[C@@H]1O[C@@H]([C@@H](O)[C@@H](O)[C@H]1O)C(O)=O	CGIURIOFMWUPSV-RUQPETGGSA-N	Lipids and lipid-like molecules	Steroids and steroid derivatives	Steroidal glycosides	Level 1	61.2	86.6	M-H	C27H40O11	0.1508088	NA	1759.936442	2000.643532	1056.643539	1170.340177	1711.285606	960.0026643	1116.878682	1156.615875	1007.37127	965.6173444	1825.927146	1844.905315	905.0289477	1686.805215	1340.392542	1040.978235	1322.72707
389	10.14_315.2540m/z	315.2540297	10.14168333	LCMS-neg	(9s	10s)-9	10-Dihydroxyoctadecanoic Acid	3192	NA	HMDB0059633	45832	LMFA02000238	12235230	C15988	NA	NA	49254	NA	NA	NA	C(O)(=O)CCCCCCC[C@H](O)[C@@H](O)CCCCCCCC	VACHUYIREGFMSP-IRXDYDNUSA-N	Lipids and lipid-like molecules	Fatty Acyls	Fatty acids and conjugates	Level 1	61.2	82.5	M-H	C18H36O4	-0.169035065	NA	633.0980093	860.5825551	502.2841364	597.9789493	1253.763575	2056.014354	561.4957603	650.2529471	580.3284537	6991.315975	853.3128841	817.4739518	1029.035468	756.5243969	961.6355631	2443.438406	1087.325868
390	14.39_594.4855n	595.4927685	14.39175	LCMS-pos	DG(18:1(9Z)-O(12	13)/i-15:0/0:0)	252149	NA	HMDB0299050	NA	NA	NA	NA	NA	NA	NA	NA	NA	NA	CCCCCC1OC1C\C=C/CCCCCCCC(=O)OC[C@H](CO)OC(=O)CCCCCCCCCCCC(C)C	MNTWVHPORSVROJ-NMWGUUTGSA-N	Unclassified	Unclassified	Unclassified	Level 1	61.2	96.1	M+H	M+Na	M+NH4	M+H-H2O	C36H66O6	-0.753244121	NA	1454.437164	725.5685933	467.2853382	806.4985161	2119.385015	1814.640678	270.9982163	1311.784212	457.3031521	1919.305264	733.0857614	770.6893391	889.5360172	750.1437704	881.6750427
391	7.40_268.1311n	251.1277897	7.39535	LCMS-pos	3	4-Dimethyl-5-Carboxyethyl-2-Furanpentanoic Acid	2665	NA	NA	NA	LMFA01150055	86080377	NA	NA	NA	NA	NA	NA	NA	C(C(O)=O)CC1=C(C)C(C)=C(CCCCC(=O)O)O1	KLVVTPGUDQKTHU-UHFFFAOYSA-N	Lipids and lipid-like molecules	Fatty Acyls	Fatty acids and conjugates	Level 1	61.2	92	M+H-H2O	M+H	C14H20O5	0.01581811	NA	1560.329267	824.6040309	986.6964888	987.8768376	958.4858817	688.6865466	738.1158119	1334.684544	1104.310546	1001.983363	641.2389033	1152.639377	2938.100558	1277.292782	5349.144086	2754.198566	839.138477
392	5.84_300.2170m/z	300.2169989	5.842116667	LCMS-pos	Non-4-Enoylcarnitine	198269	NA	HMDB0241745	NA	NA	NA	NA	NA	NA	NA	NA	NA	NA	CCCCC=CCCC(=O)OC(CC([O-])=O)C[N+](C)(C)C	YWRHWMGIEXGIKF-UHFFFAOYSA-N	Unclassified	Unclassified	Unclassified	Level 1	61.2	75.6	M+H	C16H29NO4	0.214099597	NA	1178.644207	626.7217373	319.8881083	1131.987445	1500.590198	601.0689513	643.8415478	287.5665501	308.0185061	1162.007233	1285.478777	470.6536458	1127.020603	765.5069182	2251.239328	628.3161047	376.5959216	1768.843131	323.0403393
393	9.33_239.1286m/z	239.1286087	9.329433333	LCMS-neg	Cucujolide Ix	7778	NA	NA	97394	LMFA07040037	10976366	NA	NA	NA	137708	NA	NA	NA	C1(OCCCCCC=CCC=CC1)=O	IDCDKEUBOYQTFY-NGNAIVRQSA-N	Phenylpropanoids and polyketides	Macrolides and analogues	Unclassified	Level 1	61.2	93.9	M+FA-H	C12H18O2	-1.411147518	NA	1645.90961	7038.661235	2333.045072	6997.671003	9891.575566	10011.80838	2192.05583	2000.929903	2078.643686	2268.403298	7882.873431	8666.796831	7608.90685	5305.785094	2230.094627	1721.712848	3340.841872	2801.004197	15284.95791
394	2.11_209.0921m/z	209.0920967	2.112416667	LCMS-pos	L-Kynurenine	47158	NA	HMDB0000684	72	NA	161166	C00328	hsa00380	hsa05143	Tryptophan metabolism|African trypanosomiasis	16946	R-HSA-1430728	R-HSA-71240	R-HSA-71291	Metabolism|Tryptophan catabolism|Metabolism of amino acids and derivatives	2922-83-0	N[C@@H](CC(=O)C1=CC=CC=C1N)C(O)=O	YGPSJZOEDVAXAB-QMMMGPOBSA-N	Organic oxygen compounds	Organooxygen compounds	Carbonyl compounds	Level 1	61.1	96.3	M+H	C10H12N2O3	0.134663968	NA	911.1920057	921.5164862	1502.157915	1111.789367	1044.957789	841.368273	1446.612092	1003.122105	910.1562252	840.3944809	1148.061256	1057.814742	893.8377911	733.2938332	1524.234266	1120.394261
395	4.06_175.0604m/z	175.0603693	4.06065	LCMS-neg	2-Methyl-3-Ketovaleric Acid	47024	NA	HMDB0000408	5397	NA	189028	NA	NA	NA	86365	NA	NA	14925-93-0	CCC(=O)C(C)C(O)=O	QTLYPQZWYOHATR-UHFFFAOYSA-N	Organic acids and derivatives	Keto acids and derivatives	Short-chain keto acids and derivatives	Level 1	61.1	84.4	M+FA-H	C6H10O3	-6.364127364	NA	623.986577	1117.723821	1452.396541	822.1875554	1098.683111	2002.600161	931.7449583	680.8037158	818.7695309	1431.212944	687.3709707	905.976264	771.8392202	730.7445943	415.1673812	1283.369155	571.07025	968.6118162	463.376343
396	6.41_213.1127m/z	213.1127106	6.406266667	LCMS-neg	2	2'-(3-Methylcyclohexane-1	1-Diyl)Diacetic Acid	513468	NA	NA	96295	NA	220370	NA	NA	NA	NA	NA	NA	NA	CC1CCCC(C1)(CC(=O)O)CC(=O)O	HJPDHTDUPWGUHP-UHFFFAOYSA-N	Organic acids and derivatives	Carboxylic acids and derivatives	Dicarboxylic acids and derivatives	Level 1	61.1	92.3	M-H	C11H18O4	-2.437898829	NA	340.5973822	321.6394426	368.178413	359.875495	329.6622501	3295.129043	326.68257	400.2133345	344.7177012	21826.3823	300.4459942	387.1273814	436.4875898	314.6462195	462.5463722	1602.749904	412.0097902
397	7.45_367.1584m/z	367.1583892	7.4535	LCMS-neg	Testosterone Sulfate	46694	NA	HMDB0002833	3558	LMST05020032	119207	NA	NA	NA	84094	NA	NA	651-45-6	[C@]12(CCC3=CC(=O)CC[C@]3(C)[C@@]1([H])CC[C@]1(C)[C@@H](OS(O)(=O)=O)CC[C@@]21[H])[H]	WAQBISPOEAOCOG-DYKIIFRCSA-N	Lipids and lipid-like molecules	Steroids and steroid derivatives	Sulfated steroids	Level 1	61.1	77.3	M-H	C19H28O5S	-0.215651509	NA	55.31102305	1540.023217	735.7615343	377.3795536	2223.126379	650.1619979	272.4192219	1205.618946	1137.606925	1346.910764	1283.25336	1323.589383	527.8636774	1946.187322	2054.873795	1009.769621	923.3866417	441.2974426	275.6250659
398	6.79_296.1603m/z	296.1603442	6.785	LCMS-pos	4'-Hydroxymethohexital	201967	NA	HMDB0246635	NA	NA	133547	NA	NA	NA	NA	NA	NA	NA	CC(O)C#CC(C)C1(CC=C)C(=O)NC(=O)N(C)C1=O	MTMBJMKMFXBBIP-UHFFFAOYSA-N	Unclassified	Unclassified	Unclassified	Level 1	61.1	89.6	M+NH4	C14H18N2O4	-0.497769774	NA	169.3872564	588.2608027	1073.237959	525.2850002	903.19658	185.112884	801.0391105	1500.172953	2008.295575	1809.805908	1653.262948	315.428291	722.58636	1353.929701	434.2139396	2612.147342	947.5534072	1285.183031	3144.301259
399	10.90_481.3532n	482.3604345	10.89771667	LCMS-pos	PC(O-16:0/0:0)	19898	NA	NA	40384	LMGP01060010	162126	NA	NA	NA	64496	NA	NA	NA	[C@](COP(=O)([O-])OCC[N+](C)(C)C)([H])(O)COCCCCCCCCCCCCCCCC	VLBPIWYTPAXCFJ-XMMPIXPASA-N	Lipids and lipid-like molecules	Glycerophospholipids	Glycerophosphocholines	Level 1	61	85.3	M+H	M+Na	M+K	C24H52NO6P	-0.139135124	NA	704.001903	902.8311761	1323.923	899.7134696	915.2103135	840.0519075	958.4881163	945.5393351	888.5529053	796.6966349	1559.880899	1464.260167	1172.035739	990.0559177	1104.773258	780.4580401	1928.299937
400	1.40_147.0652m/z	147.0652066	1.399466667	LCMS-neg	Beta-Tyvelose	204147	NA	HMDB0249152	NA	NA	4471182	NA	NA	NA	NA	NA	NA	NA	CC1OC(O)C(O)CC1O	KYPWIZMAJMNPMJ-UHFFFAOYSA-N	Organic oxygen compounds	Organooxygen compounds	Carbohydrates and carbohydrate conjugates	Level 1	61	72.2	M-H	C6H12O4	-7.265810278	NA	445.7644774	578.4164549	564.4511388	658.3197055	539.4242099	1073.758097	832.7747797	711.1597161	777.924562	966.0848845	1508.540967	676.7481898	584.3193946	685.4256983	819.5863988	1094.58519	607.5474796	1344.345366	639.7827148
401	6.58_254.1154n	255.1226691	6.582533333	LCMS-pos	3	4-Dimethyl-5-Carboxyethyl-2-Furanbutanoic Acid	2663	NA	NA	NA	LMFA01150053	134812136	NA	NA	NA	NA	NA	NA	NA	C(C(O)=O)CC1=C(C)C(C)=C(CCCC(=O)O)O1	ZRPKUEWUJNRCRJ-UHFFFAOYSA-N	Lipids and lipid-like molecules	Fatty Acyls	Fatty acids and conjugates	Level 1	61	83.3	M+H	M+Na	M+H-H2O	C13H18O5	-0.121915435	NA	1501.736919	1186.103956	2006.503482	1385.527941	415.3830266	423.1099935	2208.651156	1131.480719	803.5812683	908.1675543	1961.183708	553.2186996	1150.182712	426.0919102	1174.979968	2525.821587
402	4.86_217.1077m/z	217.1076809	4.862916667	LCMS-neg	(4r	6s)-4-Hydroxy-1	7-Dioxaspiro[5.5]Undecane	28309	NA	NA	102846	LMPK09000007	13160036	NA	NA	NA	NA	NA	NA	NA	O1[C@@]2(CCCCO2)C[C@H](O)CC1	ITVCIGAVUFJFJY-BDAKNGLRSA-N	Organic oxygen compounds	Organooxygen compounds	Ethers	Level 1	61	73.9	M+FA-H	C9H16O3	-2.709378788	NA	577.0718853	2684.714504	832.5495762	3362.823002	5051.357268	3622.403119	899.0108479	805.1574568	538.6931674	14967.8963	2047.510079	3359.854741	3381.499788	2809.375507	901.3035873	1697.241844	658.2337783
403	5.08_197.0813m/z	197.0813158	5.07755	LCMS-neg	2	6	6-Trimethyl-2-Cyclohexene-1	4-Dione	63426	NA	HMDB0040216	94747	NA	62374	NA	NA	NA	NA	NA	NA	1125-21-9	CC1=CC(=O)CC(C)(C)C1=O	AYJXHIDNNLJQDT-UHFFFAOYSA-N	Organic oxygen compounds	Organooxygen compounds	Carbonyl compounds	Level 1	61	81.1	M+FA-H	C9H12O2	-4.054717658	NA	264.7463999	1761.584893	757.6257917	2348.609289	751.654803	192.2240782	943.4057722	422.9301358	268.4640315	1226.885332	2047.061306	1290.736987	504.8044055	1001.645786	340.1333284	3365.886687
404	7.55_229.1442m/z	229.1441671	7.5524	LCMS-neg	Dodecanedioic Acid	2824	NA	HMDB0000623	5596	LMFA01170009	12736	C02678	NA	NA	4676	NA	NA	693-23-2	C(CCCCCCCCCCC(=O)O)(=O)O	TVIDDXQYHWJXFK-UHFFFAOYSA-N	Lipids and lipid-like molecules	Fatty Acyls	Fatty acids and conjugates	Level 1	61	79	M-H	C12H22O4	-1.58882149	NA	437.7757128	2245.653443	698.3172523	614.4843064	666.5425476	1000.071233	3016.693643	1550.202813	1020.529979	2413.49837	979.7241676	557.9306278	1594.258717	983.3226647	785.3544299	1576.281031	728.9367385	594.3090146	416.5307057
405	5.58_137.0233m/z	137.0232956	5.578716667	LCMS-neg	Salicylic Acid	47701	NA	HMDB0001895	616	NA	338	C00805	hsa04976	Bile secretion	16914	NA	NA	69-72-7	OC(=O)C1=C(O)C=CC=C1	YGSDEFSMJLZEOE-UHFFFAOYSA-N	Benzenoids	Benzene and substituted derivatives	Benzoic acids and derivatives	Level 1	60.9	59.8	M-H	C7H6O3	-8.128776664	NA	569.1379229	229.9691412	331.0803463	372.1761259	264.8863257	505.4215388	239.5868081	244.990688	335.8251333	346.8877591	206.2496789	319.9434207	425.2052005	301.2087147	225.7064695	374.0795082	797.4073549	342.3262519	307.2148453
406	3.43_246.1216n	247.1288265	3.430566667	LCMS-pos	L-Beta-Aspartyl-L-Leucine	51184	NA	HMDB0011166	62015	NA	3549397	NA	NA	NA	NA	NA	NA	NA	CC(C)CC(NC(=O)CC(N)C(O)=O)C(O)=O	IYJILWQAFPUBHP-UHFFFAOYSA-N	Organic acids and derivatives	Peptidomimetics	Hybrid peptides	Level 1	60.9	88.6	M+H	M+Na	C10H18N2O5	-0.08791721	NA	435.5840973	489.0713396	1251.235113	595.9736941	863.5064833	285.4230781	926.0018709	578.8833573	556.2312842	2092.484309	327.5561839	366.3135461	695.9918548	2724.347295	1244.316918	1375.373246	223.4369276	1391.258357
407	9.86_448.3421m/z	448.3421435	9.85515	LCMS-pos	(8z	11z	13e	15s)-15-Hydroxyicosa-8	11	13-Trienoylcarnitine	198121	NA	HMDB0241584	NA	NA	NA	NA	NA	NA	NA	NA	NA	NA	CCCCCC(O)C=CC=CCC=CCCCCCCC(=O)OC(CC([O-])=O)C[N+](C)(C)C	NZRDWBUUKBZXKA-UHFFFAOYSA-N	Unclassified	Unclassified	Unclassified	Level 1	60.9	91.7	M+H-H2O	C27H47NO5	0.017598598	NA	523.9268916	777.1128322	977.5630799	709.8930112	621.4401498	678.2733144	1664.21057	370.0767388	611.1028649	736.6881079	1358.211098	2180.491447	1588.392321	833.4751679
408	10.39_543.3326n	544.3398767	10.38973333	LCMS-pos	PC(20:4(8Z	11Z	14Z	17Z)/0:0)	19889	NA	HMDB0010396	61706	LMGP01050140	53480469	C04230	hsa00564	hsa05231	Glycerophospholipid metabolism|Choline metabolism in cancer	86259	NA	NA	NA	C(OP(OCC[N+](C)(C)C)(=O)[O-])[C@]([H])(O)COC(=O)CCCCCC/C=C\C/C=C\C/C=C\C/C=C\CC	GOMVPVRDBLLHQC-VEJNOCSESA-N	Lipids and lipid-like molecules	Glycerophospholipids	Glycerophosphocholines	Level 1	60.8	70.5	M+H	M+Na	C28H50NO7P	0.203664817	NA	782.6582829	1319.248248	1394.894211	1093.629127	651.6189291	1045.309629	1119.138347	960.3192441	1241.786485	1080.428874	1312.687309	1054.796684	1106.89934	611.390519
409	3.73_247.0446m/z	247.0446106	3.730566667	LCMS-neg	2-(2-Nitroimidazol-1-Yl)-N-(3	3	3-Trifluoropropyl)Acetamide	206305	NA	HMDB0251709	NA	NA	9993055	NA	NA	NA	NA	NA	NA	NA	[O-][N+](=O)C1=NC=CN1CC(=O)NCCC(F)(F)F	ZMQGRZRWRQFMAN-UHFFFAOYSA-N	Unclassified	Unclassified	Unclassified	Level 1	60.8	94.5	M-H2O-H	C8H9F3N4O3	-0.838634008	NA	2981.078004	245.8642168	142.5226558	173.8998607	1576.558818	576.2264645	160.2537563	95.20507334	841.8091795	4545.467576	136.2773683	162.6357149	1985.1387	8977.028129	3689.572703	518.6338579	583.3511087
410	4.43_171.0654m/z	171.0654082	4.430533333	LCMS-neg	Trans-3-Octenedioic Acid	52244	NA	HMDB0013312	NA	NA	22495178	NA	NA	NA	173786	NA	NA	NA	OC(=O)CCC\C=C\CC(O)=O	QWWZNXBOJLOHGI-HNQUOIGGSA-N	Lipids and lipid-like molecules	Fatty Acyls	Fatty acids and conjugates	Level 1	60.8	81.8	M-H	C8H12O4	-5.08063245	NA	1178.502816	1017.285364	902.8447849	996.899482	898.5677312	900.3172478	726.1145656	868.2625648	742.5933115	953.5419688	1116.99155	914.63558	1108.381558	1044.848652	1152.347404	1085.467247	1061.132266	866.879071	818.2105823
411	4.63_208.0610m/z	208.0609608	4.633666667	LCMS-neg	3-Carbamoyl-2-Phenylpropionic Acid	82276	NA	HMDB0060367	NA	NA	3025746	C16591	hsa00982	Drug metabolism - cytochrome P450	80589	NA	NA	NA	OC(=N)OCC(C(O)=O)C1=CC=CC=C1	AYRIVCKWIAUVOO-UHFFFAOYSA-N	Benzenoids	Benzene and substituted derivatives	Unclassified	Level 1	60.7	69.4	M-H	C10H11NO4	-2.729446372	NA	854.6007496	1174.066306	995.1742767	958.5685831	865.0449967	687.239442	875.1558602	844.3848389	1481.3074	839.4835215	1044.846991	1127.987282	974.0878836	849.7691623	848.7663891	602.4611454	879.4094758	1631.808427	1353.05494
412	10.86_277.2161m/z	277.2161087	10.86011667	LCMS-pos	(9r	13r)-15	16-Dihydro-12-Oxo-10-Phytoenoic Acid	3344	NA	NA	36056	LMFA02010004	16061075	NA	NA	NA	NA	NA	NA	NA	C(CCCCCCC[C@H]1[C@@H](CCCCC)C(=O)C=C1)(=O)O	DYAIBFMALFTKBR-HZPDHXFCSA-N	Lipids and lipid-like molecules	Fatty Acyls	Eicosanoids	Level 1	60.7	64.7	M+H-H2O	C18H30O3	-0.332706564	NA	801.7583313	944.9232747	360.7108899	791.1760848	706.2042043	1742.093685	437.1119805	991.9619504	920.694244	4188.766542	712.7440249	595.168638	818.2314911	526.1324134	763.4716816	957.7611	747.181022
413	12.89_270.2789m/z	270.2788777	12.89198333	LCMS-pos	10z-Heptadecen-2-One	9979	NA	NA	98185	LMFA12000189	56936222	NA	NA	NA	NA	NA	NA	NA	CC(=O)CCCCCCC/C=C\CCCCCC	KZXNFRBVPGNOIW-HJWRWDBZSA-N	Organic oxygen compounds	Organooxygen compounds	Carbonyl compounds	Level 1	60.7	77.7	M+NH4	C17H32O	-1.044532715	NA	1206.735952	1087.28709	1176.864915	1184.384912	1194.9179	1358.540342	1312.86752	1453.345539	1177.786926	1024.891132	1235.041428	1055.741077	997.5689424	967.6413257	1135.261327	1022.859481	1065.360133	1221.311817	1136.022733
414	6.34_292.1310n	293.1382595	6.33965	LCMS-pos	Coriandrone A	61269	NA	HMDB0037774	92589	NA	131752231	NA	NA	NA	NA	NA	NA	139906-03-9	COC1=C2CC(OC2=C2C(=O)OC(C)CC2=C1)C(C)(C)O	QBALHQFWXZYTDM-UHFFFAOYSA-N	Organoheterocyclic compounds	Benzopyrans	2-benzopyrans	Level 1	60.7	71.4	M+Na	M+K	M+H	C16H20O5	-0.310372034	NA	502.9543998	181.8522304	541.6270079	132.3698407	327.9129901	666.3399629	2384.559792	683.6207494	331.526103	3088.808437	346.0352443	362.5284867	1146.748866	1275.231598	2104.671053	58814.11774	20.94002054
415	8.57_343.2723n	344.279538	8.572083333	LCMS-pos	Dodecanoylcarnitine	8344	NA	HMDB0002250	34490	LMFA07070062	168381	NA	NA	NA	77086	NA	NA	25518-54-1	O(C(CCCCCCCCCCC)=O)[C@H](CC([O-])=O)C[N+](C)(C)C	FUJLYHJROOYKRA-QGZVFWFLSA-N	Lipids and lipid-like molecules	Fatty Acyls	Fatty acid esters	Level 1	60.7	79	M+H	M+Na	C19H37NO4	0.008359093	NA	775.253178	1157.113255	832.422878	690.7510232	831.505208	193.6624187	1211.370286	406.2260406	524.7333326	550.2887171	1314.823925	840.6788009	1080.612199	1040.099392	945.2729843	977.0580895	989.0736138	326.8029136
416	9.78_414.2041n	453.167271	9.782266667	LCMS-pos	Clausarinol	64496	NA	HMDB0041407	95806	NA	15293564	NA	NA	NA	168278	NA	NA	NA	CC(C)(C=C)C1=CC2=C(O)C3=C(OC(C)(C)C(O)C3O)C(=C2OC1=O)C(C)(C)C=C	AMSRLBLJHNYGNW-UHFFFAOYSA-N	Phenylpropanoids and polyketides	Coumarins and derivatives	Pyranocoumarins	Level 1	60.7	72.4	M+H	M+NH4	M+K	C24H30O6	-0.303567216	NA	38.84358546	37.79910316	30.65498583	38.30668391	38.31559265	31.7188947	32.99596081	36.44401536	31.81461388	28.75114521	27.974372	50.4402164	39.109246	44.01048063	27.437262	25.16443714	40.14463815
417	4.77_267.1217m/z	267.1216626	4.770683333	LCMS-pos	2-Phenylethyl Beta-D-Glucopyranoside	54706	NA	HMDB0029819	86524	NA	468284	NA	NA	NA	174715	NA	NA	18997-54-1	OCC1OC(OCCC2=CC=CC=C2)C(O)C(O)C1O	MLRIJUWUQTVDQE-UHFFFAOYSA-N	Organic oxygen compounds	Organooxygen compounds	Carbohydrates and carbohydrate conjugates	Level 1	60.6	50.4	M+H-H2O	C14H20O6	-3.65157001	NA	727.5027114	937.7555759	740.2125142	1081.382592	971.5942582	911.7356093	806.0432349	765.0273824	803.5654356	2269.353515	897.547826	939.9470548	874.5089123	868.039321	631.6312298	1098.983705	903.7031541	917.2563286	1108.008651
418	6.51_209.0811m/z	209.0810709	6.51235	LCMS-pos	Sinapaldehyde	211852	NA	HMDB0258301	NA	NA	119216	NA	NA	NA	NA	NA	NA	NA	COC1=CC(C=CC=O)=CC(OC)=C1O	CDICDSOGTRCHMG-UHFFFAOYSA-N	Benzenoids	Phenols	Methoxyphenols	Level 1	60.6	89.4	M+H	C11H12O4	1.132154246	NA	1699.5165	1062.825634	1587.398482	499.6029765	574.9918368	499.4005046	450.0824668	662.4300049	616.4506263	548.977042	455.5382454	860.2369944	1112.251215	1114.597473	2957.543657	1533.890164	932.1622623	595.6863678	631.1264469
419	1.50_182.0451m/z	182.0450712	1.499433333	LCMS-neg	4-Pyridoxic Acid	46827	NA	HMDB0000017	239	NA	6723	C00847	hsa00750	Vitamin B6 metabolism	17405	R-HSA-1430728	R-HSA-196849	R-HSA-196854	R-HSA-964975	Metabolism|Metabolism of water-soluble vitamins and cofactors|Metabolism of vitamins and cofactors|Vitamins B6 activation to pyridoxal phosphate	82-82-6	CC1=NC=C(CO)C(C(O)=O)=C1O	HXACOUQIXZGNBF-UHFFFAOYSA-N	Organoheterocyclic compounds	Pyridines and derivatives	Pyridinecarboxylic acids and derivatives	Level 1	60.5	85.7	M-H	C8H9NO4	-4.425501636	NA	1092.221674	606.0548984	660.5857844	994.890774	999.8381864	510.5668549	1105.970504	606.1686564	830.2653256	980.27632	1538.815461	995.3726754	677.1157288	277.1264177	1381.231665	1126.91317
420	3.90_172.9905m/z	172.9904973	3.896366667	LCMS-neg	Phenol Sulphate	82031	NA	HMDB0060015	NA	NA	74426	C02180	NA	NA	27905	R-HSA-1430728	R-HSA-156580	R-HSA-156584	R-HSA-211859	Metabolism|Phase II - Conjugation of compounds|Cytosolic sulfonation of small molecules|Biological oxidations	937-34-8	OS(=O)(=O)OC1=CC=CC=C1	CTYRPMDGLDAWRQ-UHFFFAOYSA-N	Organic acids and derivatives	Organic sulfuric acids and derivatives	Arylsulfates	Level 1	60.5	89.3	M-H	C6H6O4S	-5.206419724	NA	74.16269677	976.8588519	2036.498716	1433.801029	3871.739165	1357.758665	1041.936405	714.1192928	1825.735112	505.8538765	938.4709354	1434.35124	589.0527238	273.3963557	256.4229199	685.214015
421	0.76_101.0476n	102.0549136	0.756333333	LCMS-pos	L-3-Aminodihydro-2(3h)-Furanone	54348	NA	HMDB0029387	65863	NA	73509	C02926	NA	NA	17289	NA	NA	1192-20-7	NC1CCOC1=O	QJPWUUJVYOJNMH-UHFFFAOYSA-N	Organic acids and derivatives	Carboxylic acids and derivatives	Amino acids	peptides	and analogues	Level 1	60.5	60	M+H	M+K	C4H7NO2	-0.408840492	NA	1165.845113	1072.974083	1159.894878	1085.060533	1256.542136	1059.465829	1220.278216	1057.683708	1022.916228	1027.443822	968.9482512	921.7064512	943.806836	1048.592898	1052.15997	944.2230623
422	7.77_159.1017m/z	159.1017116	7.7652	LCMS-neg	(+/-)-1-Hepten-3-Ol	256109	NA	HMDB0303231	NA	NA	NA	NA	NA	NA	NA	NA	NA	NA	CCCCC(O)C=C	PZKFYTOLVRCMOA-UHFFFAOYSA-N	Organic oxygen compounds	Organooxygen compounds	Alcohols and polyols	Level 1	60.5	85.7	M+FA-H	C7H14O	-8.38108587	NA	879.298372	847.5227704	1027.027183	1087.716387	885.8261322	783.8748939	986.8511444	928.5139295	770.9903054	811.6353023	749.3318634	908.2440702	716.466084	929.0288532	838.2299771	884.9377706	922.7104488	1049.470746	964.1618797
423	4.75_230.9965m/z	230.9964892	4.74805	LCMS-neg	Methyl-4-Hydroxybenzoate Sulfate	144437	NA	HMDB0168668	NA	NA	122164837	NA	NA	NA	133532	NA	NA	1679347-90-0	COC(=O)C1=CC=C(OS(O)(=O)=O)C=C1	IBEAHXYYSZWGED-UHFFFAOYSA-N	Organic acids and derivatives	Organic sulfuric acids and derivatives	Arylsulfates	Level 1	60.4	98.8	M-H	C8H8O6S	-1.695459202	NA	22.88880454	2441.473777	37.52317489	19.35088439	555.8258036	58.10272212	11469.02889	107.6279482	729.8998173	9.831273925	2401.857803	13.91021945	650.9088194	2928.531984	83.26802666	193.0945932	5355.141418	815.6348383	2925.672957
424	5.19_285.1940n	286.2012643	5.18585	LCMS-pos	5-Octenoylcarnitine	198228	NA	HMDB0241702	NA	NA	NA	NA	NA	NA	NA	NA	NA	NA	CCC=CCCCC(=O)OC(CC([O-])=O)C[N+](C)(C)C	RERZFFUJVGADAC-UHFFFAOYSA-N	Unclassified	Unclassified	Unclassified	Level 1	60.4	87.1	M+H	M+Na	M+K	C15H27NO4	-0.071692057	NA	657.1421771	1186.503442	215.3323372	1373.515342	1002.087402	750.8051526	507.5747869	702.1177757	415.4845924	1909.00531	2199.885006	1012.374388	2013.406065	734.3559931	1580.516958	1108.717514	196.49174
425	6.98_209.0811m/z	209.0810881	6.98035	LCMS-pos	6-Methoxymellein	274917	NA	NA	65761	NA	83412	C02381	NA	NA	NA	NA	NA	13410-15-6	CC1CC2=C(C(=CC(=C2)OC)O)C(=O)O1	AIFNAMVERSBWPS-ZCFIWIBFSA-N	Organoheterocyclic compounds	Benzopyrans	2-benzopyrans	Level 1	60.4	89.8	M+H	C11H12O4	1.215128555	NA	428.9489623	2680.306813	374.7359414	1396.276375	893.9344994	766.937418	1324.423305	440.5923905	1489.967573	932.3134592	2004.995158	1540.498136	601.8268172	738.6616867	850.5017744	1038.452055	622.5406497	2164.566738	323.1843236
426	10.05_451.2699n	452.2771854	10.0523	LCMS-pos	PE(16:1(9Z)/0:0)	21171	NA	HMDB0011504	62290	LMGP02050010	52925129	NA	NA	NA	NA	NA	NA	NA	[C@](COP(=O)(O)OCCN)([H])(O)COC(CCCCCCC/C=C\CCCCCC)=O	DSOWUEHXZJUNID-WHXUGTBJSA-N	Lipids and lipid-like molecules	Glycerophospholipids	Glycerophosphoethanolamines	Level 1	60.3	80.1	M+H	M+Na	C21H42NO7P	0.043524174	NA	412.8207079	236.1462204	1478.478084	982.5403755	525.2016982	1555.987513	2655.611328	1062.940263	1674.83406	558.5058429	2669.686132	1328.727287	1813.725626	998.2108365	549.1266145	633.0792461	533.0991868	1338.166124
427	4.90_185.0811m/z	185.081143	4.900766667	LCMS-neg	(E	E)-2-Methyl-6-Oxohepta-2	4-Dienol	6301	NA	NA	NA	LMFA05000562	5281928	NA	NA	NA	53533	NA	NA	NA	CC(=O)/C=C/C=C(\C)/CO	CZHVRQOHHDVSOA-HJIKTHEYSA-N	Lipids and lipid-like molecules	Fatty Acyls	Fatty alcohols	Level 1	60.3	81.9	M+FA-H	C8H12O2	-5.635598501	NA	949.6002462	1272.73715	897.9576666	841.2870449	1120.970563	793.1663017	776.3054653	985.5898206	848.4950425	825.318895	773.6863718	898.6243788	965.6108464	1007.926918	1159.627996	1260.175962	975.3002951
428	5.44_245.0123m/z	245.0122638	5.439383333	LCMS-neg	3-[3-(Sulfooxy)Phenyl]Propanoic Acid	115462	NA	HMDB0094710	NA	NA	187488	NA	NA	NA	64414	NA	NA	NA	OC(=O)CCC1=CC(OS(O)(=O)=O)=CC=C1	IQWLPDPKVFZEOK-UHFFFAOYSA-N	Organic acids and derivatives	Organic sulfuric acids and derivatives	Arylsulfates	Level 1	60.2	96.2	M-H	C9H10O6S	-1.092472309	NA	126.6395944	16825.30933	159.287193	165.529493	96.22347814	210.0760982	1026.602465	229.0634019	1674.276447	171.487441	139.7078421	231.5260112	92.16372775	142.2162109	215.5593743	174.0390719	93.58575672	252.3330183	2028.815191
429	10.81_279.2318m/z	279.2317736	10.80921667	LCMS-pos	13r-Hode	2990	NA	HMDB06939	45665	LMFA02000035	13723970	C14762	hsa00591	hsa03320	Linoleic acid metabolism|PPAR signaling pathway	137495	NA	NA	10219-69-9	C(CCCCCCC/C=C\C=C\[C@H](O)CCCCC)(=O)O	HNICUWMFWZBIFP-PIHGWCCBSA-N	Lipids and lipid-like molecules	Fatty Acyls	Lineolic acids and derivatives	Level 1	60.1	89	M+H-H2O	C18H32O3	-0.280139819	NA	831.8438868	1150.591941	792.668238	1130.521205	1197.775892	1631.959769	745.7106493	770.7736251	651.7139734	2761.560403	1113.928104	794.9330768	845.0319567	645.1057958	869.7816343	1017.599921	759.3257031	862.5057919
430	10.08_526.3150m/z	526.3150162	10.07536667	LCMS-neg	Palmitoyl Ara-C	209975	NA	HMDB0256087	NA	NA	317641	NA	NA	NA	NA	NA	NA	NA	CCCCCCCCCCCCCCCC(=O)NC1=NC(=O)N(C=C1)C1OC(CO)C(O)C1O	XEFNBUBDJCJOGM-UHFFFAOYSA-N	Unclassified	Unclassified	Unclassified	Level 1	60.1	73.2	M+FA-H	C25H43N3O6	3.380822439	NA	1182.829785	878.283084	781.0832006	1324.690566	2667.901057	2076.745611	2413.891938	1255.792157	1997.379201	788.6159867	1580.194877	1426.165973	1582.256147	1516.245318	1668.067744	784.9137928	1644.050542	1471.87267	1906.249125
431	4.62_171.0654m/z	171.0654145	4.616033333	LCMS-neg	2-Octenedioic Acid	47001	NA	HMDB0000341	5330	NA	6079438	NA	NA	NA	89192	NA	NA	5698-50-0	OC(=O)CCCC\C=C\C(O)=O	BNTPVRGYUHJFHN-HWKANZROSA-N	Lipids and lipid-like molecules	Fatty Acyls	Fatty acids and conjugates	Level 1	60.1	82.1	M-H	C8H12O4	-5.043694665	NA	969.1464004	1325.017168	941.3229236	897.0197519	951.5449808	1036.69816	1053.64918	897.3083283	1020.865834	1262.019721	973.7772284	934.9552796	894.6139334	924.8108994	895.4704353	1102.726038	929.0318236	954.8496582	961.7311145
432	9.50_372.3107m/z	372.3107156	9.5025	LCMS-pos	4-Methyltridecanoylcarnitine	197379	NA	HMDB0240823	NA	NA	NA	NA	NA	NA	NA	NA	NA	NA	CCCCCCCCCC(C)CCC(=O)OC(CC([O-])=O)C[N+](C)(C)C	KVOYQVYFFIYRLN-UHFFFAOYSA-N	Unclassified	Unclassified	Unclassified	Level 1	60.1	90.3	M+H	C21H41NO4	-0.322141932	NA	704.9253528	960.678874	802.4786377	804.1526178	1028.390187	459.4918281	1087.735543	566.6239626	956.5390658	435.4751842	1606.188008	1131.558506	1637.642479	1554.254612	1087.929359	796.6958303	1300.809177	535.4466822	636.0764857
433	10.84_235.1691m/z	235.169136	10.84308333	LCMS-pos	Fukinanolide	256432	NA	HMDB0303560	NA	NA	325065	NA	NA	NA	NA	NA	NA	NA	CC1CCCC2CC3(CC12C)C(=C)COC3=O	OVXAYHNZXBOVPV-UHFFFAOYSA-N	Lipids and lipid-like molecules	Prenol lipids	Terpene lactones	Level 1	60	77.9	M+H	C15H22O2	-0.513957721	NA	1127.705468	980.6346444	1016.815787	1137.342753	1083.763497	1127.611066	1060.433032	1085.68216	1099.75426	1112.776549	870.4145592	1011.967561	1003.235049	952.2836916	923.8994414	970.9387484	947.4309544	897.8565109	922.3049914
434	4.21_273.0074m/z	273.0074462	4.213783333	LCMS-neg	Isoferulic Acid 3-Sulfate	64806	NA	HMDB0041748	96106	NA	71749556	NA	NA	NA	NA	NA	NA	NA	[H]\C(=C(\[H])C1=CC(OS(O)(=O)=O)=C(OC)C=C1)C(O)=O	DCMKMHVTKFJMAU-HWKANZROSA-N	Phenylpropanoids and polyketides	Cinnamic acids and derivatives	Hydroxycinnamic acids and derivatives	Level 1	60	92	M-H	C10H10O7S	-0.003751666	NA	787.2260717	19.02804525	1804.88082	118.8338114	11.59343683	2896.72159	551.3367423	7.753125105	1.648162773	4085.857901	4.814627703	641.6148516	7.184598429	44.79052749	6.470970138	902.7150542	10.86866817	814.1406212	713.448534
435	6.95_583.2563m/z	583.2563169	6.954483333	LCMS-neg	Cladosporin	205110	NA	HMDB0250312	NA	NA	37269	NA	NA	NA	NA	NA	NA	NA	CC1CCCC(CC2CC3=CC(O)=CC(O)=C3C(=O)O2)O1	WOMKDMUZNBFXKG-UHFFFAOYSA-N	Benzenoids	Benzene and substituted derivatives	Benzoic acids and derivatives	Level 1	60	57.1	2M-H	C16H20O5	2.474698315	NA	1007.480616	1933.068343	1260.855478	1270.842602	1226.428623	549.8271001	1076.898072	849.4174021	462.7166436	826.1686889	2582.240741	1213.370711	1235.08949	1374.994562	1124.617736	1097.050011	2692.539321	411.4145342	384.8084118
436	1.12_180.0658m/z	180.0657739	1.120216667	LCMS-neg	L-Tyrosine	46901	NA	HMDB0000158	34	NA	6057	C00082	hsa00130	hsa00350	hsa00360	hsa00400	hsa00730	hsa00970	hsa04728	hsa04916	hsa04917	hsa04974	hsa05012	hsa05030	hsa05031	hsa05034	hsa05230	Ubiquinone and other terpenoid-quinone biosynthesis|Tyrosine metabolism|Phenylalanine metabolism|Phenylalanine	tyrosine and tryptophan biosynthesis|Thiamine metabolism|Aminoacyl-tRNA biosynthesis|Dopaminergic synapse|Melanogenesis|Prolactin signaling pathway|Protein digestion and absorption|Parkinson disease|Cocaine addiction|Amphetamine addiction|Alcoholism|Central carbon metabolism in cancer	17895	NA	NA	60-18-4	N[C@@H](CC1=CC=C(O)C=C1)C(O)=O	OUYCCCASQSFEME-QMMMGPOBSA-N	Organic acids and derivatives	Carboxylic acids and derivatives	Amino acids	peptides	and analogues	Level 1	59.9	75.5	M-H	C9H11NO3	-4.654984429	NA	948.6225585	701.9891832
437	0.77_234.0850n	235.0922586	0.772866667	LCMS-pos	Gamma-Glutamylserine	54161	NA	HMDB0029158	NA	NA	22844748	NA	NA	NA	NA	NA	NA	5875-35-4	N[C@@H](CCC(=O)N[C@@H](CO)C(O)=O)C(O)=O	SQBNIUOYNOKDTI-WHFBIAKZSA-N	Organic acids and derivatives	Carboxylic acids and derivatives	Amino acids	peptides	and analogues	Level 1	59.9	95.8	M+H	M+Na	C8H14N2O6	-0.871692777	NA	1142.911226	1145.290025	1204.510754	1057.959572	1202.497863	799.1634237	1175.037353	1058.811111	1037.556232	1084.632641	933.0705783	937.2946441	824.0906694	834.5125647	948.0428663	1037.476501
438	14.80_431.3517m/z	431.3516574	14.8046	LCMS-pos	Nebrosteroid K	43664	NA	NA	83939	LMST01010338	42604056	NA	NA	NA	NA	NA	NA	NA	[C@]12(CC=C3C[C@@H](O)CC[C@]3(C(=O)OC)[C@@]1([H])CC[C@]1(C)[C@@]([H])([C@@](C)([H])CCCC(C)C)CC[C@@]21[H])[H]	RJUFSIGCWNUVCK-ROUDTPAMSA-N	Lipids and lipid-like molecules	Steroids and steroid derivatives	Cholestane steroids	Level 1	59.9	78.6	M+H	C28H46O3	-0.730395879	NA	942.3410101	1052.475499	882.1620159	1020.354991	1266.755553	947.4558603	857.959631	734.4998643	984.0710215	355.1679332	505.0495786	907.8111448	761.4651226	1155.240715	1303.202421	1239.554395	1188.511051	779.2178302	1221.089353
439	9.52_271.1915m/z	271.1915348	9.5222	LCMS-neg	Pentadecanedioic Acid	2836	NA	NA	35977	LMFA01170021	160576	NA	NA	NA	NA	NA	NA	NA	C(CCCCCCCCCCCCCC(=O)O)(=O)O	BTZVDPWKGXMQFW-UHFFFAOYSA-N	Lipids and lipid-like molecules	Fatty Acyls	Fatty acids and conjugates	Level 1	59.9	86.8	M-H	C15H28O4	0.19036408	NA	3512.76255	490.7544477	424.350664	2957.677158	11187.0568	1213.820547	198.8600967	1008.38143	571.3949386	1387.455616	1129.488842	550.6795403	1822.345672	984.4739661	1586.823596	2096.176292	1031.808844	658.0763495	567.0273852
440	1.39_132.1019m/z	132.1018979	1.38795	LCMS-pos	2s-Amino-3s-Methylpentanoic Acid	2489	NA	HMDB0000172	23	LMFA01100047	6306	C00407	hsa00280	hsa00290	hsa00970	hsa02010	hsa04974	hsa04978	hsa05131	hsa05230	Valine	leucine and isoleucine degradation|Valine	leucine and isoleucine biosynthesis|Aminoacyl-tRNA biosynthesis|ABC transporters|Protein digestion and absorption|Mineral absorption|Shigellosis|Central carbon metabolism in cancer	17191	NA	NA	73-32-5	C([C@@H](N)[C@@H](C)CC)(=O)O	AGPKZVBTJJNPAG-WHFBIAKZSA-N	Organic acids and derivatives	Carboxylic acids and derivatives	Amino acids	peptides	and analogues	Level 1	59.7	81.5	M+H	C6H13NO2	-0.054829212	NA	999.7471943	940.9148569	1325.479614	681.9284085	1074.273027	948.7525307	1407.127213	902.3456312
441	4.21_212.0017m/z	212.0017368	4.213783333	LCMS-neg	Indoxyl Sulfate	47156	NA	HMDB0000682	253	NA	10258	NA	NA	NA	43355	NA	NA	487-94-5	OS(=O)(=O)OC1=CNC2=CC=CC=C12	BXFFHSIDQOFMLE-UHFFFAOYSA-N	Organic acids and derivatives	Organic sulfuric acids and derivatives	Arylsulfates	Level 1	59.7	66.1	M-H	C8H7NO4S	-2.65471639	NA	337.4688862	207.0134543	991.9185683	800.0210848	1938.950798	1400.851685	1163.856199	1141.382346	2969.034448	560.9987772	839.0918804	1753.391965	246.6049167	951.1793522	1632.364809	859.9762773	1223.349498	282.9430727	317.8828735
442	6.11_167.0341m/z	167.0340761	6.10775	LCMS-neg	3-(2-Furanyl)-2-Propenal	57181	NA	HMDB0032918	88823	NA	1715056	NA	NA	NA	NA	NA	NA	623-30-3	O=C\C=C/C1=CC=CO1	VZIRCHXYMBFNFD-IWQZZHSRSA-N	Organoheterocyclic compounds	Heteroaromatic compounds	Unclassified	Level 1	59.7	96.1	M+FA-H	C7H6O2	-7.425318694	NA	292.9691226	1519.309731	55.35322276	2274.984215	2061.291475	229.0284209	1795.788107	687.7372501	300.56078	254.4241682	78.56894989	556.0830204	184.1871491	2774.00393	534.6201063	1081.945012	1623.206991	896.1251868	28.58018271
443	3.27_194.0452m/z	194.045208	3.2665	LCMS-neg	4-Hydroxyhippuric Acid	52429	NA	HMDB0013678	85251	NA	151012	NA	NA	NA	71018	NA	NA	2482-25-9	OC(=O)CNC(=O)C1=CC=C(O)C=C1	ZMHLUFWWWPBTIU-UHFFFAOYSA-N	Benzenoids	Benzene and substituted derivatives	Benzoic acids and derivatives	Level 1	59.7	90.9	M-H	C9H9NO4	-3.452164956	NA	510.9439104	417.6657901	625.2390585	1437.049401	201.1789407	1990.433898	3324.042365	38.70892228	382.3652284	1501.712029	368.6601791	549.1203328	173.1106652	1915.538279	697.2373031	2463.098048	595.3911446	1548.521555	646.7855964
444	3.84_259.1299m/z	259.1298514	3.840433333	LCMS-neg	Gamma-Glutamylleucine	51189	NA	HMDB0011171	23750	NA	151023	NA	NA	NA	68433	NA	NA	2566-39-4	CC(C)C[C@H](NC(=O)CC[C@H](N)C(O)=O)C(O)=O	MYFMARDICOWMQP-YUMQZZPRSA-N	Organic acids and derivatives	Carboxylic acids and derivatives	Amino acids	peptides	and analogues	Level 1	59.7	84.8	M-H	C11H20N2O5	-0.360954657	NA	832.9236125	1085.545174	1281.291719	631.0821675	1053.780884	940.5450775	1953.890152	823.5133594	1090.783618	1283.307993	1301.654307	1041.231617	853.1763146	515.9168277	1612.315242	1103.310868	850.9785557
445	13.37_331.2644m/z	331.2643819	13.37295	LCMS-neg	4	7	10	13-Docosatetraenoic Acid	678	NA	NA	34845	LMFA01030177	5282843	NA	NA	NA	NA	NA	NA	NA	C(=C/C/C=C/CCCCCCCC)\C/C=C/C/C=C/CCC(=O)O	WSCPRLMTEVITJR-WFYBHXQRSA-N	Lipids and lipid-like molecules	Fatty Acyls	Fatty acids and conjugates	Level 1	59.5	71.1	M-H	C22H36O2	0.385146593	NA	1224.734274	1922.065585	1769.957952	1246.406961	951.1171802	430.3075777	1571.100387	823.3168251	1384.53442	532.5136917	3663.384381	1769.066098	2326.64227	824.4760817	913.2889228	609.1956276
446	10.93_530.3240m/z	530.3239893	10.93463333	LCMS-pos	PE(0:0/22:4(7Z	10Z	13Z	16Z))	21218	NA	HMDB0011493	62281	LMGP02050057	53480942	NA	NA	NA	NA	NA	NA	NA	C(OP(OCCN)(O)=O)[C@]([H])(OC(=O)CCCCC/C=C\C/C=C\C/C=C\C/C=C\CCCCC)CO	VLFJNHPNIOTOOA-YMIVKDKMSA-N	Lipids and lipid-like molecules	Glycerophospholipids	Glycerophosphoethanolamines	Level 1	59.4	69.5	M+H	C27H48NO7P	-0.239218949	NA	495.4690736	484.4296306	1744.421816	973.0058131	458.806204	1159.445322	1394.458108	816.9207501	1156.97719	1022.995407	2366.788284	1208.676873	1260.555447	533.8610533	770.1894485	491.8212861
447	6.05_183.0656m/z	183.0655512	6.0461	LCMS-neg	Diethyl Oxalpropionate	56688	NA	HMDB0032306	44744	NA	97750	C04067	NA	NA	16879	NA	NA	759-65-9	CCOC(=O)C(C)C(=O)C(=O)OCC	OQOCQBJWOCRPQY-UHFFFAOYSA-N	Organic acids and derivatives	Keto acids and derivatives	Beta-keto acids and derivatives	Level 1	59.4	90.9	M-H2O-H	C9H14O5	-3.618430009	NA	204.5107742	3720.776476	1949.928276	1940.232105	929.353193	291.3169084	367.1476257	426.0631135	305.0614419	397.7785036	1410.735716	6463.84513	984.8017707	533.0913002	714.4923161	1310.065345	605.6502597	2195.129812	199.7004548
448	9.20_249.1849m/z	249.1849154	9.19725	LCMS-pos	9s-Hhtre	2000	NA	NA	NA	LMFA01050562	NA	NA	NA	NA	NA	NA	NA	NA	C(CCCC/C=C\C[C@H](O)/C=C/C=C\CCC)(=O)O	UNKABLLGTHOOAP-FJQSMFNXSA-N	Lipids and lipid-like molecules	Fatty Acyls	Fatty acids and conjugates	Level 1	59.4	85.6	M+H-H2O	C16H26O3	0.033670574	NA	883.8754955	1083.995924	782.5931122	1120.399421	653.5776002	954.0158926	777.7741068	2042.293695	990.1128984	1084.531272	856.1815677	946.6038724	918.7974823	1214.136449	955.7893427	2815.154532	801.6935305	4142.995051	1912.45935
449	3.67_146.0601m/z	146.0600783	3.668533333	LCMS-pos	Quinolin-2-Ol	275310	NA	NA	66376	NA	6038	C06338	NA	NA	NA	NA	NA	70254-42-1	C1=CC=C2C(=C1)C=CC(=O)N2	LISFMEBWQUVKPJ-UHFFFAOYSA-N	Organoheterocyclic compounds	Quinolines and derivatives	Quinolones and derivatives	Level 1	59.3	68.6	M+H	C9H7NO	0.262170516	NA	1075.496478	982.5235263	1421.924413	909.4857221	1019.734538	989.7400041	1215.519929	847.4626406	857.9633078	702.4290347	1033.71587	918.468782	918.5945967	1098.589958	1011.018266	1027.001285	905.204995	913.5833312	960.7455083
450	6.43_179.0704m/z	179.0704274	6.426816667	LCMS-pos	(R)-(-)-Mellein	514741	NA	NA	96421	NA	28516	NA	NA	NA	NA	NA	NA	480-33-1	CC1CC2=C(C(=CC=C2)O)C(=O)O1	KWILGNNWGSNMPA-UHFFFAOYSA-N	Organoheterocyclic compounds	Benzopyrans	2-benzopyrans	Level 1	59.3	91.3	M+H	C10H10O3	0.88048862	NA	1258.639711	709.805884	1005.684865	510.5835336	893.3466561	783.98421	663.075799	379.9547089	678.1948804	481.3356791	100.2661884	538.5712104	342.3645762	385.5178282	133.3135908	826.5309551	303.9720492	2692.275256	890.2142264
451	0.73_193.0345m/z	193.034541	0.7302	LCMS-neg	D-Arabinono-1	4-Lactone	255745	NA	HMDB0302833	3272	NA	17723	C00652	hsa00053	Ascorbate and aldarate metabolism	16292	NA	NA	2782/9/4	OC[C@H]1OC(=O)[C@@H](O)[C@@H]1O	CUOKHACJLGPRHD-JJYYJPOSSA-N	Organic oxygen compounds	Organooxygen compounds	Carbohydrates and carbohydrate conjugates	Level 1	59.2	73.1	M+FA-H	C5H8O5	-5.642030274	NA	475.6370577	363.0440811	184.8978711	230.2138882	512.6862788	1510.440493	588.5426206	478.6751729	584.5241742	2076.159867	783.6933174	405.4638876	440.9231574	333.863663	680.976911	1035.231384	137.6839009	582.8141422
452	10.80_539.3585n	540.3657673	10.79631667	LCMS-pos	Chenodeoxycholylphenylalanine	198844	NA	HMDB0242391	NA	NA	137628355	NA	NA	NA	NA	NA	NA	NA	CC(CCC(=O)NC(CC1=CC=CC=C1)C(O)=O)C1CCC2C3C(O)CC4CC(O)CCC4(C)C3CCC12C	CEMZGPKUKMFNNF-UHFFFAOYSA-N	Lipids and lipid-like molecules	Steroids and steroid derivatives	Bile acids	alcohols and derivatives	Level 1	59.2	50.5	M+H	M+Na	C33H49NO5	-4.788668878	NA	1061.859631	934.7290903	969.4603648	1241.192661	659.248801	674.4864873	2092.921443	901.2550893	644.9577751	1123.345584	1136.673749	829.1798765	1202.314817	1261.86902	797.0240918	926.4504071	940.5957808
453	10.59_832.5820m/z	832.5819657	10.59438333	LCMS-pos	SM(d18:2(4E	14Z)/6 keto-PGF1alpha)	243669	NA	HMDB0290570	NA	NA	NA	NA	NA	NA	NA	NA	NA	NA	CCCCC[C@H](O)\C=C\[C@H]1[C@H](O)C[C@H](O)[C@@H]1CC(=O)CCCCC(=O)N[C@@H](COP([O-])(=O)OCC[N+](C)(C)C)[C@H](O)\C=C\CCCCCCCC\C=C/CCC	BRAMCNHTDJISPT-GVHJTICPSA-N	Unclassified	Unclassified	Unclassified	Level 1	59.2	91.5	M+NH4	C43H79N2O10P	1.113248739	NA	561.1492643	1951.555951	983.8637901	1097.585	1689.966252	1131.164527	1250.793779	1001.115641	872.1541337	1078.01495	199.7143754	357.293362	1189.135916	1018.032872	1639.62233	1277.520427	1333.066851	831.863807
454	5.27_199.0064m/z	199.0063826	5.2696	LCMS-neg	4-Vinylphenol Sulfate	83781	NA	HMDB0062775	NA	NA	6426766	NA	NA	NA	82931	NA	NA	131351-90-1	OS(=O)(=O)OC1=CC=C(C=C)C=C1	IETVQHUKTKKBFF-UHFFFAOYSA-N	Organic acids and derivatives	Organic sulfuric acids and derivatives	Arylsulfates	Level 1	59	91.2	M-H	C8H8O4S	-3.353360687	NA	315.0948617	237.0313287	1580.176429	491.2760593	251.7160259	323.3368763	4214.943121	174.4355182	313.2527577	653.7695686	736.16011	1283.147278	829.8664729	794.6284056	875.5253454	2024.892515	151.1881378	1780.142105	400.3806826
455	4.79_192.0660m/z	192.0659612	4.790183333	LCMS-neg	P-Methylhippuric Acid	52237	NA	HMDB0013292	64936	NA	97479	NA	NA	NA	68552	NA	NA	27115-50-0	CC1=CC=C(C=C1)C(=O)NCC(O)=O	NRSCPTLHWVWLLH-UHFFFAOYSA-N	Benzenoids	Benzene and substituted derivatives	Benzoic acids and derivatives	Level 1	59	90.4	M-H	C10H11NO3	-3.395767039	NA	946.7570427	852.165896	1712.283849	717.7994567	393.4643194	1429.089977	502.8745601	1184.142196	547.6410989	413.2434307	865.8943859	383.0670807	833.3663834	795.6466029	972.6456835	917.1758639	408.2180101	830.4959801	991.884564
456	11.25_782.5673m/z	782.5672974	11.24691667	LCMS-pos	PC(20:3(8Z	11Z	14Z)-2OH(5	6)/P-16:0)	242568	NA	HMDB0289468	NA	NA	NA	NA	NA	NA	NA	NA	NA	NA	[H][C@@](COC(=O)CCCC(O)C(O)C\C=C/C\C=C/C\C=C/CCCCC)(COP([O-])(=O)OCC[N+](C)(C)C)O\C=C\CCCCCCCCCCCCCC	PZHVGYBBTBNMQF-XBZZBDOWSA-N	Unclassified	Unclassified	Unclassified	Level 1	58.9	89.9	M+H-H2O	C44H82NO9P	-2.669219917	NA	3020.059444	1750.530669	1115.503707	1235.945131	958.7592326	1191.577955	1101.676096	1007.59697	967.9047944	915.9744431	901.5345414	1098.215234	1339.331642	958.715237	925.4642902	976.0856608
457	1.55_254.1609m/z	254.1609446	1.55425	LCMS-pos	Arginylproline	53756	NA	HMDB0028717	23679	NA	151003	NA	NA	NA	141419	NA	NA	2418-69-1	N[C@@H](CCCNC(N)=N)C(=O)N1CCC[C@H]1C(O)=O	LQJAALCCPOTJGB-YUMQZZPRSA-N	Organic acids and derivatives	Carboxylic acids and derivatives	Amino acids	peptides	and analogues	Level 1	58.8	89.6	M+H-H2O	C11H21N5O3	-0.762146836	NA	612.0305097	400.0765971	479.1175249	223.5342781	100.8911493	566.4824091	1389.542431	454.5711796	576.3260698	631.2566239	365.4010072	333.7423402	189.0410686	597.3656583	237.065426	735.9773568	98.26456077
458	5.01_171.0654m/z	171.0653989	5.00575	LCMS-neg	4-Hydroxy-4-Methyl-5-Hexenoic Acid Gamma Lactone	56704	NA	HMDB0032333	88370	NA	102550	NA	NA	NA	52939	NA	NA	1073-11-6	CC1(CCC(=O)O1)C=C	QESPSAHXYXIGBG-UHFFFAOYSA-N	Organoheterocyclic compounds	Lactones	Gamma butyrolactones	Level 1	58.8	78.1	M+FA-H	C7H10O2	-7.008089118	NA	1017.353021	1285.25921	1018.45576	1478.232742	1544.127573	1396.870917	1133.138396	1080.989234	1050.948235	998.3757342	1385.616403	1465.382193	1254.906192	1247.178335	1046.501871	1047.698978	1097.508352	1024.349527	1367.312791
459	8.87_297.2668n	298.2740626	8.873283333	LCMS-pos	Spiroxamine	211948	NA	HMDB0258432	68865	NA	86160	C11124	NA	NA	9242	NA	NA	118134-30-8	CCCN(CC)CC1COC2(CCC(CC2)C(C)(C)C)O1	PUYXTUJWRLOUCW-UHFFFAOYSA-N	Organic oxygen compounds	Organooxygen compounds	Ethers	Level 1	58.8	85.5	M+H-H2O	M+H	C18H35NO2	0.022781379	NA	262.7813608	359.9992108	440.1087518	372.9284213	400.9919887	400.4277792	708.8264254	257.5857331	495.9668048	519.3234615	2453.714461	800.4806457	864.2012452	629.3327845	946.3349225	1230.272213	2602.245089	709.2483763
460	1.43_232.0281m/z	232.0280859	1.430866667	LCMS-neg	Dopamine 3-O-Sulfate	48695	NA	HMDB0006275	58380	NA	122136	C13690	NA	NA	37946	R-HSA-1430728	R-HSA-156580	R-HSA-156584	R-HSA-211859	Metabolism|Phase II - Conjugation of compounds|Cytosolic sulfonation of small molecules|Biological oxidations	51317-41-0	NCCC1=CC(OS(O)(=O)=O)=C(O)C=C1	NZKRYJGNYPYXJZ-UHFFFAOYSA-N	Organic acids and derivatives	Organic sulfuric acids and derivatives	Arylsulfates	Level 1	58.7	81.3	M-H	C8H11NO5S	-1.850217618	NA	944.336291	516.5411991	2451.461035	1037.036964	675.5854361	908.642322	1420.219379	211.332876	166.0486772	1112.551288	652.7435965	393.0062536	458.2216237	278.6543803	233.1802121	1215.447347
461	0.72_162.1123m/z	162.1123467	0.724016667	LCMS-pos	L-Carnitine	266280	NA	NA	34532	NA	10917	C15025	NA	NA	NA	NA	NA	6645-46-1	C[N+](C)(C)CC(CC(=O)[O-])O	PHIQHXFUZVPYII-ZCFIWIBFSA-N	Organic nitrogen compounds	Organonitrogen compounds	Quaternary ammonium salts	Level 1	58.7	92.6	M+H	C7H15NO3	-0.764062182	NA	849.3540744	621.1438163	1026.895948	1176.981471	1253.806967	831.7582233	863.5052141	1001.355942	1088.822039	915.1949151	1319.831837	1149.116694	1239.346265	1275.396838	1065.508178	1150.257179	986.2712299	931.4109351	1221.603068
462	0.74_104.0705m/z	104.0705176	0.7407	LCMS-pos	N-Methylalanine	115451	NA	HMDB0094692	65818	NA	5288725	C02721	NA	NA	17519	NA	NA	3913-67-5	[H][C@@](C)(NC)C(O)=O	GDFAOVXKHJXLEI-VKHMYHEASA-N	Organic acids and derivatives	Carboxylic acids and derivatives	Amino acids	peptides	and analogues	Level 1	58.7	74.8	M+H	C4H9NO2	-0.84772018	NA	1490.155792	1181.119058	1126.944073	826.1961543	1438.855665	902.7761642	1448.246458	1029.694912	919.5106823	911.7757643	1175.270277	1190.883696	858.8627059	793.9938674	2773.08249	786.3941949	866.8430205
463	8.95_333.2048m/z	333.2047833	8.950066667	LCMS-pos	Pgb3	3745	NA	NA	36190	LMFA03010141	5283113	NA	NA	NA	134511	NA	NA	36614-32-1	C1(/C=C/[C@@H](O)C/C=C\CC)CCC(=O)C=1C/C=C\CCCC(=O)O	DQRGQQAJYRBDRP-UNBCGXALSA-N	Lipids and lipid-like molecules	Fatty Acyls	Eicosanoids	Level 1	58.7	65.8	M+H	C20H28O4	-3.770221881	NA	846.2341685	996.2121412	759.1895417	901.8030029	1169.589924	1150.033141	1004.653727	969.4805367	828.5944133	1532.556168	818.6431583	1184.632547	1122.928555	854.5227874	1113.490593	790.8635614	1331.185165	818.8968949	958.9326024
464	4.15_203.0013m/z	203.0012965	4.145716667	LCMS-neg	4-Methylcatechol 1-Sulfate	197118	NA	HMDB0240459	NA	NA	54104170	NA	NA	NA	NA	NA	NA	2349374-79-2	CC1=CC(O)=C(OS(O)(=O)=O)C=C1	NCOMUGOPQPRVSE-UHFFFAOYSA-N	Organic acids and derivatives	Organic sulfuric acids and derivatives	Arylsulfates	Level 1	58.6	87	M-H	C7H8O5S	-3.291105591	NA	115.6576332	123.8277797	356.1913916	911.1009257	829.0847596	45113.10652	706.8533267	159.5443206	592.7194166	1095.771192	415.3117988	665.9567751	189.8100819	1183.615137	569.3176901	1460.401848	462.4123157	519.3230655	636.6888871
465	9.45_250.1569n	251.1641453	9.4537	LCMS-pos	Ketopelenolide A	60344	NA	HMDB0036664	NA	NA	12304831	NA	NA	NA	NA	NA	NA	17909-92-1	CC1C2CC\C(C)=C/CC(=O)C(C)CC2OC1=O	KLZWSNKEPLKAOS-UITAMQMPSA-N	Lipids and lipid-like molecules	Prenol lipids	Terpene lactones	Level 1	58.6	73.2	M+H-H2O	M+H	C15H22O3	-0.102621715	NA	1152.985694	1105.118063	1074.268494	1146.31589	901.7471326	996.6128004	959.8844965	1552.893607	993.6359231	855.9137832	667.8051312	1030.402599	1028.498771	1093.484745	863.9398446	2349.563067	963.3933243	3362.226177
466	7.18_401.0878m/z	401.0878255	7.178416667	LCMS-neg	5	2'	5'-Trihydroxy-3	7	8-Trimethoxyflavone 2'-Acetate	33172	NA	NA	51499	LMPK12113087	44259911	NA	NA	NA	NA	NA	NA	NA	C1(OC)=C(OC)C2OC(C3C(CC(O)=O)=CC=C(O)C=3)=C(OC)C(=O)C=2C(O)=C1	QLXHITSYJNILTR-UHFFFAOYSA-N	Phenylpropanoids and polyketides	Flavonoids	O-methylated flavonoids	Level 1	58.6	89.1	M-H	C20H18O9	0.049102639	NA	996.5726252	940.3139615	943.3389274	1015.744837	1053.018328	972.3403122	984.3158521	1030.765298	1032.302588	915.8816083	961.7113181	995.7182484	947.6151211	996.7022846	992.5948057
467	11.06_462.2992m/z	462.2992463	11.06153333	LCMS-neg	LysoPE(P-18:1(9Z)/0:0)	197243	NA	HMDB0240599	NA	NA	NA	NA	NA	NA	NA	NA	NA	1425046-04-3	CCCCCCCC\C=C/CCCCCC\C=C/OC[C@@H](O)COP(O)(=O)OCCN	URGVIWXYPWWBQO-UWEYSURVSA-N	Lipids and lipid-like molecules	Glycerophospholipids	Glycerophosphoethanolamines	Level 1	58.5	71.6	M-H	C23H46NO6P	0.535034974	NA	1125.306966	675.9730134	1564.580615	916.0050352	737.8375209	956.1487975	684.7679439	711.379069	767.2369864	774.5777061	1141.772418	1065.721557	1133.206049	1114.710788	1080.923434	1051.041849	1748.910824	1232.491386	1282.664579
468	11.11_505.3532n	506.3604947	11.10508333	LCMS-pos	PC(P-18:1(9Z)/0:0)	19924	NA	HMDB0010408	46693	LMGP01070012	24779513	C04230	hsa00564	hsa05231	Glycerophospholipid metabolism|Choline metabolism in cancer	84753	NA	NA	NA	[C@](COP(=O)([O-])OCC[N+](C)(C)C)([H])(O)CO/C=C\CCCCCC/C=C\CCCCCCCC	KJUNGQXFZYMUOH-FKWLWHCOSA-N	Lipids and lipid-like molecules	Glycerophospholipids	Glycerophosphocholines	Level 1	58.4	56.8	M+H	M+Na	C26H52NO6P	-0.013398922	NA	768.4405964	959.1251174	1150.674481	1264.03125	894.7919878	900.3204769	946.3306824	968.8027299	735.2591953	1038.611651	1270.363487	839.0461034	1047.92678	1123.353898	793.6494838	985.8274008	1016.737135
469	12.73_744.5869m/z	744.5868944	12.7329	LCMS-pos	PE(22:0/15:0)	20706	NA	HMDB0009483	60878	LMGP02011017	52924718	C00350	hsa00563	hsa00564	hsa04136	hsa04140	hsa05130	hsa05167	Glycosylphosphatidylinositol (GPI)-anchor biosynthesis|Glycerophospholipid metabolism|Autophagy - other|Autophagy - animal|Pathogenic Escherichia coli infection|Kaposi sarcoma-associated herpesvirus infection	134229	NA	NA	NA	[C@](COP(=O)(O)OCCN)([H])(OC(CCCCCCCCCCCCCC)=O)COC(CCCCCCCCCCCCCCCCCCCCC)=O	OHUXILVCUSQMMW-RRHRGVEJSA-N	Lipids and lipid-like molecules	Glycerophospholipids	Glycerophosphoethanolamines	Level 1	58.3	90.3	M+H-H2O	C42H84NO8P	-4.297024649	NA	1107.25574	1097.880361	1202.350148	1387.725555	1870.245822	1430.349318	1133.838996	375.0567874	889.5897004	834.9901151	512.699868	890.0152009	792.3970498	444.1734229
470	0.71_170.0923m/z	170.0922541	0.7064	LCMS-pos	1-Methylhistidine	46823	NA	HMDB0000001	3741	NA	92105	C01152	hsa00340	Histidine metabolism	50599	NA	NA	332-80-9	CN1C=NC(C[C@H](N)C(O)=O)=C1	BRMWTNUJHUMWMS-LURJTMIESA-N	Organic acids and derivatives	Carboxylic acids and derivatives	Amino acids	peptides	and analogues	Level 1	58.3	53	M+H	C7H11N3O2	-0.880674162	NA	608.3175545	2908.666153	523.3530649	823.4837421	1698.100622	624.229798	846.1259524	1397.127064	2611.66383	1936.509525	1128.227987	810.8035872	2414.831308	1299.182527	1095.21304	746.0090382	2045.161635
471	10.25_392.2928n	437.2909655	10.2541	LCMS-neg	Deoxycholic Acid	45903	NA	HMDB0000626	265	LMST04010040	222528	C04483	hsa04976	Bile secretion	28834	R-HSA-1430728	R-HSA-159418	R-HSA-162582	R-HSA-192105	R-HSA-193368	R-HSA-193807	R-HSA-194068	R-HSA-1989781	R-HSA-211859	R-HSA-211897	R-HSA-211945	R-HSA-211976	R-HSA-372790	R-HSA-373076	R-HSA-388396	R-HSA-400206	R-HSA-418555	R-HSA-500792	R-HSA-556833	R-HSA-8957322	Metabolism|Recycling of bile acids and salts|Signal Transduction|Synthesis of bile acids and bile salts|Synthesis of bile acids and bile salts via 7alpha-hydroxycholesterol|Synthesis of bile acids and bile salts via 27-hydroxycholesterol|Bile acid and bile salt metabolism|PPARA activates gene expression|Biological oxidations|Cytochrome P450 - arranged by substrate type|Phase I - Functionalization…	83-44-3	C1[C@]2(C)[C@@]3([H])C[C@H](O)[C@]4(C)[C@@]([H])([C@]([H])(C)CCC(O)=O)CC[C@@]4([H])[C@]3([H])CC[C@]2([H])C[C@H](O)C1	KXGVEGMKQFWNSR-LLQZFEROSA-N	Lipids and lipid-like molecules	Steroids and steroid derivatives	Bile acids	alcohols and derivatives	Level 1	58.3	56.7	M-H	M+FA-H	C24H40O4
472	0.76_160.0603m/z	160.0602771	0.756333333	LCMS-pos	(2e	4z)-2-Hydroxy-6-Oxohexa-2	4-Dienoic Acid	1334	NA	NA	NA	LMFA01030926	5280366	C00682	NA	NA	67110	NA	NA	NA	O/C(/C(O)=O)=C/C=C\C([H])=O	KGLCZTRXNNGESL-REDYYMJGSA-N	Lipids and lipid-like molecules	Fatty Acyls	Fatty acids and conjugates	Level 1	58.2	90.1	M+NH4	C6H6O4	-1.10585609	NA	1116.329646	1136.461261	1232.486949	1030.633176	1310.252719	801.1717551	1264.093693	1091.376371	1019.739986	1053.379653	813.2348244	933.687522	752.1238797	908.091605	994.9586955	980.8826558	947.6605515
473	9.67_386.3264m/z	386.3263726	9.666716667	LCMS-pos	4-Methyltetradecanoylcarnitine	197395	NA	HMDB0240839	NA	NA	NA	NA	NA	NA	NA	NA	NA	NA	CCCCCCCCCCC(C)CCC(=O)OC(CC([O-])=O)C[N+](C)(C)C	GAANNDFPHQBFBS-UHFFFAOYSA-N	Unclassified	Unclassified	Unclassified	Level 1	58.2	85.4	M+H	C22H43NO4	-0.292449084	NA	4479.347574	1061.247204	1376.372259	1101.773569	2502.228535	322.4230796	636.716905	377.6076065	799.6498478	236.8526727	491.086575	541.2039022	1521.557251	1083.184084	2371.18939	1012.736602	721.9451503	329.6032547	477.9441802
474	5.07_398.1576n	421.1468445	5.0719	LCMS-pos	Methyl (3x	10r)-Dihydroxy-11-Dodecene-6	8-Diynoate 10-Glucoside	64018	NA	HMDB0040896	95349	NA	131752977	NA	NA	NA	175975	NA	NA	152141-43-0	COC(=O)CC(O)CCC#CC#CC(OC1OC(CO)C(O)C(O)C1O)C=C	UOPMCWHYLKOBAX-UHFFFAOYSA-N	Lipids and lipid-like molecules	Fatty Acyls	Fatty acyl glycosides	Level 1	58.2	72.5	M+NH4	M+Na	M+H-H2O	C19H26O9	-0.147075477	NA	1334.738794	1420.874571	513.8065603	704.4200968	779.2744637	1081.783449	541.9986437	445.8582027	481.2224927	108.7268704	2744.929555	1319.972858	1326.289032	1427.467812	1884.377024
475	10.86_297.2435m/z	297.2434973	10.8627	LCMS-neg	9	12-Dihydroxy Stearic Acid	3097	NA	NA	35468	LMFA02000143	316306	NA	NA	NA	NA	NA	NA	NA	C(CCCC)CC(O)CCC(O)CCCCCCCC(=O)O	CJKWEXKSSFUTCE-UHFFFAOYSA-N	Lipids and lipid-like molecules	Fatty Acyls	Fatty acids and conjugates	Level 1	58.1	58.3	M-H2O-H	C18H36O4	-0.067143252	NA	725.3672332	1202.648083	618.3756876	920.2511247	857.3165023	1546.334369	1778.344307	855.9860152	814.171425	3118.161012	1860.146788	1125.785375	1268.174988	1036.73413	571.9787878	1714.504794	1492.068949	489.6907011
476	0.71_90.0549m/z	90.05491874	0.7064	LCMS-pos	Sarcosine	46967	NA	HMDB0000271	51	NA	1088	C00213	hsa00260	hsa00330	Glycine	serine and threonine metabolism|Arginine and proline metabolism	15611	NA	NA	107-97-1	CNCC(O)=O	FSYKKLYZXJSNPZ-UHFFFAOYSA-N	Organic acids and derivatives	Carboxylic acids and derivatives	Amino acids	peptides	and analogues	Level 1	58	61.9	M+H	C3H7NO2	-0.406084211	NA	1048.225649	820.5448176	1303.008772	726.4348356	916.940588	1208.231711	996.0362944	1067.564331	1302.147453	1131.923114	950.5071747	658.494653	894.5209145	962.1312066	1062.291794
477	0.81_189.0869m/z	189.086864	0.8058	LCMS-pos	(2s	3r)-2-Amino-3-[(2s)-2-Amino-3-Hydroxypropanoyl]Oxybutanoic Acid	211282	NA	HMDB0257621	NA	NA	NA	NA	NA	NA	NA	NA	NA	NA	CC(OC(=O)C(N)CO)C(N)C(O)=O	OTAJDSDBSOANJV-UHFFFAOYSA-N	Unclassified	Unclassified	Unclassified	Level 1	57.9	88.5	M+H-H2O	C7H14N2O5	-0.578867992	NA	1129.466706	1188.856964	1339.142211	1041.775229	1246.700579	757.5347033	1153.067563	1103.857348	1128.339332	1114.370576	787.0439411	920.6837778	748.4763102	830.7950217	942.6000827	964.3186599	1053.441779	812.0935184
478	3.85_224.0562m/z	224.0561995	3.852616667	LCMS-neg	Vanilloylglycine	82040	NA	HMDB0060026	410680	NA	3083688	NA	NA	NA	NA	NA	NA	NA	COC1=C(O)C=CC(=C1)C(O)=NCC(O)=O	LOODYTDRRBLQNH-UHFFFAOYSA-N	Benzenoids	Benzene and substituted derivatives	Benzoic acids and derivatives	Level 1	57.9	84.2	M-H	C10H11NO5	-1.095561767	NA	1323.33127	1337.18134	1331.735077	1022.311194	765.2697194	2627.264925	444.5450143	986.3773295	1208.443961	877.7819349	570.3356271	561.7027145	1121.737722	1767.400245	1035.241671	1548.468879	368.5622158	1670.823142	1155.273994
479	4.66_251.1026m/z	251.1026393	4.65735	LCMS-pos	N-Acetylkynurenine	197063	NA	HMDB0240342	NA	NA	54201144	NA	NA	NA	NA	NA	NA	3428/8/8	CC(=O)N[C@@H](CC(=O)C1=C(N)C=CC=C1)C(O)=O	PPIMFXHQDQRWGJ-JTQLQIEISA-N	Organic oxygen compounds	Organooxygen compounds	Carbonyl compounds	Level 1	57.9	60.8	M+H	C12H14N2O4	0.023854373	NA	214.0803347	309.7258037	1714.990716	147.2334583	626.9481025	267.0913644	1105.17264	322.208974	643.3936395	437.140022	574.6072279	521.3708162	809.2616781	1223.469165	3226.018674	1035.237252	643.0867133	1127.048384	88.49254524
480	0.63_133.0971m/z	133.0971228	0.630933333	LCMS-pos	D-Ornithine	48082	NA	HMDB0003374	6910	NA	71082	C00515	hsa00470	D-Amino acid metabolism	16176	NA	NA	348-66-3	NCCC[C@@H](N)C(O)=O	AHLPHDHHMVZTML-SCSAIBSYSA-N	Organic acids and derivatives	Carboxylic acids and derivatives	Amino acids	peptides	and analogues	Level 1	57.8	88.1	M+H	C5H12N2O2	-0.236356061	NA	1088.188876	893.8713246	1275.719007	710.9642882	809.5619265	736.3481445	1153.523284	696.0974469	799.5875668	936.64228	1014.325579	799.5163009	905.9817498	1030.393255	1399.098857	818.5985207	484.3837558
481	4.26_245.0123m/z	245.0123143	4.25685	LCMS-neg	3-[4-(Sulfooxy)Phenyl]Propanoic Acid	144383	NA	HMDB0125171	NA	NA	49844036	NA	NA	NA	NA	NA	NA	NA	OC(=O)CCC1=CC=C(OS(O)(=O)=O)C=C1	YKAVCSNFDHAGEG-UHFFFAOYSA-N	Organic acids and derivatives	Organic sulfuric acids and derivatives	Arylsulfates	Level 1	57.8	84.3	M-H	C9H10O6S	-0.887431825	NA	9.045218289	22.81013164	11.56613055	988.9968908	10.56566608	1080.396906	9830.014756	40.28298164	1684.665924	8119.185572	107.6462705	1118.438188	241.8922819	899.2707779	524.7446292	504.6298162	69.21971668	343.0039893	513.7948826
482	6.71_240.1361n	241.1434143	6.7131	LCMS-pos	(1r	2r	2'E)-2-[5'-(Hydroxy)-2-Penten-1-Yl]-3-Oxocyclopentane Acetic Acid Methyl Ester	3386	NA	NA	NA	LMFA02020215	NA	NA	NA	NA	NA	NA	NA	NA	C1C(=O)[C@H](C/C=C/CCO)[C@@H](CC(OC)=O)C1	XCZTYYQNVNLGKI-WUNPDAOYSA-N	Lipids and lipid-like molecules	Fatty Acyls	Lineolic acids and derivatives	Level 1	57.8	78.6	M+H-H2O	M+H	C13H20O4	-0.088653742	NA	2104.231451	1296.77676	1504.374008	1671.114322	734.6485698	882.0800763	1740.312198	631.2511043	1550.23213	989.711313	1165.397303	823.4844075	915.3259735	752.3906261	1795.918821	1324.418618
483	11.16_343.3319m/z	343.3318596	11.16121667	LCMS-pos	2-Aminoethyl Oleate	200466	NA	HMDB0245016	NA	NA	91527	NA	NA	NA	NA	NA	NA	NA	CCCCCCCCC=CCCCCCCCC(=O)OCCN	VPHOSDZKGZRSAI-UHFFFAOYSA-N	Unclassified	Unclassified	Unclassified	Level 1	57.5	71.6	M+NH4	C20H39NO2	-0.139675517	NA	1187.551087	2142.465688	701.9147454	2940.059018	7399.191667	4730.90991	2637.264071	3763.593645	741.100871	617.0044079	5287.491133	1422.549906	1510.717926	1193.572109	1381.433123	1070.297047	5290.388903	3804.692537	6917.839082
484	4.13_318.1912m/z	318.1911976	4.1302	LCMS-pos	Octanedioylcarnitine	198258	NA	HMDB0241733	NA	NA	92036974	NA	NA	NA	NA	NA	NA	NA	C[N+](C)(C)CC(CC([O-])=O)OC(=O)CCCCCCC(O)=O	YVWVEIPYMGBQPE-UHFFFAOYSA-N	Lipids and lipid-like molecules	Fatty Acyls	Fatty acid esters	Level 1	57.3	81.4	M+H	C15H27NO6	0.263405185	NA	298.6729843	1994.131826	758.7742488	272.5308588	731.4921871	308.9327624	736.1086224	120.244474	318.1719382	3217.937107	928.4893483	420.4703071	1307.551016	698.1253833	103.5865695	1600.753174	468.557377	180.7700034	163.9593659
485	1.08_151.0251m/z	151.0251072	1.082716667	LCMS-neg	Xanthine	46978	NA	HMDB0000292	82	NA	1188	C00385	hsa00230	hsa00232	Purine metabolism|Caffeine metabolism	17712	R-HSA-1430728	R-HSA-15869	R-HSA-74259	R-HSA-8956319	Metabolism|Metabolism of nucleotides|Purine catabolism|Nucleotide catabolism	69-89-6	O=C1NC2=C(NC=N2)C(=O)N1	LRFVTYWOQMYALW-UHFFFAOYSA-N	Organoheterocyclic compounds	Imidazopyrimidines	Purines and purine derivatives	Level 1	57.2	84.4	M-H	C5H4N4O2	-6.852162344	NA	1982.135683	1334.464403	650.7791417	1032.31275	990.166318	667.9877745	955.7746659	755.7323477	1103.418135	1150.836604	1819.639219	1029.763644	1498.977717	605.0631134	2008.766229
486	6.21_301.2254n	302.232648	6.2149	LCMS-pos	7-Methyloctanoylcarnitine	197607	NA	HMDB0241051	NA	NA	134160342	NA	NA	NA	140732	NA	NA	NA	CC(C)CCCCCC(=O)OC(CC([O-])=O)C[N+](C)(C)C	XHDNKNHXZIJLOY-UHFFFAOYSA-N	Lipids and lipid-like molecules	Fatty Acyls	Fatty acid esters	Level 1	57.2	71.6	M+H	M+Na	C16H31NO4	0.209366845	NA	1970.305332	633.0386935	788.7158909	470.8384445	4407.241529	59.5830589	322.8542323	274.2738575	406.2993343	255.1155038	401.4223756	389.1824436	565.0388738	1330.363013	3311.031033	1090.472641	648.3848159	333.255457
487	12.10_279.2317m/z	279.2316999	12.10311667	LCMS-pos	10	12	15-Octadecatrienoic Acid	661	NA	NA	34826	LMFA01030156	5282824	NA	NA	NA	NA	NA	NA	NA	C(=C/C=C/C/C=C/CC)\CCCCCCCCC(=O)O	DASDQNZKDMCAQF-SIRUGEDZSA-N	Lipids and lipid-like molecules	Fatty Acyls	Lineolic acids and derivatives	Level 1	57.1	56.4	M+H	C18H30O2	-0.563232687	NA	926.1081896	1082.388495	707.299476	1223.228687	863.8856406	1218.820731	771.7292163	966.2344205	657.0703367	1800.582846	1292.755714	867.5535515	1288.211474	737.0422623	829.6079227	1064.308599	1003.409905
488	5.36_150.0550m/z	150.0550447	5.359033333	LCMS-neg	Heptatrienenitrile	207488	NA	HMDB0253106	NA	NA	54131747	NA	NA	NA	NA	NA	NA	NA	C=CC=CC=CC#N	NUVWVUPJCXRIIW-UHFFFAOYSA-N	Organic nitrogen compounds	Organonitrogen compounds	Organic cyanides	Level 1	57.1	76.1	M+FA-H	C7H7N	-9.588729291	NA	378.8688839	768.933204	78.4997314	600.0578338	508.9464537	240.6828926	833.0856953	453.1784536	544.5149538	1025.267729	908.0526804	1663.189085	259.8391011	482.3939682	1399.71945	1442.537855	1230.284326	763.3620766	607.1369996
489	0.72_129.0657m/z	129.0657467	0.724016667	LCMS-pos	Ureidoisobutyric Acid	47769	NA	HMDB0002031	NA	NA	88558720	C05100	NA	NA	NA	NA	NA	19140-82-0	C[C@@H](CNC(N)=O)C(O)=O	PHENTZNALBMCQD-VKHMYHEASA-N	Organic acids and derivatives	Organic carbonic acids and derivatives	Ureas	Level 1	57	69.5	M+H-H2O	C5H10N2O3	-0.734352048	NA	468.5098539	1254.492205	717.2952439	564.94958	597.6408674	460.790621	771.4198397	453.7248362	672.4567251	856.2510462	885.2553988	1375.866818	402.548289	714.0176325	855.8442413	1206.613658	535.6425618	592.5667545	676.3465047
490	0.73_165.0394m/z	165.0394391	0.7302	LCMS-neg	Erythrose	47971	NA	HMDB0002649	289	NA	439574	C01796	NA	NA	23956	NA	NA	1758-51-6	[H][C@@]1(O)COC([H])(O)[C@]1([H])O	FMAORJIQYMIRHF-HERZVMAMSA-N	Organic oxygen compounds	Organooxygen compounds	Carbohydrates and carbohydrate conjugates	Level 1	57	47.9	M+FA-H	C4H8O4	-8.518136566	NA	660.2156936	925.3194653	952.776529	678.0936716	786.8128965	1934.315009	985.2539111	882.7130476	1093.835333	1429.066	1207.993225	423.8460965	1091.512175	821.7844823	743.7638862	973.7847845	692.7592353	1096.318001	1248.56532
491	12.72_330.2767n	331.2840035	12.71745	LCMS-pos	MG(16:0/0:0/0:0)	10439	NA	HMDB0011564	3855	LMGL01010009	3084463	NA	NA	NA	75542	NA	NA	32899-41-5	OC[C@]([H])(O)COC(CCCCCCCCCCCCCCC)=O	QHZLMUACJMDIAE-SFHVURJKSA-N	Lipids and lipid-like molecules	Glycerolipids	Monoradylglycerols	Level 1	57	54.9	M+H-H2O	M+H	C19H38O4	-0.855825592	NA	19.9654785	5.128856991	0.887596637	1.67790155	3.694538386	3.411233019	4.386283123	5.192678515	14.78852164	4.557780871	2.434602284	10.79228524	1.408646207	4.426845541	8.03328295	7.643661189	1.754926734	1.656143798
492	7.40_209.1173m/z	209.1173495	7.39535	LCMS-pos	(Z)-3-Oxo-2-(2-Pentenyl)-1-Cyclopenteneacetic Acid	55022	NA	HMDB0030197	86789	NA	14262444	NA	NA	NA	168229	NA	NA	120282-76-0	CC\C=C\CC1=C(CC(O)=O)CCC1=O	QAAHGFINENUHAR-ONEGZZNKSA-N	Organic oxygen compounds	Organooxygen compounds	Carbonyl compounds	Level 1	56.9	72	M+H	C12H16O3	0.618598027	NA	1496.054474	852.017848	998.2619574	1078.271346	1115.480307	790.6283519	902.9069447	1254.206366	1097.104893	1002.215907	705.6295126	1027.043518	2316.733328	1166.639005	3682.889587	2120.450309	853.0557563	1326.176576	570.2756907
493	10.10_314.1883n	315.1955462	10.09983333	LCMS-pos	4-Oxoisotretinoin	257825	NA	NA	871	NA	6437087	NA	NA	NA	NA	NA	NA	71748-58-8	CC1=C(C(CCC1=O)(C)C)C=CC(=CC=CC(=CC(=O)O)C)C	GGCUJPCCTQNTJF-FAOQNJJDSA-N	Lipids and lipid-like molecules	Prenol lipids	Retinoids	Level 1	56.7	72.4	M+H-H2O	M+H	M+Na	C20H26O3	0.238924181	NA	392.1064983	1096.698041	285.8008446	1008.187281	801.5620599	1620.157996	1535.162679	1595.301436	1032.924626	975.1724246	1583.527359	920.1274446	477.3978847	984.7812954	1419.158435	1096.955238	1492.699883
494	12.99_450.2999m/z	450.2998573	12.98988333	LCMS-pos	N-Eicosapentaenoyl Phenylalanine	198583	NA	HMDB0242077	NA	NA	NA	NA	NA	NA	NA	NA	NA	NA	CCC=CCC=CCC=CCC=CCC=CCCCC(=O)NC(CC1=CC=CC=C1)C(O)=O	PXVMEXBCFJTGCL-UHFFFAOYSA-N	Unclassified	Unclassified	Unclassified	Level 1	56.7	74	M+H	C29H39NO3	-0.919879067	NA	1897.271822	739.6525139	1736.117023	638.8795011	795.3846029	909.2411477	642.5125013	713.4921272	1898.685394	566.5106813	672.7832837	3107.128199	884.2154583	416.06854	2542.514285	1212.738925	1204.573228	897.2183509	1309.970366
495	0.82_191.0189m/z	191.0189254	0.81885	LCMS-neg	Oxoglutaric Acid	46929	NA	HMDB0000208	119	NA	51	C00026	hsa00020	hsa00040	hsa00053	hsa00220	hsa00250	hsa00310	hsa00340	hsa00430	hsa00470	hsa00630	hsa00650	hsa04066	hsa04727	hsa04922	hsa04964	hsa04976	hsa05230	Citrate cycle (TCA cycle)|Pentose and glucuronate interconversions|Ascorbate and aldarate metabolism|Arginine biosynthesis|Alanine	aspartate and glutamate metabolism|Lysine degradation|Histidine metabolism|Taurine and hypotaurine metabolism|D-Amino acid metabolism|Glyoxylate and dicarboxylate metabolism|Butanoate metabolism|HIF-1 signaling pathway|GABAergic synapse|Glucagon signaling pathway|Proximal tubule bicarbonate reclamation|Bile secretion|Central carbon metabolism in cancer	30915	NA	NA	328-50-7	OC(=O)CCC(=O)C(O)=O	KPGXRSRHYNQIFN-UHFFFAOYSA-N	Organic acids and derivatives	Keto acids and derivatives	Gamma-keto acids and derivatives	Level 1	56.6	82.6	M+FA-H	C5H6O5	-5.484005796	NA	1612.642155	1671.518233
496	4.89_215.0921m/z	215.0920772	4.8896	LCMS-neg	Isoketocamphoric Acid	254899	NA	HMDB0301824	NA	NA	NA	NA	NA	NA	NA	NA	NA	NA	CC(=O)C(C)(C)C(CC(O)=O)CC(O)=O	WLXCRBOZJKAXCC-UHFFFAOYSA-N	Lipids and lipid-like molecules	Fatty Acyls	Fatty acids and conjugates	Level 1	56.6	82.1	M-H	C10H16O5	-1.943625664	NA	417.8274603	696.9859325	1213.655048	496.2813271	1055.292464	807.8798468	789.8768458	581.1276445	849.7385901	4664.806654	156.1137293	1283.413224	1006.249381	840.1345201	956.7969059	1474.875259	721.5328698	983.8125202	951.4436335
497	0.76_132.0654m/z	132.06543	0.756333333	LCMS-pos	4-Amino-4-Deoxyarabinose	201695	NA	HMDB0246348	NA	NA	71437049	NA	NA	NA	NA	NA	NA	NA	NC(CO)C(O)C(O)C=O	YECZZWUIAXEARY-UHFFFAOYSA-N	Unclassified	Unclassified	Unclassified	Level 1	56.6	82.1	M+H-H2O	C5H11NO4	-0.601009805	NA	1052.975807	1091.178225	1228.889853	984.810429	1238.478157	1035.12804	1161.328658	1166.304161	997.1681305	1032.404671	931.0186829	978.719053	801.6988939	1142.355508	1213.590663	1007.091114	946.6172287	811.2908808	1125.306495
498	1.34_130.0498m/z	130.0497822	1.340566667	LCMS-neg	N-Acetyl-L-Alanine	47210	NA	HMDB0000766	5733	NA	88064	NA	NA	NA	40992	NA	NA	97-69-8	C[C@H](NC(C)=O)C(O)=O	KTHDTJVBEPMMGL-VKHMYHEASA-N	Organic acids and derivatives	Carboxylic acids and derivatives	Amino acids	peptides	and analogues	Level 1	56.6	59.5	M-H	C5H9NO3	-9.037884416	NA	940.2013691	1070.296657	1049.000214	1135.717465	1011.273964	964.4489258	1070.34096	889.4382579	1115.81473	965.0845837	1089.000845	1150.675464	977.3981033	980.831946	1354.871638	1207.713946	1079.617643
499	5.70_255.1138m/z	255.1137563	5.700633333	LCMS-neg	2-(P-Acetamidophenyl)-2-Ethylglutarimide	203085	NA	HMDB0247904	NA	NA	38050	NA	NA	NA	NA	NA	NA	NA	CCC1(CCC(=O)NC1=O)C1=CC=C(NC(C)=O)C=C1	PBWKSBSBPBMFIS-UHFFFAOYSA-N	Organoheterocyclic compounds	Piperidines	Phenylpiperidines	Level 1	56.6	79	M-H2O-H	C15H18N2O3	-0.528996202	NA	858.1675764	1084.801363	896.7374965	1109.56685	787.0130044	710.8776634	689.3598392	457.4206128	435.4783701	676.830998	2441.376919	872.5209547	721.190387	1020.447364	949.4508622	653.1660059	2105.576954	267.926948	350.1997218
500	3.58_120.0444m/z	120.0444178	3.578333333	LCMS-pos	2-Aminobenzoic Acid	47405	NA	HMDB0001123	317	NA	227	C00108	hsa00380	hsa00400	Tryptophan metabolism|Phenylalanine	tyrosine and tryptophan biosynthesis	30754	NA	NA	118-92-3	NC1=CC=CC=C1C(O)=O	RWZYAGGXGHYGMB-UHFFFAOYSA-N	Benzenoids	Benzene and substituted derivatives	Benzoic acids and derivatives	Level 1	56.5	71.3	M+H-H2O	C7H7NO2	0.200997556	NA	831.2693361	1098.619088	646.6374057	805.9249702	954.611541	1077.366818	1152.972409	980.1539498	956.8587459	964.1884342	1075.346942	1001.686489	720.8758314	689.699121	605.6507216	835.4577708	897.8700294
501	11.43_756.5523m/z	756.5523052	11.42955	LCMS-pos	PC(18:3(9Z	12Z	15Z)/16:0)	18936	NA	HMDB0008199	59645	LMGP01011677	52922833	C00157	hsa00564	hsa00590	hsa00591	hsa00592	hsa05231	Glycerophospholipid metabolism|Arachidonic acid metabolism|Linoleic acid metabolism|alpha-Linolenic acid metabolism|Choline metabolism in cancer	NA	NA	NA	NA	[C@](COP(=O)([O-])OCC[N+](C)(C)C)([H])(OC(CCCCCCCCCCCCCCC)=O)COC(CCCCCCC/C=C\C/C=C\C/C=C\CC)=O	RAPKGPDUGWBPHR-QWFQJEORSA-N	Lipids and lipid-like molecules	Glycerophospholipids	Glycerophosphocholines	Level 1	56.5	78.1	M+H	C42H78NO8P	-1.953972354	NA	391.2409631	1276.949777	1271.126216	1191.373285	858.8695563	849.0272231	1309.518714	1507.203365	1353.933293	1031.475289	866.074528	779.7476846	1363.797373
502	1.09_129.0426n	130.0499154	1.094116667	LCMS-pos	Pyroglutamic Acid	46966	NA	HMDB0000267	3251	NA	7405	C01879	hsa00480	Glutathione metabolism	18183	NA	NA	98-79-3	OC(=O)[C@@H]1CCC(=O)N1	ODHCTXKNWHHXJC-VKHMYHEASA-N	Organic acids and derivatives	Carboxylic acids and derivatives	Amino acids	peptides	and analogues	Level 1	56.5	69.8	M+H	M+Na	C5H7NO3	0.355835418	NA	944.4232471	1400.30131	1153.995675	780.8209295	848.729102	817.1443036	985.4593806	758.7822863	957.7086971	823.5594107	1287.510586	988.5175664	1095.466909	964.7433511	1051.34199	844.166547
503	4.79_139.0389m/z	139.0389434	4.790183333	LCMS-neg	Hoha Lactone	7854	NA	NA	NA	LMFA07040113	11062468	NA	NA	NA	NA	NA	NA	NA	O1C(/C=C/C=O)CCC1=O	MGDPEFRLGBFRFH-OWOJBTEDSA-N	Organoheterocyclic compounds	Lactones	Gamma butyrolactones	Level 1	56.5	61.4	M-H	C7H8O3	-8.027566055	NA	551.9029361	2572.242417	388.5007411	3005.808422	1165.835767	318.6231278	3292.413703	380.4979647	295.7174349	264.7903113	288.1403803	763.1341143	290.922133	2199.962487	385.7524312	605.9233079	711.7108812	1153.883846	140.1300105
504	5.97_312.2168m/z	312.2168053	5.972516667	LCMS-pos	(5	7)-Decadienoylcarnitine	197655	NA	HMDB0241105	NA	NA	NA	NA	NA	NA	NA	NA	NA	NA	CCC=CC=CCCCC(=O)OC(CC([O-])=O)C[N+](C)(C)C	AUJGIVPNCVRFHK-UHFFFAOYSA-N	Unclassified	Unclassified	Unclassified	Level 1	56.5	80.5	M+H	C17H29NO4	-0.416151007	NA	509.560891	972.5941249	310.9248487	1259.316468	650.8527898	797.6038191	649.4810865	502.4840272	405.4497739	2031.856069	1331.752715	945.6739867	1386.496101	911.634761	1896.788612	1065.494752	432.4180489	944.627217
505	3.87_316.1754m/z	316.1754251	3.86885	LCMS-pos	(6z)-Oct-6-Enedioylcarnitine	198233	NA	HMDB0241707	NA	NA	NA	NA	NA	NA	NA	NA	NA	NA	C[N+](C)(C)CC(CC([O-])=O)OC(=O)CCCCC=CC(O)=O	XZEUQPYAKYHAIW-UHFFFAOYSA-N	Unclassified	Unclassified	Unclassified	Level 1	56.5	71.8	M+H	C15H25NO6	-0.123228576	NA	68.81904719	1177.15573	194.5415535	319.986613	725.4788511	242.1252011	314.2175139	847.6316481	316.9291694	1678.721905	759.540226	94.75856852	779.1545495	210.1079826	116.2365858	109.7039524	155.2516897	155.9572398	461.2335425
506	10.50_507.3325n	508.3397634	10.50063333	LCMS-pos	PC(17:1(10Z)/0:0)	19821	NA	NA	40268	LMGP01050002	42607442	NA	NA	NA	73854	NA	NA	NA	[C@](COP(=O)([O-])OCC[N+](C)(C)C)([H])(O)COC(CCCCCCCC/C=C\CCCCCC)=O	XBGIMYLOTRDXPK-AGXIJRPPSA-N	Lipids and lipid-like molecules	Glycerophospholipids	Glycerophosphocholines	Level 1	56.3	55.7	M+H	M+Na	C25H50NO7P	-0.005168407	NA	1233.406087	832.3242204	1156.119933	1290.240543	1149.202264	859.3474008	1935.966032	1411.131139	1392.494093	626.8244796	973.4810307	867.8134229	1261.208087	943.8462711	1024.165957	951.6486474	777.7952033	912.7037268
507	11.66_833.5898n	816.5865603	11.66378333	LCMS-pos	PE(21:0/22:6(4Z	7Z	10Z	13Z	16Z	19Z))	19932	NA	NA	3866	LMGP02010004	5283494	NA	NA	NA	NA	NA	NA	NA	[C@](COP(O)(=O)OCCN)([H])(OC(CC/C=C\C/C=C\C/C=C\C/C=C\C/C=C\C/C=C\CC)=O)COC(CCCCCCCCCCCCCCCCCCCC)=O	YYWYJAHZRFSIIU-MRFSEBLPSA-N	Lipids and lipid-like molecules	Glycerophospholipids	Glycerophosphoethanolamines	Level 1	56.3	66.5	M+H-H2O	M+K	C48H84NO8P	-4.326757626	NA	2725.438354	1288.084523	1311.987322	1996.059509	748.2378543	1087.962837	1372.380401	836.8850064	1349.480914	680.8323632	1534.691154	960.4891835	2171.89517
508	3.63_230.9965m/z	230.9965201	3.629466667	LCMS-neg	2-Hydroxyphenylacetic Acid Sulfate	197100	NA	HMDB0240441	NA	NA	141909252	NA	NA	NA	NA	NA	NA	NA	OC(=O)CC1=CC=CC=C1OS(O)(=O)=O	SXQLBARVXZQRLB-UHFFFAOYSA-N	Organic acids and derivatives	Organic sulfuric acids and derivatives	Arylsulfates	Level 1	56.3	55.9	M-H	C8H8O6S	-1.562037269	NA	92.59145977	127.4024043	591.3781516	94.95130194	110.5552723	137.4308663	136.0797476	115.5827491	206.013623	151.4731889	197.9156429	183.2667895	125.7178867	103.6775662	601.1726867	402.2656207	75.21640305	247.2560675	101.3127562
509	0.89_238.8913m/z	238.8913295	0.891583333	LCMS-neg	Trimetaphosphoric Acid	81940	NA	HMDB0059921	422356	NA	510	C02466	NA	NA	16517	NA	NA	NA	OP1(=O)OP(O)(=O)OP(O)(=O)O1	AZSFNUJOCKMOGB-UHFFFAOYSA-N	Homogeneous non-metal compounds	Non-metal oxoanionic compounds	Non-metal phosphates	Level 1	56.1	77.2	M-H	H3O9P3	-1.607604732	NA	712.9360679	808.2945608	498.3766329	789.9496402	738.955893	640.0141376	808.8864505	721.411022	608.2706472	578.0140699	513.0219281	758.2723429	665.2618922	585.9770799	806.0406268	897.689358	791.5142093	872.0437044	848.2470172
510	7.75_369.1741m/z	369.1740868	7.74585	LCMS-neg	5alpha-Androstane-3alpha-Ol-17-One Sulfate	46669	NA	HMDB0002759	3559	LMST05020001	159663	C04555	hsa00140	hsa04976	Steroid hormone biosynthesis|Bile secretion	83037	NA	NA	2479-86-9	C1[C@@H](OS(O)(=O)=O)C[C@]2([H])CC[C@@]3([H])[C@]4([H])CCC(=O)[C@@]4(C)CC[C@]3([H])[C@@]2(C)C1	ZMITXKRGXGRMKS-HLUDHZFRSA-N	Lipids and lipid-like molecules	Steroids and steroid derivatives	Sulfated steroids	Level 1	56	55.9	M-H	C19H30O5S	-0.085939589	NA	28.69344306	1753.978672	708.7370043	289.0082052	1146.804936	225.5630223	497.2115441	1579.561653	853.5389808	2837.222306	517.8228508	1203.22457	766.1389333	2471.629122	1427.441751	1061.2188	610.00519	457.1633012
511	5.42_240.0430m/z	240.0429912	5.421866667	LCMS-neg	(S)-2-Acetamido-3-(4-Chlorophenyl)Propanoic Acid	199286	NA	HMDB0243712	NA	NA	602662	NA	NA	NA	NA	NA	NA	NA	CC(=O)NC(CC1=CC=C(Cl)C=C1)C(O)=O	HLORMWAKCPDIPU-UHFFFAOYSA-N	Organic acids and derivatives	Carboxylic acids and derivatives	Amino acids	peptides	and analogues	Level 1	56	49.9	M-H	C11H12ClNO3	-1.258373727	NA	1073.335431	1124.905608	1061.150719	1093.6937	1122.647129	1112.944144	1042.023874	1018.109495	1159.868759	903.6348477	1031.738201	1014.199506	888.6963969	860.1201534	919.747027	955.5196187	1021.315431
512	12.89_747.5659m/z	747.565868	12.88856667	LCMS-neg	SM(d18:1/16:0)	39593	NA	HMDB0010169	41586	LMSP03010003	9939941	NA	NA	NA	78646	NA	NA	6254-89-3	[C@](COP(=O)([O-])OCC[N+](C)(C)C)([H])(NC(CCCCCCCCCCCCCCC)=O)[C@]([H])(O)/C=C/CCCCCCCCCCCCC	RWKUXQNLWDTSLO-GWQJGLRPSA-N	Lipids and lipid-like molecules	Sphingolipids	Phosphosphingolipids	Level 1	56	64.4	M+FA-H	C39H79N2O6P	0.128408692	NA	2522.258566	1107.045882	816.4757817	951.0334536	889.5742111	911.5422368	746.4633075	586.011135	951.8122088	959.4776555	1533.36607	1361.297782	928.159579	1313.025904	1217.687035	1058.434234	1408.922767	818.3991074	1060.915024
513	0.74_126.0219m/z	126.0218548	0.7407	LCMS-pos	Taurine	46959	NA	HMDB0000251	31	NA	1123	C00245	hsa00120	hsa00430	hsa00920	hsa02010	hsa04080	Primary bile acid biosynthesis|Taurine and hypotaurine metabolism|Sulfur metabolism|ABC transporters|Neuroactive ligand-receptor interaction	15891	NA	NA	107-35-7	NCCS(O)(=O)=O	XOAAWQZATWQOTB-UHFFFAOYSA-N	Organic acids and derivatives	Organic sulfonic acids and derivatives	Organosulfonic acids and derivatives	Level 1	55.9	66.7	M+H	C2H7NO3S	-0.685788374	NA	650.4141697	515.2719727	477.202694	893.3228728	800.5625581	1585.60154	978.2109599	587.4654185	990.846613	684.7357613	869.8114688	1382.461096	974.441534	1245.60938	976.8434894
514	0.75_292.0906n	291.083331	0.747283333	LCMS-neg	Ethylenediaminetetraaceticacid	211448	NA	HMDB0257824	NA	NA	18185437	NA	NA	NA	NA	NA	NA	NA	NC(CC(O)=O)(CC(O)=O)C(N)(CC(O)=O)CC(O)=O	AMPNNTLXPJCDJF-UHFFFAOYSA-N	Unclassified	Unclassified	Unclassified	Level 1	55.9	77.7	M-H	2M-H	M-H2O-H	C10H16N2O8	-0.198732685	NA	992.1909838	969.801454	1032.615801	808.254265	1173.990808	573.8341649	849.7276957	986.5558866	883.6739549	1019.651175	724.3257685	843.3645522	864.2032161	933.1278676	912.1542446	912.8581887	915.0409023
515	0.76_149.0080m/z	149.0080378	0.7646	LCMS-neg	3-Carboxy-2	3-Dihydroxypropanoate	83700	NA	HMDB0062642	307543	NA	875	NA	NA	NA	15674	NA	NA	NA	OC(C(O)C(O)=O)C(O)=O	FEWJPZIEWOKRBE-UHFFFAOYSA-N	Organic oxygen compounds	Organooxygen compounds	Carbohydrates and carbohydrate conjugates	Level 1	55.9	72.5	M-H	C4H6O6	-7.490455762	NA	139.3575344	93.12190674	948.6320312	757.7861111	218.2053849	2129.968367	918.5875918	364.6434934	377.4563026	3318.277172	411.1273369	1099.950989	1995.283386	82.16196118	615.9315247	1049.201333	235.2532817	718.2901237
516	6.36_235.0964m/z	235.0963764	6.355366667	LCMS-pos	(S)-2	3-Dihydro-6-Hydroxy-5-(Hydroxyacetyl)-2-Isopropenylbenzofuran	55295	NA	HMDB0030486	87009	NA	131751030	NA	NA	NA	168100	NA	NA	83218-05-7	CC(=C)C1CC2=CC(C(=O)CO)=C(O)C=C2O1	DSPWIGNSRMCMGP-UHFFFAOYSA-N	Organoheterocyclic compounds	Coumarans	Unclassified	Level 1	55.9	68.1	M+H	C13H14O4	-0.465304646	NA	694.8411596	995.5645357	1289.549509	1292.939088	1425.498536	1057.443396	898.6357533	852.8966978	1147.551025	1081.539054	1030.948954	864.0669199	756.3655322	1003.435346	949.2487298	952.9042743	985.8047514	1062.104138
517	9.89_296.2351n	297.2424114	9.8896	LCMS-pos	Alpha-Artemisic Acid	3109	NA	NA	35491	LMFA02000155	5282948	NA	NA	NA	NA	NA	NA	NA	C(/C=C/C(O)CCCCC)=C\CCCCCCCC(=O)O	HNICUWMFWZBIFP-KDFHGORWSA-N	Lipids and lipid-like molecules	Fatty Acyls	Lineolic acids and derivatives	Level 1	55.9	55.3	M+H-H2O	M+H	C18H32O3	-0.033590897	NA	1010.806394	935.6824262	814.8846712	876.4180316	833.7597022	1714.953135	916.3741633	883.1420328	870.83491	3528.398386	873.969247	854.4591934	902.7086523	885.9812799	749.1099882	707.4821778	939.0060282	870.3021255
518	6.58_225.1128m/z	225.1128269	6.578083333	LCMS-neg	3	7-Dimethyl-2e	6e-Decadien-1	10-Dioic Acid	2931	NA	NA	96875	LMFA01170130	14216440	NA	NA	NA	NA	NA	NA	NA	C(/C=C(\C)/CC/C=C(\C)/CCC(O)=O)(=O)O	DCSNNHVJJADJBX-JKHSSWLHSA-N	Lipids and lipid-like molecules	Prenol lipids	Monoterpenoids	Level 1	55.8	72.6	M-H	C12H18O4	-1.794112661	NA	570.0592957	2666.986949	609.0980987	985.1522959	653.9048872	975.2567995	1299.233944	881.7200506	464.900435	5864.376541	1766.857818	840.2367584	1069.955694	874.6965104	704.9925731	1392.948532
519	11.11_297.2666n	320.2558596	11.10508333	LCMS-pos	Palmitoleoyl-Ea	9052	NA	HMDB0013648	46564	LMFA08040043	9835868	NA	NA	NA	71465	NA	NA	94421-67-7	C(CCCCCCC(=O)NCCO)/C=C\CCCCCC	WFRLANWAASSSFV-FPLPWBNLSA-N	Organic nitrogen compounds	Organonitrogen compounds	Amines	Level 1	55.8	49.7	M+H	M+K	M+Na	C18H35NO2	-0.472327344	NA	748.0998233	1333.313727	684.6628783	1816.795428	4790.520502	3228.987474	1690.12619	2281.953163	975.056257	502.4146129	4361.192349	1115.623889	1130.742303	813.5713052	829.0605508	686.6346314	3214.121136
520	5.78_211.0972m/z	211.0971641	5.782166667	LCMS-neg	5-Hydroxy-P-Mentha-6	8-Dien-2-One	60662	NA	HMDB0037011	91994	NA	14379178	NA	NA	NA	138750	NA	NA	56423-48-4	CC(=C)C1CC(=O)C(C)=CC1O	IQBZOAYOGMNFPL-UHFFFAOYSA-N	Lipids and lipid-like molecules	Prenol lipids	Monoterpenoids	Level 1	55.8	64.3	M+FA-H	C10H14O2	-2.519506814	NA	526.8393674	1128.259865	359.3074564	512.4339908	288.6201933	2145.186688	528.1890596	722.7758594	291.6914163	2270.145696	817.4170832	596.1693296	461.6916411	807.9706137	889.7972935	584.189236	623.8967409	1298.511863
521	9.23_318.2189n	319.2262144	9.230933333	LCMS-pos	(+)-18-Hydroxy-7	16-Sacculatadiene-11	12-Dial	36132	NA	NA	53719	LMPR0104500002	42608266	NA	NA	NA	NA	NA	NA	NA	C1C[C@]2(C)[C@@H](C=O)C(C=O)=CC[C@@]2([H])[C@@](C/C=C/C(O)(C)C)(C)C1	NLSLPFHXVAAAEH-QVBKECMHSA-N	Lipids and lipid-like molecules	Prenol lipids	Diterpenoids	Level 1	55.8	55.7	M+H-H2O	M+H	C20H30O3	-1.750011393	NA	661.1120656	959.1700755	886.641114	876.9823771	578.6408858	850.1969232	766.4311898	1328.5611	968.2796696	920.8637145	691.8416138	992.5746801	1003.80779	916.3877431	1459.579417	1381.100038
522	0.71_203.1502m/z	203.1501994	0.7064	LCMS-pos	Symmetric Dimethylarginine	48065	NA	HMDB0003334	44873	NA	169148	NA	NA	NA	25682	R-HSA-1430728	R-HSA-162582	R-HSA-194138	R-HSA-202131	R-HSA-203615	R-HSA-4420097	R-HSA-5218920	R-HSA-8939211	R-HSA-9006931	R-HSA-9006934	R-HSA-9009391	Metabolism|Signal Transduction|Signaling by VEGF|Metabolism of nitric oxide: NOS3 activation and regulation|eNOS activation|VEGFA-VEGFR2 Pathway|VEGFR2 mediated vascular permeability|ESR-mediated signaling|Signaling by Nuclear Receptors|Signaling by Receptor Tyrosine Kinases|Extra-nuclear estrogen signaling	30344-00-4	CN\C(NCCC[C@H](N)C(O)=O)=N/C	HVPFXCBJHIIJGS-LURJTMIESA-N	Organic acids and derivatives	Carboxylic acids and derivatives	Amino acids	peptides	and analogues	Level 1	55.6	73.8	M+H	C8H18N4O2	-0.261363819	NA	889.1771521	1102.261509	760.2413964	1021.422814	1654.140437	736.9240427	1173.507487
523	0.78_149.0444m/z	149.044434	0.782733333	LCMS-neg	D-Xylose	46870	NA	HMDB0000098	314	NA	135191	C00181	hsa00040	hsa00520	hsa02010	Pentose and glucuronate interconversions|Amino sugar and nucleotide sugar metabolism|ABC transporters	53455	NA	NA	58-86-6	O[C@@H]1COC(O)[C@H](O)[C@H]1O	SRBFZHDQGSBBOR-IOVATXLUSA-N	Organic oxygen compounds	Organooxygen compounds	Carbohydrates and carbohydrate conjugates	Level 1	55.5	70.9	M-H	C5H10O5	-7.417045825	NA	689.6486618	624.0841334	968.6352103	774.3295129	605.5912634	1598.271642	1059.115277	618.7523252	836.5952225	995.0120885	741.5791536	877.0450905	739.3970124	1173.894801	929.9156622	1205.501273	574.3556936
524	1.33_145.0496m/z	145.0495819	1.33335	LCMS-pos	2-Hydroxyadipic Acid	2862	NA	HMDB0000321	5310	LMFA01170049	193530	C02360	NA	NA	17023	NA	NA	18294-85-4	C(C(O)CCCC(=O)O)(=O)O	OTTXIFWBPRRYOG-UHFFFAOYSA-N	Lipids and lipid-like molecules	Fatty Acyls	Fatty acids and conjugates	Level 1	55.4	72.3	M+H-H2O	C6H10O5	0.288480768	NA	1162.969994	1102.016838	1086.987428	1107.855308	1147.939356	1162.490821	1122.459623	1112.637036	1074.637126	1080.353152	1031.875874	1019.668184	976.2951405	975.7202796	975.1615764	981.9407832	954.3534415	965.9947437	979.7034923
525	10.81_204.1383m/z	204.1383143	10.80921667	LCMS-pos	(E)-2-Tridecene-4	6	8-Triyn-1-Ol	55644	NA	HMDB0030931	87296	NA	101412523	NA	NA	NA	173890	NA	NA	NA	CCCCC#CC#CC#C\C=C\CO	FMSLWOPQZBZTPK-VAWYXSNFSA-N	Lipids and lipid-like molecules	Fatty Acyls	Fatty alcohols	Level 1	55.3	55.4	M+NH4	C13H14O	0.127386226	NA	1139.004015	1020.424325	985.5440698	1069.691459	985.1065886	1055.70288	969.8855569	988.2270661	1084.073847	1054.725854	882.4407226	1044.521662	1017.588899	957.9091742	919.8036131	986.5309824	967.6110909
526	0.76_175.1077m/z	175.1077272	0.756333333	LCMS-pos	N2-Acetylornithine	48074	NA	HMDB0003357	3303	NA	439232	C00437	hsa00220	Arginine biosynthesis	16543	NA	NA	6205/8/9	CC(=O)N[C@@H](CCCN)C(O)=O	JRLGPAXAGHMNOL-LURJTMIESA-N	Organic acids and derivatives	Carboxylic acids and derivatives	Amino acids	peptides	and analogues	Level 1	55.1	50.5	M+H	C7H14N2O3	0.048682188	NA	664.1982346	1142.485027	1480.706739	1027.600444	860.7774712	2183.222699	1055.905767	956.3046856	710.9282979	1226.55457	723.8253841	610.2756842	637.2315844	627.4299195	535.4612969	1058.915088	836.9088493
527	14.68_391.2838m/z	391.28382	14.675	LCMS-pos	Bis(2-Ethylhexyl) Phthalate	204222	NA	HMDB0249243	44750	NA	8343	C03690	hsa05207	Chemical carcinogenesis - receptor activation	17747	NA	NA	117-81-7	CCCCC(CC)COC(=O)C1=CC=CC=C1C(=O)OCC(CC)CCCC	BJQHLKABXJIVAM-UHFFFAOYSA-N	Benzenoids	Benzene and substituted derivatives	Benzoic acids and derivatives	Level 1	55.1	46.6	M+H	C24H38O4	-1.194396513	NA	1652.569442	1194.388091	1485.448341	1055.900003	927.4114084	961.7027709	1875.980005	1510.596026	1410.009991	1858.862934	817.3585006	738.2853341	929.2606891	612.5666118	1478.309626	1473.812914	1122.838958	1717.220457	1115.009251
528	5.85_381.0286m/z	381.0286041	5.846133333	LCMS-neg	Hesperetin 3'-O-Sulfate	54192	NA	HMDB0029202	86085	NA	131750808	NA	NA	NA	172612	NA	NA	NA	COC1=CC=C(C=C1OS(O)(=O)=O)C1CC(=O)C2=C(O1)C=C(O)C=C2O	AXWNOFHBYPBYNO-UHFFFAOYSA-N	Phenylpropanoids and polyketides	Flavonoids	O-methylated flavonoids	Level 1	55.1	66	M-H	C16H14O9S	0.072077452	NA	694.5246689	808.3137282	714.852866	823.2053566	2660.443872	793.8319006	818.4963768	684.1209334	817.1286172	723.6516512	686.0715644	1754.297397	704.2904006	18307.2966	674.2962795	698.1350639	731.5603005	805.2812401	792.6728277
529	9.56_301.2981n	302.3053746	9.560466667	LCMS-pos	Enigmol	39000	NA	NA	53958	LMSP01080058	11415391	NA	NA	NA	NA	NA	NA	NA	C[C@H](N)[C@@H](O)C[C@@H](O)CCCCCCCCCCCCC	CILLLUONWCSDCK-BZSNNMDCSA-N	Organic nitrogen compounds	Organonitrogen compounds	Amines	Level 1	54.9	62.8	M+H-H2O	M+H	C18H39NO2	0.062065198	NA	358.1974004	466.5794552	612.3309882	424.1048404	391.141394	502.8912177	702.9170479	242.760949	674.6166901	661.9831066	1849.744557	754.6367015	1030.383528	904.3414427	912.3647654	1298.355469	2411.727751	1185.832
530	8.70_187.1332m/z	187.1332227	8.701816667	LCMS-neg	Delta1-Nonen-3-Ol	6249	NA	HMDB0034152	89743	LMFA05000504	89560	NA	NA	NA	NA	NA	NA	21964-44-3	C=CC(O)CCCCCC	DWUPJMHAPOQKGJ-UHFFFAOYSA-N	Lipids and lipid-like molecules	Fatty Acyls	Fatty alcohols	Level 1	54.8	59	M+FA-H	C9H18O	-5.243794198	NA	989.0829952	622.2650792	1218.186963	474.9739789	775.9884137	2508.943382	1035.075426	699.4628108	631.2901991	9772.188261	413.9561541	770.0188634	349.4317277	582.6631028	556.6151545	2241.531852	452.9542341	823.3929648	517.7492215
531	0.71_258.1101m/z	258.1100666	0.7064	LCMS-pos	Glycerophosphocholine	46863	NA	HMDB0000086	370	NA	657272	C00670	hsa00564	hsa00565	hsa05231	Glycerophospholipid metabolism|Ether lipid metabolism|Choline metabolism in cancer	16870	R-HSA-1430728	R-HSA-1483115	R-HSA-1483206	R-HSA-1483255	R-HSA-1483257	R-HSA-556833	R-HSA-6814848	Metabolism|Hydrolysis of LPC|Glycerophospholipid biosynthesis|PI Metabolism|Phospholipid metabolism|Metabolism of lipids|Glycerophospholipid catabolism	28319-77-9	C[N+](C)(C)CCOP([O-])(=O)OC[C@H](O)CO	SUHOQUVVVLNYQR-MRVPVSSYSA-N	Lipids and lipid-like molecules	Glycerophospholipids	Glycerophosphocholines	Level 1	54.7	62.8	M+H	C8H20NO6P	-0.131469102	NA	349.3093613	753.8466094	1436.89255	634.8069434	672.8015848	586.7978861	1242.06154	889.4815997	973.2274242	841.0530714	1901.89213
532	12.82_578.4178m/z	578.4178058	12.81518333	LCMS-pos	PC(22:1(13Z)/0:0)	19890	NA	HMDB0010399	61708	LMGP01050141	53480471	C04230	hsa00564	hsa05231	Glycerophospholipid metabolism|Choline metabolism in cancer	88684	NA	NA	NA	C(OP(OCC[N+](C)(C)C)(=O)[O-])[C@@](O)([H])COC(=O)CCCCCCCCCCC/C=C\CCCCCCCC	PAFOXYLFALKPOE-BKAVPCLVSA-N	Lipids and lipid-like molecules	Glycerophospholipids	Glycerophosphocholines	Level 1	54.6	66.5	M+H	C30H60NO7P	-0.364621739	NA	554.1724392	183.9512628	463.4351656	433.8887467	17.24425216	311.9833507	475.4049283	3367.487255	362.16857	123.557868	266.1863823	11697.28455	810.3417973	756.7718238	115.1038697	807.0327493	671.3010294	970.8884799
533	0.76_121.0719m/z	121.0719213	0.756333333	LCMS-pos	Carbamoylformamidoxime	204525	NA	HMDB0249609	NA	NA	53923004	NA	NA	NA	NA	NA	NA	NA	NC(=O)NC=NO	ILTVGYDBXVXBJW-UHFFFAOYSA-N	Unclassified	Unclassified	Unclassified	Level 1	54.5	66.3	M+NH4	C2H5N3O2	-0.783132298	NA	887.1694004	761.6171261	1133.1492	764.6702757	836.2033442	1367.299401	1659.076552	1020.244291	805.6146755	1308.574727	1287.297647	1215.347823	1686.943175	806.7783732	1562.96578	1064.188657	1350.772812	1781.497103	1989.105173
534	4.81_284.1857m/z	284.1857134	4.808383333	LCMS-pos	Octa-3	6-Dienoylcarnitine	198243	NA	HMDB0241718	NA	NA	NA	NA	NA	NA	NA	NA	NA	NA	CC=CCC=CCC(=O)OC(CC([O-])=O)C[N+](C)(C)C	XDXCICDBQDZQDE-UHFFFAOYSA-N	Unclassified	Unclassified	Unclassified	Level 1	54.5	68.5	M+H	C15H25NO4	0.27779172	NA	651.6974011	1121.928218	129.4678692	907.4043433	763.7205243	1236.887893	625.50237	509.4031688	356.0732344	2830.530717	1758.392992	672.018239	1929.648379	686.4463376	1281.030252	1658.585733	111.2322591	1426.860764
535	7.68_528.2637m/z	528.263688	7.680133333	LCMS-neg	Glycochenodeoxycholic Acid 7-Sulfate	46729	NA	HMDB0002496	57984	LMST05030005	11954205	C15559	NA	NA	15858	R-HSA-1474244	R-HSA-1474290	R-HSA-2022090	R-HSA-2243919	R-HSA-382551	R-HSA-432047	R-HSA-445717	Extracellular matrix organization|Collagen formation|Assembly of collagen fibrils and other multimeric structures|Crosslinking of collagen fibrils|Transport of small molecules|Passive transport by Aquaporins|Aquaporin-mediated transport	67030-55-1	C1[C@@]2(C)[C@]([H])(C[C@@H](OS(O)(=O)=O)[C@@]3([H])[C@]4([H])CC[C@]([H])([C@H](C)CCC(=O)NCC(=O)O)[C@@]4(C)CC[C@]23[H])C[C@H](O)C1	GLYPHOJMMLQNJQ-GYPHWSFCSA-N	Lipids and lipid-like molecules	Steroids and steroid derivatives	Bile acids	alcohols and derivatives	Level 1	54.4	71.1	M-H	C26H43NO8S	0.049302752	NA	5295.01864	101.1465741	943.7424673	330.8140714	294.5763323	1286.043873	724.2706216	600.949851	1465.460875	1954.612405	960.8128192	468.8175806
536	12.73_741.5638n	764.5530144	12.7329	LCMS-pos	PE(P-20:0/17:2(9Z	12Z))	21132	NA	NA	77650	LMGP02030072	52925105	NA	NA	NA	NA	NA	NA	NA	[C@](COP(=O)(O)OCCN)([H])(OC(CCCCCCC/C=C\C/C=C\CCCC)=O)CO/C=C\CCCCCCCCCCCCCCCCCC	FYHSGCCRVIBVHC-YBCJPVBUSA-N	Lipids and lipid-like molecules	Glycerophospholipids	Glycerophosphoethanolamines	Level 1	54.4	70.9	M+H	M+Na	C42H80NO7P	-4.648032801	NA	352.2250253	1833.032893	1192.598895	1213.695419	2511.825119	1151.894965	404.2968349	884.1806534	1170.488395	880.4835559	1244.592377	987.3306765	885.2726943	1130.907359	729.3459542	1240.852217	338.774331
537	7.35_181.0859m/z	181.0859215	7.3516	LCMS-pos	5-(3e-Pentenyl)Tetrahydro-2-Oxo-3-Furancarboxylic Acid	55679	NA	HMDB0030991	87335	NA	131751117	NA	NA	NA	173994	NA	NA	NA	C\C=C\CCC1CC(C(O)=O)C(=O)O1	KHWZQNGOXILAEN-NSCUHMNNSA-N	Organoheterocyclic compounds	Lactones	Gamma butyrolactones	Level 1	54.4	56.1	M+H-H2O	C10H14O4	0.004338182	NA	2272.897739	1691.029363	785.0831716	595.8738582	416.8123461	699.6645816	237.7833748	419.8061305	639.7317039	192.391398	174.5492988	568.9652654	1161.624778	985.6996602	1828.290954	4495.06344	1029.915899	1041.825195	564.1407043
538	0.71_161.1284m/z	161.1283739	0.7064	LCMS-pos	N(6)-Methyllysine	47774	NA	HMDB0002038	58082	NA	164795	C02728	NA	NA	17604	NA	NA	1188-07-4	CNCCCC[C@H](N)C(O)=O	PQNASZJZHFPQLE-LURJTMIESA-N	Organic acids and derivatives	Carboxylic acids and derivatives	Amino acids	peptides	and analogues	Level 1	54.1	52.2	M+H	C7H16N2O2	-0.50138145	NA	236.0847671	666.9526819	315.7557942	228.5528708	3709.383085	2624.082802	388.8439913	1194.485476	452.5794265	3385.722534	398.1698807	1818.618251	1670.733864	3206.043513	366.2477071	302.7267123	612.4955387
539	5.07_329.2202n	330.227477	5.0719	LCMS-pos	5-Hydroxydec-7-Enoylcarnitine	197630	NA	HMDB0241079	NA	NA	NA	NA	NA	NA	NA	NA	NA	NA	CCC=CCC(O)CCCC(=O)OC(CC([O-])=O)C[N+](C)(C)C	XRGMSPAZVSFGBT-UHFFFAOYSA-N	Unclassified	Unclassified	Unclassified	Level 1	54	64.2	M+H	M+Na	C17H31NO5	-0.068344404	NA	336.0027041	415.4971723	85.46557848	115.3334951	560.2949602	2659.634084	470.0244001	71.39382499	202.2821357	4044.541953	526.4509755	201.80443	336.300641	696.7952157	1026.593971	120.4532871	1033.929221	870.7468033
540	0.84_130.0498m/z	130.0498452	0.840616667	LCMS-pos	N-Acetylserine	48005	NA	HMDB0002931	308	NA	65249	NA	NA	NA	45441	NA	NA	16354-58-8	CC(=O)N[C@@H](CO)C(O)=O	JJIHLJJYMXLCOY-BYPYZUCNSA-N	Organic acids and derivatives	Carboxylic acids and derivatives	Amino acids	peptides	and analogues	Level 1	53.8	67.3	M+H-H2O	C5H9NO4	-0.165166966	NA	923.3091724	1421.629089	1201.630551	805.1180034	865.7455861	864.5325042	1020.910613	760.7504559	973.653181	829.2760477	1172.942277	1048.052447	1195.615425	1041.37419	1094.27704	892.6803915	949.9627369
541	10.88_479.3373n	480.344531	10.87888333	LCMS-pos	PC(P-16:0/0:0)	19920	NA	HMDB0010407	40402	LMGP01070006	10917802	NA	NA	NA	73850	NA	NA	NA	[C@](COP(=O)([O-])OCC[N+](C)(C)C)([H])(O)CO/C=C\CCCCCCCCCCCCCC	HTZINLFNXLXRBC-CQLBIITFSA-N	Lipids and lipid-like molecules	Glycerophospholipids	Glycerophosphocholines	Level 1	53.8	52.2	M+H	M+Na	C24H50NO6P	-0.668324084	NA	862.8491293	1105.961916	1154.715532	1104.101238	881.7327505	811.3042271	928.1098656	821.5806923	758.0229137	973.362119	1489.601398	1089.865736	1274.292113	1135.906478	966.0555211	816.3198602	1388.974132	1061.382556
542	0.71_146.0690n	147.0763178	0.7064	LCMS-pos	L-Glutamine	47136	NA	HMDB0000641	18	NA	5961	C00064	hsa00220	hsa00230	hsa00240	hsa00250	hsa00470	hsa00630	hsa00750	hsa00910	hsa00970	hsa02010	hsa04724	hsa04727	hsa04964	hsa04974	hsa04978	hsa05230	Arginine biosynthesis|Purine metabolism|Pyrimidine metabolism|Alanine	aspartate and glutamate metabolism|D-Amino acid metabolism|Glyoxylate and dicarboxylate metabolism|Vitamin B6 metabolism|Nitrogen metabolism|Aminoacyl-tRNA biosynthesis|ABC transporters|Glutamatergic synapse|GABAergic synapse|Proximal tubule bicarbonate reclamation|Protein digestion and absorption|Mineral absorption|Central carbon metabolism in cancer	18050	NA	NA	56-85-9	N[C@@H](CCC(N)=O)C(O)=O	ZDXPYRJPNDTMRX-VKHMYHEASA-N	Organic acids and derivatives	Carboxylic acids and derivatives	Amino acids	peptides	and analogues	Level 1	53.4	66.2	M+H	M+K	M+Na	C5H10N2O3	-0.690191018
543	3.92_207.0532n	190.0499313	3.924116667	LCMS-pos	4-(2-Aminophenyl)-2	4-Dioxobutanoic Acid	47327	NA	HMDB0000978	5916	NA	472	C01252	hsa00380	Tryptophan metabolism	17442	R-HSA-1430728	R-HSA-71240	R-HSA-71291	Metabolism|Tryptophan catabolism|Metabolism of amino acids and derivatives	90924-76-8	NC1=C(C=CC=C1)C(=O)CC(=O)C(O)=O	CAOVWYZQMPNAFJ-UHFFFAOYSA-N	Organic oxygen compounds	Organooxygen compounds	Carbonyl compounds	Level 1	53.4	59.7	M+H-H2O	M+Na	C10H9NO4	0.298197508	NA	1057.749148	844.4380475	824.3346172	723.6878381	980.9580366	813.9751589	1180.26749	1043.038578	610.9110858	1256.057801	932.5600187	882.1674203	754.3408317	478.8225231	1317.077728
544	9.58_315.2773n	338.2665582	9.584533333	LCMS-pos	Dehydrophytosphingosine	38926	NA	NA	53897	LMSP01030002	14757418	NA	NA	NA	20386	NA	NA	NA	OC[C@]([H])(N)[C@]([H])(O)[C@@](O)([H])CCC/C=C/CCCCCCCCC	CQKNELOTFUSOTP-HMTIOLNVSA-N	Organic nitrogen compounds	Organonitrogen compounds	Amines	Level 1	53.1	51.5	M+Na	M+K	M+H	M+H-H2O	C18H37NO3	-0.020596771	NA	306.6951184	573.5482668	391.2496451	342.0363968	3544.456113	1994.449814	1252.074822	2292.241198	334.0851351	510.4478601	2592.991977	472.8600432	409.1428267	548.0375795	357.9651942	283.1189571
545	0.78_305.0986m/z	305.098579	0.782733333	LCMS-neg	Gamma-Glutamylhydroxyproline	54156	NA	HMDB0029150	NA	NA	118243642	NA	NA	NA	NA	NA	NA	1801529-32-7	N[C@@H](CCC(=O)N1C[C@H](O)C[C@H]1C(O)=O)C(O)=O	VKENMLSUUVOQLD-VQVTYTSYSA-N	Organic acids and derivatives	Carboxylic acids and derivatives	Amino acids	peptides	and analogues	Level 1	53	63.4	M+FA-H	C10H16N2O6	-1.768893679	NA	1052.166749	904.6275699	1097.121089	906.835978	1211.324576	850.4219356	1053.961363	1062.084599	1153.907825	1073.943885	792.2172443	1074.827456	880.182693	1059.357032	1332.060388	1279.461887	1086.634968
546	3.69_181.0720m/z	181.0720052	3.686533333	LCMS-pos	Theophylline	47696	NA	HMDB0001889	1458	NA	2153	C07130	hsa00232	Caffeine metabolism	28177	NA	NA	58-55-9	CN1C2=C(NC=N2)C(=O)N(C)C1=O	ZFXYFBGIUFBOJW-UHFFFAOYSA-N	Organoheterocyclic compounds	Imidazopyrimidines	Purines and purine derivatives	Level 1	52.9	51.1	M+H	C7H8N4O2	0.017957057	NA	1359.915205	856.8329974	807.1035274	835.1394903	1142.594968	1029.743013	812.7953138	799.6927034	848.946283	2113.124036	744.1700969	701.1912431	896.9834601	2248.531618	1780.796072	798.6184279	709.3485829	642.6005466	708.5273968
547	1.85_282.0963n	305.0855153	1.8538	LCMS-pos	1-Methylinosine	47980	NA	HMDB0002721	3780	NA	65095	NA	NA	NA	19065	NA	NA	2140-73-0	CN1C=NC2=C(N=CN2[C@@H]2O[C@H](CO)[C@@H](O)[C@H]2O)C1=O	WJNGQIYEQLPJMN-IOSLPCCCSA-N	Nucleosides	nucleotides	and analogues	Purine nucleosides	Unclassified	Level 1	52.9	59.5	M+H	M+Na	C11H14N4O5	-0.442824491	NA	661.1835777	1129.255982	922.8343079	604.8438816	581.507384	503.3256122	912.6709036	299.3287183	1000.793873	794.3596522	1568.01819	629.277244	814.6803955	328.9141824	871.2689776	1938.398815
548	4.13_246.1700m/z	246.1700214	4.1302	LCMS-pos	Isovalerylcarnitine	8358	NA	HMDB0000688	NA	LMFA07070076	6426851	NA	NA	NA	73025	NA	NA	31023-24-2	[N+](C)(C)(C)CC(OC(=O)CC(C)C)CC(=O)[O-]	IGQBPDJNUXPEMT-UHFFFAOYSA-N	Lipids and lipid-like molecules	Fatty Acyls	Fatty acid esters	Level 1	52.9	52.8	M+H	C12H23NO4	0.149813105	NA	953.91816	561.7391845	877.2799166	542.6794471	852.4409002	991.7205726	1199.574812	1206.464571	747.4887458	1090.931291	1126.029088	958.5468493	1037.224684	494.1174603	2195.684985	1177.129757	513.4639061	760.9295922	428.8328654
549	11.76_464.3146m/z	464.3146183	11.7557	LCMS-neg	PE(O-18:1(9Z)/0:0)	21239	NA	NA	46718	LMGP02060004	42607468	NA	NA	NA	137157	NA	NA	NA	[C@](COP(=O)(O)OCCN)([H])(O)COCCCCCCCC/C=C\CCCCCCCC	CDONWGCJDDHTLP-DJYGDJEFSA-N	Lipids and lipid-like molecules	Glycerophospholipids	Glycerophosphoethanolamines	Level 1	52.9	46.6	M-H	C23H48NO6P	-0.064716099	NA	1010.155799	665.7924915	1197.316014	709.8460945	786.4546848	862.101814	814.8448514	868.182916	750.1451125	766.2766908	1137.893582	1094.402728	1308.958223	1108.433331	1227.976778	773.4331099	1980.310949	1305.330249	1675.361713
550	0.81_171.1127m/z	171.1126879	0.8058	LCMS-pos	N-Alpha-Acetyl-L-Lysine	47037	NA	HMDB0000446	5435	NA	92907	C12989	NA	NA	35704	NA	NA	1946-82-3	CC(=O)N[C@@H](CCCCN)C(O)=O	VEYYWZRYIYDQJM-ZETCQYMHSA-N	Organic acids and derivatives	Carboxylic acids and derivatives	Amino acids	peptides	and analogues	Level 1	52.7	52.6	M+H-H2O	C8H16N2O3	-0.617756453	NA	834.3694558	672.1481722	1395.349646	758.5113534	916.3503419	958.7170487	696.9604095	718.020053	957.2163375	844.1240458	744.8938466	324.8498385	379.0420583	307.2697488	335.2993216	210.454134	687.9264196
551	3.79_157.0496m/z	157.049631	3.78985	LCMS-neg	Hept-2-Enedioic Acid	1369	NA	NA	NA	LMFA01031011	11966236	NA	NA	NA	37260	NA	NA	NA	C(=C([H])CCCC(O)=O)C(O)=O	OXQWBLJQOBXJPM-UHFFFAOYSA-N	Lipids and lipid-like molecules	Fatty Acyls	Fatty acids and conjugates	Level 1	52.5	58.8	M-H	C7H10O4	-6.335635936	NA	932.4203942	1121.346351	839.4825369	1087.580873	1006.818656	726.7534702	814.4598959	978.0760428	901.7429212	775.3120126	1042.288271	872.2396105	964.8458647	783.771827	858.6062563	1395.289656	951.5135401	865.2117403	865.8009969
552	6.24_407.2076m/z	407.2076121	6.242216667	LCMS-neg	Cascarillin	60509	NA	HMDB0036836	NA	NA	5088211	C09071	NA	NA	NA	NA	NA	10118-56-6	CC1C(CC2(C)C(CCC(O)C2(C)O)C1(CC(O)C1=COC=C1)C=O)OC(C)=O	ZOWKQQIGQBVKSV-UHFFFAOYSA-N	Lipids and lipid-like molecules	Prenol lipids	Diterpenoids	Level 1	52.5	56.6	M-H	C22H32O7	0.208565529	NA	1041.258745	1971.430275	1640.03217	763.5256345	1574.251614	1105.563876	970.8619474	1075.331951	979.09647	2039.992563	1386.399214	1151.736117	487.8945291	1395.841884	1064.585727	1616.036701	995.4958257	1183.614473	991.6504959
553	4.79_272.1856m/z	272.1855852	4.789266667	LCMS-pos	Hept-5-Enoylcarnitine	198212	NA	HMDB0241683	NA	NA	NA	NA	NA	NA	NA	NA	NA	NA	CC=CCCCC(=O)OC(CC([O-])=O)C[N+](C)(C)C	HHQHYPIBDIJESJ-UHFFFAOYSA-N	Unclassified	Unclassified	Unclassified	Level 1	52.2	57.5	M+H	C14H25NO4	-0.182706467	NA	432.984727	795.5657929	146.0260084	1005.457916	1224.648821	1130.032386	605.4040651	462.627868	481.698313	2251.504288	901.6353314	715.8589114	1628.47235	548.4235579	1202.082917	677.1108853	156.3229447	1367.142687	262.1260021
554	3.61_216.9804m/z	216.9803999	3.610283333	LCMS-neg	4-Methylcatechol Sulfate	198660	NA	HMDB0242166	NA	NA	129848880	NA	NA	NA	NA	NA	NA	NA	CC1=C2OS(=O)(=O)OC1=C(O)C(O)=C2	AATDNGCLCGOWJE-UHFFFAOYSA-N	Unclassified	Unclassified	Unclassified	Level 1	52.2	47.9	M-H	C7H6O6S	-3.819507372	NA	465.684481	940.3893195	866.4060034	569.9765542	643.7871986	483.8341636	1172.533146	592.1543394	1242.914887	2201.863514	968.0430916	1045.776312	826.8526728	342.485167	2065.124322	900.6128496	683.7054543	867.0547181	896.9308078
555	0.69_154.0611m/z	154.0611353	0.688	LCMS-neg	L-Histidine	46913	NA	HMDB0000177	21	NA	6274	C00135	hsa00340	hsa00410	hsa00470	hsa00970	hsa02010	hsa04974	hsa05230	Histidine metabolism|beta-Alanine metabolism|D-Amino acid metabolism|Aminoacyl-tRNA biosynthesis|ABC transporters|Protein digestion and absorption|Central carbon metabolism in cancer	15971	NA	NA	71-00-1	N[C@@H](CC1=CN=CN1)C(O)=O	HNDVDQJCIGZPNO-YFKPBYRVSA-N	Organic acids and derivatives	Carboxylic acids and derivatives	Amino acids	peptides	and analogues	Level 1	51.9	49.1	M-H	C6H9N3O2	-6.866455805	NA	1307.966109	1876.743464	2294.952875	1431.376025	1302.10054	2084.322928	1504.797825	1438.05285	2228.111564	1753.689384	2064.978794
556	4.85_211.1442m/z	211.1441819	4.846333333	LCMS-pos	3-Hydroxy-3-Phenylpentanamide	201267	NA	HMDB0245886	NA	NA	64814	NA	NA	NA	NA	NA	NA	NA	CCC(O)(CC(N)=O)C1=CC=CC=C1	MOHYRCCDARWQRM-UHFFFAOYSA-N	Benzenoids	Benzene and substituted derivatives	Phenylpropanes	Level 1	51.9	48.8	M+NH4	C11H15NO2	0.402218058	NA	1165.386447	612.1080301	3339.407862	591.2476836	579.6809374	411.3087429	542.4629857	12552.42419	639.3533886	742.9693184	753.9764367	625.0248618	1398.856182	643.7093615	1213.833181	930.3597236	1309.974883	948.9882098	1219.561123
557	0.52_88.0756m/z	88.07561241	0.517233333	LCMS-pos	2-(1-Aziridinyl)Ethanol	280087	NA	NA	73039	NA	14074	C19332	NA	NA	NA	NA	NA	1072-52-2	C1CN1CCO	VYONOYYDEFODAJ-UHFFFAOYSA-N	Organic nitrogen compounds	Organonitrogen compounds	Amines	Level 1	51.3	45.9	M+H	C4H9NO	-0.895098041	NA	750.595438	733.3245707	1252.630956	1210.420088	1757.256008	833.1941121	1596.492926	1979.223013	1408.767843	1113.879068	1160.531378	1054.7246	915.2390744	867.4085963	896.8000389	905.2076091	970.1127733	1147.582234	992.6480485
558	9.33_370.2952m/z	370.2951552	9.325566667	LCMS-pos	Cis-5-Tetradecenoylcarnitine	8339	NA	HMDB0002014	6437	LMFA07070057	22833575	NA	NA	NA	73060	NA	NA	835598-21-5	[N+](C)(C)(C)CC(OC(=O)CCC/C=C\CCCCCCCC)CC(=O)[O-]	NNCBVXBBLABOCB-SEYXRHQNSA-N	Lipids and lipid-like molecules	Fatty Acyls	Fatty acid esters	Level 1	51.3	51.3	M+H	C21H39NO4	-0.081226455	NA	1030.977752	1320.504426	883.7192121	1091.118381	464.9340975	291.6415213	1104.111517	604.4492562	681.8105274	647.1780896	1485.575631	1098.126956	1760.245475	1440.538075	900.389788	1039.240073	862.6704879	311.8331605	630.8643236
559	8.05_183.1019m/z	183.1018804	8.050266667	LCMS-neg	4-Acetyl-1-Methylcyclohexene	57664	NA	HMDB0033434	89268	NA	93019	NA	NA	NA	NA	NA	NA	6090/9/1	CC(=O)C1CCC(C)=CC1	HOBBEYSRFFJETF-UHFFFAOYSA-N	Organic oxygen compounds	Organooxygen compounds	Carbonyl compounds	Level 1	51.1	52.2	M+FA-H	C9H14O	-5.702565149	NA	460.2258875	950.9643241	408.1383418	814.4701986	840.5580503	2126.467435	475.9290557	559.8376069	1593.089944	7955.397912	539.7158122	596.1160716	646.0186633	1230.00787	1093.151291	1424.818013	801.1102135	1269.053478	553.6564363
560	0.82_173.0082m/z	173.0082278	0.81885	LCMS-neg	Dehydroascorbide(1-)	83740	NA	HMDB0062706	NA	NA	49791982	NA	NA	NA	NA	NA	NA	NA	OCC(O)C1=C(O)C(=O)C(=O)O1	JMMUPWYGEQCUML-UHFFFAOYSA-N	Organoheterocyclic compounds	Dihydrofurans	Furanones	Level 1	51	49.8	M-H	C6H6O6	-5.36541745	NA	3332.694363	3268.266504	2980.096674	2349.358775	1575.668303	1487.665416	2034.758478	1625.294096	2177.377797	1658.895835	3822.490703	1475.283747	2250.672052	1362.762868	1954.20706	1917.119102	2175.060792	1691.017142	1809.705802
561	0.82_176.0797n	177.0869743	0.8226	LCMS-pos	Threonylglycine	54072	NA	HMDB0029061	23781	NA	7010575	NA	NA	NA	74859	NA	NA	686-44-2	C[C@@H](O)[C@H](N)C(=O)NCC(O)=O	BIYXEUAFGLTAEM-WUJLRWPWSA-N	Organic acids and derivatives	Carboxylic acids and derivatives	Amino acids	peptides	and analogues	Level 1	50.9	48.7	M+H-H2O	M+H	C6H12N2O4	-0.050893423	NA	1146.622682	1133.519689	1194.104399	963.368083	1229.101437	908.4618576	1197.035458	1066.674211	1101.881733	1095.167628	856.5684565	1031.815321	845.5213203	894.4441536	958.5678126	962.5720941
562	10.12_425.3502n	426.3575108	10.12393333	LCMS-pos	Octadecenoylcarnitine	115449	NA	HMDB0094687	NA	NA	87076413	NA	NA	NA	91164	NA	NA	NA	CCCCCCCCCCCCCCCC=CC(=O)OC(CC([O-])=O)C[N+](C)(C)C	YIGBMCKQXUEBKC-UHFFFAOYSA-N	Lipids and lipid-like molecules	Fatty Acyls	Fatty acid esters	Level 1	50.9	46.6	M+H	M+Na	C25H47NO4	-0.645688832	NA	1088.844782	1351.195498	1198.620218	934.6624892	982.2022947	1093.7367	999.3976329	620.265802	556.1160881	479.2292825	1032.295112	1631.228705	1325.863713	1043.322112	871.6768598	1068.609249	942.3539516	639.4699546
563	1.89_197.0451m/z	197.0450924	1.889183333	LCMS-neg	Vanillylmandelic Acid	46977	NA	HMDB0000291	697	NA	736172	C05584	hsa00350	Tyrosine metabolism	1127735	NA	NA	13244-77-4	COC1=C(O)C=CC(=C1)[C@H](O)C(O)=O	CGQCWMIAEPEHNQ-QMMMGPOBSA-N	Benzenoids	Phenols	Methoxyphenols	Level 1	50.8	53.1	M-H	C9H10O5	-2.295138081	NA	749.1324886	1162.220275	1087.674874	658.1742286	957.9394541	898.5174088	870.438135	1167.080365	1040.450642	891.9046639	879.4202048	1176.243162	1249.4703	842.5280059	1007.053435	837.433269	1052.809881	696.5950083	739.508351
564	4.47_156.1021m/z	156.1020905	4.468533333	LCMS-pos	Acetyl-Dl-Leucine	280448	NA	NA	73549	NA	1995	NA	NA	NA	NA	NA	NA	99-15-0	CC(C)CC(C(=O)O)NC(=O)C	WXNXCEHXYPACJF-UHFFFAOYSA-N	Organic acids and derivatives	Carboxylic acids and derivatives	Amino acids	peptides	and analogues	Level 1	50.8	51.6	M+H-H2O	C8H15NO3	1.07129966	NA	911.2699792	926.8050011	843.6819464	1130.993362	1009.056135	948.8131274	876.0213853	882.8933835	921.4954359	2202.120668	936.9359949	827.1799493	693.8923188	734.796351	887.4816723	733.0726252	694.2229552
565	5.61_243.1236m/z	243.1235936	5.6102	LCMS-neg	Polyethylene	Oxidized	56805	NA	HMDB0032472	88485	NA	24847855	NA	NA	NA	168411	NA	NA	68441-17-8	CC(C(O)CCCCC=O)C(=O)CCC(O)=O	AZUZXOSWBOBCJY-UHFFFAOYSA-N	Organic acids and derivatives	Keto acids and derivatives	Medium-chain keto acids and derivatives	Level 1	50.8	51.3	M-H	C12H20O5	-0.834488217	NA	505.7472365	222.9109182	587.5737712	356.9367047	350.9411353	2650.718473	336.5925494	348.1632751	206.9059714	13641.51397	389.9753382	777.3452249	1115.665786	396.7376161	617.6197575	2305.3264	522.4588375	824.3089802
566	0.72_132.0767m/z	132.0766554	0.724016667	LCMS-pos	Creatine	46852	NA	HMDB0000064	7	NA	586	C00300	hsa00260	hsa00330	Glycine	serine and threonine metabolism|Arginine and proline metabolism	16919	NA	NA	57-00-1	CN(CC(O)=O)C(N)=N	CVSVTCORWBXHQV-UHFFFAOYSA-N	Organic acids and derivatives	Carboxylic acids and derivatives	Amino acids	peptides	and analogues	Level 1	50.7	52.6	M+H	C4H9N3O2	-0.74465733	NA	1668.721455	530.1313483	1684.468506	1451.932061	1620.189118	1310.826221	1001.217675	1647.127929	1441.909122	1016.954804	1360.875717	1482.782771	1254.82038	939.3435496	1504.030165
567	0.72_114.0661m/z	114.0661369	0.724016667	LCMS-pos	Creatinine	47093	NA	HMDB0000562	8	NA	588	C00791	hsa00330	Arginine and proline metabolism	16737	R-HSA-1430728	R-HSA-382551	R-HSA-425366	R-HSA-425407	R-HSA-549127	R-HSA-549132	R-HSA-71288	R-HSA-71291	Metabolism|Transport of small molecules|Transport of bile salts and organic acids	metal ions and amine compounds|SLC-mediated transmembrane transport|Organic cation transport|Organic cation/anion/zwitterion transport|Creatine metabolism|Metabolism of amino acids and derivatives	60-27-5	CN1CC(=O)NC1=N	DDRJAANPRJIHGJ-UHFFFAOYSA-N	Organic acids and derivatives	Carboxylic acids and derivatives	Amino acids	peptides	and analogues	Level 1	50.5	47.5	M+H	C4H7N3O	-0.454149238	NA	515.2756318	816.224227	1102.558724	925.8236934	1147.47036	621.6228791	813.8065195	606.5139395	1092.886772
568	4.54_279.1701m/z	279.1701033	4.544766667	LCMS-pos	Leucylphenylalanine	52226	NA	HMDB0013243	24020	NA	6992309	NA	NA	NA	73585	NA	NA	3063/5/6	CC(C)C[C@H](N)C(=O)N[C@@H](CC1=CC=CC=C1)C(O)=O	KFKWRHQBZQICHA-STQMWFEESA-N	Organic acids and derivatives	Carboxylic acids and derivatives	Amino acids	peptides	and analogues	Level 1	50.1	45.3	M+H	C15H22N2O3	-0.775397696	NA	690.4387869	923.6160422	1251.261667	853.6908667	1171.353661	703.3292368	1400.833027	886.4897605	798.0648181	908.9607205	1003.157079	780.4068782	941.8125509	1000.871138	946.4615088	991.5775258	2678.136523
569	6.05_213.1127m/z	213.1127338	6.0461	LCMS-neg	6-Hydroxy-2	6-Dimethyl-2	7-Octadien-4-One	58661	NA	HMDB0034670	90124	NA	71379147	NA	NA	NA	NA	NA	NA	64661-54-7	CC(C)=CC(=O)CC(C)(O)C=C	ILDAKDTXKZPGJC-UHFFFAOYSA-N	Lipids and lipid-like molecules	Prenol lipids	Monoterpenoids	Level 1	50.1	46.5	M+FA-H	C10H16O2	-2.967035592	NA	1128.069753	1921.415107	1085.84121	960.9227271	849.4493914	672.7462942	748.7097624	1142.616599	746.8168064	1348.339902	1674.600879	1050.881209	983.1648701	829.4714578	970.5947118	2633.752226	933.2930779
570	0.72_106.0498m/z	106.0498047	0.724016667	LCMS-pos	D-Serine	48091	NA	HMDB0003406	35687	NA	71077	C00740	hsa00260	hsa00470	hsa04742	Glycine	serine and threonine metabolism|D-Amino acid metabolism|Taste transduction	16523	R-HSA-112314	R-HSA-112315	R-HSA-112316	R-HSA-1430728	R-HSA-162582	R-HSA-352230	R-HSA-382551	R-HSA-425393	R-HSA-425407	R-HSA-438064	R-HSA-438066	R-HSA-442742	R-HSA-442755	R-HSA-442982	R-HSA-5673001	R-HSA-5683057	R-HSA-5684996	R-HSA-71291	R-HSA-9617324	R-HSA-9620244	R-HSA-977347	Neurotransmitter receptors and postsynaptic signal transmission|Transmission across Chemical Synapses|Neuronal System|Metabolism|Signal Transduction|Amino acid transport across the plasma membrane|Transport of small molecules|Transport of inorganic cations/anions and amino acids/oligopeptides|SLC-mediated transmembrane transport|Post NMDA receptor activation events|Unblocking of NMDA receptors	glutamate binding and activation|CREB1 phosphorylation through NMDA receptor-mediated activation of RAS signaling|Activation of NMDA receptors and postsynaptic events|Ras activation upon Ca2+ influx through NMDA receptor|RAF/MAP kinase cascade|MAPK family signaling cascades|MAPK1/MAPK3 signaling|Metabolism of amino acids and derivatives|Negative regulation of NMDA receptor-mediated neuronal trans…	312-84-5	N[C@H](CO)C(O)=O	MTCFGRXMJLQNBG-UWTATZPHSA-N	Organic acids and derivatives	Carboxylic acids and derivatives	Amino acids	peptides	and analogues
571	5.15_142.1228m/z	142.1227845	5.147833333	LCMS-pos	Allylisopropylacetamide	203312	NA	HMDB0248168	NA	NA	9297	NA	NA	NA	NA	NA	NA	NA	CC(C)C(CC=C)C(N)=O	HINLFAQOKAHXOD-UHFFFAOYSA-N	Unclassified	Unclassified	Unclassified	Level 1	50	47.6	M+H	C8H15NO	1.01995692	NA	1006.346087	707.5802097	804.378065	683.4019158	750.2394837	1403.77247	721.476809	618.4796332	525.4590089	546.489283	573.4030777	1142.082365	738.5233585	863.7239287	882.2114663	732.4908509	552.0674381	418.0453315	431.9726249
572	443	361.1622	20.209	GCMS	Methyl 3	4	5-Trihydroxy-6-Methoxyoxane-2-Carboxylate	546348	NA	NA	NA	NA	228082	NA	NA	NA	NA	NA	NA	NA	COC1C(C(C(C(O1)C(=O)OC)O)O)O	DCXMXXNUXSBWDI-UHFFFAOYSA-N	Unclassified	Unclassified	Unclassified	Level 2	84.7	77.2	NA	C8H14O7	NA	683619.1183	1143.205044	1120.796643	1627.776833	1297.281811	1327.422506	1888.837103	1499.887601	1168.275377	773.2635845	1313.477031	1265.169438	1087.44166	1151.384731	1023.116466	1858.052479	1557.804254	971.7733631
573	387	174.0984	18.886	GCMS	Cadaverine	47908	NA	HMDB0002322	3236	NA	273	C01672	hsa00310	hsa00470	hsa00480	hsa04974	Lysine degradation|D-Amino acid metabolism|Glutathione metabolism|Protein digestion and absorption	18127	NA	NA	462-94-2	NCCCCCN	VHRGRCVQAFMJIZ-UHFFFAOYSA-N	Organic nitrogen compounds	Organonitrogen compounds	Amines	Level 2	84.6	79.3	NA	C5H14N2	NA	637141.2098	1227.238299	1278.613409	1568.801415	1099.811512	1164.709055	1784.270795	1291.971164	1072.286306	991.9810476	1282.68619	1587.947295	1208.782288	1575.735478	946.0432257	1884.322032	865.7136431
574	553	387.1983	22.93	GCMS	Fructose 1-Phosphate	540852	NA	NA	NA	NA	NA	C01094	hsa00051	hsa00400	Fructose and mannose metabolism|Phenylalanine	tyrosine and tryptophan biosynthesis	NA	NA	NA	15978-08-2	O=P(O)(O)OCC1(O)OC(CO)C(O)C1O	RHKKZBWRNHGJEZ-VRPWFDPXSA-N	Organic oxygen compounds	Organooxygen compounds	Carbohydrates and carbohydrate conjugates	Level 2	84.2	74.3	NA	C6H13O9P	NA	804141.5739	774.2663029	570.068568	515.5332331	1221.778376	1080.971426	470.5971661	736.6083151	448.1067163	939.2769077	988.0061544	351.1688271	1205.945223	1165.045269	938.4818868	517.5170435	1573.354092	657.8024499
575	358	217.1	18.308	GCMS	Shikimic Acid	48022	NA	HMDB0003070	338	NA	8742	C00493	hsa00400	Phenylalanine	tyrosine and tryptophan biosynthesis	16119	NA	NA	138-59-0	O[C@@H]1CC(=C[C@@H](O)[C@H]1O)C(O)=O	JXOHGGNKMLTUBP-HSUXUTPPSA-N	Organic oxygen compounds	Organooxygen compounds	Alcohols and polyols	Level 2	83.8	73.6	NA	C7H10O5	NA	618088.4533	1260.767673	919.1982217	519.1845328	1402.175605	445.7349413	211.0503653	447.3682875	1861.953889	1276.088402	327.0532366	409.2790821	335.5583182	206.2463235	582.9712801	342.6450134	2086.80921	1931.947943	561.8542476
576	445	217.1	20.317	GCMS	Inosose	273843	NA	NA	63286	NA	439294	C00691	hsa00562	Inositol phosphate metabolism	NA	NA	NA	488-64-2	C1(C(C(C(=O)C(C1O)O)O)O)O	VYEGBDHSGHXOGT-ZLIBEWLCSA-N	Organic oxygen compounds	Organooxygen compounds	Alcohols and polyols	Level 2	83.7	72.8	NA	C6H10O6	NA	688027.6245	1655.979571	1251.293109	1101.078591	1414.585297	1069.945792	779.1882327	1247.809939	1870.745732	2138.681143	981.6610756	893.938594	927.188379	681.083404	939.0954718	967.3681892	2930.362563	1385.785537	883.9716237	619.4338563
577	413	179.1	19.462	GCMS	Hydroxyphenyllactic Acid	47202	NA	HMDB0000755	34515	NA	9378	C03672	NA	NA	17385	NA	NA	306-23-0	OC(CC1=CC=C(O)C=C1)C(O)=O	JVGVDSSUAVXRDY-UHFFFAOYSA-N	Phenylpropanoids and polyketides	Phenylpropanoic acids	Unclassified	Level 2	83.5	72.6	NA	C9H10O4	NA	656128.0398	230.8688281	855.018284	1183.464259	252.3070313	739.8494594	218.4561724	1154.468076	618.5073402	881.1793739	924.4198287	1098.795284	794.286145	827.60805	169.5821279	1217.840521	950.0776385	1551.119575	990.2217157	989.4813484
578	334	174.062	17.629	GCMS	Glycerophosphoric Acid	207279	NA	HMDB0252849	65927	NA	754	C03189	NA	NA	14336	NA	NA	1957/3/4	OCC(O)COP(O)(O)=O	AWUCVROLDVIAJX-UHFFFAOYSA-N	Lipids and lipid-like molecules	Glycerophospholipids	Glycerophosphates	Level 2	83.5	72.5	NA	C3H9O6P	NA	595706.4089	702.4955907	881.7287898	703.6721904	677.718888	1522.099827	1506.569442	807.0812074	684.3379118	190.3873663	1637.904124	808.1836734	1396.103985	1273.734674	2044.731398	318.8705352	746.9000286	758.9274939	553.341186	1338.355296
579	763	257.2	29.309	GCMS	Lithocholic Acid	45866	NA	HMDB0000761	209	LMST04010003	9903	C03990	hsa04976	Bile secretion	16325	NA	NA	434-13-9	C1[C@]2(C)[C@@]3([H])CC[C@]4(C)[C@@]([H])([C@]([H])(C)CCC(O)=O)CC[C@@]4([H])[C@]3([H])CC[C@]2([H])C[C@H](O)C1	SMEROWZSTRWXGI-HVATVPOCSA-N	Lipids and lipid-like molecules	Steroids and steroid derivatives	Bile acids	alcohols and derivatives	Level 2	83.4	76.5	NA	C24H40O3	NA	1199026.372	883.1938029	1165.481391	1022.721452	1187.355175	954.3827312	1338.432237	1191.066147	964.9374377	1080.663261	927.4242814	986.8328516	1076.471829	1042.280157	1062.140643	1218.077141	965.7722772	975.4376285	881.7116743
580	182	174.0997	13.245	GCMS	2-Aminoacetamide	83599	NA	HMDB0062472	339104	NA	69020	NA	NA	NA	42843	NA	NA	598-41-4	NCC(N)=O	BEBCJVAWIBVWNZ-UHFFFAOYSA-N	Organic acids and derivatives	Carboximidic acids and derivatives	Carboximidic acids	Level 2	83.1	74.7	NA	C2H6N2O	NA	450322.8085	1020.317706	1060.551638	1032.595687	988.0747114	1063.183859	1258.309979	1010.012023	925.9197404	977.2230705	1111.501424	1212.924164	1049.00508	1053.099715	1028.097406	1023.303708	1077.895656	1034.270201	998.0019069	1064.717802
581	336	217.1	17.66	GCMS	2	3	4	5-Tetrahydroxypentanoic Acid	546242	NA	NA	NA	NA	10264	NA	NA	NA	NA	NA	NA	NA	C(C(C(C(C(=O)O)O)O)O)O	QXKAIJAYHKCRRA-UHFFFAOYSA-N	Unclassified	Unclassified	Unclassified	Level 2	82.8	71.8	NA	C5H10O6	NA	596728.2695	1657.264087	659.7748324	1736.130627	674.7030538	415.4550919	1159.545514	1058.784883	739.7783148	830.1736003	610.8420922	1059.771182	555.8449125	945.2210519	1054.230608	575.1368987	782.7195648
582	106	277.0997	9.593	GCMS	Hydroxyurea	53248	NA	HMDB0015140	4068	NA	3657	C07044	NA	NA	44423	NA	NA	127-07-1	NC(=O)NO	VSNHCAURESNICA-UHFFFAOYSA-N	Organic acids and derivatives	Carboximidic acids and derivatives	Unclassified	Level 2	82.4	70.9	NA	CH4N2O2	NA	328246.9185	561.6016793	659.2229497	787.6122802	778.662534	604.8727626	1824.881041	901.7058493	789.3609913	659.1495116	835.3088775	1289.187537	1001.672173	1107.90926	1047.538225	943.9977413	553.8213618	652.7191947	1244.457265	760.6237828
583	700	361.1434	26.042	GCMS	1-Kestose	51500	NA	HMDB0011729	NA	NA	440080	C03661	NA	NA	16885	NA	NA	470-69-9	OC[C@H]1O[C@@](CO)(OC[C@@]2(O[C@H]3O[C@H](CO)[C@@H](O)[C@H](O)[C@H]3O)O[C@H](CO)[C@@H](O)[C@@H]2O)[C@@H](O)[C@@H]1O	VAWYEUIPHLMNNF-OESPXIITSA-N	Organic oxygen compounds	Organooxygen compounds	Carbohydrates and carbohydrate conjugates	Level 2	82.4	76.1	NA	C18H32O16	NA	990180.1233	2679.243675	779.4706439	1286.057005	1905.981472	588.8731509	480.6928827	776.6303922	3253.318268	2872.819685	492.3044878	610.1075829	504.4908576	547.8646298	762.234208	347.4800736	4401.375869	2252.829805	727.029029	587.2148305
584	302	282.0891	16.739	GCMS	4-Deoxypyridoxine	201751	NA	HMDB0246408	325922	NA	6094	NA	NA	NA	65083	NA	NA	NA	CC1=NC=C(CO)C(C)=C1O	KKOWAYISKWGDBG-UHFFFAOYSA-N	Organoheterocyclic compounds	Pyridines and derivatives	Methylpyridines	Level 2	82.1	72.5	NA	C8H11NO2	NA	566204.5795	611.6038004	474.5826021	524.5930806	842.1240352	462.6879123	1173.634204	333.1865958	932.7647163	394.6142832	811.1473056	1405.5784	1083.831063	997.8205641	1107.026112	765.361985	619.304298	596.3965672	1277.726456	531.0199971
585	586	217.1	23.643	GCMS	5-Methyluridine	47279	NA	HMDB0000884	85160	NA	445408	NA	NA	NA	45996	NA	NA	1463-10-1	CC1=CN([C@@H]2O[C@H](CO)[C@@H](O)[C@H]2O)C(=O)NC1=O	DWRXFEITVBNRMK-JXOAFFINSA-N	Nucleosides	nucleotides	and analogues	Pyrimidine nucleosides	Unclassified	Level 2	82.1	70.5	NA	C10H14N2O6	NA	842238.1973	840.8815352	719.6954254	808.1068611	1012.766536	735.1606845	791.9481932	1017.734936	932.3622666	1246.629771	663.6387079	1665.132767	907.4620425	1244.760458	725.7814678	1133.52353	906.712603	984.3669566
586	465	393.1602	20.793	GCMS	Palmitelaidic Acid	566	NA	HMDB0012328	34744	LMFA01030057	5282745	C08362	hsa00061	Fatty acid biosynthesis	59265	NA	NA	10030-73-6	C(/CCCCCC)=C\CCCCCCCC(=O)O	SECPZKHBENQXJG-BQYQJAHWSA-N	Lipids and lipid-like molecules	Fatty Acyls	Fatty acids and conjugates	Level 2	81.8	71.6	NA	C16H30O2	NA	707457.7075	1017.053386	2332.931118	1036.812662	3760.511489	1289.100859	8744.362225	4978.03054	3646.064799	3846.268831	3621.080965	3486.863634	1197.004819	3296.494016	3049.707105	1984.07555	1944.39106	1543.593013	1646.767928	1461.199465
587	188	232.1	13.419	GCMS	3-Amino-4-Hydroxybutanoic Acid	205474	NA	HMDB0250739	NA	NA	193314	NA	NA	NA	NA	NA	NA	NA	NC(CO)CC(O)=O	BUZICZZQJDLXJN-UHFFFAOYSA-N	Organic acids and derivatives	Carboxylic acids and derivatives	Amino acids	peptides	and analogues	Level 2	81.5	69.7	NA	C4H9NO3	NA	456043.2491	1486.599848	955.932613	996.8820967	1284.426385	575.4821468	532.4500136	545.68041	1820.816053	1613.135413	819.8317136	949.5968424	725.9008989	537.2053706	875.1265379	582.8542311	1720.149443	1148.088331
588	260	232.0967	15.711	GCMS	3-Aminoglutaric Acid	371846	NA	NA	447881	NA	73064	NA	NA	NA	NA	NA	NA	NA	C(C(CC(=O)O)N)C(=O)O	BBJIPMIXTXKYLZ-UHFFFAOYSA-N	Lipids and lipid-like molecules	Fatty Acyls	Fatty acids and conjugates	Level 2	81.3	69.9	NA	C5H9NO4	NA	531975.2646	937.3420783	762.8443906	458.9815202	991.2930658	385.2265158	228.2270576	610.9695256	2166.134334	1461.855242	445.9282194	879.5579981	944.5337067	1068.03523	1265.712497	403.4542185	1198.212401	958.0086509	719.728848	563.8610343
589	514	204.0818	22.234	GCMS	Beta-Mannosylglycerate	546263	NA	NA	NA	NA	5460194	NA	NA	NA	NA	NA	NA	NA	C(C1C(C(C(C(O1)OC(CO)C(=O)O)O)O)O)O	DDXCFDOPXBPUJC-SAYMMRJXSA-N	Unclassified	Unclassified	Unclassified	Level 2	81.2	75.3	NA	C9H16O9	NA	770049.8507	1888.447503	2620.296615	86.63487019	2446.006693	246.3316527	159.5823344	2923.755007	15063.24511	3484.173846	179.9299608	943.9677332	588.1088553	106.4514841	118.2992953	354.5688476	613.0601057	2471.263193	243.4690203	106.6208225
590	765	129.014	29.323	GCMS	Stigmasterol	44229	NA	HMDB0000937	168	LMST01040123	5280794	C05442	hsa00100	Steroid biosynthesis	28824	NA	NA	83-48-7	C1[C@]2(C)[C@@]3([H])CC[C@]4(C)[C@@]([H])([C@]([H])(C)/C=C/[C@@H](CC)C(C)C)CC[C@@]4([H])[C@]3([H])CC=C2C[C@@H](O)C1	HCXVJBMSMIARIN-PHZDYDNGSA-N	Lipids and lipid-like molecules	Steroids and steroid derivatives	Stigmastanes and derivatives	Level 2	81	69.8	NA	C29H48O	NA	1199921.336	889.435302	1027.868141	763.8220572	1080.003503	1049.693142	1289.672107	1128.529015	877.7647687	1535.377291	944.207129	806.2878234	560.7167996	1059.021567	984.5727574	451.9882163	706.3350091	1072.247027	1009.198254	1115.653067
591	11	89	5.387	GCMS	2-Methoxyethanol	200642	NA	HMDB0245203	NA	NA	NA	NA	NA	NA	46790	NA	NA	NA	COCCO	XNWFRZJHXBZDAG-UHFFFAOYSA-N	Organic oxygen compounds	Organooxygen compounds	Ethers	Level 2	80.8	68.1	NA	C3H8O2	NA	178398.8732	965.1515703	654.4725229	549.7062331	757.7818498	509.06262	1205.597017	574.4357255	1024.165991	996.9153274	569.9301595	1195.010651	926.2865206	949.6729756	1015.569583	509.8575242	963.8727349	751.4738231	835.107884	578.3674288
592	249	188.0829	15.383	GCMS	Hypotaurine	47323	NA	HMDB0000965	281	NA	107812	C00519	hsa00430	Taurine and hypotaurine metabolism	16668	NA	NA	300-84-5	NCCS(O)=O	VVIUBCNYACGLLV-UHFFFAOYSA-N	Organic acids and derivatives	Sulfinic acids and derivatives	Sulfinic acids	Level 2	80.7	77.4	NA	C2H7NO2S	NA	521053.8489	693.487522	1162.743084	831.2875003	994.6813759	746.6242097	2888.979773	1629.635377	715.198367	827.0079768	885.1778132	1008.797463	1393.805361	1047.750452	809.6801063	1019.952629	1986.761678	1810.591634	990.865607	1481.114414
593	603	103	23.798	GCMS	N-Acetylmannosamine	258263	NA	HMDB0001129	3357	NA	439281	C00645	hsa00520	Amino sugar and nucleotide sugar metabolism	NA	NA	NA	3615-17-6	CC(=O)NC1C(C(C(OC1O)CO)O)O	OVRNDRQMDRJTHS-ZTVVOAFPSA-N	Organic oxygen compounds	Organooxygen compounds	Carbohydrates and carbohydrate conjugates	Level 2	80.7	67.9	NA	C8H15NO6	NA	851068.9796	1308.452309	1108.689607	1105.013313	1230.793902	1010.949284	790.7205078	1062.129779	1340.947065	1453.830941	1097.027631	887.5076421	983.9189541	807.5811064	899.7940912	1013.220454	1588.987934	1588.778997	795.4743771	985.5931289
594	720	427.3417	26.65	GCMS	Mg(20:0/0:0/0:0)	10437	NA	NA	4253	LMGL01010007	3246944	NA	NA	NA	142495	NA	NA	NA	OCC([H])(O)COC(CCCCCCCCCCCCCCCCCCC)=O	UMEKPPOFCOUEDT-UHFFFAOYSA-N	Lipids and lipid-like molecules	Glycerolipids	Monoradylglycerols	Level 2	80.6	80	NA	C23H46O4	NA	1029047.133	369.0866758	325.0239092	294.3105974	390.8036029	268.7219451	442.9407984	410.7892337	386.901206	415.9866639	318.5170215	279.9699017	306.8942774	371.1478373	323.092776	312.2521013	431.3274892	393.2173004	295.785122	374.4947054
595	365	156.0358	18.456	GCMS	Isocitric Acid	46922	NA	HMDB0000193	3328	NA	1198	C00311	hsa00020	hsa00630	hsa04922	hsa05230	Citrate cycle (TCA cycle)|Glyoxylate and dicarboxylate metabolism|Glucagon signaling pathway|Central carbon metabolism in cancer	30887	NA	NA	320-77-4	OC(C(CC(O)=O)C(O)=O)C(O)=O	ODBLHEXUDAPZAU-UHFFFAOYSA-N	Organic acids and derivatives	Carboxylic acids and derivatives	Tricarboxylic acids and derivatives	Level 2	80.4	67.5	NA	C6H8O7	NA	622967.0138	260.8664561	269.5415376	395.2114495	729.6049201	627.0536738	892.9174738	1141.268559	256.1771705	356.3154032	824.3460822	539.0220707	624.2880705	1125.228847	1103.291196	837.9030092	1098.189654
596	516	174.095	22.249	GCMS	Norepinephrine	46937	NA	HMDB0000216	5226	NA	439260	C00547	hsa00350	hsa04024	hsa04080	hsa04261	hsa04270	hsa04540	hsa04714	hsa04721	hsa04742	hsa04923	hsa04924	hsa04970	hsa05207	Tyrosine metabolism|cAMP signaling pathway|Neuroactive ligand-receptor interaction|Adrenergic signaling in cardiomyocytes|Vascular smooth muscle contraction|Gap junction|Thermogenesis|Synaptic vesicle cycle|Taste transduction|Regulation of lipolysis in adipocytes|Renin secretion|Salivary secretion|Chemical carcinogenesis - receptor activation	18357	NA	NA	51-41-2	NC[C@H](O)C1=CC(O)=C(O)C=C1	SFLSHLFXELFNJZ-QMMMGPOBSA-N	Benzenoids	Phenols	Benzenediols	Level 2	80.1	73.2	NA	C8H11NO3	NA	770784.5862	848.7227058	1584.124948	615.4972605	1132.945993	1541.984245	901.8954523	1017.828383
597	6.69_185.1175m/z	185.1175153	6.686816667	LCMS-neg	6-Hydroxy-3-Isopropenylheptanoic Acid	1860	NA	NA	45834	LMFA01050371	4488499	NA	NA	NA	50452	NA	NA	NA	C(CCC(C(C)=C)CC(O)=O)(C)O	NQYDFAGFKCSWGI-UHFFFAOYSA-N	Organic acids and derivatives	Hydroxy acids and derivatives	Medium-chain hydroxy acids and derivatives	Level 2	64.7	35	M-H	C10H18O3	-4.312721441	NA	1370.30595	1087.645031	772.6833468	1420.268242	914.5870772	1586.066169	775.6151181	1394.835099	744.3860194	2366.084786	827.9360691	824.4949557	1406.936225	1167.186291	1125.175953	909.8325318	1424.810706	1006.369367	782.4872571
598	10.37_200.2008m/z	200.2008117	10.3709	LCMS-pos	Cyclododecanone	55915	NA	HMDB0031341	87597	NA	13246	NA	NA	NA	NA	NA	NA	830-13-7	O=C1CCCCCCCCCCC1	SXVPOSFURRDKBO-UHFFFAOYSA-N	Organic oxygen compounds	Organooxygen compounds	Carbonyl compounds	Level 2	62.3	36	M+NH4	C12H22O	-0.434383009	NA	1391.885549	7524.124298	1375.019527	4402.253624	9609.507117	6573.013095	2120.160035	2215.568743	1567.424447	1286.351647	5576.103966	5079.372456	6306.962523	3857.9629	1616.212507	1824.846842	1640.815316	1456.347545	5414.857932
599	1.35_276.1440m/z	276.1440442	1.351866667	LCMS-pos	3	4	5-Trihydroxypentanoylcarnitine	198183	NA	HMDB0241652	NA	NA	NA	NA	NA	NA	NA	NA	NA	NA	C[N+](C)(C)CC(CC([O-])=O)OC(=O)CC(O)C(O)CO	CLDWQVMPZRSBPB-UHFFFAOYSA-N	Unclassified	Unclassified	Unclassified	Level 2	62.2	33.1	M+H-H2O	C12H23NO7	-0.40808641	NA	806.8233626	681.954224	648.6674764	662.8762741	95.03114548	213.3388932	113.908364	397.5039972	167.1342618	416.3498038	456.8926719	1719.259462	125.7700008	978.9726404	1177.724365	2470.645008	1683.162316
600	4.70_211.1442m/z	211.1441776	4.695083333	LCMS-pos	L	L-Cyclo(Leucylprolyl)	280649	NA	HMDB0034276	89817	NA	102892	NA	NA	NA	NA	NA	NA	2873-36-1	CC(C)CC1C(=O)N2CCCC2C(=O)N1	SZJNCZMRZAUNQT-UHFFFAOYSA-N	Organic acids and derivatives	Carboxylic acids and derivatives	Amino acids	peptides	and analogues	Level 2	60.3	43.7	M+H	C11H18N2O2	0.34897809	NA	648.5032589	576.6719334	2708.632781	537.1674924	1119.412666	397.5593086	1212.729238	5523.787154	997.0612211	617.9265368	739.9480956	699.9881008	819.1232983	1186.170271	955.2378049	650.7730701
601	12.18_277.2172m/z	277.217224	12.18025	LCMS-neg	Alpha-Linolenic Acid	657	NA	HMDB0001388	6208	LMFA01030152	5280934	C06427	hsa00592	hsa01040	alpha-Linolenic acid metabolism|Biosynthesis of unsaturated fatty acids	27432	R-HSA-1266738	R-HSA-1368082	R-HSA-1368108	R-HSA-1430728	R-HSA-1592230	R-HSA-162582	R-HSA-1655829	R-HSA-1852241	R-HSA-1989781	R-HSA-2046104	R-HSA-2046106	R-HSA-2151201	R-HSA-2262752	R-HSA-2426168	R-HSA-2980736	R-HSA-372790	R-HSA-373076	R-HSA-381340	R-HSA-381771	R-HSA-388396	R-HSA-392499	R-HSA-400206	R-HSA-400253	R-HSA-400508	R-HSA-416476	R-HSA-444209	R-HSA-500792	R-HSA-556833	R-HSA-8953897	R-HSA-8957322	R-HSA-8978868	R-HSA-9707564	R-HSA-9707616
602	11.81_508.3760m/z	508.3759518	11.81361667	LCMS-pos	PC(O-18:1(9Z)/0:0)	19909	NA	NA	76583	LMGP01060039	24779510	NA	NA	NA	64396	NA	NA	NA	[C@](COP(=O)([O-])OCC[N+](C)(C)C)([H])(O)COCCCCCCCC/C=C\CCCCCCCC	XWYSLMAMRKYUFH-HTOVTZSWSA-N	Lipids and lipid-like molecules	Glycerophospholipids	Glycerophosphocholines	Level 2	59.6	26.2	M+H	C26H54NO6P	-0.393549914	NA	937.2207513	976.9761996	1178.969132	1290.574938	918.8686667	1010.750711	1144.583887	818.9462507	649.4457081	951.9495774	982.0586454	968.4927396	1089.850647	1327.517292	917.4786445	877.725069	1225.177583	1061.25433	1218.523265
603	12.40_297.2434m/z	297.2434279	12.4011	LCMS-neg	6z-Heptadecen-2-One	9980	NA	NA	98186	LMFA12000190	56936223	NA	NA	NA	NA	NA	NA	NA	CC(=O)CCC/C=C\CCCCCCCCCC	WDQVOICTNHEZPR-SEYXRHQNSA-N	Organic oxygen compounds	Organooxygen compounds	Carbonyl compounds	Level 2	59.5	0	M+FA-H	C17H32O	-0.359088865	NA	942.6370268	928.8137094	733.1674558	954.5890897	739.3838958	1090.849729	686.5196998	942.1542302	768.7002033	2906.180882	956.1828449	857.4657084	1211.022815	747.8471833	892.4944288	1199.596788	961.2767841	714.654216	713.3567885
604	9.95_311.2230m/z	311.2230007	9.951833333	LCMS-neg	10-Oxo-13-Hydroxy-11-Octadecenoic Acid	3203	NA	HMDB0040900	74711	LMFA02000249	5283009	NA	NA	NA	NA	NA	NA	28979-44-4	C(=O)(/C=C/C(O)CCCCC)CCCCCCCCC(=O)O	CZGIUGHMJZYXNX-CCEZHUSRSA-N	Lipids and lipid-like molecules	Fatty Acyls	Lineolic acids and derivatives	Level 2	59	0	M-H	C18H32O4	0.696905372	NA	259.4102668	915.781256	827.7777336	697.0347008	1429.388932	2454.636667	347.483507	170.4864722	185.3381058	12245.07681	771.9304663	454.3685222	222.5331591	284.2187083	207.0346235	768.8387376	849.6448863	499.2187692	798.6404651
605	13.06_305.2487m/z	305.2486763	13.05525	LCMS-neg	3z	6z	9z-Eicosatrienoic Acid	1424	NA	NA	NA	LMFA01031070	131839759	NA	NA	NA	NA	NA	NA	NA	C(C/C=C\C/C=C\C/C=C\CCCCCCCCCC)(=O)O	JNDHVOQSRQTFGP-IHDWIWDKSA-N	Lipids and lipid-like molecules	Fatty Acyls	Fatty acids and conjugates	Level 2	58.8	0	M-H	C20H34O2	0.236435931	NA	988.8134035	1636.743661	2368.528295	1382.268944	966.9429754	574.6653341	2006.478383	1301.190141	1446.60943	529.2439203	4612.972851	2004.918561	2254.206175	765.8669295	1135.302479	991.2775833	1794.357754
606	13.32_447.3482m/z	447.3481677	13.32385	LCMS-neg	5beta-Cholest-25-Ene-3alpha	7alpha-Diol	46430	NA	NA	84846	LMST04030116	5284273	NA	NA	NA	NA	NA	NA	NA	C1[C@]2(C)[C@@]3([H])CC[C@]4(C)[C@@]([H])([C@]([H])(C)CCCC(C)=C)CC[C@@]4([H])[C@]3([H])[C@H](O)C[C@]2([H])C[C@H](O)C1	OMVIKHXXWJVPNM-TVRYRFOISA-N	Lipids and lipid-like molecules	Steroids and steroid derivatives	Cholestane steroids	Level 2	58.7	0	M+FA-H	C27H46O2	0.457557305	NA	585.3626656	1719.621231	1193.210629	980.5894885	1082.881779	833.7209732	913.0865717	1289.937039	678.7121528	1407.822681	1639.301176	600.8825093	1246.461417	966.2015066	922.6186476	1123.80866	1043.888344	877.7969691
607	8.15_195.1016m/z	195.1015709	8.153616667	LCMS-pos	Methoxyeugenol	64296	NA	HMDB0041194	95616	NA	226486	NA	NA	NA	86562	NA	NA	6627-88-9	COC1=CC(CC=C)=CC(OC)=C1O	FWMPKHMKIJDEMJ-UHFFFAOYSA-N	Benzenoids	Phenols	Methoxyphenols	Level 2	58.5	0	M+H	C11H14O3	0.00062238	NA	926.468223	1243.861101	1026.882188	1049.627407	1137.652731	1079.991604	977.9509026	959.1571408	1042.084013	967.2331139	816.7662847	983.6529339	1025.298545	922.1875255	909.2286236	1081.784917	935.3154291	1040.379735	1148.937459
608	8.74_368.2795m/z	368.2794621	8.74325	LCMS-pos	(3z)-5-Hydroxytetradec-3-Enoylcarnitine	197908	NA	HMDB0241363	NA	NA	NA	NA	NA	NA	NA	NA	NA	NA	CCCCCCCCCC(O)C=CCC(=O)OC(CC([O-])=O)C[N+](C)(C)C	SMSSWGKCWDQRPK-UHFFFAOYSA-N	Unclassified	Unclassified	Unclassified	Level 2	58.3	28.2	M+H-H2O	C21H39NO5	-0.189556212	NA	716.8798041	1619.369926	593.0312051	1027.381814	524.3505312	264.9630961	936.4653755	383.0081405	365.5160374	1305.820279	1676.076007	708.899496	1054.124616	985.1911038	671.0436114	469.2629353	830.1346505	433.8674093	378.9582209
609	9.69_398.3267m/z	398.3266659	9.692466667	LCMS-pos	3-Hydroxyhexadecanoyl Carnitine	83249	NA	HMDB0061642	NA	NA	71464553	NA	NA	NA	73070	NA	NA	NA	CCCCCCCCCCCCCC(O)CC(=O)OC(CC([O-])=O)C[N+](C)(C)C	XKAZIAFZAQAHHG-UHFFFAOYSA-N	Lipids and lipid-like molecules	Fatty Acyls	Fatty acid esters	Level 2	58.2	0	M+H-H2O	C23H45NO5	0.434929535	NA	744.3662633	1297.754414	1226.291861	1124.928203	975.7114087	490.6062929	1304.952661	562.2097621	715.7300264	562.5059133	1930.593253	1309.546188	1907.287478	1258.406891	999.7794486	1096.074611	999.4547072	470.575371	791.4642735
610	10.19_275.2006m/z	275.2005703	10.1853	LCMS-pos	6-[5]-Ladderane-Hexanoic Acid	2525	NA	NA	74890	LMFA01140003	10333573	NA	NA	NA	NA	NA	NA	NA	C1C2C3C4C5CC(CCCCCC(=O)O)C5C4C3C2C1	FWADMOZVPHIBNO-UHFFFAOYSA-N	Lipids and lipid-like molecules	Fatty Acyls	Fatty acids and conjugates	Level 2	58.1	0	M+H	C18H26O2	0.050485044	NA	695.5016834	952.2103358	386.3304893	875.981811	130.7898983	5138.260907	1351.127142	973.4342962	463.224868	3842.71509	980.1679414	771.7318903	636.1430068	943.4950158	352.5789879	3546.488013	747.7507179	2792.562032	194.5975559
611	12.47_253.2171m/z	253.2171262	12.46981667	LCMS-neg	7z-Palmitoleic Acid	564	NA	HMDB0002186	45058	LMFA01030055	5318393	NA	NA	NA	35465	NA	NA	2416-19-5	C(=C/CCCCCCCC)/CCCCCC(=O)O	PJHOFUXBXJNUAC-KTKRTIGZSA-N	Lipids and lipid-like molecules	Fatty Acyls	Fatty acids and conjugates	Level 2	57.8	0	M-H	C16H30O2	-0.698313931	NA	1177.091406	1212.917175	1429.59993	2359.260351	1236.008528	162.8673333	2093.708502	1071.025957	802.6764376	210.3579342	3885.651055	2019.397263	4069.806398	1654.985309	678.6923139	1075.220984	1546.243817	213.8765387	1009.671304
612	10.72_267.1718m/z	267.1718027	10.72075	LCMS-pos	Tributyl Phosphate	212567	NA	HMDB0259164	70062	NA	31357	C14439	NA	NA	35019	NA	NA	126-73-8	CCCCOP(=O)(OCCCC)OCCCC	STCOOQWBFONSKY-UHFFFAOYSA-N	Organic acids and derivatives	Organic phosphoric acids and derivatives	Phosphate esters	Level 2	57.6	0	M+H	C12H27O4P	-0.637666233	NA	1624.102173	199.0014061	1323.977777	437.8968294	478.6681178	483.3878285	1594.022969	1502.895571	1707.636097	1580.745427	426.3918834	426.6479723	245.4010285	383.9624565	1735.958639	1429.926762	1241.082991	1279.974149	486.9465253
613	13.52_449.3640m/z	449.3639776	13.5161	LCMS-neg	6alpha-Hydroxycholestanol	43485	NA	NA	57591	LMST01010135	6367315	NA	NA	NA	132620	NA	NA	NA	[C@]12(C[C@H](O)[C@@]3([H])C[C@@H](O)CC[C@]3(C)[C@@]1([H])CC[C@]1(C)[C@@]([H])([C@@](C)([H])CCCC(C)C)CC[C@@]21[H])[H]	PMWTYEQRXYIMND-XNZKQLDXSA-N	Lipids and lipid-like molecules	Steroids and steroid derivatives	Cholestane steroids	Level 2	57.6	0	M+FA-H	C27H48O2	0.850682608	NA	582.937441	1895.218739	1501.426003	1394.829997	1206.389952	537.0661779	951.3404745	1343.420209	813.9638342	1363.63772	2646.517711	760.6145444	1638.197913	1434.170767	887.3718482	1092.894279	1337.411805	768.0933027	1140.523863
614	11.02_321.2404m/z	321.2404364	11.02321667	LCMS-pos	11-Home(9)	3165	NA	NA	35657	LMFA02000211	5312851	NA	NA	NA	NA	NA	NA	NA	C(CCCCCCC/C=C/C(O)CCCCCCC)(=O)O	MHBZYZVYSHCDLI-NTCAYCPXSA-N	Lipids and lipid-like molecules	Fatty Acyls	Fatty acids and conjugates	Level 2	57.5	0	M+Na	C18H34O3	1.410923566	NA	1072.948503	736.1625102	756.209077	1514.866935	465.9611292	1112.163681	471.1736731	1157.856841	1019.608337	1382.7065	1104.099823	1016.848569	1066.465777	775.9667658	904.4631916	1281.283535	786.0455119	715.3335613	479.0040376
615	10.43_241.1806m/z	241.1806413	10.4343	LCMS-neg	12-Tridecen-2-One	9959	NA	NA	98167	LMFA12000167	10888854	NA	NA	NA	NA	NA	NA	NA	CC(=O)CCCCCCCCCC=C	UYCZPLKICNDOCL-UHFFFAOYSA-N	Organic oxygen compounds	Organooxygen compounds	Carbonyl compounds	Level 2	57.5	35.6	M+FA-H	C13H24O	-1.411767004	NA	1001.811453	1849.330413	812.3050915	1328.642207	1080.062091	145.4510803	1566.011438	880.5019257	618.1962382	569.9130391	1949.377248	1114.89146	1101.549176	1633.358952	682.4392022	1417.760947	2711.750469	443.5097268	772.9581448
616	11.61_254.2476m/z	254.247624	11.60913333	LCMS-pos	4e	6e	10z-Hexadecatrien-1-Ol	6175	NA	NA	46149	LMFA05000198	13560380	NA	NA	NA	NA	NA	NA	NA	OCCC/C=C/C=C/CC/C=C\CCCCC	AHUWGXXXQILFPZ-AYDIKMHNSA-N	Lipids and lipid-like molecules	Fatty Acyls	Fatty alcohols	Level 2	57.5	0	M+NH4	C16H28O	-0.919017547	NA	697.1736932	3095.455582	1214.38802	1911.031296	4069.096891	2479.906803	1170.204675	1872.770446	207.8179085	507.1038412	2853.762239	2032.819237	3195.253672	1870.08108	738.8869938	899.4770063	951.4130799
617	8.20_211.1334m/z	211.1334478	8.198083333	LCMS-neg	7-Oxo-11-Dodecenoic Acid	2174	NA	NA	43202	LMFA01060182	4374065	NA	NA	NA	NA	NA	NA	54921-60-7	C(CCCCCC(=O)CCCC=C)(=O)O	CDSFEDLMFNBDBT-UHFFFAOYSA-N	Lipids and lipid-like molecules	Fatty Acyls	Fatty acids and conjugates	Level 2	57.5	0	M-H	C12H20O3	-2.452390316	NA	1389.972723	2393.879878	259.6950753	937.5324993	543.9683684	339.4323194	929.946333	946.426991	1019.14685	1814.1839	2184.625786	712.2918129	1392.011397	777.7343876	1457.690077	2257.064502	1744.012565	1146.953285	715.0387681
618	9.58_281.1759m/z	281.1758663	9.580833333	LCMS-neg	4alpha	5alpha-Epoxy-11-Eudesmen-3a-Ol	59184	NA	HMDB0035301	90605	NA	131751701	NA	NA	NA	171716	NA	NA	61248-42-8	CC(=C)C1CCC2(C)CCC(O)C3(C)OC23C1	AXKKANUAFIGTQI-UHFFFAOYSA-N	Lipids and lipid-like molecules	Prenol lipids	Sesquiterpenoids	Level 2	57.5	0	M+FA-H	C15H24O2	0.141572657	NA	1335.984509	714.2888549	600.0854675	2121.108579	465.8803179	3056.317285	360.6460315	911.708482	381.1730799	7681.725419	1928.779485	807.5820005	604.9350531	637.7999275	926.8949968	3222.753715	437.0379209	1411.3564
619	12.73_744.5546m/z	744.5545725	12.7329	LCMS-pos	PE(18:1(6Z)/18:1(6Z))	19965	NA	NA	40507	LMGP02010109	9546810	NA	NA	NA	84845	NA	NA	NA	[C@](COP(=O)(O)OCCN)([H])(OC(CCCC/C=C\CCCCCCCCCCC)=O)COC(CCCC/C=C\CCCCCCCCCCC)=O	PFJVXUYPMJAMEJ-MLEXSCAZSA-N	Lipids and lipid-like molecules	Glycerophospholipids	Glycerophosphoethanolamines	Level 2	57.4	0	M+H	C41H78NO8P	1.063809339	NA	735.5707388	1709.778735	1206.952487	858.017362	1017.513894	934.9425806	1498.607033	1800.530153	1262.287255	2013.880005	516.4449862	491.4493076	1406.222677	1120.935097	539.3043834	1269.391419	538.2362604	798.753222	1040.100101
620	14.54_309.2799m/z	309.2799253	14.53633333	LCMS-neg	Cis-Gondoic Acid	593	NA	HMDB0002231	3554	LMFA01030085	5282768	C16526	hsa01040	Biosynthesis of unsaturated fatty acids	32425	NA	NA	5561-99-9	C(CCCCCCC(=O)O)CC/C=C\CCCCCCCC	BITHHVVYSMSWAG-KTKRTIGZSA-N	Lipids and lipid-like molecules	Fatty Acyls	Fatty acids and conjugates	Level 2	57.3	0	M-H	C20H38O2	0.068606389	NA	1406.079967	1688.316797	1109.929046	1475.15493	858.3349389	639.8517931	1600.199148	1447.928317	823.3150337	438.6519762	2011.454945	3464.448131	2578.778204	1168.726214	538.2427107	1510.686786	1268.721662	315.8185915	1061.553102
621	14.99_411.3844m/z	411.3843923	14.9945	LCMS-neg	Mycolipanolic Acid (C26)	403	NA	NA	73745	LMFA01020333	52921764	NA	NA	NA	NA	NA	NA	NA	C([C@@H](C)[C@@H](O)[C@@H](C)C[C@@H](C)CCCCCCCCCCCCCCCCC)(=O)O	ZIJNQYNXSXJLDW-QORCZRPOSA-N	Lipids and lipid-like molecules	Fatty Acyls	Fatty acids and conjugates	Level 2	57.3	0	M-H	C26H52O3	0.056386153	NA	1176.584612	698.8553178	1043.232158	771.7932363	2186.063639	731.8529797	212.7093305	1346.220133	541.9767315	870.3180312	864.7090955	537.0941544	576.9783919	1021.673184	686.1931797	5260.949915	1483.036599	1298.555151	2213.815985
622	10.07_476.3121m/z	476.3120905	10.06913333	LCMS-pos	LysoPC(0:0/16:1)	551150	NA	NA	NA	NA	312531180	NA	NA	NA	NA	NA	NA	NA	CCCCCC\C=C/CCCCCCCC(=O)OCC(O)COP([O-])(=O)OCC[N+](C)(C)C	LFUDDCMNKWEORN-KHPPLWFENA-N	Unclassified	Unclassified	Unclassified	Level 2	57.3	0	M+H-H2O	C24H48NO7P	-2.961190339	NA	754.9237977	1129.924893	1377.774852	458.4871583	698.3351969	1179.533103	1490.147059	1399.567783	689.6470069	1132.427703	875.216326	1487.521837	1953.650519	1338.401423	2310.887347	983.8701798	2157.829785	1074.575098	1138.469912
623	11.05_466.3303m/z	466.3302708	11.05423333	LCMS-pos	4-Methylheptadecanoylcarnitine	197434	NA	HMDB0240878	NA	NA	NA	NA	NA	NA	NA	NA	NA	NA	CCCCCCCCCCCCCC(C)CCC(=O)OC(CC([O-])=O)C[N+](C)(C)C	NCBIDRSLADQJIR-UHFFFAOYSA-N	Unclassified	Unclassified	Unclassified	Level 2	57.3	0	M+K	C25H49NO4	2.231390787	NA	728.7990619	765.8925109	1524.755881	708.2759152	526.6676057	1348.867008	1288.93802	1095.86674	770.5247889	814.7633775	1322.185558	1303.437097	1382.733956	580.3559471	816.7601618	962.9878631	1633.442269	2288.118836	1359.971989
624	11.80_427.3418m/z	427.3417944	11.79778333	LCMS-pos	Oscr#34	10328	NA	NA	NA	LMFA13040063	86289794	NA	NA	NA	79156	NA	NA	NA	O[C@@H]1C[C@@H](O)[C@H](C)O[C@H]1OCCCCCCCCCCCCCCCCCCC(=O)O	DUCJPMRHUUCBAA-XJTUCQONSA-N	Lipids and lipid-like molecules	Fatty Acyls	Fatty acids and conjugates	Level 2	57.2	0	M+H-H2O	C25H48O6	-0.014834146	NA	832.3181162	632.9959615	806.001395	752.1410572	2107.148712	506.5118314	248.4012018	556.3228892	136.5608718	777.3373952	1109.29739	1438.909144	1016.499993	418.3006736	460.4481967	3107.309386	712.5724865	3580.046694	622.7813708
625	13.19_447.3487m/z	447.348672	13.18518333	LCMS-neg	27-Hydroxy-Cholesterol(25r)	43445	NA	HMDB0002103	3906	LMST01010088	123976	C06340	NA	NA	76591	R-HSA-162582	R-HSA-8939211	R-HSA-9006931	R-HSA-9024446	R-HSA-9029558	R-HSA-9029569	R-HSA-9031525	R-HSA-9031528	R-HSA-9623433	R-HSA-9632974	Signal Transduction|ESR-mediated signaling|Signaling by Nuclear Receptors|NR1H2 and NR1H3-mediated signaling|NR1H2 & NR1H3 regulate gene expression linked to lipogenesis|NR1H3 & NR1H2 regulate gene expression linked to cholesterol transport and efflux|NR1H2 & NR1H3 regulate gene expression to limit cholesterol uptake |NR1H2 & NR1H3 regulate gene expression linked to triglyceride lipolysis in adip…	20380-11-4	C1[C@]2(C)[C@@]3([H])CC[C@]4(C)[C@@]([H])([C@]([H])(C)CCC[C@@H](C)CO)CC[C@@]4([H])[C@]3([H])CC=C2C[C@@H](O)C1	FYHRJWMENCALJY-YSQMORBQSA-N	Lipids and lipid-like molecules	Steroids and steroid derivatives	Bile acids	alcohols and derivatives	Level 2	57.1	0	M+FA-H	C27H46O2	1.711030814	NA	547.2770149	1488.964282	1034.633793	1078.842475	1096.568145	780.2008468	827.636963	1447.76181	893.8999276
626	10.60_323.2228m/z	323.2227688	10.60006667	LCMS-neg	1-Acetoxy-2-Hydroxy-16-Heptadecyn-4-One	6329	NA	HMDB0031007	43724	LMFA05000595	6710762	NA	NA	NA	NA	NA	NA	24607-10-1	C#CCCCCCCCCCCCC(=O)CC(O)COC(C)=O	HZHSVQVECJXVRP-UHFFFAOYSA-N	Lipids and lipid-like molecules	Fatty Acyls	Fatty alcohols	Level 2	57.1	0	M-H	C19H32O4	-0.043885131	NA	982.1782146	1262.009109	701.5991403	1144.237209	1004.555329	1934.044476	536.287833	1249.207749	618.4081288	4622.00089	1556.786156	1025.246607	1015.69038	937.3153456	1203.86755	3566.001719	903.3083996	927.384116	883.3153098
627	9.36_396.3109m/z	396.310886	9.362566667	LCMS-pos	(9z)-12-Hydroxyhexadecenoylcarnitine	198021	NA	HMDB0241478	NA	NA	NA	NA	NA	NA	NA	NA	NA	NA	CCCCC(O)CC=CCCCCCCCC(=O)OC(CC([O-])=O)C[N+](C)(C)C	VWVRRCRRAZUZMR-UHFFFAOYSA-N	Unclassified	Unclassified	Unclassified	Level 2	57.1	0	M+H-H2O	C23H43NO5	0.122910186	NA	789.8620684	1875.716135	503.7411437	851.5222907	517.742692	492.3247661	1130.201935	289.0536603	413.5434429	1174.172334	2135.911778	1017.259811	1934.589115	973.1114344	827.1390492	624.6015224	1080.199992	413.1840888	436.1254466
628	4.73_243.1237m/z	243.1236565	4.728716667	LCMS-neg	Ascr#12	10303	NA	NA	NA	LMFA13040038	86289663	NA	NA	NA	78841	NA	NA	NA	O([C@@H](CCCC(=O)O)C)[C@H]1[C@H](O)C[C@@H](O)[C@H](C)O1	LGGOKKRYYYYXPA-VEOFNUSFSA-N	Organic oxygen compounds	Organooxygen compounds	Carbohydrates and carbohydrate conjugates	Level 2	57	30.3	M-H2O-H	C12H22O6	-0.537143149	NA	625.4214344	800.4229898	1092.269315	1188.123183	110.2358905	2363.614901	119.0026153	269.0398068	337.2096847	6526.63889	607.3247805	293.4253245	474.7602922	701.221528	607.7492398	1043.053349	514.0564921	1267.845247	528.1186566
629	9.67_442.3527m/z	442.3527131	9.666716667	LCMS-pos	Hydroxyoctadecenoylcarnitine	207642	NA	HMDB0253282	NA	NA	129691895	NA	NA	NA	NA	NA	NA	NA	C[N+](C)(C)CC(O)(CC([O-])=O)C(=O)C=CCCCCCCCCCCCCCCCO	WJOJWPDTZQACGG-UHFFFAOYSA-N	Unclassified	Unclassified	Unclassified	Level 2	57	0	M+H	C25H47NO5	0.029553929	NA	583.4604604	1403.144618	955.7074913	1801.627649	430.0626968	178.8834311	1235.807627	621.6511993	355.0682606	536.6803388	2042.768831	1082.167325	2079.020354	1424.805582	474.1729259	954.9551243	2068.840957	342.381677	966.8182151
630	9.19_287.2005m/z	287.2004932	9.186683333	LCMS-pos	Androstenedione	44895	NA	HMDB0000053	2795	LMST02020007	6128	C00280	hsa00140	hsa01522	hsa04913	hsa04917	hsa05200	hsa05215	Steroid hormone biosynthesis|Endocrine resistance|Ovarian steroidogenesis|Prolactin signaling pathway|Pathways in cancer|Prostate cancer	16422	R-HSA-1430728	R-HSA-162582	R-HSA-1643685	R-HSA-193048	R-HSA-193144	R-HSA-194315	R-HSA-195258	R-HSA-196071	R-HSA-211859	R-HSA-211897	R-HSA-211945	R-HSA-211976	R-HSA-212436	R-HSA-2262752	R-HSA-3371497	R-HSA-556833	R-HSA-5579029	R-HSA-5579030	R-HSA-5625740	R-HSA-5625886	R-HSA-5668914	R-HSA-73857	R-HSA-74160	R-HSA-8878166	R-HSA-8940973	R-HSA-8941326	R-HSA-8953897	R-HSA-8957322	R-HSA-9716542
631	11.17_385.3059m/z	385.3059294	11.1732	LCMS-pos	N-Palmitoyl Glutamine	8704	NA	NA	75509	LMFA08020127	52922071	NA	NA	NA	NA	NA	NA	NA	NC(=O)CC[C@]([H])(NC(CCCCCCCCCCCCCCC)=O)C(=O)O	KCXYSRAVPMMHKU-SFHVURJKSA-N	Organic acids and derivatives	Carboxylic acids and derivatives	Amino acids	peptides	and analogues	Level 2	56.7	0	M+H	C21H40N2O4	-0.402914977	NA	670.6581719	1173.869347	1059.122424	880.3266372	880.1883358	644.0093655	1393.699074	867.1211461	1015.983141	1186.019375	1289.724688	764.4771502	904.5814246	1100.03373	366.874936	549.1976557	466.2092793
632	13.58_298.3102m/z	298.3101933	13.58195	LCMS-pos	2-Methyl-7r	8s-Epoxy-17-Octadecene	10067	NA	NA	98272	LMFA12000281	56936246	NA	NA	NA	NA	NA	NA	NA	CC(C)CCCC[C@H]1O[C@H]1CCCCCCCCC=C	VEHBXHNRALNERE-RBUKOAKNSA-N	Organoheterocyclic compounds	Epoxides	Unclassified	Level 2	56.7	0	M+NH4	C19H36O	-0.884994559	NA	1277.197934	1103.715147	1183.344761	1297.868646	1150.803628	1202.750068	1219.531782	1171.266201	817.2389168	901.2580592	965.9725941	1343.139826	1213.820268	956.4394051	1202.609655	1190.008372	1258.150151	1045.066367
633	10.18_331.1892m/z	331.1892476	10.17996667	LCMS-neg	Carnosic Acid	273264	NA	HMDB0002358	58123	NA	65126	NA	NA	NA	NA	NA	NA	3650/9/7	CC(C)C1=C(C(=C2C(=C1)CCC3C2(CCCC3(C)C)C(=O)O)O)O	QRYRORQUOLYVBU-VBKZILBWSA-N	Lipids and lipid-like molecules	Prenol lipids	Diterpenoids	Level 2	56.6	30.3	M-H	C20H28O4	-6.728861854	NA	861.505247	799.6471395	657.5417503	1020.93059	422.5896063	9074.742386	2505.318834	1111.57991	359.0155687	4329.987255	1379.676733	460.1599355	656.8175969	642.5831441	492.3731272	4353.540905	693.3005038	4193.693978	222.605804
634	12.71_256.2424n	279.2316487	12.70881667	LCMS-pos	4	13-Dimethyltetradecanoic Acid	499	NA	NA	NA	LMFA01020433	90727397	NA	NA	NA	NA	NA	NA	NA	C(=O)(O)CCC(C)CCCCCCCCC(C)C	ZYBCRBGIQFSXAT-UHFFFAOYSA-N	Lipids and lipid-like molecules	Fatty Acyls	Fatty acids and conjugates	Level 2	56.5	2.18	M+H-H2O	M+Na	C16H32O2	8.576851009	NA	612.9270938	940.3149929	599.9105374	974.17302	812.7327056	933.1003122	624.0468799	832.0702848	539.531603	2071.486572	982.4528768	686.0476042	822.3491716	685.6570832	686.719655	806.3291297	810.1086914
635	9.13_277.1796m/z	277.1795977	9.127133333	LCMS-pos	Sugeonyl Acetate	270022	NA	NA	53457	NA	46173924	C17506	NA	NA	NA	NA	NA	NA	CC1CCC2C(C3=C(C(=O)CC13C2(C)C)C)OC(=O)C	FHGRIGPOCXOGPU-LUBMOKJXSA-N	Lipids and lipid-like molecules	Prenol lipids	Sesquiterpenoids	Level 2	56.5	0	M+H	C17H24O3	-0.808763656	NA	432.0588463	551.7726591	413.6835397	471.6656372	637.6588852	670.090187	411.3385863	361.4459422	322.934478	370.5481222	384.5114099	449.6313907	525.3158385	404.3387479	233.9540435	183.8591973	356.8527701	389.2498446	548.1116499
636	11.76_463.3432m/z	463.3431775	11.7557	LCMS-neg	7alpha	27-Dihydroxycholesterol	46398	NA	HMDB0006281	NA	LMST04030081	440985	C06341	hsa00120	Primary bile acid biosynthesis	18431	R-HSA-1430728	R-HSA-192105	R-HSA-193807	R-HSA-194068	R-HSA-556833	R-HSA-8957322	Metabolism|Synthesis of bile acids and bile salts|Synthesis of bile acids and bile salts via 27-hydroxycholesterol|Bile acid and bile salt metabolism|Metabolism of lipids|Metabolism of steroids	4725-24-0	C1[C@]2(C)[C@@]3([H])CC[C@]4(C)[C@@]([H])([C@]([H])(C)CCCC(C)CO)CC[C@@]4([H])[C@]3([H])[C@H](O)C=C2C[C@@H](O)C1	RXMHNAKZMGJANZ-DTTSCKGMSA-N	Lipids and lipid-like molecules	Steroids and steroid derivatives	Bile acids	alcohols and derivatives	Level 2	56.4	0	M+FA-H	C27H46O3	0.667601343	NA	832.3821802	1331.43809	1248.997147	1114.440481	1208.469436	810.1273666	744.7318701	1678.634655	898.6911303	1768.920582	1628.701637	481.6941171
637	10.50_454.3892m/z	454.3892169	10.50063333	LCMS-pos	5beta-Cholestane-3alpha	7alpha	25	26-Tetrol	46348	NA	NA	84771	LMST04030024	5284200	NA	NA	NA	NA	NA	NA	NA	C1[C@]2(C)[C@@]3([H])CC[C@]4(C)[C@@]([H])([C@]([H])(C)CCCC(O)(C)CO)CC[C@@]4([H])[C@]3([H])[C@H](O)C[C@]2([H])C[C@H](O)C1	QGFLDSRGMOKMKF-XSQSGALCSA-N	Lipids and lipid-like molecules	Steroids and steroid derivatives	Bile acids	alcohols and derivatives	Level 2	56.4	0	M+NH4	C27H48O4	0.300916904	NA	904.8189004	910.7288338	1167.766185	814.7936007	506.353947	788.0686516	897.7532107	955.5980635	474.5257388	458.312407	1388.241117	4574.735816	1364.763605	1196.453932	724.4914934
638	9.92_480.3087m/z	480.3087413	9.9157	LCMS-pos	3-Hydroxy-11z-Octadecenoylcarnitine	52262	NA	HMDB0013339	NA	NA	NA	NA	NA	NA	NA	NA	NA	NA	CCCCCC\C=C/CCCCCCC[C@@H](O)CC(=O)O[C@H](CC([O-])=O)C[N+](C)(C)C	FMLYQPQCFBAOHS-XQRPBTPTSA-N	Lipids and lipid-like molecules	Fatty Acyls	Fatty acid esters	Level 2	56.4	0	M+K	C25H47NO5	0.361698454	NA	2153.394279	524.2429605	786.4904924	1408.048327	1111.331902	1263.325471	1672.455404	1280.60321	1045.330082	848.6825627	940.1100532	1297.035796	1207.867676	1285.893292	1457.564639	955.6239946	1125.635895	1189.262455	1040.511987
639	11.23_417.3361m/z	417.3361248	11.2349	LCMS-pos	Dormatinone	43456	NA	NA	41664	LMST01010100	16061333	NA	NA	NA	NA	NA	NA	NA	[C@]12(CC=C3C[C@@H](O)CC[C@]3(C)[C@@]1([H])CC[C@]1(C)[C@@]([H])([C@@](C)([H])C(=O)CC[C@@H](CO)C)CC[C@@]21[H])[H]	ANPHLQXCHVRCDX-LURFOZDGSA-N	Lipids and lipid-like molecules	Steroids and steroid derivatives	Bile acids	alcohols and derivatives	Level 2	56.3	0	M+H	C27H44O3	-0.473024585	NA	992.915086	760.7430602	1054.618429	1168.378637	528.862191	1263.422633	1095.613885	578.766385	1140.276189	1033.482698	1649.315964	716.1962365	1387.478965	811.056465	576.0483149	1073.226253	700.3806881	1235.058859
640	5.26_243.0880m/z	243.0880025	5.26105	LCMS-pos	Lumichrome	208376	NA	HMDB0254199	64742	NA	506	C01727	hsa00740	Riboflavin metabolism	17781	NA	NA	1086-80-2	CC1=CC2=NC3=C(N=C2C=C1C)C(=O)NC(=O)N3	ZJTJUVIJVLLGSP-UHFFFAOYSA-N	Organoheterocyclic compounds	Pteridines and derivatives	Alloxazines and isoalloxazines	Level 2	56.2	0	M+H	C12H10N4O2	1.44764413	NA	1039.208826	1037.329861	953.0684509	2119.102365	779.8003672	1281.507165	1155.473278	882.4364045	548.2855335	558.7162971	367.0911742	769.8997742	1065.695324	384.4514563	654.6864103	916.7022348	1368.936164	874.4912322	1527.860628
641	10.32_319.2246m/z	319.2245709	10.31566667	LCMS-pos	9r-Hode	2991	NA	HMDB04670	45660	LMFA02000036	16061059	C14767	hsa00591	hsa03320	Linoleic acid metabolism|PPAR signaling pathway	78730	NA	NA	10075-11-3	C(CCCCCCC[C@@H](O)/C=C/C=C\CCCCC)(=O)O	NPDSHTNEKLQQIJ-WXUVIADPSA-N	Lipids and lipid-like molecules	Fatty Acyls	Lineolic acids and derivatives	Level 2	56.2	0	M+Na	C18H32O3	0.692999479	NA	1222.973693	1150.31807	1106.196921	1230.010856	1182.41181	1104.923328	1122.787654	1080.317628	1150.180412	1235.925834	960.8942682	1193.24625	1064.337995	1031.452005	934.3579122	983.2624534	1011.938568	1057.370006
642	11.70_389.2698m/z	389.2697614	11.69733333	LCMS-neg	23-Hydroxy-24	25	26	27-Tetranorvitamin D3 / 23-Hydroxy-24	25	26	27-Tetranorcholecalciferol	45191	NA	NA	41960	LMST03020019	9547279	NA	NA	NA	NA	NA	NA	NA	C1C(=C)/C(=C\C=C2\[C@]3([H])CC[C@@]([C@@](C)([H])CCO)([H])[C@@]3(C)CCC\2)/C[C@@H](O)C1	QUABKUNUPNMICQ-HNPYFWOYSA-N	Lipids and lipid-like molecules	Steroids and steroid derivatives	Vitamin D and derivatives	Level 2	56.2	0	M+FA-H	C23H36O2	0.081778962	NA	614.3126308	1540.5533	1555.081277	1244.298883	849.8408274	721.5079046	885.1379801	1638.289905	653.4368154	1494.233427	1072.795329	757.6900766	1421.574629
643	5.64_245.1392m/z	245.1392333	5.635916667	LCMS-neg	3-Hydroxy-Dodecanedioic Acid	2901	NA	HMDB0000413	5402	LMFA01170089	16663321	NA	NA	NA	NA	NA	NA	34574-69-1	C(=O)(O)CC(O)CCCCCCCCC(=O)O	FYVQCLGZFXHEGL-UHFFFAOYSA-N	Organic acids and derivatives	Hydroxy acids and derivatives	Medium-chain hydroxy acids and derivatives	Level 2	56.2	0	M-H	C12H22O5	-0.869548331	NA	648.9080395	3029.952652	402.495413	543.9064639	579.6545506	706.5642655	2030.681257	436.1109882	505.8474914	4424.622772	2140.196414	523.3952401	2695.958834	191.3518612	1278.12237	1454.68621	952.7429367	594.4459259	1458.723466
644	10.98_365.2310m/z	365.2309858	10.97501667	LCMS-neg	Crispane	62057	NA	HMDB0038694	93349	NA	131752434	NA	NA	NA	175103	NA	NA	79803-28-4	C\C=C(\C)C(=O)O[C@H]1C=C(C)[C@@]2(C)CCCC[C@]2([H])[C@@]1(O)C(C)C	NXPBEWQMSGGADR-XUDYDAPFSA-N	Lipids and lipid-like molecules	Prenol lipids	Monoterpenoids	Level 2	56.1	0	M+FA-H	C20H32O3	-7.375533789	NA	511.6717653	1001.874254	160.1539066	1243.928269	926.0475806	2254.427494	1784.776393	774.6434216	686.3386632	6297.896558	1942.53873	742.4191935	1675.258048	948.584574	373.2926454	1677.123658	1312.734252	467.3568593	1120.690368
645	10.32_277.2161m/z	277.216149	10.31566667	LCMS-pos	13s-Hotre(Gamma)	3127	NA	NA	35514	LMFA02000173	5282971	NA	NA	NA	NA	NA	NA	74784-20-6	C(=C/C/C=C\C=C\[C@@H](O)CCCCC)/CCCCC(=O)O	HNBLUNXZQNJFRB-KYLWABQHSA-N	Lipids and lipid-like molecules	Fatty Acyls	Lineolic acids and derivatives	Level 2	56.1	0	M+H-H2O	C18H30O3	-0.195764465	NA	703.7142231	1240.264397	447.2997639	322.6421922	666.9443071	5054.598309	319.5006178	1632.847733	679.780789	6748.837739	1202.671688	649.0199815	382.200595	1365.450908	561.7259893	838.5183731	461.7793341	277.6377108	1018.4653
646	6.38_229.1441m/z	229.1440886	6.379666667	LCMS-neg	Cladosporacid B	2020	NA	NA	NA	LMFA01050582	NA	NA	NA	NA	NA	NA	NA	NA	C(/C=C/CCCCCC(O)CC(C)O)(=O)O	QOIUJZNTHOTPEI-SOFGYWHQSA-N	Organic acids and derivatives	Hydroxy acids and derivatives	Medium-chain hydroxy acids and derivatives	Level 2	56.1	0	M-H	C12H22O4	-1.929826141	NA	727.7527586	554.3659335	911.7831862	501.534388	513.1471211	2693.056561	1147.014278	601.9095072	808.4457899	1283.671642	512.1053158	668.6262918	465.579621	755.5902562	802.7418374	775.7321674	558.4223617	939.775947	799.9778255
647	9.76_333.2037m/z	333.2037132	9.758133333	LCMS-pos	7'-Carboxy-Gamma-Tocotrienol	52085	NA	HMDB0012851	NA	NA	53481532	NA	NA	NA	NA	NA	NA	1221262-26-5	C\C(CCC(O)=O)=C/CC[C@]1(C)CCC2=CC(O)=C(C)C(C)=C2O1	NECINJBBPZOJSN-QARGNGGGSA-N	Organoheterocyclic compounds	Benzopyrans	1-benzopyrans	Level 2	56.1	0	M+H	C20H28O4	-6.991512853	NA	1034.948324	1116.895396	1079.930087	1079.580931	1004.026607	1210.144867	1028.692681	930.9438823	980.2411741	1601.292003	931.8652947	992.2221083	1110.963146	1042.743701	884.3558253	903.5342712	1145.03331	999.0636017	1065.877023
648	12.13_844.5245m/z	844.5245067	12.12713333	LCMS-pos	PC(P-18:1(11Z)/20:5(6E	8Z	11Z	14Z	17Z)-OH(5))	242799	NA	HMDB0289699	NA	NA	NA	NA	NA	NA	NA	NA	NA	NA	[H][C@@](CO\C=C\CCCCCCCC\C=C/CCCCCC)(COP([O-])(=O)OCC[N+](C)(C)C)OC(=O)CCCC(O)\C=C\C=C/C\C=C/C\C=C/C\C=C/CC	MRKZSPNOJSKDLE-DPTGJCTISA-N	Unclassified	Unclassified	Unclassified	Level 2	56	0	M+K	C46H80NO8P	-1.001233051	NA	989.4909731	851.8888854	1025.552611	1748.471614	2436.879869	600.2439607	857.1659236	2260.369439	1817.014883	2905.055871	786.7942126	1584.999645	1291.441813	2206.899953	421.2591348
649	12.35_419.3168m/z	419.316773	12.3478	LCMS-neg	1-O-(2r-Methoxy-4z	7z	10z	13z	16z-Docosapentaenyl)-Sn-Glycerol	10473	NA	NA	NA	LMGL01020045	137323846	NA	NA	NA	NA	NA	NA	NA	[C@](CO)([H])(O)COC[C@H](OC)C/C=C\C/C=C\C/C=C\C/C=C\C/C=C\CCCCC	RFSQCYQEULVFET-KPIMEWLJSA-N	Lipids and lipid-like molecules	Glycerolipids	Monoradylglycerols	Level 2	56	0	M-H	C26H44O4	0.212978049	NA	566.7670322	1612.735489	1229.215	1315.104777	940.6896116	1007.889217	1059.853727	1325.564642	591.2982952	1699.100186	1820.931649	969.0543408	1652.059398	1346.003329	1002.505218
650	11.89_838.5960m/z	838.5959506	11.88626667	LCMS-neg	PC(P-16:0/22:4(7Z	10Z	13Z	16Z))	51208	NA	HMDB0011226	62056	NA	53480693	NA	NA	NA	89989	NA	NA	NA	CCCCCCCCCCCCCC\C=C/OCC(COP([O-])(=O)OCC[N+](C)(C)C)OC(=O)CCCCC\C=C/C\C=C/C\C=C/C\C=C/CCCCC	DQZNSYOOQMCBDC-PZVMGWTJSA-N	Lipids and lipid-like molecules	Glycerophospholipids	Glycerophosphocholines	Level 2	55.9	0	M+FA-H	C46H84NO7P	-0.999209161	NA	1008.604616	638.229593	1105.587355	862.5989064	1149.647489	1158.006275	1133.780969	99.58693152	1284.273845	811.4905035	1042.939867	398.3756051	1076.035246	778.3868735	730.9437573	771.9560677
651	13.31_305.2486m/z	305.2486341	13.3117	LCMS-neg	7e	13e	17z-Eicosatrienoic Acid	1561	NA	NA	NA	LMFA01031210	102021028	NA	NA	NA	NA	NA	NA	NA	C(CCCCC/C=C/CCCC/C=C/CC/C=C\CC)(=O)O	QJSGPOJMCJWDDI-RHNRANPYSA-N	Lipids and lipid-like molecules	Fatty Acyls	Fatty acids and conjugates	Level 2	55.9	0	M-H	C20H34O2	0.098664352	NA	1548.859079	1779.940233	4258.991049	1721.077098	1045.894751	355.4344413	1817.617145	850.5099389	1624.272895	321.4969152	4306.129222	2324.950014	2982.000123	635.8173503	797.4078191	768.772762	2257.098631
652	9.47_384.3109m/z	384.3109456	9.4672	LCMS-pos	5-Hydroxypentadecanoylcarnitine	197979	NA	HMDB0241434	NA	NA	NA	NA	NA	NA	NA	NA	NA	NA	CCCCCCCCCCC(O)CCCC(=O)OC(CC([O-])=O)C[N+](C)(C)C	FBGNJEDMAHOUHV-UHFFFAOYSA-N	Unclassified	Unclassified	Unclassified	Level 2	55.8	0	M+H-H2O	C22H43NO5	0.27513094	NA	2743.684484	1779.659815	787.1989632	1245.630348	1677.950424	70.81323631	342.734691	579.7813339	1436.995263	152.0459239	405.2359609	432.3225939	2141.589682	1495.904217	1669.381567	1667.335311	777.5545592	826.7981958	380.345211
653	7.92_307.0963m/z	307.0963155	7.923916667	LCMS-pos	Musanolone C	60757	NA	HMDB0037111	92083	NA	10804574	NA	NA	NA	174927	NA	NA	NA	OC1C(O)C2=CC=CC3=C2C(C1=O)=C(C=C3)C1=CC=C(O)C=C1	HQIRTAPJDZWJHS-UHFFFAOYSA-N	Benzenoids	Naphthalenes	Phenylnaphthalenes	Level 2	55.8	0	M+H	C19H14O4	-0.555092352	NA	1267.494746	1491.081728	938.7664161	844.4761017	1019.506517	1018.826234	1116.868726	1186.416214	1189.51574	1260.95165	1031.326059	995.3852502	1398.07238	821.8009871	820.7777475	1444.28481	1208.105443	968.8387056	1364.523393
654	8.36_277.1421m/z	277.1420809	8.355	LCMS-neg	3	4-Dimethyl-5-Carboxybutyl-2-Furanpentanoic Acid	2671	NA	NA	NA	LMFA01150062	86139903	NA	NA	NA	NA	NA	NA	NA	C(CCC(O)=O)CC1=C(C)C(C)=C(CCCCC(=O)O)O1	VYGIMSNQGYUTNQ-UHFFFAOYSA-N	Lipids and lipid-like molecules	Fatty Acyls	Fatty acids and conjugates	Level 2	55.8	0	M-H2O-H	C16H24O5	-8.27877005	NA	267.6249448	625.9766096	46.9427181	1347.562761	864.073927	1354.583509	1293.849696	753.6897721	1593.880123	3468.313857	922.3206283	775.194635	1764.972818	164.1497139	1207.531201	1724.984323	652.1773132	1266.816345
655	12.01_281.2475m/z	281.247468	12.0065	LCMS-pos	9	10-Epoxystearic Acid	3280	NA	HMDB0247617	36008	LMFA02000326	15868	C19418	NA	NA	85661	NA	NA	2443-39-2	C(CCCCCCCC1OC1CCCCCCCC)(=O)O	IMYZYCNQZDBZBQ-UHFFFAOYSA-N	Lipids and lipid-like molecules	Fatty Acyls	Lineolic acids and derivatives	Level 2	55.7	0	M+H-H2O	C18H34O3	-0.129684854	NA	1031.217908	1113.319052	941.2053903	1019.919564	1187.109184	923.5331511	816.6326761	974.6739445	820.0349886	1119.839591	946.1052045	724.0766373	1035.553905	862.5333046	791.5635573	1404.611401	981.4091231	934.322832
656	8.56_612.3866n	635.3758335	8.556266667	LCMS-pos	Cholestane-3	7	12	25-Tetrol-3-Glucuronide	50916	NA	HMDB0010355	57960	NA	42622727	C03033	hsa00040	hsa00053	hsa04976	Pentose and glucuronate interconversions|Ascorbate and aldarate metabolism|Bile secretion	NA	NA	NA	77172-80-6	[H][C@@]1(CCC2C3C(O)CC4CC(CC[C@]4(C)C3C[C@@H](O)[C@]12C)O[C@@H]1O[C@@H]([C@@H](O)[C@@H](O)[C@H]1O)C(O)=O)[C@H](C)CCCC(C)(C)O	FHOADKVSESICIH-YQDZQFSMSA-N	Lipids and lipid-like molecules	Steroids and steroid derivatives	Steroidal glycosides	Level 2	55.6	0	M+H	M+Na	C33H56O10	-1.20055625	NA	622.2094389	613.0987994	2708.796289	211.9738737	453.9134423	744.0690295	3465.61527	2778.431878	734.2076704	1000.463836	1925.827171	1077.561626	180.9116056
657	11.75_922.5779m/z	922.5778512	11.74901667	LCMS-neg	PS(21:0/22:6(4Z	7Z	10Z	13Z	16Z	19Z))	21282	NA	NA	3872	LMGP03010004	5283503	NA	NA	NA	NA	NA	NA	NA	[C@](COP(O)(=O)OC[C@@]([H])(C(=O)O)N)([H])(OC(CC/C=C\C/C=C\C/C=C\C/C=C\C/C=C\C/C=C\CC)=O)COC(CCCCCCCCCCCCCCCCCCCC)=O	AXNSCHNUPJRRCT-XAMIKVCJSA-N	Lipids and lipid-like molecules	Glycerophospholipids	Glycerophosphoserines	Level 2	55.5	0	M+FA-H	C49H84NO10P	-4.143430557	NA	910.4860563	1238.98576	668.0248894	928.2914898	1683.084096	707.9751243	1246.516757	793.230773	851.2813583	903.8082681	101.1666538	309.0061686	1093.356038	566.7947345
658	6.72_411.2387m/z	411.2387151	6.723883333	LCMS-neg	Tetrahydrocortisol	47313	NA	HMDB0000949	5897	NA	387316	C05465	hsa00120	hsa04976	hsa04979	Primary bile acid biosynthesis|Bile secretion|Cholesterol metabolism	16525	R-HSA-1430728	R-HSA-159418	R-HSA-1643685	R-HSA-192105	R-HSA-193368	R-HSA-194068	R-HSA-382551	R-HSA-425397	R-HSA-425407	R-HSA-556833	R-HSA-5619084	R-HSA-5619115	R-HSA-5678520	R-HSA-879518	R-HSA-8957322	Metabolism|Recycling of bile acids and salts|Disease|Synthesis of bile acids and bile salts|Synthesis of bile acids and bile salts via 7alpha-hydroxycholesterol|Bile acid and bile salt metabolism|Transport of small molecules|Transport of vitamins	nucleosides	and related molecules|SLC-mediated transmembrane transport|Metabolism of lipids|ABC transporter disorders|Disorders of transmembrane transporters|Defective ABCB11 causes PFIC2 and BRIC2|Transport of organic anions|Metabolism of steroids	1953/2/1	C[C@]12C[C@H](O)C3C(CCC4C[C@H](O)CC[C@]34C)C1CC[C@]2(O)C(=O)CO	AODPIQQILQLWGS-OBRSLYEHSA-N	Lipids and lipid-like molecules	Steroids and steroid derivatives	Hydroxysteroids	Level 2	55.3	0	M+FA-H	C21H34O5	-0.305573086	NA	1828.502496
659	4.13_268.1529m/z	268.1529214	4.1302	LCMS-pos	Valerylcarnitine	8393	NA	HMDB0013128	NA	LMFA07070111	53481619	NA	NA	NA	NA	NA	NA	NA	[C@H](C[N+](C)(C)C)(OC(=O)CCCC)CC(=O)[O-]	VSNFQQXVMPSASB-JTQLQIEISA-N	Lipids and lipid-like molecules	Fatty Acyls	Fatty acid esters	Level 2	55.3	9.41	M+Na	C12H23NO4	4.048316304	NA	822.5466221	401.295605	704.2787766	337.2387024	610.4361329	607.644528	933.3393256	916.7461022	568.1073061	896.9966542	902.6582096	680.2637088	711.8401655	308.1428402	1564.411729	687.2390294	397.8530028	519.6926354	298.5677827
660	11.77_408.2496m/z	408.2495522	11.7737	LCMS-pos	N-Oleoyl L-Serine	8879	NA	HMDB0242185	45444	LMFA08020305	44190514	NA	NA	NA	136614	NA	NA	NA	C(CCCCCCC/C=C\CCCCCCCC)(=O)N[C@@H](CO)C(O)=O	MBDKGXAMSZIDKF-VJIACCKLSA-N	Organic acids and derivatives	Carboxylic acids and derivatives	Amino acids	peptides	and analogues	Level 2	55.3	0	M+K	C21H39NO4	-4.10142234	NA	2316.304943	1262.96171	1139.342179	566.4739554	1153.810883	1634.940895	1755.973318	1324.714705	1337.266321	1076.809646	514.3582852	755.6985643	344.8892267	954.0491106	1198.033475	1073.438907	1677.596226
661	5.86_159.1017m/z	159.1016945	5.8567	LCMS-neg	(S)-3-Hydroxyoctanoic Acid	1905	NA	HMDB0001954	NA	LMFA01050433	11367166	NA	NA	NA	37100	NA	NA	33796-86-0	CCCCC[C@H](O)CC(O)=O	NDPLAKGOSZHTPH-ZETCQYMHSA-N	Organic acids and derivatives	Hydroxy acids and derivatives	Medium-chain hydroxy acids and derivatives	Level 2	55.3	44	M-H	C8H16O3	-6.079907151	NA	1008.955665	1263.227148	925.6581132	971.3048864	922.2684018	864.5278793	992.5238019	940.6671377	925.7858308	988.1652064	964.1739971	865.7790139	958.1597922	943.3559826	968.9396062	1024.705974	1092.700646	1004.726376	917.0404567
662	14.64_367.3357m/z	367.3357238	14.64368333	LCMS-pos	Cholestenone	43425	NA	HMDB0000921	3898	LMST01010015	91477	C00599	NA	NA	16175	NA	NA	601-57-0	[C@]12(CCC3=CC(=O)CC[C@]3(C)[C@@]1([H])CC[C@]1(C)[C@@]([H])([C@@](C)([H])CCCC(C)C)CC[C@@]21[H])[H]	NYOXRYYXRWJDKP-GYKMGIIDSA-N	Lipids and lipid-like molecules	Steroids and steroid derivatives	Cholestane steroids	Level 2	55.1	0	M+H-H2O	C27H44O	-0.530844007	NA	1981.629664	1207.954592	1213.775529	985.8908118	1048.610212	1481.205168	684.70661	283.0359754	1292.111892	557.2459947	2273.291791	1349.178908	1502.424922	1229.595623	853.8124398	1280.734308	403.2667881	863.3695566	1203.735456
663	13.38_577.4824m/z	577.4823829	13.37698333	LCMS-pos	Dg(13:0/20:3(8z	11z	14z)/0:0)[Iso2]	10880	NA	NA	98385	LMGL02010367	56936334	NA	NA	NA	NA	NA	NA	NA	OC[C@]([H])(OC(CCCCCC/C=C\C/C=C\C/C=C\CCCCC)=O)COC(CCCCCCCCCCCC)=O	PPNKTYNMOMMATJ-LTVPGVCESA-N	Lipids and lipid-like molecules	Glycerolipids	Diradylglycerols	Level 2	55.1	0	M+H	C36H64O5	-0.466070673	NA	1182.908868	701.8498063	242.1767685	1257.464489	2283.865117	2237.988693	241.4629685	994.8877141	223.6681046	3187.620063	685.4196144	877.7200907	714.36645	366.6660055	564.4829116	1483.431361	918.6047708
664	13.53_610.5035m/z	610.5035121	13.53063333	LCMS-pos	DG(i-15:0/18:2(10E	12Z)+=O(9)/0:0)	252132	NA	HMDB0299033	NA	NA	NA	NA	NA	NA	NA	NA	NA	NA	CCCCC\C=C/C=C/C(=O)CCCCCCCC(=O)O[C@@H](CO)COC(=O)CCCCCCCCCCCC(C)C	NNLPNAVBTRPENF-ZRBPNBRKSA-N	Unclassified	Unclassified	Unclassified	Level 2	55.1	0	M+NH4	C36H64O6	-1.01816505	NA	2259.727557	1172.794762	94.47784192	1393.74603	1140.644558	1951.765515	458.7705086	444.6929767	725.8795911	3381.212055	1263.931693	694.3726267	885.298758	261.7796607	351.3516762	521.2150285	1256.882966	477.9691816
665	10.17_476.3734m/z	476.3734001	10.17016667	LCMS-pos	Adrenoylcarnitine	198663	NA	HMDB0242169	NA	NA	142470752	NA	NA	NA	NA	NA	NA	NA	[H]\C(CCCCC)=C(/[H])C\C([H])=C(\[H])C\C([H])=C(\[H])C\C([H])=C(\[H])CCCCCC(=O)C(C(O)C[N+](C)(C)C)C([O-])=O	NOOVQASQKNUFLE-SNPVRQPZSA-N	Unclassified	Unclassified	Unclassified	Level 2	55	0	M+H	C29H49NO4	-0.074379421	NA	395.0359545	832.8548233	1338.865547	630.5329125	782.6317645	630.7292656	1936.424101	378.515692	571.7774053	724.767204	1293.475697	1791.877877	1132.731857	729.6070335	1181.235511	509.3216149	923.8491059	1311.236615	947.2117029
666	10.47_277.1445m/z	277.1444812	10.47	LCMS-neg	(S)-Bilobanone	59906	NA	HMDB0036110	91270	NA	12308753	NA	NA	NA	NA	NA	NA	17015-33-7	CC(C)CC1=CC(=CO1)C1CC=C(C)C(=O)C1	ORQIZUYAGXZVPI-UHFFFAOYSA-N	Organic oxygen compounds	Organooxygen compounds	Carbonyl compounds	Level 2	54.9	0	M+FA-H	C15H20O2	-0.222129023	NA	641.4622896	2167.951051	2409.019204	875.6028541	1663.75155	888.8627525	1328.664478	992.5730843	919.7197411	1154.435518	741.9300582	1035.056916	1107.302859	503.266198	3115.217609	1263.497508	1384.716319	521.5703811	818.9382464
667	10.90_594.3392m/z	594.3392436	10.89805	LCMS-neg	Ps-Pc	27841	NA	NA	NA	LMGP20010022	134812294	NA	NA	NA	NA	NA	NA	NA	[C@](COP(=O)([O-])OCC[N+](C)(C)C)([H])(OC(CCC(=O)O)=O)COC(CCCCCCCCCCCCCCC)=O	GEUVQGBCEQLWKK-RUZDIDTESA-N	Lipids and lipid-like molecules	Glycerophospholipids	Glycerophosphocholines	Level 2	54.9	0	M-H	C28H54NO10P	-3.382105836	NA	821.1262645	1085.890813	1514.443823	1001.362723	969.81206	840.2558985	992.7761646	1035.9979	1047.503635	824.2194738	1724.819451	1622.683364	1221.881989	1141.015542	1305.469461	797.0735579	2167.343361	1045.729399	1518.03928
668	11.95_375.2891m/z	375.2890811	11.94613333	LCMS-pos	15-Hydroxy-Tetracosa-6	9	12	16	18-Pentaenoic Acid	1910	NA	NA	NA	LMFA01050438	44581450	NA	NA	NA	66039	NA	NA	NA	C(CCCC/C=C\C/C=C\C/C=C\CC(O)/C=C/C=C\CCCCC)(=O)O	WCPFNHAOKQUJEV-YQUHDJBSSA-N	Lipids and lipid-like molecules	Fatty Acyls	Fatty acids and conjugates	Level 2	54.9	0	M+H	C24H38O3	-0.775939458	NA	303.8097517	2606.428935	1017.622861	706.2242174	899.3526887	528.0160014	698.6516788	1505.149629	703.4673176	2418.544521	472.4928699	905.5563097	1166.859756	562.9292568	322.1397787
669	12.03_297.2409m/z	297.2409471	12.02723333	LCMS-pos	4-Oxo-2e-Octadecenoic Acid	3321	NA	NA	NA	LMFA02000370	11150638	NA	NA	NA	NA	NA	NA	NA	C(/C=C/C(=O)CCCCCCCCCCCCCC)(=O)O	DOCHQQOWHPNKAZ-FOCLMDBBSA-N	Lipids and lipid-like molecules	Fatty Acyls	Lineolic acids and derivatives	Level 2	54.9	0	M+H	C18H32O3	-4.97645911	NA	1496.642993	901.3179831	1110.95812	1066.994866	972.2816279	1256.824873	1021.995436	1251.979156	1205.559398	1233.495419	942.9695333	833.8933173	1112.97652	785.1263741	1145.739725	1235.750528	1146.626419	1225.772617	961.8504724
670	11.98_277.2161m/z	277.2161499	11.97898333	LCMS-pos	10-Oxo-11-Octadecen-13-Olide	54677	NA	HMDB0029786	86493	NA	9882599	NA	NA	NA	NA	NA	NA	NA	CCCCCC1OC(=O)CCCCCCCCC(=O)\C=C\1	SSQZBGJHGPTSLK-CCEZHUSRSA-N	Phenylpropanoids and polyketides	Macrolides and analogues	Unclassified	Level 2	54.8	0	M+H-H2O	C18H30O3	-0.192556622	NA	936.065386	1167.724482	712.0433987	1016.537881	1112.714053	960.2953402	651.8683343	1221.496003	630.6805995	2498.890764	881.5238155	422.1190398	989.9172384	777.3057052	927.0179075	953.6212693	707.3289903	972.915702	1074.394406
671	11.91_650.4388m/z	650.4388299	11.90998333	LCMS-pos	Pon-Pc	27827	NA	NA	82381	LMGP20010008	46907874	NA	NA	NA	61042	NA	NA	NA	[C@](COP(=O)([O-])OCC[N+](C)(C)C)([H])(OC(CCCCCCCC([H])=O)=O)COC(CCCCCCCCCCCCCCC)=O	PPTNNIINSOQWCE-WJOKGBTCSA-N	Lipids and lipid-like molecules	Glycerophospholipids	Glycerophosphocholines	Level 2	54.7	0	M+H	C33H64NO9P	-0.486298726	NA	8942.065414	1899.718558	2961.737263	1519.540704	106.3914104	397.9841623	719.2839707	228.143682	1138.298593	439.4955647	458.251954	384.870026	107.3736039	411.2810263	670.436593	76.70576431	713.9204122	2961.359145	1090.864651
672	4.92_169.0498m/z	169.0497859	4.920016667	LCMS-neg	Mequinol	54598	NA	HMDB0029696	86430	NA	9015	NA	NA	NA	NA	NA	NA	150-76-5	COC1=CC=C(O)C=C1	NWVVVBRKAWDGAB-UHFFFAOYSA-N	Benzenoids	Phenols	Methoxyphenols	Level 2	54.7	0	M+FA-H	C7H8O2	-6.823515947	NA	967.4458792	665.3049129	584.6220787	542.2203767	1185.538451	1162.474245	730.2001772	937.3039598	480.3171009	1007.15905	361.1330273	1337.282332	1076.298171	1643.542736	953.1576818	897.193327	407.7925783	703.1748887	1014.483696
[truncated: 2,959 more rows]
[truncated: 335 more columns]
