# Supplementary material for: Integrated multi-omics characterization across clinically relevant subgroups of long COVID
Source: Natl Sci Rev. 2024 Nov 15;12(8):nwae410. doi: 10.1093/nsr/nwae410 (PMC12365753; doi:10.1093/nsr/nwae410)
Supplement: nwae410_Supplemental_Files [file nwae410_supplemental_files.zip › Supplementary tables 2-7/Supplementary table 6.csv]

Supplementary table 6. Normalized phosphopeptide enrichment of phosphoproteomics data
	ID	Accession	Gene Name	Organisms	Mol. weight [kDa]	Multiplicity	ModificationTitle	Amino acid	SiteLocation	FlankingRegion	P004	P158	P205	P269	P284	P306	P315	P317	P329	P136	P359	P470	P476	P254	P488	P493	P502	P503	P510	P511	P516	P532	P582	P579	P662	P668	P084	P697	P717	P760	P767	P791	P794	P813	P815	P828	P840	P837	P872
1	O00151_S90_M1	O00151	PDLIM1	Homo sapiens	36.07171	1	Phospho (STY)	S	90	RSEHKVWSPLVTEEG	17.8569	18.03534	18.31908	17.84884	17.22301	19.60954	18.03672	17.8813	17.64238	17.87914	18.07683	18.7543	18.01726	18.56296	18.01201	17.83187	18.30306	17.49982	18.79532	18.04138	16.52542	17.55464	17.34159	17.57199	17.61365	16.78969	16.00275	18.35292	17.15913	18.29147	18.16473	17.04529	18.08606	18.15426	17.17352	16.97622	18.1067	18.21696	16.86941
2	O14791_S302_M1	O14791	APOL1	Homo sapiens	43.9742	1	Phospho (STY)	S	302	SVPHASASRPRVTEP	17.938644	17.963984	11.995825	18.170909	15.877946	10.422812	10.719047	11.187678	17.402696	10.300656	10.967893	17.02786	12.636419	12.747138	11.496421	11.093549	17.978987	11.219673	10.104412	17.320203	11.326865	17.831003	11.778408	17.67865	11.648659	10.537309	10.361089	10.511903	12.309991	13.09231	12.883708	10.940458	12.477623	11.482353	12.090438	10.970093	18.406991	12.306617	10.869603
3	P02647_S111_M1	P02647	APOA1	Homo sapiens	30.77783	1	Phospho (STY)	S	111	EGLRQEMSKDLEEVK	16.66634	17.19297	14.46293	16.98818	16.35733	16.31509	16.50262	15.50841	15.19417	16.54641	15.4359	14.6344	16.48392	16.74504	15.06814	15.46629	17.16388	15.83647	14.74949	15.86017	16.17381	16.74325	16.86413	15.87159	16.34147	17.02069	15.61613	16.55361	16.25671	16.19068	16.35277	15.03911	18.32393	16.12478	15.90215	16.28241	14.47398	15.9326	16.16265
4	P02649_S147_M1	P02649	APOE	Homo sapiens	36.15408	1	Phospho (STY)	S	147	VQAMLGQSTEELRVR	24.39233	24.78989	21.41518	25.44342	22.42285	24.23485	24.27462	24.47809	23.85472	21.26521	23.86899	20.61829	25.30703	24.48247	24.64716	24.05304	24.88697	21.97394	22.93284	24.78104	23.82528	25.30317	22.73013	25.27056	24.64681	24.32672	24.01055	21.21713	23.58422	22.37791	22.23006	24.92021	24.36205	24.93211	24.29086	24.03022	24.3784	24.21757	21.85002
5	P02649_T148_M1	P02649	APOE	Homo sapiens	36.15408	1	Phospho (STY)	T	148	QAMLGQSTEELRVRL	23.605055	23.779113	24.173671	23.612272	23.5523	23.745542	25.311091	23.628862	24.075969	23.899261	23.819574	23.596509	23.761472	23.838403	23.602991	23.580644	23.329113	24.799344	23.435889	23.618028	15.846152	14.419368	25.454637	23.37257	16.88872	23.856902	20.897824	23.96007	23.002901	16.278709	25.553761	18.090341	13.8401	23.654699	23.446853	16.147595	24.784356	23.634199	22.419229
6	P02652_S54_M1	P02652	APOA2	Homo sapiens	11.17501	1	Phospho (STY)	S	54	DLMEKVKSPELQAEA	22.91347	22.31842	22.96537	23.415	22.56571	22.94559	21.02103	22.4665	22.04043	22.69205	22.22847	21.74789	21.63021	23.59073	21.97441	21.39865	23.89114	22.53777	23.13788	23.36366	22.92398	23.54093	23.56637	22.47838	20.63173	23.09758	22.69893	22.30927	23.15072	23.13719	23.44938	22.7568	23.51485	22.73845	22.11568	21.77713	22.37472	21.72321	21.53901
7	P02652_T73_M1	P02652	APOA2	Homo sapiens	11.17501	1	Phospho (STY)	T	73	EKSKEQLTPLIKKAG	16.48667	15.84969	16.40681	17.01367	16.04566	15.66547	15.3717	14.9628	16.41004	16.67162	16.22241	15.83505	16.63932	16.51037	16.98287	16.46284	17.48994	15.59995	15.39602	17.39463	14.82754	16.76414	15.92933	16.43681	16.49822	15.82707	16.42185	16.70836	16.3999	16.1564	16.215	16.23377	16.11724	16.30305	16.06848	16.46914	16.14289	16.2799	16.09271
8	P02652_S68_M1	P02652	APOA2	Homo sapiens	11.17501	1	Phospho (STY)	S	68	AKSYFEKSKEQLTPL	20.53486	21.82094	25.44202	25.03367	26.59196	24.93661	25.41642	21.25636	25.08913	25.5484	25.46528	23.83612	22.6512	22.98542	25.19473	24.31775	26.5836	24.8404	25.62868	26.68711	21.55368	26.43401	16.69843	24.53408	25.2121	25.19896	26.55557	22.51071	18.68686	16.59696	26.75917	25.84518	26.36694	19.95746	25.67187	23.04461	25.85942	19.76891	23.65745
9	P02671_S549_M1	P02671	FGA	Homo sapiens	94.97303	1	Phospho (STY)	S	549	SETESRGSESGIFTN	25.62754	26.06895	25.23608	24.65995	25.82292	24.16242	19.98514	25.92756	24.68216	25.73362	26.25243	23.93816	24.86392	25.84036	25.39759	24.61672	24.27286	24.30761	23.18634	23.89757	23.826	24.24707	24.97645	24.33227	19.01367	24.61463	26.12616	25.24047	25.35507	25.17851	23.18568	22.34563	25.5972	23.2574	26.23814	25.08171	22.98334	25.51841	25.47689
10	P02671_T557_M1	P02671	FGA	Homo sapiens	94.97303	1	Phospho (STY)	T	557	ESGIFTNTKESSSHH	25.15228	25.96431	25.19716	25.4136	25.36191	24.04692	24.35283	25.87114	25.17528	25.44689	25.3128	23.11372	23.34826	25.70572	25.51809	23.56112	23.1637	24.39385	23.22927	24.21864	23.76271	23.49252	26.08194	24.08446	23.53955	24.22739	23.63011	24.6984	24.98274	23.56893	24.15084	24.92852	24.88142	24.24775	24.40088	24.15108	23.97779	22.89228	24.28636
11	P02671_S585_M1	P02671	FGA	Homo sapiens	94.97303	1	Phospho (STY)	S	585	SYSKQFTSSTSYNRG	22.25021	21.80648	20.88036	22.20479	21.99703	21.204	21.61279	21.64133	22.1149	22.25674	21.51982	21.08029	22.21964	21.61746	21.73499	21.66548	19.62034	20.71219	19.93689	20.61952	20.18445	21.02802	21.89662	20.88819	21.23108	21.02905	21.73079	21.50848	20.11696	21.02848	21.45977	21.68413	21.54303	21.73306	21.66902	20.63452	21.45031	21.30358	20.92568
12	P02671_S586_M1	P02671	FGA	Homo sapiens	94.97303	1	Phospho (STY)	S	586	YSKQFTSSTSYNRGD	20.42643	20.61499	20.80367	20.82854	21.27136	20.37776	20.61644	20.46995	20.56602	20.44992	20.9293	20.20425	20.71909	20.8751	21.07473	20.57056	20.1275	19.74308	19.44464	19.66619	18.82121	20.10705	21.26691	20.31638	20.43925	20.69926	20.60395	20.6034	20.82798	20.77999	20.67137	20.68432	20.60394	20.7321	20.57031	20.84665	20.65514	20.51333	20.75961
13	O15117_S225_M1	O15117	FYB1	Homo sapiens	85.3871	1	Phospho (STY)	S	225	NVSSSKGSPAPLGVR	17.16527	15.95157	16.13749	16.74563	16.41595	17.9634	17.35956	17.19163	15.44079	16.98383	17.40288	17.9656	15.16014	14.65866	16.70652	16.68202	18.03793	16.72136	18.17811	17.77886	17.88715	14.93331	17.72045	18.37624	16.16138	17.50959	16.65704	17.60604	18.1894	16.65368	15.904	17.98998	17.32809	17.48708	15.696	17.5596	16.88498	17.57289	17.83016
14	P02671_S588_M1	P02671	FGA	Homo sapiens	94.97303	1	Phospho (STY)	S	588	KQFTSSTSYNRGDST	19.807935	19.997455	20.479155	20.943739	20.276728	19.960902	19.998913	19.833847	19.566664	20.397172	20.041501	19.163282	19.978247	21.269169	20.860689	19.781356	18.726699	18.207541	19.623741	18.478805	19.750675	19.563525	20.162573	19.073479	20.301951	20.082156	19.052063	20.055252	20.53592	19.322915	19.659809	19.573508	21.095481	20.441125	20.281167	20.554383	20.33192	20.673362	20.226002
15	P02671_T412_M1	P02671	FGA	Homo sapiens	94.97303	1	Phospho (STY)	T	412	PNNPDWGTFEEVSGN	27.79966	29.22712	28.0007	28.68537	29.01854	28.39445	29.07521	28.75279	28.32413	28.93954	29.23489	27.52726	29.62868	29.09936	28.95204	29.68983	27.86002	28.2925	27.63018	28.54336	27.63044	27.84756	30.18499	28.12879	28.58277	28.7091	26.53121	27.67624	27.91832	27.6367	29.43973	29.17801	28.08123	28.91992	29.10458	28.02226	28.90554	28.6597	28.29392
16	P02671_S417_M2	P02671	FGA	Homo sapiens	94.97303	2	Phospho (STY)	S	417	WGTFEEVSGNVSPGT	21.0806	19.52742	18.02215	19.51308	19.34116	23.40099	24.22452	20.44994	18.11333	22.01871	19.82672	19.75052	25.12082	19.37086	19.94331	19.01658	21.72474	19.81632	20.24567	17.86379	20.09003	21.7061	22.23308	19.51003	19.45625	22.1069	20.51167	20.39459	18.6169	21.14963	19.76266	19.78011	19.67174	19.84455	19.62638	18.54777	19.6956	20.66543	20.69643
17	P02671_T412_M2	P02671	FGA	Homo sapiens	94.97303	2	Phospho (STY)	T	412	PNNPDWGTFEEVSGN	21.0806	19.52742	18.02215	19.51308	19.34116	23.40099	24.22452	20.44994	18.11333	22.01871	19.82672	19.75052	25.12082	19.37086	19.94331	19.01658	21.72474	19.81632	20.24567	17.86379	20.09003	21.7061	22.23308	19.51003	19.45625	22.1069	20.51167	20.39459	18.6169	21.14963	19.76266	19.78011	19.67174	19.84455	19.62638	18.54777	19.6956	20.66543	20.69643
18	P02671_S276_M1	P02671	FGA	Homo sapiens	94.97303	1	Phospho (STY)	S	276	ITRGGSTSYGTGSET	22.21444	22.32313	22.44003	21.58459	22.80636	21.72856	21.5123	22.06396	21.36351	21.60022	22.65094	22.34718	21.60887	22.88735	22.5096	21.8199	21.27868	21.47761	21.39403	21.31729	20.62348	20.69731	22.1517	21.34293	20.88909	21.86221	21.39703	21.82218	20.94369	21.94268	21.53837	22.02947	20.71423	21.44211	21.90385	22.30289	21.63405	21.99883	21.81756
19	P02671_S281_M1	P02671	FGA	Homo sapiens	94.97303	1	Phospho (STY)	S	281	STSYGTGSETESPRN	21.15838	21.21626	20.20458	21.42798	21.97669	21.28756	20.41779	21.06706	21.69029	22.32176	21.54605	21.35512	21.05033	21.54051	21.66039	21.14238	20.6515	20.69821	20.43191	20.19158	19.22849	19.77367	21.45641	20.33186	20.70989	21.2314	20.93726	22.03839	21.49487	20.76429	21.10042	21.20341	20.65617	21.28301	21.29796	21.51295	20.91916	21.31972	21.07248
20	P02671_S312_M1	P02671	FGA	Homo sapiens	94.97303	1	Phospho (STY)	S	312	TGNRNPGSSGTGGTA	18.248152	17.809769	18.143296	17.627086	17.860783	17.629428	17.811235	17.889385	17.259756	18.153924	18.351565	17.160508	18.100303	18.566725	17.471998	18.212829	17.317042	17.363596	17.433957	15.148546	17.561603	17.296382	17.301097	15.884877	18.027224	17.159734	17.502118	17.86789	18.181252	17.472472	18.028268	18.293099	18.452176	17.587509	18.039046	18.199483	17.979697	18.072001	18.11447
21	P02671_S364_M1	P02671	FGA	Homo sapiens	94.97303	1	Phospho (STY)	S	364	TGTWNPGSSERGSAG	28.5039	28.40538	28.2984	28.04604	21.93679	27.75936	27.90421	28.19053	27.35298	27.9725	28.43234	27.59352	28.81408	28.79252	27.85606	28.20399	26.18051	26.60734	26.74929	26.82334	26.91586	27.29981	27.77103	26.78071	27.42099	27.95674	27.69462	27.7589	26.83011	27.4796	27.99479	27.99691	28.89888	28.70781	28.40069	27.68742	28.24337	27.61721	27.45549
22	P02671_S364_M2	P02671	FGA	Homo sapiens	94.97303	2	Phospho (STY)	S	364	TGTWNPGSSERGSAG	11.35272	17.50751	11.77337	10.31779	10.25396	10.45963	10.76623	11.25127	18.38662	18.79743	22.29068	10.47288	12.75072	12.45269	21.80421	11.15384	10.44819	20.2506	18.69917	10.32391	11.39533	21.3541	22.65007	18.34233	11.72838	22.02697	10.39574	18.81899	20.5632	12.76479	12.57618	10.81912	12.209	11.3091	11.85892	10.84592	12.3633	12.05438	21.23535
23	P02671_S451_M1	P02671	FGA	Homo sapiens	94.97303	1	Phospho (STY)	S	451	TGKEKVTSGSTTTTR	19.65377	16.93125	20.30369	19.66203	19.59336	16.10784	19.85459	16.98984	17.88839	16.98574	19.89937	19.82889	19.83286	21.16835	15.67019	19.62582	16.13491	17.48598	17.71811	19.66861	19.59356	14.09498	19.14979	18.19623	17.63666	18.06323	17.29528	18.56489	18.94229	18.89932	19.82536	19.97016	19.81846	19.85008	19.647	18.95901	19.52789	19.31066	17.37061
24	O43150_S701_M1	O43150	ASAP2	Homo sapiens	111.65057	1	Phospho (STY)	S	701	LHEDLDESDDDMDEK	15.3656	15.83736	16.51008	16.76383	15.42382	17.62866	14.54815	15.4737	16.3555	16.59572	14.82954	17.32098	15.11204	12.93842	14.89387	15.71351	16.53041	16.20372	16.60956	15.86265	16.03689	11.25541	16.80918	17.25843	17.82987	16.50182	15.8275	15.66814	16.53819	15.17217	16.35711	16.37208	16.27914	16.42733	13.87386	16.55977	16.2996	15.47908	16.45914
25	P02671_S609_M1	P02671	FGA	Homo sapiens	94.97303	1	Phospho (STY)	S	609	KMADEAGSEADHEGT	25.13194	24.8159	23.85361	24.62881	25.40068	24.41751	23.58367	24.74338	24.26192	25.71282	25.25939	24.38729	24.55983	24.4933	25.08724	24.57367	22.4918	24.50449	23.23832	24.01078	23.61086	23.46101	25.24111	24.21931	23.73347	24.25414	25.96687	25.00686	23.68314	24.1703	24.92002	24.76008	24.77975	25.27088	24.64414	23.42415	25.00462	24.67772	24.82852
26	P02671_S524_M1	P02671	FGA	Homo sapiens	94.97303	1	Phospho (STY)	S	524	AAFFDTASTGKTFPG	16.584478	23.501687	22.988874	21.815736	22.512463	21.89779	22.019826	21.835858	21.56742	23.20313	22.067291	21.582204	21.996794	23.335839	21.804474	21.777356	21.293205	21.286852	21.612617	21.822711	21.743162	21.449221	23.782064	21.520633	21.821345	21.261777	22.075597	22.773543	22.840977	19.535272	22.711551	19.5858	22.753366	23.503578	19.377761	22.856409	21.278823	22.433976	22.784483
27	P02671_S369_M1	P02671	FGA	Homo sapiens	94.97303	1	Phospho (STY)	S	369	PGSSERGSAGHWTSE	20.882241	19.659084	21.315672	19.478856	20.700124	20.569209	19.660531	21.733479	20.416214	15.336506	20.627363	14.192508	19.640028	20.777626	19.46883	19.44469	19.172976	18.521426	18.818877	19.485064	20.252058	18.921503	19.728952	17.801043	19.483848	18.339218	19.497812	16.876151	21.340124	21.29186	19.313846	21.171402	17.483444	21.243695	21.08098	21.160582	21.132608	21.227646	17.750607
28	P02671_T374_M1	P02671	FGA	Homo sapiens	94.97303	1	Phospho (STY)	T	374	RGSAGHWTSESSVSG	20.22577	19.39616	19.95551	19.24379	19.96701	19.72845	19.39755	20.28424	20.11281	19.29324	19.43824	19.66255	19.37781	14.31823	20.29334	19.18973	17.21774	18.98607	19.03918	18.78484	18.69666	18.98964	20.33168	18.21282	19.22744	19.38973	18.38315	19.45137	18.84696	19.92916	18.42996	18.71632	18.3856	19.87583	19.69569	20.00337	19.75285	19.85806	17.81226
29	P02671_T252_M1	P02671	FGA	Homo sapiens	94.97303	1	Phospho (STY)	T	252	PPEWKALTDMPQMRM	16.757347	16.430597	16.39678	15.677129	15.140225	16.813477	16.747725	15.707046	18.26842	18.043649	14.944865	17.334626	17.129037	17.568987	16.200452	16.170067	12.907877	15.885854	13.919688	15.886005	14.471538	14.136797	14.453077	14.504022	13.769748	15.538126	16.236932	16.512105	16.889128	16.8537	16.77351	16.783067	16.72373	16.818344	16.698902	16.902914	16.7368	16.806556	16.838661
30	P02671_S572_M1	P02671	FGA	Homo sapiens	94.97303	1	Phospho (STY)	S	572	PGIAEFPSRGKSSSY	18.211015	16.453347	17.975882	17.570051	17.210715	18.271019	17.439304	16.65971	18.495605	18.959277	15.248571	17.125631	17.414611	18.253161	17.208539	17.17948	16.852395	17.056352	17.283913	16.206413	14.989098	17.227839	13.81852	17.055009	17.226617	17.813732	16.149868	19.60948	18.217057	17.009761	18.097052	18.106972	18.045384	16.620173	18.019606	18.019201	18.058942	16.87831	17.066908
31	P02671_S485_M1	P02671	FGA	Homo sapiens	94.97303	1	Phospho (STY)	S	485	VTKEVVTSEDGSDCP	25.27656	25.11345	25.44813	26.55755	24.5244	25.18463	25.18557	25.30855	25.73121	25.3368	25.15462	24.33347	25.95806	25.5229	23.27053	25.96394	24.70574	24.53066	24.306	25.07531	24.30428	24.68569	20.1346	25.67054	25.61156	24.87523	24.62824	25.70466	24.26405	25.33464	25.30964	25.32319	25.23906	25.37321	25.20385	24.14117	25.25759	24.18489	25.11659
32	P02671_S291_M1	P02671	FGA	Homo sapiens	94.97303	1	Phospho (STY)	S	291	ESPRNPSSAGSWNSG	23.22858	23.03373	22.04962	22.40875	22.42558	22.15934	22.72321	22.43229	22.46397	22.95112	22.89323	22.07387	23.11691	22.67694	22.77072	22.66912	19.75658	21.8093	21.02326	21.18756	20.62736	21.60972	22.5569	21.47495	22.1175	22.52924	22.41377	22.37953	21.11529	21.791	22.41243	22.59748	22.75798	23.20664	22.77472	21.97978	22.13472	22.38902	21.63163
33	P02671_S294_M1	P02671	FGA	Homo sapiens	94.97303	1	Phospho (STY)	S	294	RNPSSAGSWNSGSSG	18.693789	10.592703	11.526005	10.413746	10.349419	10.556704	10.865723	18.043264	18.144767	18.687415	11.125307	10.570061	12.865836	12.192121	17.78373	11.256385	15.188353	11.387953	10.224564	17.041667	16.38388	16.891746	11.970799	17.704271	11.835451	10.676142	10.492317	10.649639	17.164359	12.498151	17.674122	18.255701	17.978977	18.779279	18.625395	10.616588	18.006658	18.801829	10.527493
34	P02671_S297_M1	P02671	FGA	Homo sapiens	94.97303	1	Phospho (STY)	S	297	SSAGSWNSGSSGPGS	20.05053	19.67763	19.28141	19.69824	20.13687	19.24221	19.33752	19.65292	19.88151	20.59352	19.72589	19.13326	20.10984	19.49188	19.8934	19.37785	16.08297	18.54027	18.06145	17.98623	17.71335	18.0253	20.01529	18.76715	19.56	18.93269	19.1941	19.9362	18.08297	18.94075	19.26411	19.27867	18.93116	19.89092	19.59631	18.79471	19.04792	19.6056	19.01435
35	O43493_S298_M1	O43493	TGOLN2	Homo sapiens	45.87957	1	Phospho (STY)	S	298	PHAFKTESGEETDLI	20.539628	21.271922	20.311369	20.547213	20.645221	20.687304	21.513628	20.564653	20.332116	20.562434	20.765117	17.527008	20.70405	20.388438	20.856683	21.436715	20.249562	20.272065	20.615846	20.961778	19.7004	20.229728	19.56332	19.1629	21.039512	19.809797	20.140665	21.125095	20.337612	19.897576	20.61825	20.116478	20.351962	20.234151	20.059588	16.155555	19.433359	20.216934	19.246521
36	P02671_T468_M1	P02671	FGA	Homo sapiens	94.97303	1	Phospho (STY)	T	468	CSKTVTKTVIGPDGH	17.89361	16.3176	19.60134	17.74002	17.37985	16.97042	17.91171	17.02219	17.16615	17.73422	17.20555	17.65004	17.89233	17.95582	17.76396	17.70773	16.97523	17.54998	17.60944	17.282	16.97532	17.70509	18.54207	18.18947	16.70439	18.8836	16.57294	18.84182	17.01713	18.69689	17.18672	17.45268	17.52182	15.36773	17.30217	18.52755	16.06868	17.84352	17.93937
37	P02671_T479_M1	P02671	FGA	Homo sapiens	94.97303	1	Phospho (STY)	T	479	PDGHKEVTKEVVTSE	11.94421	11.120886	10.039362	10.950379	10.889089	11.086587	16.145888	18.748143	11.330293	10.965176	16.380024	11.099313	13.286689	15.271108	12.153645	11.753231	11.075601	11.878586	10.77013	17.1085	11.985124	10.641714	12.433913	12.129078	16.600199	11.200386	16.351256	11.175134	15.19483	14.941989	17.689601	17.564982	16.031063	16.390577	17.488439	15.536571	17.514538	17.440259	14.478713
38	P02671_S56_M1	P02671	FGA	Homo sapiens	94.97303	1	Phospho (STY)	S	56	DSDWPFCSDEDWNYK	18.89725	18.036797	19.958121	19.607649	17.872454	17.890469	19.296192	19.96128	19.243776	17.474704	9.650909	17.750274	11.558361	14.49755	10.25512	9.794558	18.514193	18.294821	8.663782	18.670708	19.029094	19.117245	10.577487	19.039916	19.793286	9.158668	16.13997	18.795927	14.171749	19.424414	14.599334	13.151051	14.296684	13.55492	14.008119	13.173138	14.423871	14.169234	13.098243
39	P02671_T82_M1	P02671	FGA	Homo sapiens	94.97303	1	Phospho (STY)	T	82	DEVNQDFTNRINKLK	16.844741	15.774855	12.227642	9.837759	14.69272	14.493469	15.865011	15.999735	16.05476	17.707108	10.630586	16.344523	12.569896	16.054071	11.244888	10.776634	9.984197	13.39542	15.400369	14.585337	14.066115	9.4768	11.572639	15.135734	11.421834	14.440066	16.453251	16.840729	12.457094	16.017796	12.876109	11.456853	12.579524	11.852627	12.296743	11.478497	12.704162	12.454629	11.405104
40	P02671_S542_M1	P02671	FGA	Homo sapiens	94.97303	1	Phospho (STY)	S	542	PMLGEFVSETESRGS	18.442269	10.524642	11.743504	14.558161	10.286788	10.489446	14.119112	18.270066	13.874334	15.54999	15.324462	10.502505	12.74703	12.450498	13.735211	11.173508	10.478173	17.68927	10.164721	10.355716	16.882673	10.03295	11.871973	11.559174	15.347321	10.606218	17.032875	17.206804	16.176339	16.904101	12.579011	10.750393	12.196881	11.260322	11.832537	15.52561	12.35747	12.035963	10.683717
41	P02671_S239_M1	P02671	FGA	Homo sapiens	94.97303	1	Phospho (STY)	S	239	LVPGNFKSQLQKVPP	15.518928	10.637178	11.474742	10.464496	11.364923	10.602442	10.900623	14.299876	10.849255	10.479482	15.996192	13.673531	12.830595	12.210443	11.683105	11.277586	10.591315	13.169095	11.244447	10.470454	15.253153	12.392273	11.966946	11.658224	11.836344	14.471153	15.337689	10.692117	11.78238	12.548442	12.344175	10.441305	13.591782	15.56673	11.567389	10.470324	12.113637	11.779075	11.997504
42	P02675_Y71_M1	P02675	FGB	Homo sapiens	55.92815	1	Phospho (STY)	Y	71	PPISGGGYRARPAKA	17.05779	17.232795	16.028828	17.065045	16.078919	16.625544	17.219649	17.081716	16.859296	16.078368	17.383042	17.444397	18.282212	17.218936	18.290936	18.197425	15.933002	16.685796	16.707217	16.653492	17.004915	16.31255	16.839156	16.824028	17.069692	17.311009	17.082689	18.182764	17.159789	14.257696	16.963192	16.979444	15.9243	17.962576	16.83633	17.183231	15.549636	17.019384	16.628173
43	P02675_S58_M1	P02675	FGB	Homo sapiens	55.92815	1	Phospho (STY)	S	58	KKREEAPSLRPAPPP	18.11167	17.07764	17.48968	16.39284	17.88377	16.03283	17.64288	18.40457	18.30268	17.68115	19.01247	17.0119	15.96568	17.85932	18.81054	17.86808	14.97583	16.40663	16.79136	17.51662	16.34842	14.15075	18.5467	17.88381	15.9889	16.70585	18.01021	16.57774	16.46797	17.69349	17.38507	16.90585	14.78188	17.23959	17.09667	17.6558	16.68901	17.59154	17.69358
44	P02675_S67_M1	P02675	FGB	Homo sapiens	55.92815	1	Phospho (STY)	S	67	RPAPPPISGGGYRAR	18.764508	18.058732	16.843062	17.376182	10.285586	10.492465	10.800878	17.81696	10.747747	10.365287	15.991998	10.505795	12.797069	12.349121	18.591834	11.190774	10.480957	17.638184	10.160976	10.355949	11.433682	10.026461	11.903787	11.584473	16.332377	10.611669	18.781183	10.585218	11.959666	12.656635	12.470791	19.624886	12.109009	11.222321	18.800103	10.765948	19.547919	11.956659	10.676421
45	P02675_S237_M1	P02675	FGB	Homo sapiens	55.92815	1	Phospho (STY)	S	237	SCNIPVVSGKECEEI	17.51371	17.88732	18.06232	17.13101	17.55461	16.45586	17.49306	18.05184	18.33364	19.45043	17.4632	18.08598	18.95219	18.44404	19.15572	17.91675	16.51174	16.62631	17.51074	17.30466	16.92309	16.75392	17.82573	17.22281	17.12639	17.47855	18.25884	17.81653	17.26193	17.77289	17.86397	16.2009	17.80462	17.91741	15.26426	17.55021	14.62321	17.90337	18.48605
46	O43493_S71_M1	O43493	TGOLN2	Homo sapiens	45.87957	1	Phospho (STY)	S	71	KDSPSKSSAEAQTPE	17.54894	17.78078	18.05983	17.65372	17.26972	17.8058	18.5813	17.90222	18.03814	17.66963	17.88175	16.72992	18.26367	16.83829	17.64351	18.0676	17.34223	18.09807	15.28222	17.9922	17.46265	18.91006	16.54654	15.25904	18.13868	16.32503	16.14764	14.87631	18.14727	17.78786	18.17482	17.94438	19.14382	18.38484	17.93503	14.9847	17.88375	18.2103	14.87178
47	P02675_S173_M1	P02675	FGB	Homo sapiens	55.92815	1	Phospho (STY)	S	173	ENVVNEYSSELEKHQ	22.655278	23.447463	23.213938	23.04275	23.302682	22.706554	23.325878	23.060098	23.250482	23.410363	23.259638	22.369269	23.930841	22.515451	23.384063	24.560839	21.050291	22.454843	22.858204	21.921949	22.980177	22.726744	24.108362	22.777241	23.50663	22.32855	22.887743	23.272851	22.223486	22.538322	22.855228	22.882465	22.936745	23.433162	23.633891	21.641648	22.828345	23.18196	22.773947
48	P02675_S174_M1	P02675	FGB	Homo sapiens	55.92815	1	Phospho (STY)	S	174	NVVNEYSSELEKHQL	19.50833	19.07568	16.7212	18.39018	18.78006	18.99934	19.03665	19.2703	19.06352	19.50393	18.73075	18.94249	19.0153	19.34133	18.83707	20.02421	16.88029	18.96185	18.55786	18.85398	18.78025	17.64178	19.10788	19.25647	19.30404	19.1474	19.32257	19.23452	18.39188	19.41338	19.15255	18.26377	19.09008	18.59794	19.0589	19.31497	19.10647	18.25923	19.23433
49	P02675_Y255_M1	P02675	FGB	Homo sapiens	55.92815	1	Phospho (STY)	Y	255	GGETSEMYLIQPDSS	19.96758	19.19528	22.67242	16.18843	18.25513	18.06367	20.23896	19.2194	17.77341	19.96498	18.78013	18.9539	20.22041	20.10192	19.01513	20.04373	19.79796	19.83949	18.71896	17.19544	15.59491	19.77951	19.46936	17.31491	20.07915	20.31365	18.87545	22.82103	16.67639	20.35736	19.47634	19.495	19.37916	19.56387	19.33067	19.72898	18.74025	22.17193	19.60353
50	P02675_S214_M1	P02675	FGB	Homo sapiens	55.92815	1	Phospho (STY)	S	214	SKIQKLESDVSAQME	15.984291	9.700385	12.76792	15.936992	9.429132	14.480222	10.004791	16.332094	16.469578	16.247671	10.294217	16.849043	15.766889	13.315398	13.884288	10.440364	9.647391	10.587057	14.961526	15.300676	15.222525	14.380729	11.236907	15.113802	12.198148	9.793416	14.960158	16.02503	12.996851	16.002752	13.414916	11.998878	13.119004	12.393755	12.836864	12.020473	13.243359	12.994392	11.947246
51	P02679_S227_M1	P02679	FGG	Homo sapiens	51.51165	1	Phospho (STY)	S	227	FQKRLDGSVDFKKNW	15.122689	11.062854	14.949645	14.944909	13.562502	12.525276	14.661754	15.048648	15.759889	14.221304	14.26559	14.231026	14.638708	15.00865	14.446272	14.419137	12.704139	13.438766	14.01901	14.550484	13.449301	15.179679	14.738652	13.284225	14.463153	15.852381	14.85025	14.718632	14.969729	14.930088	14.840363	14.851057	14.784664	14.890528	14.756883	14.985155	14.799287	14.877338	14.675745
52	P02679_T175_M1	P02679	FGG	Homo sapiens	51.51165	1	Phospho (STY)	T	175	TVQIHDITGKDCQDI	14.91659	15.18924	15.54592	15.76961	14.56835	12.99395	15.13829	15.29501	15.33813	15.57782	15.33945	14.9499	15.19293	15.63749	15.18467	14.38836	13.17903	13.46961	12.61839	14.19704	13.72755	14.22119	15.20416	14.07244	14.62147	15.16078	14.86851	15.3829	14.63444	15.4289	14.46077	14.47513	14.38601	14.52811	14.34871	14.65513	14.40563	14.51042	14.29805
53	P02679_T168_M1	P02679	FGG	Homo sapiens	51.51165	1	Phospho (STY)	T	168	CQEPCKDTVQIHDIT	14.153697	10.41682	12.046495	15.183995	10.179933	10.381767	10.682659	11.158657	15.959845	15.599901	15.41382	15.884214	12.630172	12.761537	15.559235	11.063048	10.37054	11.191155	14.722624	10.24858	14.292818	9.927127	14.370217	14.164488	11.626885	15.392142	15.639994	15.33649	12.345494	13.090045	12.891513	11.042079	12.505033	11.557813	12.136541	11.070283	12.66745	12.342283	16.489925
54	P02679_T419_M1	P02679	FGG	Homo sapiens	51.51165	1	Phospho (STY)	T	419	IIPFNRLTIGEGQQH	18.00162	16.92229	18.06058	16.51649	17.0606	16.39391	17.29021	18.17512	16.48774	16.42925	13.0948	16.84953	17.27111	16.34889	15.75326	17.08913	15.02379	15.81225	16.26036	16.40472	17.78566	16.98406	17.35396	16.36396	17.12561	17.29294	18.25187	16.27285	15.12568	16.70766	16.57245	16.58857	16.48853	16.64805	16.44666	17.85975	16.51056	14.238	18.1898
55	P02679_S142_M1	P02679	FGG	Homo sapiens	51.51165	1	Phospho (STY)	S	142	YLQEIYNSNNQKIVN	17.70746	17.53136	16.21984	16.50743	16.23266	15.76551	16.31974	16.73879	17.42836	17.85571	16.95104	17.34532	16.96114	15.2433	17.40236	16.81929	15.36005	15.39123	15.90129	16.14543	15.73366	15.2905	16.78193	16.0554	16.08863	15.73948	17.60498	16.41732	15.08755	17.06197	16.70935	16.7216	16.64557	13.98111	15.54853	16.87516	16.66231	16.75169	16.75105
56	P02748_S260_M1	P02748	C9	Homo sapiens	63.17337	1	Phospho (STY)	S	260	QCCEETASSISLHGK	21.58728	23.2812	20.39919	22.38116	22.98478	21.84168	21.6307	23.41459	22.49311	20.31079	23.2751	22.07232	22.71396	21.54874	22.59114	21.83466	21.38404	21.84339	20.77785	21.3286	23.16329	23.29343	22.16956	19.66158	20.98008	21.70293	22.6899	22.39784	21.86516	21.8563	22.69507	22.37623	21.39553	22.8321	22.43378	20.79943	22.01639	20.2892	21.71927
57	O43561_S84_M1	O43561	LAT	Homo sapiens	27.92978	1	Phospho (STY)	S	84	DLLPIPRSPQPLGGS	16.54648	17.16546	19.69318	18.85874	17.88977	19.65356	19.03236	15.79803	17.82164	18.34386	19.07273	19.31213	19.01276	19.1079	17.586	18.1228	19.7451	19.03789	20.27098	19.42495	19.67983	17.55192	20.64219	19.40452	18.92278	20.18691	17.78804	19.9608	18.09054	18.58522	18.47744	19.18479	15.69648	19.74685	19.22656	18.77914	18.73792	19.66895	19.31002
58	P02748_S261_M1	P02748	C9	Homo sapiens	63.17337	1	Phospho (STY)	S	261	CCEETASSISLHGKG	20.28066	19.82308	20.37373	19.64624	20.11295	19.67859	19.8245	20.41564	19.80831	20.28651	20.06749	19.54787	19.80436	19.42921	19.81809	19.63547	18.10003	19.49945	18.65031	18.46824	21.01266	21.06785	20.2074	18.39696	19.65091	19.90565	19.66463	20.22602	18.85705	18.56752	20.63278	19.92168	20.20722	20.03956	20.48187	20.02745	18.14168	20.28182	19.02738
59	P02751_S2475_M1	P02751	FN1	Homo sapiens	272.32035	1	Phospho (STY)	S	2475	VQADREDSRE_____	19.01328	19.77162	16.64308	17.02044	18.11313	17.31091	20.68567	21.43666	16.45104	16.45192	19.81285	14.2235	21.69558	20.70494	19.59214	19.18144	19.31303	17.02119	19.42185	15.61476	18.97921	19.2938	16.42153	15.92123	22.78877	18.14606	20.15721	19.82571	20.64879	16.33234	20.46214	17.03715	20.38177	16.36955	20.34168	20.67104	20.40286	19.92099	19.13969
60	P02765_S138_M1	P02765	AHSG	Homo sapiens	39.34073	1	Phospho (STY)	S	138	KCDSSPDSAEDVRKV	28.24222	30.1904	24.05305	28.17678	28.45395	28.3566	29.9766	29.03181	27.4317	29.3486	28.66171	27.43702	30.31723	24.47391	29.91583	29.74057	27.18527	26.89196	27.2424	28.30438	28.27362	28.37185	29.5632	27.24521	26.67447	27.50811	27.12743	28.67465	28.70753	28.21606	27.40284	27.14205	28.78752	28.27396	27.80174	23.6857	28.37194	28.43178	28.45398
61	P02765_S138_M2	P02765	AHSG	Homo sapiens	39.34073	2	Phospho (STY)	S	138	KCDSSPDSAEDVRKV	18.6752	19.036954	18.677355	15.59722	18.622537	17.075094	17.843348	18.698955	18.478138	18.696857	17.544171	18.82788	18.831342	18.769853	18.673139	17.459342	18.534598	18.442175	18.50633	15.89855	16.212246	19.730618	19.835434	17.272806	21.893643	17.470398	18.699921	17.491025	18.70884	14.482454	18.506039	15.356894	18.260805	16.907786	14.172055	18.733021	18.441647	18.184539	16.166562
62	P02765_S330_M1	P02765	AHSG	Homo sapiens	39.34073	1	Phospho (STY)	S	330	VVSLGSPSGEVSHPR	26.299	26.9386	28.75525	28.5051	28.93185	27.34119	17.40712	26.99184	27.43315	27.64632	28.60716	27.84636	16.31894	28.85068	26.6004	25.00331	27.45134	27.18824	27.07374	27.55278	26.23264	28.44294	23.28533	27.40583	27.40455	27.97604	25.56237	27.55539	27.36342	27.01098	28.12958	27.72484	28.15248	25.16497	28.25129	26.9449	28.36098	25.09252	26.62461
63	P02765_S74_M1	P02765	AHSG	Homo sapiens	39.34073	1	Phospho (STY)	S	74	KVWPQQPSGELFEIE	19.43939	19.36146	19.6569	18.7003	18.06092	16.49494	18.15562	19.36553	18.17181	17.58317	16.33114	15.47007	17.02097	18.82857	17.55739	17.94771	17.68598	17.62694	17.79709	19.39424	19.30973	18.18609	15.69556	18.72372	15.9454	16.02978	15.32331	17.32608	18.60925	18.5559	15.16573	18.44953	18.36018	14.96822	15.63245	18.63	14.82312	17.57678	18.53324
64	P02766_S72_M1	P02766	TTR	Homo sapiens	15.88702	1	Phospho (STY)	S	72	ASGKTSESGELHGLT	19.21558	19.21179	20.81136	17.8902	18.05321	17.70673	19.10214	21.23768	18.34219	17.05943	18.56065	19.0765	19.08047	20.59503	18.89949	18.87397	15.96988	19.67303	18.70866	16.26843	20.82211	17.45357	19.17447	18.71471	18.91536	18.63898	19.86049	18.48181	17.80583	19.81424	17.84657	19.72814	19.65582	19.77114	19.62555	17.33765	19.67175	19.75678	17.89457
65	P02768_S82_M1	P02768	ALB	Homo sapiens	69.36668	1	Phospho (STY)	S	82	KTCVADESAENCDKS	19.38097	21.31255	10.13429	20.30093	20.99937	19.84117	24.68377	19.79016	20.20841	21.64634	21.1281	19.99217	25.02264	22.00695	22.29967	24.8383	20.73175	20.14074	20.20471	20.67298	20.08418	21.37361	23.52667	20.84867	24.76279	20.98662	24.46697	21.19515	22.9636	22.74217	20.78458	21.34424	21.69751	21.30987	21.06395	21.97237	21.49271	21.11529	21.8155
66	P02768_S297_M1	P02768	ALB	Homo sapiens	69.36668	1	Phospho (STY)	S	297	ENQDSISSKLKECCE	16.533983	17.615899	17.143939	16.542555	16.895104	16.700857	16.742324	16.56225	16.299495	16.837344	16.788785	15.795459	16.705662	17.237493	17.020621	16.273901	16.391675	15.145723	14.682702	16.689502	16.18108	16.183797	16.81756	16.116073	16.548045	16.833135	17.427661	15.863194	17.197452	16.80908	17.064324	17.075328	17.007018	16.769264	16.978423	17.213317	15.514288	17.102381	15.670559
67	P02768_Y287_M1	P02768	ALB	Homo sapiens	69.36668	1	Phospho (STY)	Y	287	DRADLAKYICENQDS	15.564237	15.763477	15.740795	15.572498	14.706666	15.725049	15.76501	15.591477	14.023298	16.28697	14.478461	14.375195	14.761295	15.805006	14.719663	15.536294	14.713127	15.29703	13.927866	15.233512	14.404937	15.667822	15.837501	14.256175	14.600356	15.213265	15.592584	15.824238	15.762651	14.887341	15.621868	15.783696	17.666476	15.67646	15.531022	15.779438	16.135839	15.662107	15.701199
68	O43561_S224_M1	O43561	LAT	Homo sapiens	27.92978	1	Phospho (STY)	S	224	SREYVNVSQELHPGA	18.74037	18.91948	18.97535	17.41245	18.68608	19.38514	18.92086	15.46708	18.13232	18.0581	18.96112	19.45363	18.90133	19.05763	18.60213	19.87753	18.96378	18.05313	19.75997	18.428	17.99223	17.47576	19.49504	19.22629	18.54417	18.73163	18.76585	19.79929	18.899	18.46225	16.72	18.83787	16.68406	19.84388	18.41121	18.01519	18.42436	19.10314	18.67812
69	P02768_T190_M1	P02768	ALB	Homo sapiens	69.36668	1	Phospho (STY)	T	190	KRYKAAFTECCQAAD	15.22628	14.7652	14.60953	12.44877	14.26434	11.8878	14.72552	14.30327	14.00018	16.25772	14.64196	14.58208	14.73016	14.71879	14.66977	14.33749	14.26851	14.32972	13.8599	13.97305	14.33996	14.87648	13.89119	13.4925	14.56717	14.10318	13.74191	14.77562	14.79828	14.13052	14.40716	14.42697	14.30404	14.50006	14.25258	14.67529	14.3311	14.47565	13.22483
70	P02768_T551_M1	P02768	ALB	Homo sapiens	69.36668	1	Phospho (STY)	T	551	ERQIKKQTALVELVK	15.075049	14.479131	11.642634	14.994386	15.565269	10.510392	10.818295	11.305384	13.512178	14.758042	14.852242	12.763183	12.811187	12.314735	11.626287	11.207547	10.498903	14.058522	10.179451	10.374102	14.570905	10.045159	11.919381	14.568639	11.784522	14.683332	14.419746	10.602992	11.923677	14.639156	12.436905	10.698537	12.073635	11.183299	11.727272	15.260504	12.226298	11.920659	10.635153
71	P02768_S328_M1	P02768	ALB	Homo sapiens	69.36668	1	Phospho (STY)	S	328	EMPADLPSLAADFVE	13.63887	15.2385	15.57327	15.08297	16.42333	15.2211	15.25729	15.05139	15.70221	15.92358	13.75746	14.17452	15.23762	15.65366	15.07335	15.05019	14.78947	14.83354	13.64873	15.46226	14.23939	15.49004	15.32294	14.83452	15.08776	14.51279	15.10493	16.32691	15.70807	15.54664	15.23549	15.43895	15.34851	15.26866	15.31065	15.62165	15.36842	15.47477	13.89142
72	P02787_S267_M1	P02787	TF	Homo sapiens	77.04986	1	Phospho (STY)	S	267	CHLAQVPSHTVVARS	11.010724	10.130543	19.683972	9.94826	18.694483	10.093875	10.408635	10.906573	18.463421	18.536381	17.360318	10.10748	12.445911	13.144737	17.670943	10.806556	10.08213	18.048493	17.536474	9.95455	18.851944	9.61828	11.534244	15.926664	11.396381	10.215532	15.013839	17.42585	12.773406	18.699454	13.260745	11.610067	12.9158	12.070376	12.586909	19.804539	13.060761	12.77054	18.5606
73	P02787_S389_M1	P02787	TF	Homo sapiens	77.04986	1	Phospho (STY)	S	389	VGKIECVSAETTEDC	18.19212	19.22672	19.98516	19.64933	20.75511	20.0089	19.95873	20.1317	19.73142	19.74028	20.49621	19.31014	19.65829	20.10558	19.18323	20.49553	18.63056	18.52556	18.60178	19.19158	18.93289	20.14796	18.9674	18.77354	19.89612	18.81529	18.68952	19.40086	18.98887	19.52146	18.85193	19.0348	18.17994	18.74591	18.98261	20.29038	18.68669	20.15424	18.30404
74	P02787_T393_M1	P02787	TF	Homo sapiens	77.04986	1	Phospho (STY)	T	393	ECVSAETTEDCIAKI	15.934905	17.296786	17.702939	17.112856	17.456193	17.861082	17.165016	16.993374	16.425046	17.162216	17.483052	15.795481	17.219409	17.564057	16.964094	16.938793	16.088785	17.436262	16.004395	16.518395	15.544736	18.649359	17.236729	16.703209	16.979834	16.959987	17.513102	17.223599	17.725204	17.514013	17.581834	17.593685	17.520118	17.637426	16.677634	17.74229	17.536315	17.622818	15.629176
75	P02787_T36_M1	P02787	TF	Homo sapiens	77.04986	1	Phospho (STY)	T	36	AVSEHEATKCQSFRD	17.96805	16.92944	17.25774	16.81092	16.50274	17.33585	16.16232	17.27807	17.98477	17.63116	17.10047	17.27888	16.90865	17.3191	17.4577	15.0594	15.90485	15.6935	16.53615	17.12902	16.58829	17.38921	15.91166	16.45037	15.69857	16.04527	16.73073	16.99199	17.27864	16.13737	17.14411	17.15523	17.0862	17.19627	17.0573	17.29467	17.10139	17.18256	15.43708
76	P02787_S31_M1	P02787	TF	Homo sapiens	77.04986	1	Phospho (STY)	S	31	TVRWCAVSEHEATKC	10.895899	17.216693	17.021588	15.983903	9.739432	9.955901	10.278608	10.789118	17.070099	16.601402	10.549691	16.806798	15.140779	13.248021	11.125451	10.686577	16.03158	10.823972	15.741007	15.995372	15.899517	16.928704	15.650372	15.662737	11.291295	15.863518	15.266706	15.692299	12.895091	13.526695	13.35828	11.789401	13.030428	12.226899	12.717836	17.312586	13.168207	12.892367	14.088221
77	P02787_Y534_M1	P02787	TF	Homo sapiens	77.04986	1	Phospho (STY)	Y	534	PNNKEGYYGYTGAFR	17.599113	18.651199	18.128599	20.023417	19.502926	20.370041	20.503009	19.064656	18.633679	18.498548	17.653629	18.770808	18.538469	20.187146	18.850033	17.660746	19.36867	17.476527	17.925456	18.093783	17.705827	19.511598	19.116731	17.094514	18.804972	18.226092	18.879747	19.103888	20.142223	19.730919	19.992903	20.005246	19.928622	20.050805	19.896548	20.160027	19.945492	18.739794	20.077045
78	P02787_Y536_M1	P02787	TF	Homo sapiens	77.04986	1	Phospho (STY)	Y	536	NKEGYYGYTGAFRCL	19.16502	20.4813	20.29957	21.21743	20.16138	20.93166	21.46287	20.39195	20.0728	20.12508	20.33457	19.72247	20.45051	20.37053	18.52064	20.075	20.47121	19.83918	19.57559	19.97486	18.76729	21.37448	20.36088	18.78157	20.16202	19.56453	19.05429	19.38189	20.32373	19.66393	19.58872	20.181	20.7363	19.31865	19.13136	20.34228	20.11874	19.31665	17.93902
79	O60279_S105_M1	O60279	SUSD5	Homo sapiens	68.02115	1	Phospho (STY)	S	105	TTVCSKGSGEQQIMR	17.01617	19.00127	15.87418	19.43048	19.07741	16.75563	18.2637	17.41567	16.58872	19.57248	17.76609	16.96304	18.24405	16.93388	18.72461	18.05685	18.46518	18.16644	17.09752	18.78599	15.9832	17.62402	19.01785	18.50574	18.09438	18.47954	15.00401	17.8614	18.68843	18.63423	18.29752	17.40843	18.43539	18.58013	17.08092	18.70951	17.14673	18.69944	18.61121
80	P02787_T694_M1	P02787	TF	Homo sapiens	77.04986	1	Phospho (STY)	T	694	SSLLEACTFRRP___	15.278471	15.476639	15.637083	15.769154	15.279312	15.44992	13.162225	14.990643	15.630763	15.369193	14.416518	15.189872	15.530778	14.651018	15.286974	15.262909	14.161848	14.256285	15.962996	15.303157	14.400054	14.971705	15.381932	15.038823	15.301945	15.623853	15.936798	15.533802	15.661736	16.274713	15.502938	15.516065	15.434567	15.564516	15.400467	15.680671	15.452508	15.548326	15.592411
81	P02787_S124_M1	P02787	TF	Homo sapiens	77.04986	1	Phospho (STY)	S	124	VAVVKKDSGFQMNQL	18.31465	18.41373	17.85005	18.6459	17.53288	18.69849	17.30365	18.49132	19.05532	18.86868	17.33879	19.32536	16.03025	14.84678	17.08336	17.86265	18.90571	16.84326	17.5763	18.83443	17.73488	19.36799	14.21033	17.32514	17.99727	17.29062	16.92055	17.43067	18.68596	18.33927	18.53058	17.84047	18.46368	18.59083	17.3133	16.67809	18.48123	17.6121	16.19625
82	P02787_S317_M1	P02787	TF	Homo sapiens	77.04986	1	Phospho (STY)	S	317	KDLLFKDSAHGFLKV	19.07043	18.91634	18.28017	19.4681	19.31665	19.48934	19.42273	19.19915	19.85681	19.98909	16.34724	19.3815	19.40274	19.73344	19.23592	19.21239	20.32733	18.84822	19.14152	18.90983	18.46425	20.32753	15.02079	17.98372	19.25056	19.26457	18.95693	18.55934	19.6828	19.63121	19.51444	19.52835	19.44195	19.57971	18.94067	19.70286	19.46097	19.56256	19.6093
83	P02787_S47_M1	P02787	TF	Homo sapiens	77.04986	1	Phospho (STY)	S	47	SFRDHMKSVIPSDGP	20.85458	21.7168	21.22754	21.81644	22.489	21.7372	22.06158	21.54127	22.05889	22.2894	22.05231	21.94047	22.69786	21.63843	22.39941	21.75793	22.02976	20.98105	21.45545	22.45453	20.6521	21.93535	22.07626	20.69673	20.93642	21.25544	21.43822	20.57535	20.94468	21.82114	21.73101	22.27104	21.67507	21.7814	22.32083	21.2206	22.32139	21.81558	20.80542
84	P02787_S55_M1	P02787	TF	Homo sapiens	77.04986	1	Phospho (STY)	S	55	VIPSDGPSVACVKKA	20.61416	20.80819	21.06532	20.58746	21.40159	20.5843	21.566	20.77191	20.74109	21.02652	21.01012	20.73041	21.79134	21.38627	21.578	21.31594	21.32899	20.17067	20.13507	21.05372	19.76726	20.7387	20.90453	19.81743	20.2709	20.83986	20.73046	19.77476	20.77057	21.26213	18.80356	21.04312	20.51211	19.3946	19.31953	20.99524	20.9915	19.44022	20.71432
85	P02787_S51_M1	P02787	TF	Homo sapiens	77.04986	1	Phospho (STY)	S	51	HMKSVIPSDGPSVAC	21.27756	21.9822	22.41042	22.44967	22.185	22.58784	22.35202	21.88244	21.71907	22.20026	21.81595	21.41693	22.01956	22.4914	21.56208	21.88053	23.0051	21.95308	21.73631	22.42056	21.04259	22.31335	21.72706	21.93715	20.90187	22.11823	21.1852	22.09268	20.85382	21.41255	22.26044	22.27512	22.18401	22.32929	22.14587	22.45916	22.20406	22.3112	21.33312
86	P02787_S520_M1	P02787	TF	Homo sapiens	77.04986	1	Phospho (STY)	S	520	LCKLCMGSGLNLCEP	17.79737	19.6595	19.87111	20.01743	19.66504	19.84938	19.57957	18.95392	19.0716	19.58266	19.78883	19.11787	19.50405	19.53747	19.1429	18.82374	19.75096	18.90013	18.76559	19.39647	20.58109	22.40477	19.47208	18.37298	18.09851	19.10917	19.58635	18.56567	18.77386	19.59366	17.30356	18.39464	18.68102	17.50955	17.08777	20.37265	17.88065	17.83229	19.01786
87	P02787_T349_M1	P02787	TF	Homo sapiens	77.04986	1	Phospho (STY)	T	349	IRNLREGTCPEAPTD	18.03004	17.29881	17.85109	17.16364	17.80219	17.73764	17.9945	17.95177	18.38918	17.7413	17.59106	17.29431	18.66905	16.61453	17.99957	16.63055	16.79855	16.35145	16.5621	17.17084	17.0499	18.14883	15.9947	15.41194	17.20793	17.3671	16.73295	15.88028	17.23859	17.86341	17.73277	17.74435	17.67247	14.39222	17.64238	16.82951	15.80357	15.58637	17.35543
88	P02787_S500_M1	P02787	TF	Homo sapiens	77.04986	1	Phospho (STY)	S	500	CRFDEFFSEGCAPGS	11.081812	18.179547	12.759234	10.113153	17.361718	17.625753	10.532882	17.466966	17.823492	10.127576	17.129363	17.476497	12.390287	13.60796	17.130734	10.895671	18.556267	11.017851	9.93747	17.77538	16.324124	18.469583	11.559111	16.091963	15.938881	10.356828	16.959784	15.803603	13.114134	13.997886	13.762237	11.567032	18.890358	12.179188	12.866115	11.60051	13.496282	13.110322	11.48699
89	P02787_S507_M1	P02787	TF	Homo sapiens	77.04986	1	Phospho (STY)	S	507	SEGCAPGSKKDSSLC	19.06432	18.6585	20.18381	20.65667	19.45571	19.84673	20.08832	20.08695	20.62517	20.4949	18.42071	20.23243	19.92548	20.23982	19.22979	17.77931	20.7272	18.96921	20.4117	20.35463	18.33922	21.0059	19.98774	18.728	19.69939	18.84091	19.48339	17.53237	20.20288	19.34145	20.08006	20.09021	20.02718	20.12769	20.00081	17.35958	20.04106	20.11516	20.14926
90	O75369_S2098_M1	O75369	FLNB	Homo sapiens	278.16403	1	Phospho (STY)	S	2098	GEGRVKESITRTSRA	17.023101	17.206808	16.715057	17.030718	16.967411	17.635242	17.208221	17.048218	16.814739	17.04599	17.249503	15.202168	17.188179	16.44379	17.020922	16.997337	16.731861	16.710386	18.454184	17.311347	16.565713	16.711937	16.714597	16.777717	14.100093	16.833751	17.049238	16.434497	15.698322	14.551597	15.424098	16.881571	13.540882	16.378277	16.574261	16.413484	16.978173	16.616553	15.901883
91	P02787_Y578_M1	P02787	TF	Homo sapiens	77.04986	1	Phospho (STY)	Y	578	KNLNEKDYELLCLDG	16.600295	15.536211	16.960778	17.29292	14.226335	16.817118	15.215699	16.761413	17.994202	17.228345	16.906841	16.169862	17.654619	17.019921	12.531812	16.617248	17.204595	15.518187	16.905759	17.398469	15.900862	17.363538	16.936193	14.195597	14.749546	16.952097	16.458835	14.921676	16.980909	16.361085	16.851237	16.861956	16.795407	16.901521	16.767561	16.996371	16.810065	16.8883	16.924308
92	P02787_T586_M1	P02787	TF	Homo sapiens	77.04986	1	Phospho (STY)	T	586	ELLCLDGTRKPVEEY	16.377508	10.236731	12.709536	17.423546	10.005741	17.212899	16.279969	10.960102	17.749962	10.081563	10.742418	10.215232	16.219584	13.484537	11.265892	10.866873	17.509369	16.213788	15.689642	16.965316	16.724145	16.10157	11.545183	11.24141	13.912969	14.563407	16.607873	16.452942	13.033608	17.58291	13.625412	11.620895	13.206524	12.179875	12.807132	18.252687	13.38256	13.030127	11.547806
93	P02787_T608_M1	P02787	TF	Homo sapiens	77.04986	1	Phospho (STY)	T	608	APNHAVVTRKDKEAC	11.642568	10.799638	11.026629	10.62507	10.562321	10.764522	11.065961	11.542824	11.014031	10.64022	11.319177	10.777551	13.017014	16.86574	11.85699	11.447041	16.533361	15.633919	16.693022	16.906608	16.282986	17.334626	15.582875	15.828463	12.011903	15.898928	10.701714	10.855178	15.618879	16.0825	11.867262	10.027425	11.482788	14.214754	11.116208	10.055483	11.644362	11.320882	16.063126
94	P02787_T440_M1	P02787	TF	Homo sapiens	77.04986	1	Phospho (STY)	T	440	KSDNCEDTPEAGYFA	15.642231	10.216141	12.541122	10.040865	9.977861	17.792566	16.986243	15.874698	15.430172	16.84305	10.737789	16.54242	17.604443	13.24327	11.277783	10.866171	10.169589	17.062612	16.437895	16.558784	11.104549	17.508144	11.565888	11.252529	16.045881	15.233422	16.486987	10.271906	12.834729	17.608342	13.370902	11.554817	12.991391	12.061251	12.629544	11.582513	13.150879	12.831575	11.488598
95	P02787_Y445_M1	P02787	TF	Homo sapiens	77.04986	1	Phospho (STY)	Y	445	EDTPEAGYFAVAVVK	17.11174	20.19903	17.68688	18.88722	18.36591	20.77222	19.90882	18.36742	19.2198	19.5561	17.85025	18.49137	19.93537	18.86115	17.95506	18.89545	17.48317	17.94165	18.64025	19.55618	17.29995	19.98555	19.1317	17.50048	18.08297	17.23602	18.54371	17.6217	18.25965	18.37859	19.201	19.21148	19.14642	19.25016	19.11919	18.61092	19.16074	17.52048	17.50003
96	P02787_Y593_M1	P02787	TF	Homo sapiens	77.04986	1	Phospho (STY)	Y	593	TRKPVEEYANCHLAR	16.34439	18.35337	18.71756	18.32422	18.65346	19.09161	18.35482	17.83678	18.75883	18.31501	18.68831	17.757	18.3343	19.34573	17.42552	18.13879	18.38395	18.64688	17.98229	18.66908	18.07307	20.09975	17.44536	17.91382	18.17798	18.43748	17.9575	16.66161	17.34135	17.81102	17.89078	18.16752	18.37764	18.50637	17.45364	18.47412	16.94798	16.55267	18.53402
97	P02787_T556_M1	P02787	TF	Homo sapiens	77.04986	1	Phospho (STY)	T	556	VAFVKHQTVPQNTGG	11.582601	10.733892	18.314885	10.558127	10.494947	10.698535	11.002041	11.482173	10.949755	10.573381	11.256993	10.711653	12.966471	18.420216	11.798493	11.385733	15.925377	13.677711	14.981747	14.783126	11.624776	16.619698	14.001907	11.773169	11.954469	14.47483	10.635296	10.789812	11.491644	14.549658	12.024323	10.220072	11.647285	10.723206	11.287796	15.805354	11.805734	11.488511	15.216666
98	P02787_T250_M1	P02787	TF	Homo sapiens	77.04986	1	Phospho (STY)	T	250	ELLCLDNTRKPVDEY	15.00217	10.36465	12.01655	10.1837	15.22483	13.44185	16.28763	15.14949	16.48511	10.19941	10.90317	15.77665	14.47334	12.66547	11.46062	11.0357	16.22354	14.22482	14.59974	16.58735	15.96301	14.73382	11.75804	11.43455	14.81014	10.44901	16.40011	15.0352	12.2879	16.20473	12.78343	11.10501	12.43269	11.57306	12.09827	11.13061	12.58009	12.28499	11.04382
99	P02787_S367_M1	P02787	TF	Homo sapiens	77.04986	1	Phospho (STY)	S	367	PVKWCALSHHERLKC	16.979353	10.370082	19.730925	13.183446	10.137503	16.487018	10.631087	17.039495	14.967361	11.336595	10.879248	16.941086	12.543182	19.09821	11.406321	11.004558	14.012968	14.913617	12.89556	10.204903	16.635615	14.632195	11.687533	13.910562	11.558141	16.28277	10.274114	14.608642	12.587611	15.905722	13.166142	11.206584	12.756649	11.753027	12.366215	20.006882	12.928737	12.584208	11.135134
100	P02790_Y227_M1	P02790	HPX	Homo sapiens	51.67637	1	Phospho (STY)	Y	227	YPRDVRDYFMPCPGR	15.70003	16.98264	15.3901	16.54089	16.39959	15.4769	14.40368	15.43364	15.88922	16.39	15.92475	15.82985	16.16811	16.16662	16.92803	13.87594	15.16206	13.04774	15.65586	16.48061	15.84769	15.33839	16.04396	15.60299	15.03143	15.07307	14.43276	15.656	12.74549	15.10279	15.94458	15.95869	15.8711	16.01077	15.83444	16.13562	15.89039	14.82568	16.04077
101	O94804_S438_M1	O94804	STK10	Homo sapiens	112.13523	1	Phospho (STY)	S	438	AEQGGDLSPAANRSQ	15.18157	12.9636	14.9871	15.18894	13.88641	15.2804	15.36073	15.20587	12.14547	13.80241	15.40068	14.77286	15.34133	15.07114	13.94019	15.60068	14.87	14.94509	15.60791	15.64435	15.37404	14.88041	14.94723	14.4585	15.98613	14.40148	13.7215	14.76251	15.21787	13.95752	13.41126	14.59666	14.75211	15.85853	15.11274	15.03768	14.77424	16.27248	15.35145
102	P04004_S130_M1	P04004	VTN	Homo sapiens	54.30559	1	Phospho (STY)	S	130	PAPEVGASKPEGIDS	19.10644	18.85781	18.37587	18.59959	18.7147	17.09681	18.6443	20.05218	17.21302	18.40253	19.11777	18.01674	17.66388	19.01454	18.54233	17.52154	17.17726	17.682	16.69275	18.44465	18.63682	16.65207	18.94019	18.20798	18.7056	18.63007	18.72049	18.89637	18.53381	18.00862	18.7332	19.08315	19.04695	18.36638	18.87482	18.25216	19.77797	17.42536	18.70538
103	P04004_S364_M1	P04004	VTN	Homo sapiens	54.30559	1	Phospho (STY)	S	364	SGMAPRPSLAKKQRF	21.49953	21.6769	21.22447	22.83259	21.42338	20.99993	19.87238	21.69594	20.74993	20.98418	22.12717	20.63952	19.83263	22.31	21.24787	18.24057	22.27816	21.64216	20.68578	21.28275	21.14825	21.68347	21.68575	20.88423	19.3689	21.47473	20.10511	21.65683	22.13211	21.98694	20.8319	21.05204	19.68291	20.41776	20.43372	21.51322	20.61871	19.30426	21.15445
104	P04004_S312_M1	P04004	VTN	Homo sapiens	54.30559	1	Phospho (STY)	S	312	FAMMQRDSWEDIFEL	25.6143	26.6048	26.21247	24.90167	28.01826	25.84692	23.96352	24.67887	25.04409	27.41564	25.57015	26.62153	26.22819	26.18183	27.11093	28.33052	26.61778	24.00313	26.26947	23.81512	22.32024	25.82541	28.63853	23.48419	22.94726	23.43028	21.90594	26.66347	28.58183	25.81587	23.00784	23.60972	23.43027	25.19865	25.7735	27.83451	24.74871	24.66781	28.52735
105	P04075_S39_M1	P04075	ALDOA	Homo sapiens	39.42001	1	Phospho (STY)	S	39	AADESTGSIAKRLQS	18.76473	18.37192	18.62378	18.77292	18.30329	18.38995	18.96383	18.79174	17.6668	18.49055	18.22211	18.93835	17.80146	18.03669	18.27327	17.66395	18.80193	17.89545	18.73575	18.98932	17.90635	18.22636	19.03143	18.50082	19.36746	19.05061	18.79284	18.49176	18.82773	18.14031	18.50353	18.5153	18.98815	18.55873	18.41168	18.66285	18.45834	18.61593	18.58374
106	P04114_S2859_M1	P04114	APOB	Homo sapiens	515.60472	1	Phospho (STY)	S	2859	GKSNTVASLHTEKNT	16.69405	16.8728	16.66632	16.28296	14.72815	14.98106	16.87418	16.11083	16.27217	15.99854	16.79001	15.80253	16.85469	16.26026	16.69193	16.66898	18.08398	15.71357	17.45072	16.70737	16.18652	16.39129	16.91953	16.45529	16.70621	16.7195	16.71948	17.34236	16.69449	16.80441	17.66111	16.60118	17.31777	15.8902	16.68909	16.7161	16.45555	16.56497	17.00606
107	P04114_S4048_M1	P04114	APOB	Homo sapiens	515.60472	1	Phospho (STY)	S	4048	TELRVRESDEETQIK	22.62717	23.98413	24.00152	22.98318	23.19999	23.18267	23.91043	23.53967	22.89838	22.21621	24.32458	22.89325	23.61383	21.63581	22.80901	21.13669	24.26893	23.84897	23.02176	23.18401	23.18003	24.57749	22.57111	23.28334	23.26161	22.9897	22.12373	23.92373	22.88766	22.73824	20.51161	19.49556	23.54112	23.22223	23.47326	21.74436	19.47736	22.77016	23.08795
108	P04264_S66_M1	P04264	KRT1	Homo sapiens	66.03873	1	Phospho (STY)	S	66	GGGFGSRSLVNLGGS	11.410772	10.531767	19.683146	16.405629	10.284293	10.495149	10.809488	11.30676	10.755336	10.365527	11.073542	13.667342	12.844042	16.009152	11.634372	11.206878	10.483419	14.538139	10.157289	10.356009	14.785917	10.020189	11.933593	11.608143	11.795915	16.238435	17.41103	10.589684	11.89334	15.602616	12.382402	10.725887	16.305449	14.901607	16.152387	10.751149	12.181711	17.010019	16.578037
109	P04792_S82_M1	P04792	HSPB1	Homo sapiens	22.78252	1	Phospho (STY)	S	82	RALSRQLSSGVSEIR	20.27125	18.49171	20.37347	19.2008	20.21508	21.60795	18.23029	20.29658	19.06527	20.0914	19.43236	19.80869	20.37923	20.44798	20.26905	20.39604	20.38454	18.36226	20.62669	20.00479	20.9402	19.95742	21.18426	18.40724	20.28385	20.53932	20.08706	20.80447	19.33914	20.34878	20.04257	18.67621	20.64014	19.63837	22.21356	20.41831	20.18361	19.87953	20.19722
110	P05060_S130_M1	P05060	CHGB	Homo sapiens	78.27625	1	Phospho (STY)	S	130	WAEGGGHSRERADEP	15.49817	16.539	15.13032	17.5973	14.84068	16.09005	15.13699	14.79356	14.958	17.13664	16.98455	16.8758	16.10766	16.5693	15.37338	13.63732	16.22933	16.00568	16.11954	16.34905	15.81186	16.21984	14.96261	15.45323	15.94777	17.14758	15.8911	14.56852	16.52424	15.05301	16.7422	15.70267	16.30994	16.43252	14.35645	16.54209	16.13915	15.31691	16.45884
111	P05062_S36_M1	P05062	ALDOB	Homo sapiens	39.47302	1	Phospho (STY)	S	36	GILAADESVGTMGNR	15.97595	15.608089	15.997908	15.422268	14.449974	15.570709	16.599078	15.440746	15.194366	15.438395	15.849736	14.106566	15.588441	16.065306	15.281895	13.836675	15.106898	15.213216	15.633216	15.04435	14.566183	15.826256	15.953154	15.26957	15.938312	15.694728	13.992947	14.798415	15.862418	15.975578	16.318797	15.885294	15.809465	15.93038	15.777723	16.038469	15.82616	15.915324	15.486004
112	O00429_S616_M1	O00429	DNM1L	Homo sapiens	81.87715	1	Phospho (STY)	S	616	PIPIMPASPQKGHAV	11.310831	10.478201	11.919147	15.512684	14.236631	18.360902	10.74127	14.477459	16.957712	10.320731	10.991392	16.783903	12.668483	17.252467	15.766266	11.117693	16.035035	14.84777	16.74539	16.249355	15.009027	9.993613	11.806068	16.639446	11.675654	15.433074	10.381474	17.519978	12.228069	12.997329	12.792209	10.881396	12.392903	11.414246	15.813384	15.4345	12.560709	12.224751	10.811724
113	O94854_Y32_M1	O94854	MACF1	Homo sapiens	388.66605	1	Phospho (STY)	Y	32	DGYIEDCYVPQRSIY	17.13403	18.64451	17.00455	17.14186	17.07679	17.28644	17.45157	17.15985	15.71214	17.14637	17.91597	16.73845	16.85642	17.07575	17.04606	15.49661	16.83468	16.8808	16.73026	17.1481	16.24103	16.73164	17.82563	16.9527	15.20437	17.26617	17.1609	16.64436	17.02878	16.98095	17.17314	16.88558	16.80547	16.39689	16.77194	17.04739	16.96335	16.9173	17.17893
114	P05160_S373_M1	P05160	F13B	Homo sapiens	75.51067	1	Phospho (STY)	S	373	SGYLLHGSNEITCNR	17.92873	18.01258	18.22948	18.05004	18.49761	18.42185	18.0142	18.51948	18.06912	18.40434	18.50982	17.60202	17.9949	17.11415	18.34475	17.81104	17.90201	17.5263	17.73267	16.85553	17.53169	18.09336	17.36404	17.54684	17.8479	17.82842	17.66353	17.73579	17.96781	17.271	18.07043	18.086	18.63109	17.58192	17.94895	18.28115	18.01066	16.16329	17.37925
115	P05546_S37_M1	P05546	SERPIND1	Homo sapiens	57.0706	1	Phospho (STY)	S	37	KGGETAQSADPQWEQ	22.13493	22.96633	22.30972	23.18109	23.42821	22.04721	23.72915	22.59343	22.57916	23.2814	23.85648	22.6117	23.95687	22.32777	23.38248	23.33641	22.91124	22.30701	22.66246	22.35216	21.98647	22.88539	22.68098	21.6607	22.84958	21.89555	22.25252	22.23111	22.59494	22.00049	23.42609	22.88431	23.68632	23.50572	23.66848	22.42362	23.02234	21.66037	22.4106
116	P06396_S35_M1	P06396	GSN	Homo sapiens	85.69751	1	Phospho (STY)	S	35	ATASRGASQAGAPQG	16.81359	16.99123	17.65767	16.82095	15.17864	15.49111	15.52347	16.83788	16.61209	15.35173	16.49667	16.96969	16.97322	18.69784	16.06577	16.78867	17.43066	16.71728	17.25059	17.74176	16.9889	17.91883	17.6402	16.92663	16.83569	16.85282	16.02365	17.3468	17.13599	16.24831	17.10247	16.34559	18.28395	16.7824	16.43602	17.05405	17.15654	15.90875	15.8244
117	P06396_S51_M1	P06396	GSN	Homo sapiens	85.69751	1	Phospho (STY)	S	51	VPEARPNSMVVEHPE	18.11239	19.36943	18.70178	19.36076	18.57449	18.39004	18.6142	18.17375	17.91715	18.68604	18.74142	18.09762	18.43705	18.62466	19.18458	14.88806	18.05669	18.11923	17.99679	18.60809	17.88223	17.81447	19.08823	18.32076	15.86741	18.47162	17.59419	18.15827	17.80422	17.62298	18.1529	18.43126	19.80688	17.61629	19.07243	17.86922	19.6119	18.86708	17.36532
118	P06454_T14_M3	P06454	PTMA	Homo sapiens	12.20296	3	Phospho (STY)	T	14	DTSSEITTKDLKEKK	23.595281	23.802943	10.948482	24.106318	24.569057	10.799368	25.765146	11.592809	24.332688	10.672648	11.364812	10.81265	13.095675	11.623787	11.913086	11.495163	10.787901	24.268668	24.438855	10.663343	11.737196	10.335041	12.205609	23.561526	12.071013	23.802636	24.813233	23.793897	11.230865	23.677184	11.74654	9.999884	24.299133	23.34398	24.606413	10.026521	24.392226	25.208148	9.936196
119	P06454_T13_M3	P06454	PTMA	Homo sapiens	12.20296	3	Phospho (STY)	T	13	VDTSSEITTKDLKEK	23.595281	23.802943	10.948482	24.106318	24.569057	10.799368	25.765146	11.592809	24.332688	10.672648	11.364812	10.81265	13.095675	11.623787	11.913086	11.495163	10.787901	24.268668	24.438855	10.663343	11.737196	10.335041	12.205609	23.561526	12.071013	23.802636	24.813233	23.793897	11.230865	23.677184	11.74654	9.999884	24.299133	23.34398	24.606413	10.026521	24.392226	25.208148	9.936196
120	P06454_S2_M3	P06454	PTMA	Homo sapiens	12.20296	3	Phospho (STY)	S	2	______MSDAAVDTS	23.595281	23.802943	10.948482	24.106318	24.569057	10.799368	25.765146	11.592809	24.332688	10.672648	11.364812	10.81265	13.095675	11.623787	11.913086	11.495163	10.787901	24.268668	24.438855	10.663343	11.737196	10.335041	12.205609	23.561526	12.071013	23.802636	24.813233	23.793897	11.230865	23.677184	11.74654	9.999884	24.299133	23.34398	24.606413	10.026521	24.392226	25.208148	9.936196
121	P06681_S643_M1	P06681	C2	Homo sapiens	83.26783	1	Phospho (STY)	S	643	TSCAEVVSQEKTMFP	15.821758	16.244972	12.657155	16.373764	16.374987	15.200354	10.373783	10.865062	15.690239	14.082819	13.004209	14.141191	12.383818	13.313653	15.063904	10.766383	10.051643	15.587862	15.973886	15.650984	14.714458	9.593996	15.066279	13.242676	11.348322	15.240692	9.998525	10.156628	12.931674	13.615265	13.432988	11.734974	13.07815	12.208482	12.739828	11.760869	13.227269	12.928725	11.67306
122	P06727_S174_M1	P06727	APOA4	Homo sapiens	45.37203	1	Phospho (STY)	S	174	VLRENADSLQASLRP	18.78322	19.58431	17.87595	20.08715	21.42925	18.91146	18.13414	21.04963	16.9258	16.71204	21.16367	18.0128	19.21466	19.68105	19.01976	18.51435	18.13864	20.0624	18.86169	18.92608	20.06427	19.34531	18.68666	18.03031	18.4197	20.05813	20.35281	18.78765	19.84489	19.84193	19.80992	17.84164	20.8505	20.48443	19.39851	17.961	19.34586	19.92491	17.19439
123	P06727_S259_M1	P06727	APOA4	Homo sapiens	45.37203	1	Phospho (STY)	S	259	LKARISASAEELRQR	22.49619	21.64096	21.76157	23.15095	22.16428	21.09864	22.98913	24.41736	22.35099	22.07288	22.06313	20.40671	22.4986	22.97439	22.10224	22.11221	22.75196	23.18882	22.02568	22.2409	21.74052	23.04434	23.02817	21.24513	20.97889	22.09884	22.97606	21.26314	21.78012	22.18348	23.3696	21.61507	22.9938	21.15432	22.06856	22.10415	22.80289	20.58754	22.01499
124	O94979_S799_M1	O94979	SEC31A	Homo sapiens	133.01469	1	Phospho (STY)	S	799	EPVAGHESPKIPYEK	15.97547	16.1455	17.01909	15.98252	15.92393	16.1127	16.14681	15.99872	15.78262	15.99665	16.18501	16.12488	16.12826	17.12257	15.97345	15.95162	15.58854	14.28325	14.83003	17.46937	13.96335	15.68748	15.37526	14.55706	14.97449	15.11868	15.99966	17.52234	15.97084	13.44244	13.15627	12.95513	12.81442	15.52868	12.96591	17.08137	13.41833	15.2681	15.63506
125	P07357_S395_M1	P07357	C8A	Homo sapiens	65.1632	1	Phospho (STY)	S	395	INVGGGLSGDHCKKF	16.53491	17.18857	14.20112	15.51814	16.64582	16.19451	16.02428	16.57788	16.30043	16.10801	16.69663	16.98638	16.28791	14.38421	15.89185	16.10996	15.70262	15.77999	15.12341	15.30964	16.03786	17.39817	16.63977	15.11706	15.95473	15.86558	16.14705	15.60497	16.32358	14.60183	16.14581	16.95351	16.1601	16.33816	16.11338	16.51369	16.73395	16.31597	14.59072
126	P07900_S231_M1	P07900	HSP90AA1	Homo sapiens	84.65971	1	Phospho (STY)	S	231	KERDKEVSDDEAEEK	11.929383	11.112587	10.069542	10.943432	10.882628	11.07856	11.370653	11.832732	11.320334	10.958112	11.616019	12.03403	13.261218	10.850292	12.137158	11.739919	11.067661	11.86428	11.707456	10.949268	11.969973	10.637214	12.415203	12.112785	15.667584	12.134301	12.397751	13.443394	14.058642	12.385772	12.322108	12.263634	11.874165	14.294281	11.767525	9.003623	12.363189	14.079106	14.085249
127	P08238_S255_M1	P08238	HSP90AB1	Homo sapiens	83.26419	1	Phospho (STY)	S	255	PKIEDVGSDEEDDSG	19.698391	19.864361	18.440046	19.705272	19.648087	19.83235	19.63647	19.721083	19.510155	19.719079	19.902934	19.844232	19.110299	18.561841	14.468514	20.255527	19.43527	19.475812	15.593498	19.710761	19.648246	19.417278	19.926034	19.476707	20.78826	19.938537	19.564991	14.779094	18.326412	18.189098	16.778879	17.217914	9.895387	19.408554	18.775079	18.513344	17.595524	19.899213	18.73103
128	P08603_S1196_M1	P08603	CFH	Homo sapiens	139.09631	1	Phospho (STY)	S	1196	LYSRTGESVEFVCKR	17.48578	17.97319	15.1328	18.48097	18.40759	17.40445	18.54344	16.83382	17.80007	18.73966	18.0859	18.12716	18.50588	18.18584	17.32114	17.72432	16.47747	17.56941	16.86417	17.65155	17.90481	18.2134	18.32764	18.0712	18.39888	18.23415	18.77761	17.08803	17.94146	16.92792	18.80842	18.90367	17.63651	17.99338	17.95885	18.15732	18.36712	18.02642	16.91786
129	P08603_S160_M1	P08603	CFH	Homo sapiens	139.09631	1	Phospho (STY)	S	160	ENGKIVSSAMEPDRE	16.57021	19.84046	19.36333	19.32171	19.99061	17.66029	18.9013	19.50056	19.05462	18.73636	18.94328	18.9165	18.88093	19.43634	18.71087	15.53578	19.29685	18.2925	18.53155	19.09039	18.59643	17.15994	19.21768	19.17004	19.28403	18.68959	15.91065	18.95683	19.38819	19.33914	19.22811	19.24172	19.1592	19.29018	19.12481	19.40727	19.17728	19.27387	16.68884
130	P08603_S199_M1	P08603	CFH	Homo sapiens	139.09631	1	Phospho (STY)	S	199	CSDDGFWSKEKPKCV	14.903066	10.230126	12.398064	10.051704	14.922767	14.102052	10.502328	14.700021	14.890953	14.627711	10.761135	15.005847	12.496454	13.067525	15.118831	10.891821	10.182738	11.022995	13.56265	14.181204	14.848598	15.142102	11.604096	13.593718	13.018881	13.061415	14.707539	10.286891	12.678004	13.375093	13.189216	11.457674	12.827373	11.940533	12.48237	11.484081	12.979436	12.674997	11.394538
131	P08697_T61_M1	P08697	SERPINF2	Homo sapiens	54.56576	1	Phospho (STY)	T	61	NQEPGGQTALKSPPG	18.34145	17.41901	16.94766	17.10407	16.64413	16.6334	17.16733	17.93004	17.36473	16.92018	17.3249	16.27971	16.81569	17.02178	16.71986	16.0641	17.2021	15.35511	16.30447	15.89772	16.36624	18.0394	16.92915	14.59066	16.76066	16.92655	16.03419	16.02197	17.35718	17.18461	18.0152	17.71122	17.66747	16.12813	16.64147	16.99226	16.9266	16.85684	16.30554
132	P08697_S450_M1	P08697	SERPINF2	Homo sapiens	54.56576	1	Phospho (STY)	S	450	ELKEQQDSPGNKDFL	19.72351	17.65435	17.18328	19.05567	16.34909	17.01599	19.88686	20.41421	16.34295	18.0978	19.62643	16.87057	19.54107	18.81611	19.52252	19.34201	17.71447	19.37585	17.48366	19.16498	19.91932	19.35319	19.58445	18.00515	19.69046	17.73439	19.82098	17.11421	19.08188	19.4261	20.30396	20.00187	17.34407	19.45636	20.06898	17.6569	19.75905	18.7229	17.86955
133	P0C0L4_S1294_M1	P0C0L4	C4A	Homo sapiens	192.78548	1	Phospho (STY)	S	1294	AWLTRQGSFQGGFRS	19.72872	18.42525	21.7329	18.94454	18.88497	16.01692	18.6722	18.27913	16.67783	19.67176	18.98279	17.98314	17.51745	18.45644	17.75809	17.9229	16.35844	16.7898	17.68151	17.46259	17.31578	16.4253	17.50671	15.34989	19.23155	18.59171	20.09229	20.02784	18.61412	19.04675	18.51686	19.42154	18.26746	16.89772	16.99092	20.26195	19.83313	18.47475	16.90019
134	P0C0L4_S399_M1	P0C0L4	C4A	Homo sapiens	192.78548	1	Phospho (STY)	S	399	EMSGSPASGIPVKVS	11.12879	16.00631	12.13099	10.02019	9.95182	10.17213	10.50055	11.02011	15.22488	17.00328	10.77644	16.54198	12.6263	12.71993	15.54029	10.91576	14.86968	11.05559	13.30031	13.07006	18.73694	17.92095	14.58754	14.28388	15.18582	16.25194	16.1882	15.13752	15.35967	12.99051	12.82699	11.30371	12.50867	11.72849	12.20516	16.03975	12.64244	12.37462	14.62317
135	O95810_S293_M1	O95810	CAVIN2	Homo sapiens	47.17317	1	Phospho (STY)	S	293	KSSPFKVSPLTFGRK	19.7135	21.7033	21.18014	21.70004	22.84279	22.40341	22.8551	20.83333	21.04518	22.23976	19.10343	22.59842	22.42666	22.71879	21.74528	22.73536	23.39088	22.45214	22.88794	23.36522	22.51698	19.00136	23.62197	22.81936	23.17715	22.03174	21.37986	22.84998	23.65679	21.10027	21.5754	23.81114	20.72614	22.19486	22.72168	21.88315	23.23875	23.17308	22.37714
136	P0C0L4_S928_M1	P0C0L4	C4A	Homo sapiens	192.78548	1	Phospho (STY)	S	928	FPVGDAVSKVLQIEK	15.26653	16.04743	11.73692	10.32555	15.01949	11.90873	10.77678	14.25324	14.86573	16.64126	11.03594	16.36491	12.77359	12.40574	11.58636	11.1668	14.02729	11.29815	14.56239	14.16309	16.05767	15.00944	11.88003	11.56062	14.00875	10.58751	15.36193	10.56105	12.01659	14.28687	12.52731	10.79744	12.16582	11.27984	11.82115	10.82383	12.31773	12.01359	15.60672
137	P0C0L4_S918_M1	P0C0L4	C4A	Homo sapiens	192.78548	1	Phospho (STY)	S	918	LKVVARGSFEFPVGD	15.731768	10.479697	12.12041	10.314324	10.254879	10.446431	10.731992	16.482673	10.682798	10.328675	10.971872	15.300116	12.580282	12.991206	11.481357	11.093001	10.435775	11.214581	10.139502	10.320029	17.221576	10.014954	11.753185	15.015449	11.628111	15.970394	10.386931	10.532311	12.484539	13.391271	13.149494	16.878392	12.678829	11.52528	12.23007	10.931554	12.876624	12.480628	10.815082
138	P0C0L4_S1096_M1	P0C0L4	C4A	Homo sapiens	192.78548	1	Phospho (STY)	S	1096	AQEQVGGSPEKLQET	16.10661	15.58065	16.09108	15.68073	15.32803	14.56218	16.27946	15.23582	15.53958	17.65613	16.31802	15.94537	16.74463	16.18924	16.60728	16.2923	15.9519	15.87654	15.93988	15.55529	16.32351	15.81604	16.34189	14.93172	16.11828	16.13187	16.64348	14.95961	15.82608	15.47835	15.90931	15.92709	15.81665	15.99274	15.77042	16.15015	16.13511	15.97081	14.94187
139	P0C0L5_Y1229_M1	P0C0L5	C4B_2	Homo sapiens	192.75145	1	Phospho (STY)	Y	1229	QETGDNLYWGSVTGS	20.32515	20.18817	20.70421	19.69362	18.99363	18.89588	17.29522	21.31204	19.92159	19.18481	20.1911	19.29882	17.10387	19.56419	18.89717	16.91093	15.95855	18.64016	17.25633	18.90619	19.72432	18.57389	18.89092	17.17348	17.4182	19.1641	17.25132	19.75737	19.94201	17.31541	19.60706	20.11036	17.23732	18.65998	19.68287	16.99547	19.80844	17.58861	18.8557
140	P0DOX5_S126_M1	P0DOX5	NA	Homo sapiens	49.3288	1	Phospho (STY)	S	126	SASTKGPSVFPLAPS	17.63015	19.35959	19.45769	19.50442	19.43752	17.9872	19.692	19.0075	19.69482	16.28592	17.73762	17.02127	19.59422	19.52489	19.77113	18.01758	20.85019	20.31843	18.64195	19.29526	19.0081	20.64147	19.76264	18.62402	18.57661	19.77727	18.95835	19.74971	19.04961	19.34578	19.33323	14.94725	19.2698	15.36682	19.23816	17.40556	19.28645	19.37535	18.98188
141	P0DOX7_S203_M1	P0DOX7	NA	Homo sapiens	23.37907	1	Phospho (STY)	S	203	VTHQGLSSPVTKSFN	11.099659	16.239214	12.304448	10.035947	14.960678	10.181733	16.546603	17.060811	10.442575	17.974201	10.761581	10.195353	12.536534	12.9411	11.323821	10.895252	15.963358	17.066487	16.901476	16.156729	11.14345	18.366019	11.623795	11.297526	14.639515	10.303533	17.537901	10.276506	16.297529	18.94931	13.056827	11.410145	12.712717	11.869339	12.384622	11.435257	12.857327	12.567808	18.513597
142	P0DOX7_T206_M1	P0DOX7	NA	Homo sapiens	23.37907	1	Phospho (STY)	T	206	QGLSSPVTKSFNRGE	14.517107	14.806568	16.613293	16.088466	15.308657	16.236725	16.275561	16.145893	15.860828	17.320127	16.319073	16.031525	17.786359	16.680847	16.215786	15.900574	15.682837	14.947358	16.159352	16.317459	16.021935	16.7558	16.188226	14.92736	15.087361	14.885182	15.383878	16.333122	16.636297	16.248505	16.488176	16.500419	15.817238	16.54561	16.3926	16.653948	16.441149	16.530518	16.020475
143	P0DOX8_S183_M1	P0DOX8	NA	Homo sapiens	22.83017	1	Phospho (STY)	S	183	YAASSYLSLTPEQWK	18.2765	18.83837	18.62853	18.22759	18.22068	18.47626	18.46207	18.30168	18.01018	18.83837	17.64985	18.37507	18.48715	18.70428	18.72285	17.78398	19.49989	17.54288	18.40768	18.71074	18.22087	18.62118	17.8141	18.33872	18.28903	17.6399	17.79689	18.51681	16.62447	18.60343	18.48825	18.50198	18.41675	18.55265	17.45264	18.67412	18.43552	17.22138	18.46134
144	P10451_S310_M1	P10451	SPP1	Homo sapiens	35.42274	1	Phospho (STY)	S	310	SHELDSASSEVN___	17.45053	17.83834	18.1677	18.03739	17.22618	18.17085	16.64782	17.43916	17.20322	17.4369	17.64256	16.89074	17.58059	18.24186	17.41156	17.02936	16.92741	16.22212	17.76678	17.35419	17.17262	18.3901	17.37216	16.8258	17.42639	16.9237	17.11807	17.05835	18.19296	18.14313	18.03035	18.04379	17.96036	16.86717	17.92543	18.21233	17.97873	18.07684	18.12197
145	P10451_S308_M1	P10451	SPP1	Homo sapiens	35.42274	1	Phospho (STY)	S	308	RISHELDSASSEVN_	17.410896	17.146473	18.044826	17.484482	17.351691	17.738802	17.487216	17.437602	17.189356	17.524693	17.872887	17.692914	17.641881	18.111274	17.800658	17.383501	17.288813	16.445284	17.22105	16.715592	16.540504	18.382081	17.678815	16.129055	17.424181	16.689418	17.344981	16.724192	18.067444	18.022801	17.921755	17.620177	18.786034	17.97825	17.827744	14.024756	17.875497	17.963405	18.003851
146	O95810_S218_M1	O95810	CAVIN2	Homo sapiens	47.17317	1	Phospho (STY)	S	218	DEEALEDSAEEKVEE	11.659193	10.812084	10.998073	10.636651	10.57359	10.776794	11.079728	11.558955	11.027541	10.651876	11.3342	16.059686	13.040453	11.699289	11.874678	11.462697	15.439142	11.591673	10.451195	15.878806	15.516616	10.31907	12.163042	16.414894	15.933379	14.917731	14.201691	15.608376	15.208589	12.021444	11.826751	13.978857	11.447745	14.402983	15.173362	10.040738	14.454549	16.813861	15.766752
147	P10451_S219_M1	P10451	SPP1	Homo sapiens	35.42274	1	Phospho (STY)	S	219	NAPSDWDSRGKDSYE	21.74196	22.79762	22.69624	22.2218	22.36664	22.81342	23.09688	21.85885	22.34695	22.37481	22.65067	22.49473	23.06593	22.77108	20.75598	23.56474	22.52143	22.17463	22.39603	23.29266	21.90836	21.47708	21.18537	22.1421	23.00598	22.69035	21.47868	22.183	22.72171	21.95561	23.35599	22.57118	22.48697	22.48792	21.57922	22.74128	22.50551	21.59014	22.65008
148	P10643_S768_M1	P10643	C7	Homo sapiens	93.51823	1	Phospho (STY)	S	768	DSCTLPASAEKACGA	17.24623	17.46025	17.19118	17.25352	17.10077	17.38819	17.42346	15.57198	17.04676	17.26815	17.46299	15.52028	17.40428	17.27882	17.24414	17.22156	16.96741	16.1407	16.62283	16.77796	17.15943	16.94834	18.03653	17.01132	17.20495	18.08314	17.16534	16.73431	18.15595	17.33246	18.54843	17.04474	16.94613	16.64168	16.90485	17.24393	17.63152	17.14277	15.89835
149	P10643_S331_M1	P10643	C7	Homo sapiens	93.51823	1	Phospho (STY)	S	331	LKQNDFNSVEEKKCK	12.078799	11.293991	8.869982	11.131459	11.073037	11.261296	15.989295	11.985933	11.493601	13.663326	11.777707	11.273426	15.611309	9.819534	12.278436	13.878754	11.250824	12.016245	10.959643	11.137067	12.117798	10.837235	13.711014	12.255018	15.598925	11.369771	15.457402	11.345701	14.401859	13.309558	16.095713	15.781862	15.477844	14.556602	15.717214	7.573605	15.410219	14.561783	12.871207
150	P10644_S83_M1	P10644	PRKAR1A	Homo sapiens	42.98169	1	Phospho (STY)	S	83	DSREDEISPPPPNPV	15.2742	18.39007	14.70895	18.26855	15.48421	17.40606	15.25102	18.28576	18.05613	18.87552	13.57125	18.29509	18.42343	12.79273	15.32737	16.20482	13.96426	12.75908	15.19804	15.48078	14.50811	13.7208	16.33385	18.01972	16.49294	13.97744	14.07534	21.65658	14.81884	19.7447	16.74439	17.17898	21.57239	14.80417	19.89159	13.22104	13.96124	16.86341	14.47936
151	P10645_S218_M1	P10645	CHGA	Homo sapiens	50.68844	1	Phospho (STY)	S	218	VDREKGLSAEPGWQA	15.67036	17.37594	18.937	17.15457	15.51643	15.69989	17.3242	15.64469	15.74372	16.06396	16.43875	16.48999	17.30505	17.15618	18.33183	17.12267	16.14578	16.01897	16.97668	17.05576	17.09425	15.57754	17.70402	17.77187	17.15924	17.59039	15.33151	16.89267	17.86892	19.03361	17.61278	16.79266	16.82043	16.97911	17.23493	18.38523	16.84234	14.91468	17.01319
152	P10645_S402_M1	P10645	CHGA	Homo sapiens	50.68844	1	Phospho (STY)	S	402	RPSSREDSLEAGLPL	18.92267	18.08791	17.9993	19.62461	18.82631	22.09045	17.47657	20.00272	20.2299	20.55971	19.90399	18.08888	16.04927	17.922	18.09925	19.65045	21.02795	20.47589	19.72077	20.43626	18.48046	20.23662	16.99965	19.42963	17.6496	19.91833	20.17306	21.59381	20.62339	21.28734	19.05246	18.70745	20.28117	18.25431	19.27166	20.64301	19.09532	16.54982	16.93619
153	P10645_S300_M1	P10645	CHGA	Homo sapiens	50.68844	1	Phospho (STY)	S	300	GKGEQEHSQQKEEEE	16.12319	15.539158	17.535917	16.047878	15.313354	14.94773	14.646123	17.094592	14.855486	11.763894	12.409887	14.694522	15.521587	15.458817	15.363827	13.469432	15.091178	15.048296	15.197475	15.378787	16.391099	14.922197	15.603536	14.287211	13.775714	16.830238	15.390535	16.193761	13.554257	13.458998	15.191674	15.20865	15.103257	15.271308	15.059157	15.421521	15.126457	15.211158	10.273533
154	P10645_S322_M1	P10645	CHGA	Homo sapiens	50.68844	1	Phospho (STY)	S	322	GLFRGGKSGELEQEE	12.262455	11.449082	8.94362	11.280636	11.220086	11.415198	11.706067	12.166209	11.655958	11.295254	11.950404	11.427769	13.588707	9.741229	12.469359	18.531267	11.404344	12.197624	11.102565	11.286447	12.302874	10.975702	12.746238	12.445088	16.014498	11.527621	18.979391	11.502674	14.025172	16.874653	15.250246	14.816914	16.193453	8.398508	13.419072	7.854683	15.20205	12.135115	15.036471
155	P10646_S96_M1	P10646	TFPI	Homo sapiens	35.0151	1	Phospho (STY)	S	96	GNQNRFESLEECKKM	16.04838	15.98846	16.83019	15.4291	15.39986	14.36217	17.10312	15.80479	16.68622	16.4152	17.29425	16.02462	17.08065	16.89125	15.99172	16.86678	16.52366	15.67548	15.50552	15.89872	14.6045	16.67185	16.47253	15.83812	16.90965	15.63368	15.83497	16.11296	16.85098	19.92243	16.71708	15.31104	16.65943	16.769	16.63067	16.86693	15.74422	16.75535	15.40703
156	P10909_S161_M1	P10909	CLU	Homo sapiens	52.49457	1	Phospho (STY)	S	161	MNGDRIDSLLENDRQ	17.36122	18.32225	17.78913	17.52971	17.33131	16.92903	15.69534	18.59955	16.60886	17.46742	18.06181	16.6067	15.37465	17.84873	17.60713	17.44124	18.1531	17.75673	15.94691	17.74441	17.6234	17.23699	17.98411	17.04735	17.34017	17.38409	18.01288	17.60064	17.80942	17.79717	17.94761	16.31519	17.34322	17.5116	17.91524	17.825	17.92781	16.37969	17.30596
157	P00450_T528_M1	P00450	CP	Homo sapiens	122.20518	1	Phospho (STY)	T	528	VPKEVGPTNADPVCL	14.01152	16.18192	14.29799	14.80622	16.03357	14.83683	15.48036	15.571	15.87371	16.04834	14.89117	16.78289	16.88295	15.901	16.98101	16.69371	15.26409	15.24018	14.54533	15.29562	14.51274	15.18384	15.86566	14.67558	14.47247	15.79331	16.48503	14.88055	15.20383	14.08038	15.65963	15.67497	15.57975	15.73158	15.5399	14.22362	15.60072	15.71267	14.00105
158	P10909_S330_M1	P10909	CLU	Homo sapiens	52.49457	1	Phospho (STY)	S	330	LRRELDESLQVAERL	16.00755	17.25027	15.94764	16.1332	16.8524	16.70519	15.41512	17.65983	16.46811	16.73446	17.25429	15.92543	17.53287	17.19236	16.9696	17.62792	17.62468	16.03554	15.78933	15.78794	16.32644	17.0381	16.83722	15.92554	16.43477	16.84271	15.78641	15.75098	16.15666	16.43892	16.57937	17.00507	16.92615	16.41846	16.43702	16.7852	15.62527	16.68906	15.17233
159	P10909_S319_M1	P10909	CLU	Homo sapiens	52.49457	1	Phospho (STY)	S	319	DCSTNNPSQAKLRRE	16.4231	16.32843	16.61368	16.14851	15.46885	15.96372	15.87887	16.6093	15.92784	17.04453	16.96138	15.7223	16.70988	16.75221	17.44043	16.26001	15.5889	15.30396	15.38276	16.15471	15.14144	15.82282	16.39818	15.26928	16.1535	16.25	16.33016	16.38567	16.43636	15.889	16.27808	16.29117	16.20994	16.33946	12.71765	16.45524	16.22783	16.32333	15.82995
160	P12111_S162_M1	P12111	COL6A3	Homo sapiens	343.66937	1	Phospho (STY)	S	162	KDGLALPSAELKSAD	14.15358	10.529061	11.68374	10.350849	15.086329	10.493212	10.800943	14.143439	13.039402	10.366315	11.059445	10.506513	12.792721	12.356775	14.052252	11.189977	15.080955	15.141875	11.155777	14.504451	13.602506	10.028238	14.655684	14.437253	14.443719	10.612152	11.538951	10.58576	11.965174	15.318573	12.479116	17.129508	12.11534	11.223765	11.768495	10.764877	12.268215	14.921616	14.575014
161	P12259_S1606_M1	P12259	F5	Homo sapiens	251.70342	1	Phospho (STY)	S	1606	RETDIEDSDDIPEDT	18.818751	10.162832	12.302745	9.975814	9.90859	10.125211	19.570084	18.446634	18.436981	9.992044	18.314207	17.681082	20.130084	12.909479	11.295591	19.884243	10.113161	10.993898	9.778112	17.541213	18.654124	9.637263	18.104235	11.268645	19.190743	18.716126	18.56086	10.222332	19.241024	18.689517	13.019767	11.450468	18.817291	11.888084	12.379151	11.474401	12.829643	12.553729	11.393248
162	P12259_S1150_M1	P12259	F5	Homo sapiens	251.70342	1	Phospho (STY)	S	1150	DPSHRSSSPELSEML	20.86172	23.53887	20.89772	21.39556	20.3036	21.03467	21.09345	20.87131	21.38505	20.35982	20.86106	20.59708	21.30613	20.75518	21.22941	22.39627	22.04186	21.63166	21.54502	21.75459	20.79999	21.51098	21.99646	19.85696	21.01978	22.0127	20.52616	21.39466	21.92201	21.62884	21.65785	20.45292	22.14418	19.75786	20.88815	21.95358	21.53441	20.39373	21.48047
163	P12259_S859_M1	P12259	F5	Homo sapiens	251.70342	1	Phospho (STY)	S	859	LGAGEFKSQEHAKHK	21.61543	18.82633	20.37521	21.4436	22.02645	19.33	22.17877	21.8998	21.79561	21.74522	22.58827	19.48361	22.15925	20.38703	15.33153	21.97342	20.83762	22.34086	21.30889	18.68286	21.48686	21.95579	22.24386	20.67349	22.01067	20.46367	22.36402	19.38068	22.43844	21.44802	23.48565	23.63846	21.19508	21.03628	21.20604	20.92386	22.95387	21.37433	21.22852
164	P12259_Y693_M1	P12259	F5	Homo sapiens	251.70342	1	Phospho (STY)	Y	693	PDDDEDSYEIFEPPE	20.140476	19.861807	13.136122	17.118407	9.61819	9.828208	21.270728	20.297356	10.087362	9.6991	16.8695	9.84174	21.267282	13.78128	18.000843	20.759039	9.816525	19.309319	9.49169	17.347394	20.360782	9.355135	11.260939	18.510572	21.137356	17.97482	21.518038	9.922368	13.405899	21.268966	13.898553	12.229871	13.549845	12.6952	13.217367	12.255319	13.696388	13.403001	12.169027
165	P12931_S17_M1	P12931	SRC	Homo sapiens	59.83476	1	Phospho (STY)	S	17	DASQRRRSLEPAENV	19.40479	19.85271	19.11539	19.50913	20.50826	21.00449	20.49275	19.01238	20.14956	20.08114	18.21815	20.97528	20.47246	17.68161	18.48917	20.27934	20.27817	20.16174	20.86328	21.01448	21.20444	18.14324	19.2137	20.97382	20.31805	20.66397	19.66877	20.58905	17.32495	20.45031	18.86684	20.76691	18.46784	21.65723	21.14283	20.54771	20.28653	21.1446	20.80151
166	P13224_S191_M1	P13224	GP1BB	Homo sapiens	21.71771	1	Phospho (STY)	S	191	ARAAARLSLTDPLVA	11.180445	10.318185	12.179868	18.185215	10.075425	10.282264	20.705398	11.078414	10.537495	20.232539	10.849639	10.295591	17.763386	12.84943	11.399785	10.980435	15.947625	11.111718	21.370982	10.145775	20.696689	16.941088	11.693306	20.934273	21.352549	10.401444	10.218016	10.374998	16.428375	13.157043	12.971139	11.239337	12.609241	11.722268	17.239547	20.106352	12.761327	21.162608	11.176192
167	P13646_S427_M1	P13646	KRT13	Homo sapiens	49.58821	1	Phospho (STY)	S	427	PSSAGSVSPRSTSVT	11.33322	10.495698	11.843463	17.92527	10.259903	10.460807	18.256263	14.876738	10.708716	10.337303	11.011904	10.473752	18.526388	12.568931	19.484843	11.138948	10.449631	11.266464	15.713525	17.618863	19.923089	16.807502	11.831367	17.563708	11.700186	10.576568	19.237466	10.550881	12.146822	12.90223	12.700803	10.824399	19.519374	11.347654	11.934821	10.853015	19.435539	12.143563	18.935039
168	P00450_S499_M1	P00450	CP	Homo sapiens	122.20518	1	Phospho (STY)	S	499	SPNYNPQSRSVPPSA	19.62176	20.61114	17.78554	20.37082	19.25385	19.4065	20.57528	20.32431	19.79347	19.75318	19.71309	19.16474	20.32152	18.37398	19.85652	19.72766	18.4814	19.53411	18.72353	19.00283	19.82219	19.74176	20.01417	18.7589	19.68332	18.87747	19.38761	19.30448	17.97559	19.16998	20.33369	19.65415	19.70849	19.72217	19.96728	19.81618	19.7759	18.33169	18.6947
169	P13647_S77_M1	P13647	KRT5	Homo sapiens	62.37834	1	Phospho (STY)	S	77	GSKRISISTSGGSFR	15.887404	17.129167	17.063225	10.579685	16.485722	10.724341	17.973165	16.924274	10.983162	14.54489	11.299697	14.803913	13.060899	11.772545	11.857581	11.432332	10.712673	11.565462	10.388256	15.375676	15.827702	10.251876	12.155231	11.83149	12.018276	10.845198	16.393197	15.046303	11.395774	14.717258	11.890252	17.239728	16.169694	10.682444	16.349271	10.240935	16.834584	14.941175	15.338491
170	P13671_S727_M1	P13671	C6	Homo sapiens	104.78606	1	Phospho (STY)	S	727	RLYRIGESIELTCPK	17.65481	17.93856	18.10615	17.87044	17.80797	17.29612	18.04559	18.42103	18.01255	18.07033	18.08632	17.09533	18.47334	16.99984	17.86077	18.64547	18.10964	18.00214	17.26705	17.72738	17.88436	17.91823	18.99473	17.47441	17.87525	17.20499	17.44439	18.09947	17.68639	16.90343	17.77049	17.97381	17.88469	18.02679	17.10141	18.15381	17.90431	18.00909	18.0573
171	P13796_S257_M1	P13796	LCP1	Homo sapiens	70.28839	1	Phospho (STY)	S	257	ALLREGESLEDLMKL	18.301682	20.525808	19.081853	19.328734	18.153156	17.692629	18.665932	19.154622	18.56441	18.65843	15.767798	17.14456	18.638819	19.132733	14.917686	18.380645	19.720867	19.493286	17.808716	18.884764	18.094123	18.214115	17.680081	19.089853	14.896826	17.827531	17.914501	15.675716	19.099172	19.064989	18.987618	18.99684	18.939588	19.030876	18.915626	19.112473	18.952191	19.019502	19.050472
172	P16070_S706_M1	P16070	CD44	Homo sapiens	81.53762	1	Phospho (STY)	S	706	LNGEASKSQEMVHLV	18.27234	20.19996	16.95427	16.77848	19.95354	20.20082	20.20141	17.34053	14.6249	13.79608	20.24391	19.07951	20.18079	20.01738	20.00861	19.98433	15.46348	19.21544	13.98574	14.01903	18.33148	17.20007	20.27023	15.17272	20.02371	20.78046	16.56662	24.34399	19.97057	19.92289	19.81498	19.82784	17.03643	16.5655	16.26444	19.98912	19.76558	16.83556	19.90266
173	P16157_S1686_M1	P16157	ANK1	Homo sapiens	206.26477	1	Phospho (STY)	S	1686	GQARITHSPTVSQVT	17.661325	18.161498	20.299213	16.363645	19.121125	17.994823	17.778592	18.394069	18.144423	17.884755	18.609293	17.887358	18.543722	19.037917	17.903887	17.769881	18.687908	18.103778	18.945687	17.955657	18.307856	18.034503	18.746636	18.742501	17.698581	18.165308	18.39515	19.022297	19.187181	18.638358	20.035219	19.054886	18.980886	18.704736	18.94991	19.204367	17.190915	19.084191	19.083505
174	P16615_S663_M1	P16615	ATP2A2	Homo sapiens	114.75686	1	Phospho (STY)	S	663	EFDELNPSAQRDACL	16.2788	15.65787	16.2522	16.28616	15.39148	17.1391	15.84177	16.30307	15.09321	13.32961	16.49757	15.73028	16.43832	16.33692	16.30344	17.72255	16.46086	15.33529	16.68534	15.84958	16.1963	15.97815	17.37807	15.80746	15.48066	16.08701	14.2838	15.62717	16.56173	15.53048	16.09531	16.95918	16.01535	17.30872	15.97546	16.30319	15.72025	17.26549	15.76852
175	P16949_S38_M1	P16949	STMN1	Homo sapiens	17.30251	1	Phospho (STY)	S	38	SVPEFPLSPPKKKDL	13.97678	16.96853	16.7565	16.7899	16.19723	16.66238	14.32446	16.80765	14.46866	15.41597	17.01184	16.94593	15.06423	16.82988	16.93931	17.57201	18.01066	16.59353	17.36948	17.68632	16.72586	15.16244	15.68606	17.63532	16.39604	14.8247	16.41372	17.02537	16.31675	16.73218	16.62061	16.63391	16.55136	16.68299	15.80455	14.45185	16.56953	18.53719	15.53317
176	P17936_S148_M1	P17936	IGFBP3	Homo sapiens	31.6742	1	Phospho (STY)	S	148	EEDRSAGSVESPSVS	19.84169	19.05582	19.91537	20.1247	20.18112	19.57411	19.75822	19.34711	17.72124	19.39521	19.83422	19.20276	19.38134	19.91381	19.33727	18.21771	18.04119	19.50949	19.7032	20.00232	19.32246	20.35759	19.72679	19.35224	18.7078	19.46921	19.24161	18.61711	19.62713	18.41862	19.82913	19.88002	20.91988	19.66993	19.34641	19.31146	20.02845	19.36971	18.76136
177	P17936_S201_M1	P17936	IGFBP3	Homo sapiens	31.6742	1	Phospho (STY)	S	201	STDTQNFSSESKRET	19.75421	20.83065	20.07854	19.81077	19.74673	15.3669	19.99037	20.87829	20.75637	20.02872	20.03214	19.9664	21.45694	20.2016	20.02053	19.65579	19.57298	18.83165	19.62241	19.13148	17.40802	21.08086	20.44206	19.19772	19.81571	16.06394	19.73115	20.85889	20.56335	19.30087	16.44297	20.29441	20.95295	18.47378	20.12171	19.35503	19.43267	18.95391	15.34177
178	P19022_S135_M1	P19022	CDH2	Homo sapiens	99.80933	1	Phospho (STY)	S	135	TEESVKESAEVEEIV	16.90193	10.67756	11.33538	16.29757	14.70224	17.69446	10.94696	17.39043	10.89443	10.5163	18.24639	17.47883	12.92053	12.02455	18.2593	11.33244	10.63066	16.13773	10.31431	10.50707	16.79563	10.18132	12.03737	11.72168	11.90382	16.14882	16.23094	10.73374	11.62356	12.34117	12.14982	10.36731	17.99821	10.86438	11.42217	10.3945	11.93387	11.62047	17.51347
179	P00450_S764_M1	P00450	CP	Homo sapiens	122.20518	1	Phospho (STY)	S	764	HLQEQNVSNAFLDKG	16.01786	16.68177	15.35239	14.55738	16.4934	15.29875	16.2576	17.67615	15.85352	16.95629	16.95877	14.68618	16.23711	16.79654	16.57598	16.042	14.85835	16.5558	15.06353	15.23875	18.33062	16.33983	16.32594	14.60566	16.08112	15.60091	17.47301	15.88906	16.83004	16.70062	16.59107	13.78591	16.25289	15.94908	14.76295	16.00617	14.98265	13.84612	13.52733
180	P19823_S60_M1	P19823	ITIH2	Homo sapiens	106.46347	1	Phospho (STY)	S	60	QRSLPGESEEMMEEV	26.00343	26.51222	25.13655	25.57609	24.15715	23.71188	25.21651	27.12267	24.52453	24.39601	25.10922	23.6193	23.41341	25.39569	24.77218	24.60082	24.59714	24.66219	23.62751	26.07978	25.61733	22.9489	25.6627	25.54671	24.52605	24.3169	25.51448	24.02535	25.46311	25.0655	24.23504	24.61484	21.48169	20.91151	24.0217	25.44563	24.00268	25.58826	25.55964
181	P19823_T167_M1	P19823	ITIH2	Homo sapiens	106.46347	1	Phospho (STY)	T	167	LDMENFRTEVNVLPG	16.332953	10.511266	11.676623	10.329654	10.264372	10.474733	10.788336	11.284442	15.001093	14.988419	11.051771	14.21582	15.27137	13.401772	14.590372	11.184794	16.128332	11.318313	10.137666	13.88435	14.861874	10.000887	11.909806	14.402848	11.77245	14.6966	15.383986	10.569047	11.945822	15.476375	12.43742	10.772315	12.089459	11.236647	11.757694	14.570495	12.235688	11.94293	15.220732
182	P19823_S466_M1	P19823	ITIH2	Homo sapiens	106.46347	1	Phospho (STY)	S	466	YDFLKRLSNENHGIA	15.59545	15.15462	15.31094	15.60313	15.53925	15.74509	15.78227	15.43131	15.38518	15.61855	15.82393	15.75836	15.76204	16.04853	15.59326	15.56944	15.5674	14.25362	13.42357	17.20905	16.83896	14.37616	16.5564	17.0572	15.60806	14.7468	13.95703	14.63027	15.50161	16.02841	16.63235	15.91926	16.42516	15.97852	14.73487	15.89819	15.87875	14.84459	14.26209
183	P19823_S886_M1	P19823	ITIH2	Homo sapiens	106.46347	1	Phospho (STY)	S	886	DPEKPEASMEVKGQK	16.27131	17.12618	16.27196	16.98586	16.24575	15.0365	15.69245	15.61338	16.23074	16.3226	16.65574	15.33338	15.67003	16.33315	14.62365	15.45657	14.77544	13.96889	15.4947	15.6697	15.09021	16.16556	16.01963	15.75247	15.49937	16.35541	13.48636	15.85129	16.29279	16.25168	14.50009	12.79887	13.79628	15.32298	14.24674	16.30878	14.10051	14.02501	16.23422
184	P19827_S129_M1	P19827	ITIH1	Homo sapiens	101.38912	1	Phospho (STY)	S	129	QYRKAAISGENAGLV	20.53741	21.50212	20.25213	20.99725	20.88521	20.00086	21.88168	20.93253	20.70865	21.10865	21.42164	20.37201	21.44414	20.79482	21.65802	20.96256	20.59771	20.4429	19.41705	20.857	20.11599	21.47306	21.08801	20.47662	21.44892	20.67359	21.28892	20.1259	20.95179	20.36977	21.85839	21.5535	21.61735	21.19446	21.56389	20.37094	21.68404	19.65775	19.60517
185	P21333_S2152_M1	P21333	FLNA	Homo sapiens	280.739	1	Phospho (STY)	S	2152	TRRRRAPSVANVGSH	17.68605	17.8956	18.58889	17.40309	17.16128	20.31814	15.25363	18.21402	18.5786	18.09668	16.12729	19.25792	17.18363	19.12811	18.25349	18.26157	16.666	18.59146	19.91928	18.64637	18.80748	16.95655	18.78882	19.26885	16.80634	19.33438	15.99196	19.07193	19.86287	18.30587	18.77807	17.41242	14.98345	18.42352	18.67887	18.50404	14.40967	17.82553	19.10799
186	P21333_S2158_M1	P21333	FLNA	Homo sapiens	280.739	1	Phospho (STY)	S	2158	PSVANVGSHCDLSLK	18.67809	16.77933	18.25419	18.68564	18.04282	20.04301	18.86156	15.17631	18.47158	18.70077	18.90248	19.89438	18.84171	16.73303	16.02736	18.65255	19.05749	16.72918	20.34329	17.62031	19.54696	18.3697	18.92781	18.43488	17.52457	18.94154	18.32567	18.91569	18.30839	19.36743	17.05415	17.11515	18.80438	19.711	18.58566	19.05341	18.82376	19.9379	18.21531
187	P21333_S1459_M1	P21333	FLNA	Homo sapiens	280.739	1	Phospho (STY)	S	1459	KCSGPGLSPGMVRAN	17.69629	18.94055	19.61539	19.27689	20.23586	21.31744	19.23645	19.94685	19.65395	18.86903	15.84495	21.20416	20.40318	20.15696	19.83678	21.82549	19.83376	19.00006	21.94289	20.14141	19.46176	16.93975	21.38843	20.72818	20.87691	19.45875	17.64127	19.39675	19.22867	19.11159	19.21083	20.59721	17.91795	21.76631	20.20616	19.39135	20.65423	22.08956	18.52761
188	P22792_S467_M1	P22792	CPN2	Homo sapiens	60.55664	1	Phospho (STY)	S	467	DESKAGGSWDLAVQE	17.74291	18.31418	17.88044	19.65258	17.15931	19.36507	17.20024	17.85571	19.07613	17.22812	17.14326	17.49431	16.24674	17.81199	19.89547	18.04002	18.42588	18.46084	16.78453	18.18611	17.26083	19.33527	18.31341	17.33875	18.44784	18.64727	17.51626	18.26949	18.65253	17.9659	18.25953	18.71009	17.56134	19.34887	18.50551	19.01689	16.80972	14.70396	18.10639
189	P23142_S147_M1	P23142	FBLN1	Homo sapiens	77.21405	1	Phospho (STY)	S	147	FQACCVKSQETGDLD	20.74324	22.6495	21.28317	21.32556	21.67957	21.9369	22.91271	21.43948	21.47999	22.02861	20.89929	21.35199	21.27302	20.46922	22.36417	22.4233	20.96834	21.92591	20.93571	20.95582	20.76517	21.4206	22.50344	21.49011	21.721	20.99627	21.34273	21.92931	22.22363	21.88072	22.11304	22.12218	20.94363	20.62109	22.04167	19.13219	22.07792	22.07578	21.31868
190	P00451_S974_M1	P00451	F8	Homo sapiens	267.00938	1	Phospho (STY)	S	974	LESGLMNSQESSWGK	17.82008	18.80923	18.09405	19.06178	18.82962	19.01962	15.33762	17.89418	17.59079	18.3456	17.82723	16.8469	17.77251	18.16946	17.91115	17.09184	17.03265	18.30468	17.73154	17.33576	16.74212	18.08907	17.94281	17.53423	17.70238	16.8643	17.03909	15.44353	15.22293	18.06906	17.60807	18.24752	16.88171	17.74271	17.99339	17.63574	17.90189	17.04612	18.04755
191	P23327_S119_M1	P23327	HRC	Homo sapiens	80.24368	1	Phospho (STY)	S	119	KVGDEGVSGEEVFAE	16.88939	16.98678	15.00738	14.90404	16.7577	14.10691	16.10553	15.96416	15.87167	15.08659	16.18118	14.92247	17.34955	15.7678	16.56166	15.57958	13.8553	14.20482	13.31151	16.17865	16.09579	15.53995	16.1098	15.69851	20.40027	16.00245	15.83896	14.0629	16.2091	13.05486	17.9086	17.83006	16.00133	16.12018	15.97014	16.22641	18.25755	15.89082	16.1457
192	P23528_S3_M1	P23528	CFL1	Homo sapiens	18.50249	1	Phospho (STY)	S	3	_____MASGVAVSDG	20.31499	21.41724	20.52159	21.03445	21.95208	22.28852	21.70582	19.98395	20.34418	21.24431	20.2525	19.94217	22.35818	19.82858	22.85714	22.73495	21.09125	21.86973	20.86801	20.87521	19.66105	20.0597	21.57249	23.28502	23.29578	22.36071	22.23037	22.4011	21.90016	21.66473	21.27969	21.1547	20.56691	22.61262	22.1653	21.62979	22.24526	22.35461	21.99645
193	P24821_S72_M1	P24821	TNC	Homo sapiens	240.85341	1	Phospho (STY)	S	72	SVDLESASGEKDLAP	15.77533	10.54626	11.75125	10.37505	15.78053	16.3791	10.80747	17.11239	10.75654	15.65451	11.05582	10.5246	12.72103	12.50788	16.83618	17.05937	10.50079	11.3071	14.82595	15.1773	11.41408	16.99228	11.86472	11.55863	11.73523	10.62609	10.45022	14.85649	17.51589	12.85549	12.64541	10.68841	12.23645	11.23414	11.84653	14.45914	12.40832	12.06424	10.61705
194	P27824_S583_M1	P27824	CANX	Homo sapiens	67.5683	1	Phospho (STY)	S	583	EDEILNRSPRNRKPR	15.9919	14.34322	15.68678	14.54264	13.30264	13.76994	15.81818	15.72532	13.17266	15.72318	15.32348	15.93981	15.86027	14.28278	15.43488	14.57309	14.89657	17.36708	16.1364	14.34211	15.7089	13.81398	15.27521	15.38145	15.71315	14.32599	16.53795	14.90114	15.28467	14.73885	15.52843	16.64666	15.44772	15.60112	14.50363	14.33784	16.14484	17.95667	15.2728
195	P27824_S564_M1	P27824	CANX	Homo sapiens	67.5683	1	Phospho (STY)	S	564	EEDGGTVSQEEEDRK	12.168412	11.364515	9.073455	11.198031	11.138187	11.331025	17.540902	12.073287	11.568981	11.212479	11.859997	11.343451	13.479214	9.909353	12.372906	17.524291	11.320298	12.104337	11.022035	11.203775	12.208361	10.896649	12.64656	12.348918	17.780342	11.442139	16.252631	11.417483	14.956691	14.424431	10.061297	15.054926	13.128087	15.605909	9.17872	7.932244	14.372939	16.474715	14.425464
196	P29622_S382_M1	P29622	SERPINA4	Homo sapiens	48.54196	1	Phospho (STY)	S	382	TEAAAATSFAIKFFS	16.453507	9.920573	12.722065	17.419542	14.517629	9.882605	10.208523	16.625303	16.183231	16.404946	10.482303	9.896692	12.318018	13.317893	11.06379	10.62055	15.454838	16.219084	9.532301	16.496346	13.259919	16.368083	11.374033	15.02196	11.231284	10.008575	9.814697	9.980623	12.971214	13.591631	13.426199	11.885108	13.104154	12.314857	12.797098	11.908611	13.239492	12.968538	11.828917
197	P29966_S101_M1	P29966	MARCKS	Homo sapiens	31.55466	1	Phospho (STY)	S	101	AAPEAGASPVEKEAP	17.3601	17.01509	15.60117	16.33229	16.6832	16.26016	16.21201	15.50457	15.10873	16.89651	17.49456	16.05997	16.16147	15.62424	16.73193	16.06079	16.82351	16.42547	16.16645	15.7362	17.20318	16.6844	16.57705	14.96935	16.70879	15.94733	16.82881	16.1176	16.17338	15.39967	17.33342	15.0803	18.07007	16.21758	17.11872	14.59234	16.90119	15.94241	15.10861
198	P35542_S104_M1	P35542	SAA4	Homo sapiens	14.74665	1	Phospho (STY)	S	104	TVLEDSKSNEKAEEW	16.418177	16.473399	18.150485	17.314906	17.420093	18.695088	17.852086	17.527613	19.202633	16.119263	19.232884	18.103919	17.825334	18.201826	16.738574	17.570461	17.383772	15.330762	16.367884	16.763256	18.795884	17.488251	17.266684	14.675419	17.621554	17.370298	18.545467	16.917752	18.167967	18.133474	18.055394	18.0647	18.006936	18.099045	17.982757	18.181383	18.019654	18.087575	18.118826
199	P35579_S1943_M1	P35579	MYH9	Homo sapiens	226.53224	1	Phospho (STY)	S	1943	RKGAGDGSDEEVDGK	17.253327	17.42635	16.894085	17.260491	17.200873	17.392986	16.112185	17.276984	17.057072	17.274885	17.466573	17.405364	17.408813	16.988281	17.251274	16.492797	13.881617	13.116872	15.265634	13.77413	13.932315	16.960244	14.426959	14.242769	19.276879	13.565311	17.357597	12.706169	17.850225	16.85408	15.680434	18.307096	12.678369	18.465121	16.190579	16.950773	17.01098	19.314053	16.982707
200	P35611_S358_M1	P35611	ADD1	Homo sapiens	80.95513	1	Phospho (STY)	S	358	AKSRSPGSPVGEGTG	16.849461	17.041573	17.706067	16.857426	17.487977	17.00452	16.51046	16.875727	16.068419	16.138224	17.086222	17.281013	17.022102	17.287799	16.847182	17.321361	16.470256	16.591813	18.106796	16.891379	16.791418	16.52407	17.477271	16.59247	17.551419	16.6508	16.876794	17.08034	17.713367	16.564711	17.116331	17.575401	17.498214	17.621289	17.465917	16.752154	15.860857	17.311789	17.647718
201	P00734_T46_M1	P00734	F2	Homo sapiens	70.03686	1	Phospho (STY)	T	46	QRVRRANTFLEEVRK	27.40838	29.18293	28.99468	25.27154	28.29545	27.71259	23.97395	28.11266	27.37869	27.0656	25.76592	27.17652	22.54805	30.02078	27.09478	26.82083	28.23361	26.7932	27.12779	28.05979	27.0333	27.96475	26.83295	27.49391	21.96826	27.09548	23.5442	27.82973	22.93157	28.61418	26.46217	25.65933	26.35334	24.43722	26.61496	29.40718	26.62818	25.99086	27.86505
202	P35858_S598_M1	P35858	IGFALS	Homo sapiens	66.035	1	Phospho (STY)	S	598	GLDLRDLSEAHFAPC	11.336889	10.501968	11.848218	10.329059	10.266905	13.115261	14.887917	12.20186	14.882115	15.441119	11.016571	14.70935	12.698277	12.580596	11.549274	11.14322	14.738129	14.08588	10.146271	10.335024	11.378379	14.747101	16.216653	14.567311	15.000023	12.905834	13.6228	10.55698	12.154466	15.392444	14.214465	10.81945	12.317873	14.613714	11.940447	10.848338	12.484227	12.151177	10.75038
203	P35908_S62_M1	P35908	KRT2	Homo sapiens	65.43288	1	Phospho (STY)	S	62	GGGFGSRSLVGLGGT	18.43608	17.15128	18.27946	18.97062	17.1355	16.96976	18.6141	18.57986	16.35553	17.32062	16.45891	17.84699	18.59484	18.55578	18.43398	18.41129	16.84918	17.27562	15.27268	17.08174	17.89308	18.17505	18.6784	17.99423	18.44808	17.73987	19.86139	17.63128	18.17614	18.60972	17.98726	18.00287	17.60899	20.33436	17.86536	18.19866	17.92727	18.05842	19.67234
204	P35908_Y264_M1	P35908	KRT2	Homo sapiens	65.43288	1	Phospho (STY)	Y	264	MQDLVEDYKKKYEDE	17.206048	16.930448	17.736133	16.895541	19.699429	17.444268	9.848654	16.303999	17.873824	18.065092	10.139722	17.56117	12.091355	13.510548	18.965373	10.286699	15.463354	18.797134	17.534774	15.446476	15.905995	8.978604	17.720852	16.210898	10.935998	9.63608	9.429959	19.281998	13.194001	16.918325	13.609441	12.202295	13.315387	12.594693	13.035019	12.223755	13.438962	17.658052	12.150988
205	P36507_T394_M1	P36507	MAP2K2	Homo sapiens	44.42412	1	Phospho (STY)	T	394	LRLNQPGTPTRTAV_	19.31621	19.49955	19.48989	19.32382	17.78473	19.68162	19.50097	19.34128	18.52316	18.30622	19.54217	19.6661	18.66556	20.47299	19.31404	19.31095	19.97152	19.20418	19.64904	19.76915	19.26082	17.83035	19.56767	19.50221	19.207	19.75082	19.34229	20.09762	19.04041	18.56982	19.348	18.55439	18.24913	19.52714	19.39844	19.53598	19.29466	19.10543	19.44264
206	P36980_S210_M1	P36980	CFHR2	Homo sapiens	30.65073	1	Phospho (STY)	S	210	CLDPCVISQEIMEKY	17.07773	18.14004	18.42446	18.08326	18.61845	16.51805	18.40786	17.45301	17.57089	15.90708	17.39104	17.07761	18.43422	14.86628	16.84805	17.02442	17.93517	16.99655	16.76112	17.93721	17.2893	16.90179	17.86535	18.35599	17.62517	16.43753	17.19756	14.75725	16.21467	17.85471	14.92349	18.07514	16.6741	17.2496	18.18463	17.11508	16.05059	15.77163	18.37918
207	P37802_S163_M1	P37802	TAGLN2	Homo sapiens	22.39144	1	Phospho (STY)	S	163	KENPRNFSDNQLQEG	14.86463	15.04819	15.06852	14.07686	13.63463	15.41932	12.88351	14.88973	14.58092	14.71825	14.40339	15.71337	15.02959	15.14487	14.97824	13.62587	16.34454	15.35467	15.27803	15.3221	14.37359	14.34066	15.02003	14.32907	15.00476	15.22413	13.61437	15.58293	14.73118	14.11402	14.92707	14.94091	14.85498	14.992	14.81902	15.11447	13.03008	14.97493	14.38045
208	P37837_S237_M1	P37837	TALDO1	Homo sapiens	37.54012	1	Phospho (STY)	S	237	KTIVMGASFRNTGEI	15.313022	16.164303	16.656524	16.383789	15.815408	16.163667	16.234925	13.921325	13.893667	16.059506	14.167387	14.556337	16.213263	16.721028	16.032389	16.006885	16.600844	16.111066	16.830158	16.158063	15.396061	15.524261	16.307213	16.299603	16.518208	16.348107	15.524155	16.712774	16.67848	16.635144	16.537055	16.548746	16.476174	16.591896	16.445795	13.128279	16.492151	16.577486	16.616748
209	P42566_S814_M1	P42566	EPS15	Homo sapiens	98.65574	1	Phospho (STY)	S	814	QPFPGNDSPKEKDPE	17.04082	17.22884	17.19452	15.97744	14.93846	19.26902	16.98617	17.06653	16.82996	17.06426	17.27254	16.55467	17.20979	17.26641	15.19982	17.30618	15.87571	16.53477	16.94661	17.05388	16.54866	16.72236	17.29871	16.40893	17.6508	17.33711	14.34194	15.34179	17.21899	17.15073	17.06138	15.74192	16.99353	17.7754	17.80206	17.23778	15.83595	17.51852	18.11115
210	P43652_S585_M1	P43652	AFM	Homo sapiens	69.06911	1	Phospho (STY)	S	585	DKCCKAESPEVCFNE	15.99894	15.21643	15.6769	15.5852	16.2314	14.86084	16.76982	16.03077	14.88147	15.19417	17.02648	14.35123	16.41701	15.75555	16.4585	15.55219	15.61927	14.43504	14.95434	14.92201	14.0774	14.88992	14.81987	15.43813	15.47893	14.5803	15.78133	15.00563	15.70367	15.65082	15.53121	15.54546	15.45696	15.59808	14.45229	15.72423	16.12468	15.5805	14.48236
211	P46379_S973_M1	P46379	BAG6	Homo sapiens	119.40869	1	Phospho (STY)	S	973	EPQRENASPAPGTTA	15.21816	14.70003	13.0694	15.22577	15.69407	15.32397	15.40313	15.24325	14.42335	15.24104	15.44438	15.96379	15.22494	15.35243	15.21598	16.2038	15.04528	14.37842	15.55499	14.62346	15.1627	14.90725	16.51698	15.43908	15.96112	15.53576	13.45246	14.57853	15.53724	15.48591	14.48526	15.38358	15.29762	15.85912	15.1892	15.55721	15.31655	15.30942	15.46412
212	P00738_S172_M1	P00738	HP	Homo sapiens	45.2053	1	Phospho (STY)	S	172	GHLDAKGSFPWQAKM	17.136635	10.366999	12.083661	16.22825	10.12534	10.33124	10.638194	17.058421	16.238029	17.291043	10.896042	17.582689	12.624938	12.760794	11.443693	11.026245	15.367344	16.555267	14.671101	16.147271	17.826745	14.471314	11.735883	15.603138	11.60144	10.44988	18.781392	15.087401	12.366809	13.071886	12.88388	19.173315	12.517889	11.620886	18.20542	17.508701	12.671695	12.363767	18.662847
213	P49840_Y279_M1	P49840	GSK3A	Homo sapiens	50.98081	1	Phospho (STY)	Y	279	RGEPNVSYICSRYYR	16.10859	18.21222	20.02817	17.78391	19.67862	20.8639	20.10116	15.91577	19.72993	19.9481	18.21572	20.50898	20.08225	20.12174	19.83599	20.87012	19.65173	19.69406	20.71817	20.42458	19.9808	19.63294	20.11121	19.695	20.92177	20.17729	19.04844	20.67859	20.43767	19.65504	19.85486	19.87182	19.76654	19.93442	19.72248	20.08448	18.48237	19.9135	19.97046
214	P49908_S293_M1	P49908	SELENOP	Homo sapiens	43.17364	1	Phospho (STY)	S	293	LCKLPTDSELAPRSU	21.36861	21.5756	21.59512	22.16653	21.48747	21.52325	22.13968	22.12632	20.94808	20.84925	21.60472	20.33273	21.80306	21.66412	21.37032	21.34174	22.24877	20.52025	20.54044	21.18069	21.04913	21.8373	22.01019	20.31728	21.19802	21.64581	21.57241	21.31176	21.79023	20.45138	21.46731	21.47982	21.40217	20.49037	21.47184	21.63665	21.41614	21.51055	20.8941
215	P49908_S266_M1	P49908	SELENOP	Homo sapiens	43.17364	1	Phospho (STY)	S	266	ENRDMPASEDLQDLQ	23.53954	25.27356	25.1736	24.48209	24.45103	23.82626	26.24298	24.22742	23.66323	23.46505	26.78758	23.34819	26.91067	25.42256	26.26395	26.1937	26.75536	23.45108	24.22452	24.45073	24.33685	26.36966	25.1897	24.0816	26.10551	25.3263	24.37698	24.05213	25.19687	24.5901	25.22823	25.62254	25.49488	25.15541	25.32845	24.1785	25.34106	24.13018	24.22349
216	P51858_S165_M1	P51858	HDGF	Homo sapiens	26.78828	1	Phospho (STY)	S	165	AGDLLEDSPKRPKEA	16.03181	16.22402	16.09889	16.03978	15.97355	14.51436	15.44902	16.05809	15.81381	16.05576	16.23914	14.05452	16.20453	16.16745	15.099	15.61856	15.92136	13.75379	15.53479	15.41999	14.35575	15.70625	16.29543	15.77507	16.06959	13.48598	14.92598	16.28264	14.9643	15.75483	15.97192	15.98435	15.90721	16.58453	14.34733	16.14015	14.71771	17.25694	15.22919
217	P52824_S608_M1	P52824	DGKQ	Homo sapiens	101.15489	1	Phospho (STY)	S	608	KGRDLLCSFRKLLNP	24.65563	23.69322	26.02577	23.76768	22.02265	22.33648	24.03523	23.74084	23.75673	24.25479	23.89384	23.8446	23.21359	23.79665	23.36393	23.68446	23.33579	22.10125	23.51483	22.76099	21.96202	23.26192	24.85989	22.41606	25.25813	23.22408	23.68461	25.68672	22.89575	24.25925	24.72999	24.77686	22.93588	23.6149	22.67299	25.59365	24.23245	23.71173	23.2035
218	P58546_T31_M1	P58546	MTPN	Homo sapiens	12.89478	1	Phospho (STY)	T	31	KGEDVNRTLEGGRKP	15.988281	16.161147	16.484317	15.995448	15.935877	18.267333	16.162477	16.011915	13.567322	16.009819	16.201322	16.16812	14.823957	13.713633	15.986231	15.329947	15.579996	13.861647	15.868392	15.141778	16.410401	15.695489	16.589002	16.429251	15.836048	16.346573	15.814861	16.413135	14.524716	14.490038	14.565603	14.81564	16.219232	15.944098	15.780575	16.541372	17.154253	16.018102	15.804956
219	P60981_S3_M1	P60981	DSTN	Homo sapiens	18.50572	1	Phospho (STY)	S	3	_____MASGVQVADE	15.10981	16.33234	17.28978	16.65499	17.91994	16.90551	17.32959	15.37942	16.55533	17.1767	15.79854	18.1114	18.6932	16.8635	18.94198	18.85085	17.88283	17.30485	17.12092	17.30867	17.20116	14.26703	17.53865	19.75923	19.26526	17.37683	18.29304	18.43761	18.31532	17.91442	17.68741	16.44738	17.61425	16.57222	16.85279	17.62579	17.46873	17.44923	17.83639
220	P62328_S2_M1	P62328	TMSB4X	Homo sapiens	5.05265	1	Phospho (STY)	S	2	______MSDKPDMAE	17.79684	17.93404	17.70336	19.03365	18.7617	20.37064	19.08902	16.93478	19.4991	19.17336	18.73335	19.95252	19.32053	18.41286	19.61721	20.47286	20.47549	19.5643	19.64765	20.29357	20.48348	17.11602	20.10456	19.3922	20.25428	19.97838	17.80144	20.1271	17.12358	17.78512	18.24826	18.65344	20.05859	17.08973	19.96668	20.29406	19.45501	19.6054	19.30168
221	P69905_T135_M1	P69905	HBA2	Homo sapiens	15.25754	1	Phospho (STY)	T	135	KFLASVSTVLTSKYR	11.473873	10.603809	17.132309	10.423622	18.327248	10.567563	17.588019	11.370919	10.825104	16.9717	11.140073	10.581011	12.892563	12.13929	16.786039	11.272052	10.555953	11.404524	16.497866	15.40464	14.296841	10.097435	16.813005	16.93453	17.173029	10.687822	16.358786	17.323919	11.757999	15.530262	17.609666	10.563456	11.904212	11.036111	11.566499	10.589305	17.430967	17.1902	15.944009
222	P69905_Y25_M1	P69905	HBA2	Homo sapiens	15.25754	1	Phospho (STY)	Y	25	VGAHAGEYGAEALER	13.69451	14.99453	15.05613	13.68013	16.13736	12.23357	14.62716	14.46006	14.21623	14.79513	14.67027	15.15623	14.60624	15.07459	13.48833	14.40693	14.47085	14.17653	14.1058	14.40307	12.31559	13.86443	14.69698	14.53299	14.44688	14.57396	15.10769	13.94858	15.0292	14.98298	15.26173	14.89082	14.81341	14.93685	14.78101	15.04719	14.83045	14.92148	14.06563
223	O14639_S431_M1	O14639	ABLIM1	Homo sapiens	87.68752	1	Phospho (STY)	S	431	GESPRTLSPTPSAEG	16.143992	16.32919	15.898203	16.15167	15.716196	17.624342	16.330615	16.169312	15.552667	16.167066	16.372232	16.806597	16.31042	15.972771	16.141795	16.118018	14.868857	15.072321	17.13982	15.083591	15.665001	15.830311	16.397997	15.011825	14.771286	16.411959	16.170341	16.869043	14.971377	15.385921	16.214219	16.455975	15.689702	16.22156	16.135596	14.057443	15.708183	15.806822	15.449022
224	P00738_T126_M1	P00738	HP	Homo sapiens	45.2053	1	Phospho (STY)	T	126	TEGDGVYTLNNEKQW	16.17713	15.93087	16.50849	16.26114	16.1187	16.4038	13.40054	16.0808	15.45279	18.19041	16.26886	16.65911	15.79515	16.58197	16.60506	16.3694	16.79751	14.52115	16.35378	16.2673	16.78431	15.8481	16.50898	16.00454	16.26609	16.52301	16.27993	15.82128	16.53351	15.09268	16.37239	16.38571	16.30304	16.43486	16.26843	16.33128	16.32124	16.41845	16.17596
225	P69905_T9_M1	P69905	HBA2	Homo sapiens	15.25754	1	Phospho (STY)	T	9	VLSPADKTNVKAAWG	11.564042	10.727785	11.22051	10.554598	15.432442	10.692947	10.991999	11.465088	10.940481	10.569628	11.243212	10.705872	12.927609	11.949297	11.776767	11.370063	15.851608	11.497387	15.121004	15.836095	13.548032	15.645534	12.061437	15.092189	13.912919	15.151508	14.184432	15.463013	11.525257	15.634591	12.081772	10.196785	13.580221	13.534689	14.378025	10.225532	11.853401	15.116478	15.179157
226	P69905_S4_M1	P69905	HBA2	Homo sapiens	15.25754	1	Phospho (STY)	S	4	____MVLSPADKTNV	11.38487	10.51367	16.07277	10.33325	10.2684	11.48302	10.78893	15.88555	10.73526	10.34891	11.05064	10.49085	12.80542	12.34477	11.60649	11.18279	10.46576	15.22161	11.37004	16.39784	14.91795	14.0608	14.01914	16.63725	14.31838	14.95894	16.74378	11.57672	15.66247	15.34119	12.46354	10.77356	12.11038	11.24483	11.77366	10.79933	12.2588	16.04309	15.84066
227	Q00013_S243_M1	Q00013	MPP1	Homo sapiens	52.29647	1	Phospho (STY)	S	243	PSEAPSCSPFGKKKK	11.35676	10.51106	11.77687	14.86069	13.08377	17.89115	10.77826	11.25669	16.66421	10.35112	14.13341	16.99935	12.73573	16.96298	17.21233	16.55413	10.46455	11.28935	17.68081	14.99354	11.39879	10.01887	17.70505	17.69953	17.65151	10.59272	10.41282	17.11757	12.07164	12.80566	12.60994	16.60772	12.22892	11.2951	11.86564	10.81446	12.38904	12.06847	10.72017
228	Q03591_S269_M1	Q03591	CFHR1	Homo sapiens	37.65056	1	Phospho (STY)	S	269	CLHPCVISREIMENY	18.77074	18.66511	19.12693	18.56529	19.13292	16.9171	18.27849	18.75511	18.11944	18.75756	18.4905	18.25584	18.27276	19.19859	18.32088	18.07751	18.63872	17.74189	17.99011	18.69663	17.90729	19.04507	16.1024	18.24377	17.58697	17.59509	18.77866	18.44977	18.20578	18.27361	17.79487	18.35507	16.97922	16.84607	17.59869	18.05237	18.30863	16.90074	18.53721
229	Q07960_S51_M1	Q07960	ARHGAP1	Homo sapiens	50.43575	1	Phospho (STY)	S	51	SDDSKSSSPELVTHL	20.7852	20.96637	20.82323	19.92642	20.73027	21.21931	20.96778	18.74175	20.27928	20.93755	21.00849	21.14682	20.94801	21.58453	20.21542	20.75979	21.52781	19.97107	21.25645	20.89937	20.99554	19.56239	19.20348	20.70689	19.7219	20.97548	20.81097	21.94505	20.97233	19.50029	19.23247	19.57164	20.60169	22.12301	21.39021	20.39514	20.00185	19.91619	20.80272
230	Q08495_S289_M1	Q08495	DMTN	Homo sapiens	45.51439	1	Phospho (STY)	S	289	QGTSKSSSLPAYGRT	20.540069	19.404364	20.24955	19.692409	19.869267	20.761887	19.913382	19.153388	19.630197	19.659092	20.764259	20.915332	20.703544	21.156995	20.537911	20.514556	20.251674	20.625451	20.836219	20.458603	20.485107	20.231944	21.256948	21.237675	21.487971	20.99602	20.490705	21.166454	20.187634	20.418597	19.777303	20.613029	20.290257	20.949511	20.253359	20.556547	20.548025	20.413346	20.304364
231	Q08495_S333_M1	Q08495	DMTN	Homo sapiens	45.51439	1	Phospho (STY)	S	333	GRMDRGNSLPCVLEQ	15.52894	16.89695	16.13799	17.18673	18.30823	19.71681	17.23748	15.98462	17.72778	17.72902	18.25869	18.83955	16.30411	17.54667	16.85407	18.22633	18.00032	18.22878	19.05542	18.54733	17.78932	15.59802	17.68673	18.9008	17.58236	18.36894	16.99701	19.50441	18.72058	17.66564	15.21473	17.97403	14.61919	17.59539	17.19071	17.69807	17.90584	18.4979	18.70124
232	Q08495_S92_M1	Q08495	DMTN	Homo sapiens	45.51439	1	Phospho (STY)	S	92	SLSPKSTSPPPSPEV	21.84674	20.61557	19.97542	20.42886	21.79417	19.86598	22.18352	21.87045	19.4725	17.33712	18.80942	20.34722	22.4265	21.43741	22.74166	21.82242	22.35184	20.4694	21.99988	22.17385	21.22015	18.45255	22.61615	21.6151	23.72244	21.10302	20.91825	20.64528	21.1135	20.63765	19.3923	21.85692	19.51826	22.72792	22.13652	19.63254	21.90253	22.80554	21.17111
233	Q0ZGT2_S365_M1	Q0ZGT2	NEXN	Homo sapiens	80.65827	1	Phospho (STY)	S	365	PEMYKTISQEFLTPG	13.598788	16.6888	18.360154	17.849394	17.779254	18.265374	18.046089	17.868786	17.174801	17.866328	18.091834	18.019834	17.342359	16.824454	17.83854	19.558821	18.383598	16.029618	19.704289	18.080686	16.419768	17.496159	18.120167	18.530524	18.325791	17.110142	17.869917	17.817429	18.628983	17.69845	18.245177	17.716708	16.334205	18.553113	18.327406	17.299762	17.552618	18.558893	18.154911
234	Q0ZGT2_S80_M1	Q0ZGT2	NEXN	Homo sapiens	80.65827	1	Phospho (STY)	S	80	EIKEMLASDDEEDVS	17.99639	18.17173	17.98922	18.00366	15.45788	17.41721	18.552	18.02036	13.82841	14.45374	18.21248	15.75428	18.92512	18.07809	17.44309	20.59036	16.24334	12.87696	16.66831	16.39784	16.12154	17.69939	18.20411	17.76217	19.18727	14.25255	17.26734	15.61459	17.60659	15.95898	16.22464	17.73628	17.74074	19.847	17.31278	18.04269	17.60693	19.78554	17.6179
235	P00738_T119_M1	P00738	HP	Homo sapiens	45.2053	1	Phospho (STY)	T	119	KNYYKLRTEGDGVYT	18.09825	18.25479	18.17027	17.59998	18.31877	18.21975	17.0409	18.32845	18.12427	19.71544	18.01951	18.23985	18.23638	18.24889	17.97546	17.65854	18.22428	16.21973	17.48024	16.48544	19.24361	17.75105	18.32229	15.57366	16.38792	18.33599	18.47044	17.05928	18.19703	18.14421	18.02465	18.0389	17.95043	18.0915	17.91342	18.21759	17.96992	18.07392	18.57294
236	Q13103_S96_M1	Q13103	SPP2	Homo sapiens	24.33765	1	Phospho (STY)	S	96	ETTCRKDSGEDPATC	22.89504	23.43642	22.5452	22.72227	22.92039	21.18479	22.02843	24.19515	21.99618	21.41406	23.38866	21.1393	18.38512	22.62789	21.52498	21.77826	22.26568	21.85967	21.40793	21.75646	21.8149	23.74329	22.54981	20.51456	16.08812	22.25596	22.34411	21.60532	18.05886	22.48154	19.09672	19.29709	21.81195	22.24401	21.28222	20.5305	18.84983	22.15634	21.44093
237	Q13283_S232_M1	Q13283	G3BP1	Homo sapiens	52.16424	1	Phospho (STY)	S	232	EDAQKSSSPAPADIA	11.614086	10.753462	11.145136	10.57523	10.511163	17.16001	15.866229	11.512248	10.972356	16.367347	11.283907	16.286601	13.017383	17.21757	11.833009	11.414455	10.706125	15.390194	16.923781	10.581379	14.227457	10.252582	12.125973	11.807329	16.494815	10.836563	10.653483	10.810168	16.081192	15.636317	11.939888	10.200467	11.576398	10.685523	11.229825	10.226994	16.430086	16.413766	16.109006
238	Q13586_S575_M1	Q13586	STIM1	Homo sapiens	77.42338	1	Phospho (STY)	S	575	LVEKLPDSPALAKKA	16.313412	16.517612	16.533924	16.321878	14.809948	15.461746	15.758101	16.341331	14.177406	16.338854	16.56507	16.135418	15.316045	16.595737	15.811592	17.020152	17.087532	15.883782	16.553996	15.517724	15.866774	15.967537	15.974356	17.681606	17.592123	15.312106	14.519244	16.039117	16.364834	15.995504	16.41944	17.641862	16.361091	15.87945	16.331988	16.571124	16.37641	16.736192	16.371742
239	Q13790_S323_M1	Q13790	APOF	Homo sapiens	35.39949	1	Phospho (STY)	S	323	DLDPGAGSLEI____	15.861831	16.725076	16.473285	15.984818	16.005312	14.670511	16.072365	15.080841	14.453447	16.631368	13.996804	16.051313	16.436014	14.820111	15.859353	14.513277	15.394941	15.581632	15.482231	17.786901	15.19981	17.384362	13.212399	16.760606	16.520268	16.16412	15.828913	16.134473	16.493664	15.356967	16.362397	16.373248	16.30588	16.413299	16.277684	15.131393	16.32071	16.399916	14.189015
240	Q13884_S219_M1	Q13884	SNTB1	Homo sapiens	58.06109	1	Phospho (STY)	S	219	WETPPPESPRLGGST	15.04454	16.60475	18.02725	17.64846	17.60127	18.1305	17.81747	17.66512	17.44282	17.45825	17.85678	18.07414	17.20276	18.01904	16.6174	17.61668	16.86558	16.9202	19.0948	18.56858	17.335	15.04756	18.74899	18.02791	18.40009	17.47217	16.48402	17.37895	18.37102	16.73735	17.86068	16.60223	17.77578	18.92373	17.46732	18.08138	16.73495	18.90885	17.11972
241	Q14161_Y525_M1	Q14161	GIT2	Homo sapiens	84.54272	1	Phospho (STY)	Y	525	TGSGQKPYLPMGEAS	21.32126	21.93667	21.33969	21.9039	20.80226	22.46264	19.7297	20.98526	21.11085	20.18172	22.4022	20.72481	21.46229	21.89366	21.7108	22.67328	21.13955	19.30395	21.31206	21.43939	19.35218	21.13869	20.71965	20.02122	20.70028	21.52549	21.34766	22.23564	20.33188	20.46882	21.21348	20.50215	21.18633	22.34258	21.10845	20.08324	22.39685	21.27962	20.54139
242	Q14247_S418_M1	Q14247	CTTN	Homo sapiens	61.58613	1	Phospho (STY)	S	418	TEERLPSSPVYEDAA	18.8306	20.86386	20.94165	20.3776	20.63596	22.1729	21.12603	20.71289	20.66666	20.09476	18.51667	21.6988	20.58223	21.0316	20.6869	20.66444	20.61401	20.0096	21.17911	20.19699	19.6618	20.39274	21.29694	20.50943	20.91864	19.78065	20.71385	21.22616	19.42742	20.19684	20.77503	20.79134	20.69011	21.96755	21.45405	20.25585	20.71239	20.83141	20.88616
243	Q14247_T401_M1	Q14247	CTTN	Homo sapiens	61.58613	1	Phospho (STY)	T	401	QARAKTQTPPVSPAP	18.57428	19.67752	20.38008	19.36053	20.49655	21.18753	20.65604	17.36209	20.53726	20.5887	18.62311	21.46207	20.71804	21.18174	20.96289	21.50135	20.79025	20.72269	21.58534	20.8115	20.34842	18.42367	20.62645	21.1678	22.35284	21.77336	19.58648	21.77434	21.64183	20.43275	18.26481	19.76746	20.7928	21.43066	20.2825	20.3579	20.13816	20.69439	21.44208
244	Q14247_S405_M1	Q14247	CTTN	Homo sapiens	61.58613	1	Phospho (STY)	S	405	KTQTPPVSPAPQPTE	11.716976	10.86419	10.873182	10.68758	15.770602	17.317087	11.133627	14.561732	16.322982	15.636006	11.389804	16.609262	13.107494	18.032563	11.933906	18.441141	10.817284	11.649004	17.381476	15.410246	16.087683	10.367871	12.224202	11.908459	12.09063	10.946534	10.765121	17.1712	11.161056	16.048037	14.334098	9.906139	16.019025	18.198544	16.413018	17.8704	11.471031	16.309679	9.841214
245	Q14247_S405_M2	Q14247	CTTN	Homo sapiens	61.58613	2	Phospho (STY)	S	405	KTQTPPVSPAPQPTE	20.58402	19.81837	20.91112	19.80785	20.58344	22.66877	20.92462	19.02331	20.96214	20.81188	20.81396	22.04321	21.35631	20.98437	20.58778	21.36857	18.3917	20.08982	20.66217	20.02852	19.65086	19.38381	20.03709	20.08951	21.41483	20.40207	19.58457	21.68533	20.70178	20.51733	18.84266	20.78875	18.2054	21.80509	20.95195	20.9552	19.57642	20.0365	20.83113
246	P00738_Y125_M1	P00738	HP	Homo sapiens	45.2053	1	Phospho (STY)	Y	125	RTEGDGVYTLNNEKQ	16.27965	15.66941	15.85398	14.71848	15.42623	15.63341	11.81362	15.5083	15.27112	16.71334	15.71278	14.95602	16.40506	15.92718	15.03915	16.28711	15.5537	15.23251	14.29108	12.80115	16.51953	14.80704	15.73875	15.23352	14.71425	15.75281	16.39347	14.79324	14.57638	15.10999	15.7184	15.73167	15.6493	15.78064	13.98262	16.43865	15.66744	15.76428	16.06737
247	Q14247_T401_M2	Q14247	CTTN	Homo sapiens	61.58613	2	Phospho (STY)	T	401	QARAKTQTPPVSPAP	20.58279	19.8166	20.91348	19.80607	20.5822	22.66899	20.92362	19.02098	20.96117	20.8108	20.81289	22.043	21.35561	20.9866	20.58655	21.36788	18.38892	20.08824	20.66099	20.02689	19.64897	19.38173	20.03547	20.08793	21.41418	20.4007	19.58263	21.68486	20.70449	20.52036	18.84855	20.79131	18.21238	21.80592	20.95424	20.95748	19.58105	20.04036	20.83363
248	Q14515_S92_M1	Q14515	SPARCL1	Homo sapiens	75.20774	1	Phospho (STY)	S	92	AEQGKSSSQELGLKD	21.31415	21.02036	20.68332	21.07701	20.4613	20.85473	20.89347	21.84131	18.66304	19.35918	21.17109	20.86856	20.87241	20.8814	20.01139	18.92846	19.42531	20.25351	18.62015	20.56368	21.15653	20.34673	20.29219	19.71778	20.44051	21.25311	21.29424	20.95088	20.63355	20.43872	21.43862	21.61239	21.70737	20.74551	20.4095	19.75742	21.40617	19.78189	19.85381
249	Q14515_S295_M1	Q14515	SPARCL1	Homo sapiens	75.20774	1	Phospho (STY)	S	295	IQETEWQSQEGKTGL	17.0026	18.79234	17.17197	18.63048	18.51899	17.84125	17.82163	16.39353	18.19818	18.34732	18.11713	17.40878	17.79914	16.16857	17.50919	17.58489	17.47242	17.51816	16.89563	17.92132	16.99073	18.73535	18.13984	16.90922	17.62784	18.03896	17.75609	17.83418	18.23674	18.19585	17.51494	18.11431	18.04583	18.15503	18.01716	18.25264	16.98636	16.36268	18.17848
250	Q14520_S479_M1	Q14520	HABP2	Homo sapiens	62.6717	1	Phospho (STY)	S	479	IANTLCNSRQLYDHM	16.85531	18.18779	17.64581	18.02045	17.46244	16.67164	18.07832	18.45997	17.01953	17.41451	18.09444	17.69351	18.10677	17.38869	17.54659	16.55609	17.25798	17.57695	16.68803	16.80567	17.4208	18.22369	17.78807	17.32802	17.56064	16.91441	18.42209	16.75358	17.66921	17.8907	17.51846	17.53092	17.45355	15.51963	17.42117	17.68718	17.47058	15.92997	17.15171
251	Q14624_S667_M1	Q14624	ITIH4	Homo sapiens	103.35742	1	Phospho (STY)	S	667	FRPGVLSSRQLGLPG	19.32473	18.68072	18.69405	17.24132	18.44893	18.64642	18.68209	20.16536	16.12607	15.36971	18.72206	18.65915	18.66269	18.25987	16.45487	18.4779	17.91908	18.02551	18.32997	17.34057	19.14681	20.15998	16.56597	16.28574	18.51495	18.41681	19.4114	18.73497	18.50434	16.34793	19.61471	18.86088	17.68441	18.60963	17.39622	18.74476	19.28681	18.59079	15.94366
252	Q14624_S225_M1	Q14624	ITIH4	Homo sapiens	103.35742	1	Phospho (STY)	S	225	TLSQQQKSPEQQETV	8.954664	19.747915	20.42701	20.66536	7.60644	20.719048	8.235018	19.291961	20.481113	20.968835	19.14751	18.851576	10.67007	15.024575	19.701938	8.710633	20.688117	18.618365	19.847834	20.057729	19.532701	20.400733	19.279088	19.102359	9.415621	19.373325	18.47123	19.563668	14.735848	15.252554	15.114776	13.831299	14.846565	14.18921	14.590838	13.850872	14.95928	14.733619	13.7845
253	Q15185_S113_M1	Q15185	PTGES3	Homo sapiens	18.69738	1	Phospho (STY)	S	113	WKDWEDDSDEDMSNF	18.18734	21.15816	20.94723	19.16293	17.6915	22.04567	19.50811	18.02704	20.49653	20.05443	21.19463	21.73808	21.18449	21.02566	20.50616	20.71704	21.93429	20.53617	20.33439	20.65295	20.064	16.15236	20.71942	20.87753	20.82225	18.22942	20.80678	20.71947	20.97393	18.85773	20.80195	20.81616	15.82755	20.86864	20.69097	20.99443	20.74733	16.86521	20.89885
254	Q15293_S80_M1	Q15293	RCN1	Homo sapiens	38.88999	1	Phospho (STY)	S	80	DQLTPDESKERLGKI	14.312379	15.346589	12.465443	10.040982	9.977256	13.60164	10.488733	13.836652	14.342152	10.056367	10.74589	12.690386	12.470147	13.145701	11.292071	10.875743	14.367962	14.978423	14.000735	14.540681	14.465364	14.515227	15.140094	15.060855	11.449395	10.300925	14.319345	14.759814	12.749897	13.458229	13.269355	11.509887	12.901675	12.000533	12.551109	11.536719	13.056191	12.746842	11.445733
255	Q15582_S649_M1	Q15582	TGFBI	Homo sapiens	74.6809	1	Phospho (STY)	S	649	RGDELADSALEIFKQ	12.264485	10.39403	11.974632	16.945139	10.149588	15.699589	18.657224	14.401973	15.225899	10.229826	10.929166	13.767306	15.652224	12.63312	11.483123	11.060867	10.346274	11.19306	10.02414	10.220425	15.284849	9.88872	11.778678	11.457216	17.160607	10.477865	14.990026	10.451236	12.249983	16.800088	12.752816	11.049656	12.396904	11.5246	12.057556	11.075629	12.546474	12.247025	10.987554
256	Q15942_S267_M1	Q15942	ZYX	Homo sapiens	61.27734	1	Phospho (STY)	S	267	PAPAPKFSPVTPKFT	11.284159	10.408767	11.914453	17.915123	10.16231	10.372299	10.685346	11.180574	10.631417	17.91876	10.948315	18.937115	12.711537	12.560761	18.117573	11.081102	18.943805	18.362807	19.349332	18.93181	17.483666	9.899291	19.415448	19.558098	19.165151	10.493294	17.486849	19.568728	12.184711	12.85769	12.678243	11.006587	12.328914	11.472746	11.995843	11.032081	18.835124	12.181808	19.266749
257	P00738_S269_M1	P00738	HP	Homo sapiens	45.2053	1	Phospho (STY)	S	269	VMPICLPSKDYAEVG	18.41619	18.42316	17.25609	18.4724	18.7369	13.65714	14.29698	18.47902	17.68492	20.18361	17.14115	19.37676	16.53929	16.92851	19.32772	18.89516	19.0646	17.37297	19.40356	18.48151	20.30014	18.44973	16.59399	16.89283	17.4261	17.1199	19.37618	17.9313	18.21209	17.94717	18.47441	18.48778	18.40479	18.53712	18.37005	19.77511	18.42306	13.09182	19.29886
258	Q15942_S344_M1	Q15942	ZYX	Homo sapiens	61.27734	1	Phospho (STY)	S	344	QNQNQVRSPGAPGPL	19.89887	17.61112	19.76335	18.9923	19.2009	21.91763	19.75831	19.92327	19.40555	19.13898	20.11877	20.9896	20.05921	19.65973	20.03685	18.53166	18.40196	19.33817	19.96143	18.76182	19.84496	17.41717	18.78048	19.73721	20.32387	17.6594	18.31527	21.26329	19.27413	19.56932	19.60928	19.62435	19.53075	20.60924	20.32099	19.78619	19.55135	19.52747	19.9788
259	Q15942_S281_M1	Q15942	ZYX	Homo sapiens	61.27734	1	Phospho (STY)	S	281	TPVASKFSPGAPGGS	13.83085	15.39169	14.94451	16.98953	16.22288	17.94659	16.36003	17.00659	16.39704	17.00441	17.20283	18.07517	16.70555	17.2351	17.62213	16.73858	16.03124	16.34743	17.22684	17.30548	16.13178	16.67874	17.35895	17.57786	17.6852	16.82146	16.41065	18.24255	17.40249	16.03087	15.27874	16.02525	15.32835	17.09467	17.1901	17.20234	16.33127	18.03934	17.49972
260	Q16643_S142_M1	Q16643	DBN1	Homo sapiens	71.42929	1	Phospho (STY)	S	142	NGLARLSSPVLHRLR	17.90151	18.88249	20.6498	19.28497	20.29506	21.23112	20.54656	20.37945	19.79751	20.37712	20.58967	21.03807	20.52563	20.61422	20.35094	20.32631	20.50646	20.22026	21.40174	20.88273	20.67246	18.69991	21.55956	21.20532	19.97941	20.62885	19.06021	20.35893	21.04338	20.01426	19.67429	20.19705	17.85764	21.16726	20.36454	20.55936	20.13678	21.03071	21.02939
261	Q4G0Z9_Y436_M1	Q4G0Z9	MCMDC2	Homo sapiens	76.21891	1	Phospho (STY)	Y	436	ESRSITVYIPGKKFG	21.59784	20.83316	22.06904	21.20098	19.05696	18.69841	19.89024	21.21785	19.95067	22.43507	21.66815	20.99106	21.35275	20.1279	20.00491	21.29138	20.91294	18.86179	21.35022	20.48971	19.13794	19.7171	20.22397	16.54582	21.18306	21.44983	21.21883	22.7417	19.96546	20.71686	22.59762	22.05093	20.78157	20.93512	20.74127	22.78402	21.21174	20.91599	19.89033
262	Q4KMP7_S678_M1	Q4KMP7	TBC1D10B	Homo sapiens	87.19874	1	Phospho (STY)	S	678	RAAGGAPSPPPPVRR	17.28285	15.22754	16.48184	17.29038	16.38665	18.02278	17.46605	17.30771	14.57113	16.13883	15.45871	18.65184	15.96081	17.99479	17.12163	17.03228	17.76738	17.53165	18.68387	17.59464	16.95132	12.85474	17.26052	17.36609	15.41771	18.11567	15.39972	17.83726	18.32767	16.08543	15.25159	17.22475	17.21022	18.14127	17.11142	16.94195	17.02425	17.87803	17.38413
263	Q5JSH3_S50_M1	Q5JSH3	WDR44	Homo sapiens	101.36636	1	Phospho (STY)	S	50	AYKVGNESPVQELKQ	15.57313	16.07089	17.86069	16.35061	17.6329	18.43188	18.13726	16.09193	17.7065	17.49188	16.29721	18.97804	18.10418	21.20928	18.39541	19.11725	18.67415	18.24769	18.94751	18.53269	18.22798	16.37882	19.31078	18.67159	19.38671	18.76369	16.98381	19.15316	17.49545	16.84527	17.71518	17.72942	18.01534	17.36729	17.60403	16.84783	17.66049	18.45228	17.3546
264	Q5JSH3_T219_M1	Q5JSH3	WDR44	Homo sapiens	101.36636	1	Phospho (STY)	T	219	AKPPRHLTPEPDIVA	17.213518	17.392361	17.419115	15.778921	17.159299	17.658533	17.393746	17.23797	16.820055	17.235801	17.433937	17.46763	17.374234	16.507344	17.211396	17.188424	18.493112	16.649888	17.848135	17.35087	17.304086	16.910575	16.551532	17.035429	17.454396	17.741743	17.238955	17.334798	17.447258	16.238177	17.265982	17.280967	17.187934	17.570194	16.243422	17.468862	16.149606	17.317795	16.693785
265	Q5JSH3_S403_M1	Q5JSH3	WDR44	Homo sapiens	101.36636	1	Phospho (STY)	S	403	VSNDAAQSDDEEKLQ	12.103781	11.256737	9.882255	11.081317	11.018261	11.221449	17.06019	12.003551	11.472177	11.09654	11.778812	13.154415	13.484937	10.57775	12.31925	18.000083	11.210146	12.036267	10.895874	11.087369	12.145874	10.763759	12.607592	12.293975	17.96238	13.790146	15.743429	13.648791	14.529004	14.809661	10.704173	8.905297	13.404541	15.110183	13.646056	8.93273	14.21303	15.654337	14.447689
266	Q5JSH3_S561_M1	Q5JSH3	WDR44	Homo sapiens	101.36636	1	Phospho (STY)	S	561	YNTEGRVSPSPSQES	15.46883	15.83127	17.28809	17.25749	16.75012	16.42027	17.43021	17.27452	16.25712	17.27236	17.47039	17.24314	16.85682	17.27542	17.10862	17.31605	17.62688	16.42236	17.48857	17.60807	16.3719	16.9473	17.05006	17.55785	17.71214	17.97783	17.27551	17.72368	17.2948	16.75377	16.87987	15.82231	17.05673	18.01128	16.70548	16.98607	17.65003	18.06759	18.1405
267	Q5JSH3_S96_M1	Q5JSH3	WDR44	Homo sapiens	101.36636	1	Phospho (STY)	S	96	LSDQATASPIVARTD	16.53696	14.32888	14.80817	15.96779	16.48168	17.27217	16.7207	16.56189	16.33015	15.64227	15.97784	16.93314	16.70082	16.58602	15.8808	17.08766	16.87819	16.14134	16.54225	15.94752	16.63378	16.22812	17.00901	16.39845	17.16997	17.46199	14.9727	17.19368	16.63129	16.48263	16.36455	15.63765	16.12523	16.43057	16.25468	16.5551	16.45969	16.63303	16.25013
268	P00738_S380_M1	P00738	HP	Homo sapiens	45.2053	1	Phospho (STY)	S	380	GILSFDKSCAVAEYG	17.6159	17.175708	13.059313	18.514405	9.959915	15.720435	10.440181	10.894913	17.163349	10.034199	10.681645	18.756612	12.300684	13.900782	11.194498	10.803575	10.142006	17.183474	17.624872	16.460454	18.21804	9.718404	11.468122	15.662018	15.414828	10.263833	18.092176	10.23918	13.411178	14.287374	14.05374	11.877303	13.598925	12.484225	13.165279	11.910495	13.790059	13.407399	11.797945
269	Q5VY43_S1029_M1	Q5VY43	PEAR1	Homo sapiens	110.6662	1	Phospho (STY)	S	1029	PPVRHPPSPPLRRQD	18.56712	15.48183	18.82482	17.41082	18.40079	19.79963	16.79693	18.5914	17.60298	16.22292	15.26554	18.92741	15.9732	19.01695	18.45411	18.66869	19.69186	18.59828	19.63692	19.38469	17.98277	18.26632	19.80106	19.11753	16.45339	19.35894	16.03507	19.14299	18.96811	18.99789	18.62206	17.38558	18.54204	17.56568	17.59296	18.11574	17.22156	19.77137	19.37542
270	Q6PCE3_S175_M1	Q6PCE3	PGM2L1	Homo sapiens	70.44167	1	Phospho (STY)	S	175	AGVMITASHNRKEDN	16.494932	10.442573	16.77628	10.266698	17.076317	10.407194	10.710889	11.191323	10.658571	10.281961	10.966002	13.940643	12.67655	12.636381	11.507841	11.094823	10.395861	15.896932	17.287541	16.189541	15.772219	15.820469	15.173071	17.795864	11.663914	15.379757	10.343915	18.046438	16.600375	16.113556	12.763002	10.961309	12.386499	11.46373	12.027519	14.130362	12.544722	17.344079	10.895615
271	Q6Q788_S59_M1	Q6Q788	APOA5	Homo sapiens	41.21259	1	Phospho (STY)	S	59	EPATLKDSLEQDLNN	18.4101	19.65264	19.11345	19.38737	19.93327	18.76914	19.44787	18.95658	18.47455	18.81754	18.92829	18.0618	18.8643	18.9289	19.35781	18.66512	18.28902	19.08667	18.50567	17.67872	17.04741	19.81875	19.91803	18.64418	18.07087	18.06512	17.3586	18.37322	19.1369	17.99413	18.19748	18.99833	19.08223	19.04442	18.08885	19.15491	18.93787	17.61399	17.75637
272	Q6UX71_S86_M1	Q6UX71	PLXDC2	Homo sapiens	59.58316	1	Phospho (STY)	S	86	RASVGQDSPEPRSFT	11.843547	11.033936	10.180571	10.866268	10.805999	11.000208	11.289732	11.747746	11.239855	10.880819	11.53294	11.012722	13.163666	10.998847	12.049494	11.655749	14.877671	11.779016	10.689021	10.872053	11.88378	15.333993	15.396449	14.255353	16.340935	11.112111	16.429446	11.08728	16.119044	15.134021	15.908759	15.600114	16.567575	15.230579	16.07436	9.063419	15.502446	16.200976	8.953972
273	Q6WN34_S182_M1	Q6WN34	CHRDL2	Homo sapiens	47.49453	1	Phospho (STY)	S	182	KDEASEQSDEEDSVQ	16.75595	17.34512	16.92739	17.64756	16.3935	16.64033	17.13945	18.25218	16.64659	17.07245	17.34181	13.95109	17.12799	17.0034	15.988	17.02378	16.75828	17.04482	15.22164	16.7682	16.9952	17.4208	17.16616	16.80415	16.51368	17.15819	17.86889	16.77054	16.95328	15.69637	16.78662	16.80039	16.71488	16.85124	16.67908	16.97314	16.73371	16.83426	15.87217
274	Q7L591_S330_M1	Q7L591	DOK3	Homo sapiens	53.28833	1	Phospho (STY)	S	330	CPLPRATSLPSLDTP	16.747365	19.648852	19.609774	18.561187	19.4081	20.005238	19.688966	17.017384	19.254563	18.112837	19.691789	19.626446	19.630118	19.162435	19.461914	20.653427	19.171216	19.287304	20.468453	20.238795	19.408287	19.151179	19.717492	20.522445	19.47667	19.731409	19.49039	18.812916	19.804733	18.853528	19.470713	18.939208	19.399836	19.534548	18.448034	19.65496	19.087961	19.986588	19.36028
275	Q86WR7_S179_M1	Q86WR7	PROSER2	Homo sapiens	45.80197	1	Phospho (STY)	S	179	RRELRAPSPPVEHPR	14.20019	16.3506	18.81341	16.26531	17.83684	18.90606	16.81118	14.94701	16.76376	17.44314	14.89167	18.84946	17.40402	19.46365	17.39021	18.77887	18.96303	17.99292	20.41403	19.07063	18.15713	16.6082	19.38196	19.97913	19.09699	19.73444	16.08789	19.49267	19.25523	19.13752	16.73506	17.42067	15.03744	19.43837	17.03656	18.05269	17.40347	19.27398	19.86704
276	Q8IY33_S143_M1	Q8IY33	MICALL2	Homo sapiens	97.50223	1	Phospho (STY)	S	143	VQAAKLPSPAPARKP	15.67664	15.85899	15.66851	15.68419	14.52051	15.98211	15.8604	15.70157	15.46981	15.69936	15.90138	15.37004	15.8405	14.89405	15.67447	15.74611	16.03784	14.96885	16.20707	16.1545	16.01972	15.36776	16.55347	16.3734	15.43935	16.72575	13.83944	15.9146	16.51924	16.25028	16.13193	16.14603	16.05846	15.97998	15.92538	16.32291	14.90637	16.01749	15.63192
277	Q8IZP0_S183_M1	Q8IZP0	ABI1	Homo sapiens	55.08084	1	Phospho (STY)	S	183	PPTQKPPSPPMSGRG	17.332671	15.591463	19.901292	17.340013	17.409641	18.799776	17.511126	17.356883	17.325205	17.065324	14.502519	18.86455	14.855588	20.296972	17.856994	17.307834	17.815306	16.97963	18.465971	17.34586	17.279165	14.795507	17.639264	17.181787	17.344715	18.389795	17.357867	18.220916	19.930414	19.872933	19.742829	16.69	19.662065	18.870352	16.001583	18.475976	19.683258	19.796445	14.754807
278	Q8N699_S149_M1	Q8N699	MYCT1	Homo sapiens	26.59251	1	Phospho (STY)	S	149	LTFQRQASLEQANSF	13.371006	10.422694	12.006546	14.269355	16.25677	17.781998	16.476179	11.168341	15.026619	15.33343	10.943954	16.681861	16.04977	12.711257	11.483547	18.57304	15.521794	14.057542	17.509766	10.253591	16.295527	9.930487	16.820125	15.397441	16.3521	10.504356	10.324446	15.56919	12.301225	13.035019	17.281439	11.01664	12.458459	11.524923	12.09529	11.044437	12.618529	18.554308	10.95018
279	P00738_Y389_M1	P00738	HP	Homo sapiens	45.2053	1	Phospho (STY)	Y	389	AVAEYGVYVKVTSIQ	14.88155	15.72199	15.75061	15.50551	14.95464	13.00278	15.72341	14.28385	16.37142	17.55666	14.10547	16.05658	15.70329	15.82594	15.5353	15.5116	14.33807	14.62778	16.1721	15.75483	16.26364	15.19252	15.79056	12.67997	15.55003	13.89586	15.44513	14.64741	15.77626	15.72566	15.6111	15.62475	15.54	15.67514	15.50452	16.57868	15.55866	15.65831	14.54955
280	Q8NBJ4_T255_M1	Q8NBJ4	GOLM1	Homo sapiens	45.33324	1	Phospho (STY)	T	255	RQVEKEETNEIQVVN	20.1976	19.53021	18.56896	19.23134	19.43946	18.74529	20.04638	19.97023	18.71756	19.02818	18.82325	17.56277	18.93846	15.41731	20.23719	19.18683	17.79506	19.22147	17.48646	16.75393	18.99191	18.56592	18.67931	18.16094	18.9489	17.68289	19.37138	18.45045	18.43276	18.77005	19.73961	19.02211	18.81085	19.80179	20.4153	16.31616	19.03387	18.63132	19.05853
281	Q8NBP7_S688_M1	Q8NBP7	PCSK9	Homo sapiens	74.28621	1	Phospho (STY)	S	688	SRHLAQASQELQ___	22.89182	22.76059	22.12356	23.09397	22.46765	21.69972	22.2726	23.3525	22.90417	22.1728	22.79771	21.57948	22.65981	22.66176	22.42095	21.7174	22.77952	22.81125	23.0016	22.49477	21.91288	23.12293	22.81711	22.65229	21.30457	22.14255	22.35954	22.51293	23.06261	21.15	23.82883	23.17197	23.10113	23.06451	22.73261	21.99225	23.34054	21.06173	21.86161
282	Q8NBP7_S47_M1	Q8NBP7	PCSK9	Homo sapiens	74.28621	1	Phospho (STY)	S	47	ELVLALRSEEDGLAE	22.68221	18.55614	19.97522	16.881714	19.005287	20.605185	20.907016	23.84287	20.742012	19.574641	18.906582	19.877492	20.883359	21.45207	20.685832	20.65798	20.344477	21.457152	18.170416	17.806622	21.389359	20.29844	20.98596	19.391254	20.70316	21.765972	21.51259	18.956352	21.414336	17.061869	21.288911	21.29928	21.234918	21.829758	21.207976	21.429292	21.249088	17.930385	19.875394
283	Q8ND76_S326_M1	Q8ND76	CCNY	Homo sapiens	39.33665	1	Phospho (STY)	S	326	SARKRSASADNLTLP	11.500045	10.64341	11.414221	10.466004	10.402234	17.34695	16.752345	11.39868	10.86129	10.4814	11.171397	17.282616	12.89684	12.095025	11.717954	17.661715	16.889615	11.431767	17.912829	17.099475	16.918291	10.144851	12.009561	11.692393	17.773275	10.726126	10.543894	10.699853	16.950585	12.407803	12.218777	17.334465	11.850803	18.666141	11.499955	10.484751	12.005443	18.405983	17.716426
284	Q8NET6_S139_M1	Q8NET6	CHST13	Homo sapiens	38.91995	1	Phospho (STY)	S	139	RGDPRAISAQEAHAP	14.64073	15.3811	15.63472	14.30477	12.58002	14.7971	14.83596	14.99968	15.00548	14.66487	15.46776	14.81097	14.81482	15.44652	12.59321	14.61356	15.16584	14.83015	14.48145	14.7219	14.04635	15.09754	14.90645	13.88814	14.65391	14.92105	13.83939	14.50251	14.39956	15.04235	15.28708	14.77106	14.89916	14.02917	14.52822	14.32565	13.57768	13.80345	13.51478
285	Q8WWA1_S137_M1	Q8WWA1	TMEM40	Homo sapiens	25.49483	1	Phospho (STY)	S	137	SGLRRRGSDPASGEV	17.150196	16.437716	16.884058	18.07147	15.141959	19.03672	18.257805	15.516843	15.12466	18.087513	18.30115	18.718071	18.236776	18.872378	15.80859	18.270323	17.757747	17.603528	17.946832	16.466957	19.285388	17.736842	17.739716	17.486803	18.076601	16.51124	17.405706	14.640294	18.827474	18.781728	18.678185	20.071866	18.613909	19.449544	18.581841	18.845265	19.049144	20.063517	18.7623
286	Q92882_S213_M1	Q92882	OSTF1	Homo sapiens	23.78681	1	Phospho (STY)	S	213	DYLDDEDSD______	14.225898	18.730912	18.014982	16.896883	17.722362	19.318023	15.637212	15.247888	18.477643	16.14422	16.230258	17.157483	15.062744	18.076793	17.781837	18.154514	18.749643	17.820137	16.812689	19.941581	18.159543	17.438417	14.620764	18.231661	18.937928	11.195065	16.408496	18.050695	18.036024	17.509229	17.900484	17.911689	17.842128	17.953035	17.813013	18.052177	17.857441	17.939225	17.976853
287	Q92954_S77_M1	Q92954	PRG4	Homo sapiens	151.06105	1	Phospho (STY)	S	77	CKGRCFESFERGREC	18.91373	18.53721	19.05298	18.21812	18.68456	16.91221	19.0987	20.25185	17.97991	17.16359	20.75607	18.36532	19.07868	19.12936	19.21939	18.88798	16.66484	18.22081	16.88509	17.53085	18.94006	16.1846	17.95484	18.757	19.07116	17.17491	20.15085	19.15327	19.07898	17.63205	17.91128	20.91333	18.83944	18.12823	19.72297	19.09895	20.15317	18.95939	18.57205
288	Q92954_S1094_M1	Q92954	PRG4	Homo sapiens	151.06105	1	Phospho (STY)	S	1094	LVEVNPKSEDAGGAE	16.789491	10.231607	13.085895	15.043047	14.33539	10.19865	10.481556	18.165309	17.243711	15.607169	10.719204	17.068945	12.312652	13.994496	11.22395	10.839206	10.188094	17.70287	16.221561	10.073425	16.375315	17.266348	11.493249	14.798358	11.369339	10.307995	15.723335	18.075159	13.465832	14.41193	14.159656	11.809586	13.668558	17.181803	13.200316	11.845426	19.044486	13.461751	11.723897
289	Q969E1_S71_M1	Q969E1	LEAP2	Homo sapiens	8.81353	1	Phospho (STY)	S	71	LCRKRRCSLSVAQE_	19.61971	19.66374	20.03821	20.51899	18.91413	18.74117	18.78372	19.60548	20.06152	18.98991	19.80069	19.73767	19.74122	19.4656	19.55681	18.74095	19.23	18.24103	20.86692	19.25492	19.11076	20.03657	19.34058	20.2146	18.80578	20.19972	19.54967	19.34863	19.5941	19.86924	19.48685	19.92729	18.27248	20.48367	19.48507	18.93969	19.46583	19.18242	17.86654
290	P00738_Y298_M1	P00738	HP	Homo sapiens	45.2053	1	Phospho (STY)	Y	298	KFTDHLKYVMLPVAD	15.30049	15.348167	16.185111	15.895357	16.904249	15.849267	15.892126	15.994902	13.843015	18.161755	15.009575	14.418737	15.868824	16.243322	16.850738	16.127384	17.382618	12.986654	15.105717	15.397454	13.244848	15.157641	15.969876	15.391357	13.658803	12.679082	14.504432	15.575695	16.204925	15.721997	16.077297	16.087848	16.022347	16.126788	15.99494	16.015833	16.036774	16.113776	15.063254
291	Q96A00_S26_M1	Q96A00	PPP1R14A	Homo sapiens	16.69299	1	Phospho (STY)	S	26	RARGPGGSPGGLQKR	17.07099	17.25147	16.0162	17.07847	14.35331	17.15088	17.25286	17.09566	16.86628	16.19431	17.29341	16.08487	17.23317	16.47664	16.76109	16.34411	17.50096	16.64233	17.36567	17.53222	16.68471	14.53042	17.7472	18.15651	17.15573	17.08652	16.37849	18.48519	17.77544	16.97599	16.79067	16.50014	15.28445	17.39525	17.12775	17.52783	16.2644	16.10427	17.63633
292	Q96G03_S165_M1	Q96G03	PGM2	Homo sapiens	68.28339	1	Phospho (STY)	S	165	AGIMITASHNPKQDN	11.312668	10.478945	11.911216	10.306284	16.043304	16.408461	10.742359	11.214014	16.75591	15.160961	10.99281	16.275825	12.672102	12.646886	11.524748	11.119277	10.433088	16.664388	14.510948	17.932222	17.935831	9.993721	12.871903	16.135596	11.67797	19.569487	10.382091	12.865176	15.985827	14.439487	12.780611	10.877824	12.382982	11.408436	12.00386	16.257581	12.550084	12.215537	12.300052
293	Q96IY4_S338_M1	Q96IY4	CPB2	Homo sapiens	48.42425	1	Phospho (STY)	S	338	EELSLVASEAVRAIE	17.684507	14.071614	14.770317	13.972893	17.601239	14.662844	16.646153	17.87405	16.27087	16.272432	13.865624	14.451024	16.625458	17.477508	16.452656	16.42829	16.601873	17.936663	16.008179	14.72782	17.247594	15.712848	16.715215	16.201402	16.467815	17.503522	14.786995	15.937626	17.431084	17.383799	17.276774	17.28953	18.156497	16.254677	17.1772	15.053666	17.227779	17.320889	16.345187
294	Q96PD5_S202_M1	Q96PD5	PGLYRP2	Homo sapiens	62.21701	1	Phospho (STY)	S	202	GCPDVQASLPDAKAK	19.09285	19.81452	17.80279	20.04897	19.88043	18.71011	19.51543	19.59892	19.15923	19.50089	20.02745	18.70968	19.36431	18.39786	19.17919	18.06298	19.8124	19.12855	18.69193	19.2925	18.10077	20.3995	20.37481	19.1783	19.44182	19.47003	19.56566	17.61818	20.04772	19.06974	19.77457	19.73339	19.5202	19.70468	19.90565	18.42605	19.94225	18.3003	17.79301
295	Q96PD5_S177_M1	Q96PD5	PGLYRP2	Homo sapiens	62.21701	1	Phospho (STY)	S	177	SPGLRDGSPDVTTAD	18.49602	18.5024	18.88825	18.7369	19.45501	18.42035	19.77781	18.83781	18.14415	19.08326	19.32012	18.4206	19.49064	18.95831	18.70477	18.62827	17.76998	18.34557	18.56414	17.81203	18.1236	19.12298	19.13294	17.82156	19.27557	18.02373	18.54995	17.82149	19.15421	18.21945	19.2974	18.19666	19.74394	19.099	18.38025	16.28687	18.4364	18.8024	18.50642
296	Q99501_S306_M1	Q99501	GAS2L1	Homo sapiens	72.71668	1	Phospho (STY)	S	306	TTSPRPASPVPGSER	17.513511	17.684673	17.581718	17.520608	17.461624	18.396038	15.937497	17.536913	16.394485	16.152845	17.724452	17.755699	16.56432	17.681277	17.511481	17.489507	18.384525	17.266413	18.618583	18.131793	18.004782	17.223597	18.296251	18.2241	17.508299	17.45825	15.861468	17.946366	17.901406	16.038604	17.397323	17.13237	14.856665	16.038713	16.845751	16.949821	16.418043	17.459713	17.08551
297	Q9BRK5_T193_M1	Q9BRK5	SDF4	Homo sapiens	41.80679	1	Phospho (STY)	T	193	ELKVDEETQEVLENL	14.58066	15.8603	12.61045	15.59166	12.5036	14.35999	16.25604	14.88757	14.62319	14.84482	15.72114	15.07124	15.30579	15.3521	15.24379	14.81717	14.2873	15.52657	14.64988	14.95103	14.64463	15.40484	14.12775	14.59092	15.42811	13.93854	14.28889	15.06855	15.06168	13.65456	15.15261	15.14902	14.94305	13.36001	13.78691	11.66479	15.08231	15.1829	15.22918
298	Q9BUN1_S143_M1	Q9BUN1	MENT	Homo sapiens	36.76939	1	Phospho (STY)	S	143	STRFIANSQEPEIRL	22.01311	22.80046	21.6018	23.47772	23.11868	21.75318	23.27669	22.13108	21.70611	22.99127	22.88037	22.74412	23.7217	21.1083	22.53107	22.9596	22.94474	22.12564	22.25855	22.78458	21.94781	23.24646	22.92362	21.71194	23.12897	22.7298	22.79664	21.47372	22.7762	21.54402	23.40974	23.2879	23.68998	22.40626	22.97101	21.82048	23.38059	21.53245	22.34812
299	Q9BUN1_S107_M1	Q9BUN1	MENT	Homo sapiens	36.76939	1	Phospho (STY)	S	107	INEEDGSSEEGVVIN	20.794	21.59099	21.20121	21.67147	21.7061	20.58366	21.42982	21.73002	20.80149	21.2042	21.4411	20.46082	22.06855	21.49123	21.24807	22.43004	20.75388	20.94307	20.81329	21.13566	20.52994	21.90866	22.53499	19.42561	21.23509	21.80094	21.02332	21.49143	21.73955	20.52515	21.96949	21.18314	18.23295	21.62181	21.209	21.44322	21.61212	20.13305	20.21301
300	Q9BUN1_S106_M1	Q9BUN1	MENT	Homo sapiens	36.76939	1	Phospho (STY)	S	106	AINEEDGSSEEGVVI	20.21782	21.7542	21.29089	21.56134	21.70176	20.51465	21.45561	20.77465	20.13747	20.91018	21.80479	13.66411	21.7961	16.50974	21.29783	22.00247	20.49175	20.13491	20.43637	20.99637	20.74773	21.41196	21.29311	18.83196	20.61375	21.45538	20.35076	21.06831	21.31269	20.36106	21.17223	21.18384	21.11176	21.2267	21.22336	20.63303	21.04336	20.13889	21.25138
301	P00742_S43_M1	P00742	F10	Homo sapiens	54.73169	1	Phospho (STY)	S	43	ARVTRANSFLEEMKK	19.79936	20.57688	19.11289	19.80256	20.70607	19.68438	15.94131	20.45227	19.19628	19.91988	19.71772	19.20434	16.01684	20.75707	19.91424	14.62221	20.48732	19.41629	19.55293	20.29003	20.37936	20.67176	20.74105	20.34454	19.74666	19.69222	16.62702	20.77145	18.66642	20.76308	20.33656	20.35159	20.25829	20.40705	20.21923	20.20384	20.27883	20.38853	18.54415
302	Q9BXR6_S510_M1	Q9BXR6	CFHR5	Homo sapiens	64.4194	1	Phospho (STY)	S	510	CLDPCVVSEENMNKN	13.30914	14.47073	13.66901	13.56541	12.09292	12.11391	13.50202	13.33531	13.09205	14.25163	13.54503	13.23633	13.48115	13.73815	13.30687	13.26103	14.36993	12.30225	12.35089	13.19627	13.66369	13.91578	12.8998	13.05348	13.04503	11.57249	11.38402	11.69193	13.69254	13.64609	13.54094	13.55348	13.47568	12.27071	13.44312	14.49442	13.43977	13.58428	13.62637
303	Q9H0M5_S376_M1	Q9H0M5	ZNF700	Homo sapiens	86.23231	1	Phospho (STY)	S	376	KGFYSAKSFQTHEKT	24.1246	23.69593	23.26153	23.93064	23.68628	23.79571	23.97436	22.96248	22.73063	24.14067	24.54926	23.67961	24.70272	23.64847	23.90587	24.042	21.34517	21.28265	21.50804	21.38532	22.89875	22.62854	22.23974	22.69387	21.39262	23.20149	22.67539	22.47081	21.70754	22.1852	23.258	22.2796	22.41628	22.81256	23.87692	22.5034	23.93249	24.0348	22.13848
304	Q9H0M5_S522_M1	Q9H0M5	ZNF700	Homo sapiens	86.23231	1	Phospho (STY)	S	522	KGFYSAKSFQTHEKT	24.1246	23.69593	23.26153	23.93064	23.68628	23.79571	23.97436	22.96248	22.73063	24.14067	24.54926	23.67961	24.70272	23.64847	23.90587	24.042	21.34517	21.28265	21.50804	21.38532	22.89875	22.62854	22.23974	22.69387	21.39262	23.20149	22.67539	22.47081	21.70754	22.1852	23.258	22.2796	22.41628	22.81256	23.87692	22.5034	23.93249	24.0348	22.13848
305	Q9HBR0_S997_M1	Q9HBR0	SLC38A10	Homo sapiens	119.76223	1	Phospho (STY)	S	997	GGDHVPVSHEQPRGG	17.16584	15.1499	17.68064	16.99569	15.74411	16.30003	16.95074	15.42459	16.28634	15.66935	17.38723	16.4739	16.93044	17.90923	16.67103	16.73719	17.57891	17.24663	16.50432	17.61442	17.35045	18.08499	17.02875	17.25299	16.77593	17.97854	14.16638	17.3508	16.61097	17.69678	17.3623	17.07601	18.41045	15.82122	16.90981	17.83389	17.01016	16.62103	16.4025
306	Q9HCU0_S746_M1	Q9HCU0	CD248	Homo sapiens	80.85924	1	Phospho (STY)	S	746	EPMPPRGSLTGVQTC	19.10019	19.95706	20.39789	20.71276	19.36664	19.86206	20.05702	19.64908	19.61619	20.5214	20.59609	18.82378	20.03646	20.25779	19.71593	18.64568	19.774	19.88161	19.68405	19.62543	19.31273	20.62801	20.21186	20.05339	18.9735	19.82099	20.23696	20.59067	19.62182	19.99905	19.84279	20.16219	20.98765	18.59324	20.22335	20.23681	20.62335	20.17593	19.49845
307	Q9NQC3_S15_M1	Q9NQC3	RTN4	Homo sapiens	129.93142	1	Phospho (STY)	S	15	PLVSSSDSPPRPQPA	15.49358	17.05292	19.64136	16.62588	19.17926	20.08675	18.0854	19.26023	19.02628	15.57384	19.46192	17.68062	20.16689	19.71718	17.39752	21.98162	19.49119	18.9882	19.42651	19.03217	19.87163	18.92329	18.66402	19.05974	20.78155	17.84167	17.70382	19.47527	18.18875	17.80133	19.50093	19.51467	19.42936	20.30284	19.39366	16.97826	18.57635	19.22571	19.5946
308	Q9NQV6_Y358_M1	Q9NQV6	PRDM10	Homo sapiens	130.13575	1	Phospho (STY)	Y	358	QEKNWPCYECNRRFI	20.18388	17.99447	18.60404	19.13962	16.6867	18.36106	15.79524	18.14474	17.67574	15.84322	19.18292	17.92837	17.92267	20.15841	18.93345	17.9226	16.41078	17.65328	16.61411	18.06335	18.23606	17.18848	18.07612	18.26671	15.83271	18.17893	14.09954	17.08851	16.58152	16.91692	15.44263	18.82805	18.01671	18.18951	18.96458	18.85274	18.53878	18.29946	17.52643
309	Q9NR19_S30_M1	Q9NR19	ACSS2	Homo sapiens	78.57963	1	Phospho (STY)	S	30	GGRARSWSPPPEVSR	16.345713	19.475872	17.839741	17.28349	19.223376	18.752463	19.477374	19.308608	18.154288	19.306258	15.759743	19.452383	19.516268	19.50851	18.859125	19.25493	18.091831	18.057668	18.83108	18.736096	18.608253	16.170259	19.547874	19.149915	19.4056	19.245499	16.123911	19.534964	18.713585	19.418678	18.679166	19.328299	19.252374	22.342633	19.693279	18.450861	19.269087	19.358354	19.399426
310	Q9NST1_S111_M1	Q9NST1	PNPLA3	Homo sapiens	52.86529	1	Phospho (STY)	S	111	ANVHQLISGKIGISL	17.54423	10.62531	11.44191	10.44587	17.69843	10.58921	10.89906	19.28101	10.84568	10.46144	16.91917	18.82014	12.90457	12.10368	11.71217	11.29078	17.2749	19.84767	10.25618	10.45206	18.82791	10.12103	12.00712	16.07556	11.87141	10.70897	10.52465	17.69216	16.76725	12.40772	18.92984	10.51231	18.40866	10.98963	19.40047	16.81563	18.42577	17.94656	10.4499
311	Q9NZP8_S178_M1	Q9NZP8	C1RL	Homo sapiens	53.49834	1	Phospho (STY)	S	178	ISEASRGSEAINAPG	17.84869	17.65175	15.94417	17.06041	16.35235	17.22078	16.97907	16.69153	17.07757	17.34702	17.02274	16.88176	15.67256	14.92924	17.33738	15.76437	16.85056	16.06211	15.90772	16.61696	17.79323	18.23382	17.65366	16.04445	15.58117	15.81852	17.10193	16.80046	16.72019	16.8631	17.41827	14.85828	17.10306	17.23117	17.82927	16.3089	16.51093	17.21522	15.62857
312	P00747_S45_M1	P00747	PLG	Homo sapiens	90.56898	1	Phospho (STY)	S	45	KKQLGAGSIEECAAK	21.8459	22.14225	21.20046	22.04137	22.3073	20.97706	22.14808	22.42495	21.56187	21.32836	22.12551	20.76566	22.55475	21.09664	21.23135	21.10978	21.22749	21.51416	20.92051	21.20922	21.28751	22.36837	22.37766	21.67178	22.0866	19.03284	22.18125	21.01787	21.88253	20.95242	22.73824	22.87909	22.6563	22.84992	22.62324	21.317	22.61138	21.3769	20.78208
313	Q9P2G1_S737_M1	Q9P2G1	ANKIB1	Homo sapiens	122.00156	1	Phospho (STY)	S	737	RGVAPADSPEAPRRS	11.480047	10.63437	11.458128	10.459233	10.396279	15.769143	10.901561	11.379979	14.389943	10.474432	11.155603	15.716683	12.858975	12.163178	15.402674	14.592745	14.644892	14.511204	14.494882	14.39169	11.522072	10.142188	13.587051	15.198261	15.041096	14.508295	10.536127	15.58605	15.361272	15.258882	12.291338	10.467746	11.910259	15.275938	15.404141	10.495556	12.070406	15.504979	15.97559
314	Q9UBW5_S444_M1	Q9UBW5	BIN2	Homo sapiens	61.87441	1	Phospho (STY)	S	444	PTASGGGSPTSPRAS	21.53132	20.614	21.34348	20.96733	21.38163	21.83047	21.66788	19.12987	21.39846	21.1413	20.16847	22.23083	22.20643	15.53443	21.52918	23.03851	21.56441	21.63745	21.89439	21.75366	21.4348	21.22622	22.07558	21.63541	23.14547	22.9154	21.28219	15.15184	21.75054	21.55761	19.82208	21.27558	20.81546	22.60822	21.40591	21.11109	21.57932	22.1694	21.97408
315	Q9UBW5_S458_M1	Q9UBW5	BIN2	Homo sapiens	61.87441	1	Phospho (STY)	S	458	SLGTGTASPRTSLEV	19.37157	17.80937	19.53503	18.36045	19.31709	20.519	18.10409	19.39615	19.64401	19.44701	19.59307	19.91934	19.53308	19.61637	18.69637	19.90497	19.82229	18.59299	20.06993	19.40845	18.27625	19.06717	20.19774	19.26864	19.80589	19.44778	17.41339	20.20928	18.23577	19.50807	17.95809	18.85648	19.30759	19.57632	18.91243	19.58398	19.55188	19.77204	19.97076
316	Q9UDY2_S986_M1	Q9UDY2	TJP2	Homo sapiens	133.95803	1	Phospho (STY)	S	986	SDQLRDNSPPPAFKP	16.31809	18.21485	17.37093	17.35032	18.81667	20.01752	18.19134	18.93681	17.45351	16.70645	14.56401	19.54346	17.60037	18.30034	19.29838	20.28882	19.24528	18.84648	19.58845	18.86336	17.91135	15.3279	20.19931	18.9969	19.19868	18.95034	18.21338	19.62859	19.34066	18.98426	17.20344	18.83397	18.98527	19.59254	20.01497	17.49097	18.72887	20.9289	18.68124
317	Q9UGM5_S315_M1	Q9UGM5	FETUB	Homo sapiens	42.05494	1	Phospho (STY)	S	315	PDLDDKNSQEKGPQE	22.55756	22.8723	22.63447	23.12081	22.38283	23.29241	23.5266	23.43916	23.33955	21.10763	22.72156	23.11697	16.4113	23.36502	23.1253	22.68546	23.31502	23.22812	22.77093	23.30057	22.71716	23.21865	23.41887	22.96263	23.09034	21.59371	22.46935	23.70467	23.50054	21.72712	23.0864	22.50859	23.71696	23.3526	21.83567	22.11274	21.13332	19.81625	22.42977
318	Q9UK55_S56_M1	Q9UK55	SERPINA10	Homo sapiens	50.70695	1	Phospho (STY)	S	56	EEDEQEASEEKASEE	18.18244	18.35349	17.29422	18.18953	16.13343	18.32051	18.09882	18.20583	12.57404	15.05431	18.39326	18.33275	17.82845	17.39359	18.18041	16.57291	12.32911	17.95303	14.47979	12.21435	13.77756	13.22534	16.46889	17.95395	18.98851	12.7446	19.25139	14.43768	19.1348	18.05316	17.45047	15.40963	17.96385	16.87683	16.71026	17.35401	19.50627	15.16425	13.15861
319	Q9UKE5_S769_M1	Q9UKE5	TNIK	Homo sapiens	154.9432	1	Phospho (STY)	S	769	ANSKSEGSPVLPHEP	19.42575	18.38629	19.26569	18.03298	18.99776	20.40892	18.65993	19.45227	18.65473	19.44991	19.66477	19.69693	18.789	19.43521	19.45262	19.88153	19.83466	18.88716	20.38207	19.55684	19.36716	16.99839	19.95535	19.27029	20.23251	20.43834	19.45334	20.37821	20.3074	19.22887	18.20022	19.14973	18.21199	19.73009	20.06061	15.85604	18.89705	20.09013	19.91656
320	Q9Y3Q8_S62_M1	Q9Y3Q8	TSC22D4	Homo sapiens	41.02603	1	Phospho (STY)	S	62	KGTPRNGSPPPGAPS	11.522703	10.666647	11.358734	10.48936	10.425633	10.630984	10.937117	11.421407	16.291248	10.504746	11.194277	17.127206	12.918555	16.146795	11.740465	11.324132	10.619561	16.709479	15.839944	16.837911	11.565244	10.168424	16.627185	11.714921	17.578154	18.493293	10.567198	18.170203	16.658832	15.572662	12.164667	10.400774	11.796063	16.367998	11.444615	10.427674	11.950967	17.996404	16.19231
321	Q9Y490_T190_M1	Q9Y490	TLN1	Homo sapiens	269.76705	1	Phospho (STY)	T	190	QGVEEHETLLLRRKF	14.43924	14.62167	14.99215	13.40432	12.49596	15.51644	14.62308	14.46419	14.32565	14.16317	14.66408	14.98085	14.60318	13.80493	15.13584	14.41365	14.50383	14.30931	14.98406	14.70712	13.96843	13.54071	14.9467	14.82894	14.45165	15.24211	12.26786	15.48426	13.21649	14.96638	14.84818	14.86227	14.7748	14.11029	12.7436	15.03892	14.79405	14.89689	15.47665
322	Q9Y4L1_S742_M1	Q9Y4L1	HYOU1	Homo sapiens	111.33538	1	Phospho (STY)	S	742	EREKAANSLEAFIFE	14.96169	16.69227	15.62489	15.52401	16.74371	15.66519	15.71243	15.54158	15.30723	15.53934	15.82449	15.67839	13.91146	15.38366	16.06204	14.8284	15.12798	15.04687	13.82716	15.5301	15.46066	15.20405	15.76926	15.27007	15.88471	15.78315	14.61537	15.75698	15.65057	16.82799	15.63381	15.26137	14.60899	15.54927	15.43283	15.67029	16.00504	15.37967	14.54834
323	P00747_S68_M1	P00747	PLG	Homo sapiens	90.56898	1	Phospho (STY)	S	68	CRAFQYHSKEQQCVI	21.63265	20.3005	20.68099	20.75287	20.9232	20.4723	20.62373	20.69748	20.81609	21.01634	21.19679	20.12852	20.59729	20.44491	19.37142	20.34542	20.20101	20.04278	19.27983	19.61065	20.48566	21.09113	19.46484	20.15424	20.39591	18.94473	20.1703	20.17822	19.6373	20.35316	20.99741	20.76426	21.16127	21.44332	20.80449	20.83972	20.48828	20.20932	19.65098
324	Q9Y613_S367_M1	Q9Y613	FHOD1	Homo sapiens	126.55132	1	Phospho (STY)	S	367	EGKRSRRSLEGGGCP	14.88117	16.27169	16.28147	16.8437	18.11793	19.54863	16.24831	18.06524	17.96048	17.38976	18.25652	19.13433	17.14416	16.41289	17.17091	18.35724	17.96459	17.81107	18.9836	18.3962	18.15811	16.31728	19.00515	18.7779	18.96284	19.18073	17.30446	19.17966	18.34687	18.05251	16.94686	18.58253	18.48473	18.21955	18.42612	18.79277	17.69241	19.05615	18.51978
325	Q9Y613_S523_M1	Q9Y613	FHOD1	Homo sapiens	126.55132	1	Phospho (STY)	S	523	KEPLIPASPKAEPIW	17.97721	18.41551	16.25307	16.96106	16.80933	19.27488	17.90184	18.26015	17.21821	17.43404	18.45735	18.71405	15.44083	18.10456	17.48482	19.10362	17.99789	17.99477	18.40098	17.97746	17.57733	17.93071	18.46905	18.46984	18.58713	18.07067	18.26114	18.3258	18.49307	17.99709	17.70231	18.77539	17.79814	17.94296	18.82481	17.74751	17.81814	18.08803	18.3571
326	Q9Y6D5_S227_M1	Q9Y6D5	ARFGEF2	Homo sapiens	202.03828	1	Phospho (STY)	S	227	VIQAAAVSPKFVRLK	14.69392	14.87866	12.61668	13.52767	13.70448	13.58681	14.30947	14.71918	14.38431	12.90413	14.92159	15.08573	14.77106	14.75384	14.69173	14.70654	14.5056	15.19433	16.33405	15.47619	14.20213	14.38102	13.73364	14.94339	15.7354	14.8194	12.36306	15.56374	15.49436	13.54073	14.71514	13.85932	14.67632	14.35811	14.76441	14.93147	14.81581	15.47353	15.36988
327	O14745_S290_M1	O14745	SLC9A3R1	Homo sapiens	38.86843	1	Phospho (STY)	S	290	PALVRSASSDTSEEL	19.290778	19.474125	19.750611	19.29838	19.235194	20.578413	19.475546	19.315847	19.15456	18.833056	19.516749	20.035649	19.455542	19.827232	19.288603	19.604906	18.686513	19.044871	19.678398	19.120548	19.23538	18.980206	19.542259	18.469486	20.080986	19.556071	18.826091	20.151216	19.516243	18.134574	19.608679	19.622568	18.490071	20.105792	19.537192	19.796718	18.28545	18.927304	19.461423
328	P00751_S38_M1	P00751	CFB	Homo sapiens	85.53287	1	Phospho (STY)	S	38	ARPQGSCSLEGVEIK	16.3669	19.37547	19.30788	19.19564	14.96111	16.23163	16.0188	15.5067	18.97509	14.32931	22.20316	19.35271	19.35645	19.38016	16.44045	19.16156	18.89046	18.93627	19.00554	14.08398	19.13119	18.87012	15.29653	21.72424	19.20063	14.8339	16.2446	16.31314	15.54912	15.60145	19.174	21.90609	15.98002	15.32807	16.22716	19.35138	19.12368	19.21931	19.2633
329	P00751_S699_M1	P00751	CFB	Homo sapiens	85.53287	1	Phospho (STY)	S	699	PNTCRGDSGGPLIVH	15.48408	15.67391	15.97347	16.24096	15.3943	15.64582	16.09951	15.82574	15.12804	16.60488	14.91185	16.34532	16.08097	16.0768	15.50318	15.90437	14.74768	15.41019	14.91562	15.63152	16.34073	16.71491	14.18938	15.03192	15.93977	16.03553	17.15872	14.85408	15.60425	15.93922	15.78209	15.80082	15.68455	15.86994	15.6359	15.53153	15.71016	15.84685	15.31803
330	P00751_S634_M1	P00751	CFB	Homo sapiens	85.53287	1	Phospho (STY)	S	634	DIKALFVSEEEKKLT	14.27004	14.8703	15.60587	14.37899	14.45454	14.18452	15.03277	15.03145	14.71458	15.59822	13.45858	15.164	15.01148	15.67233	15.93644	14.80863	15.19645	13.53426	13.60667	13.50614	15.38056	15.58234	13.75551	13.60483	14.84929	15.11853	15.02259	15.35719	15.62849	15.81126	15.48277	15.49482	15.42004	15.53928	15.38874	15.64586	15.43651	15.52443	15.56488
331	P01008_S68_M1	P01008	SERPINC1	Homo sapiens	52.60243	1	Phospho (STY)	S	68	KATEDEGSEQKIPEA	25.52788	25.92947	25.69043	25.48802	25.41835	24.95135	25.77527	26.09181	25.27723	25.50831	25.10562	24.77493	25.98572	26.12225	25.58454	25.03506	24.81453	24.71362	24.24853	24.81472	25.52654	25.59926	25.38054	24.47298	25.35179	25.24957	25.58144	24.55514	25.66359	25.32593	25.77826	24.97402	25.99603	25.67284	25.04807	25.41809	25.52008	24.52988	24.66756
332	P01008_T312_M1	P01008	SERPINC1	Homo sapiens	52.60243	1	Phospho (STY)	T	312	PFKGDDITMVLILPK	16.89577	15.96836	15.48863	15.62317	15.56209	13.16109	15.79443	13.9327	12.89314	15.6379	16.08184	15.77157	15.77509	14.89993	15.61372	15.59096	15.33482	12.65259	14.14916	15.56781	14.13443	15.31559	15.01122	15.37906	13.63705	16.70326	16.33611	14.50406	15.75636	15.47851	16.33577	15.47213	15.37613	15.5292	15.33596	18.15866	14.76563	13.14094	15.54469
333	P01008_S377_M1	P01008	SERPINC1	Homo sapiens	52.60243	1	Phospho (STY)	S	377	MGLVDLFSPEKSKLP	15.42652	15.35921	15.82384	15.36169	13.73614	15.65704	14.72527	15	15.92225	14.563	13.5362	15.85722	14.61606	16.31268	15.03274	13.8442	16.80291	13.24117	15.09684	15.6843	14.94225	14.5149	15.2748	13.40019	14.33504	13.86192	14.6867	14.91273	14.48	15.30184	15.30748	15.26378	15.16272	14.12763	15.12042	15.46792	15.18497	15.3038	14.09386
334	P01009_T346_M1	P01009	SERPINA1	Homo sapiens	46.73655	1	Phospho (STY)	T	346	GADLSGVTEEAPLKL	16.37702	17.76984	15.91142	17.0046	16.85116	16.35295	17.71633	16.02616	15.45063	17.68364	17.37686	17.44569	19.79638	17.25003	16.64507	18.13269	15.87182	16.13681	15.89172	16.92846	15.87236	16.92623	16.52131	17.03483	18.48441	19.24813	16.79631	17.45979	17.0331	16.46096	17.00189	15.4956	15.80301	17.91271	17.52394	15.72043	15.99432	17.08636	16.29451
335	P01009_S343_M1	P01009	SERPINA1	Homo sapiens	46.73655	1	Phospho (STY)	S	343	FSNGADLSGVTEEAP	11.52133	10.65643	11.37197	10.47731	17.6971	10.62039	17.91789	16.3892	10.87641	17.49395	11.18951	10.63376	20.12519	12.03657	11.74134	18.42633	16.32018	17.6669	10.28796	17.83974	11.56431	17.9211	12.03576	11.71553	18.94467	10.73994	17.06238	10.71341	11.64988	12.3419	12.15738	17.16453	11.79816	17.42485	16.67389	16.74072	11.94912	16.60834	10.37574
336	P01009_T227_M1	P01009	SERPINA1	Homo sapiens	46.73655	1	Phospho (STY)	T	227	RPFEVKDTEEEDFHV	18.31777	16.51168	17.71761	14.9671	18.05445	16.06693	17.63794	18.92715	17.92002	15.0433	18.38802	16.03544	17.61911	17.81289	17.46188	17.43971	17.28175	18.02878	14.04887	17.54378	19.30906	15.65163	17.70077	18.10832	17.47567	17.68352	14.6079	13.97708	17.75004	14.79121	17.54113	17.5584	17.45119	17.62214	17.40633	17.77495	17.4748	17.60086	13.16919
337	P01009_T46_M1	P01009	SERPINA1	Homo sapiens	46.73655	1	Phospho (STY)	T	46	HHDQDHPTFNKITPN	15.80523	14.8294	14.69174	11.41012	14.59227	14.79431	14.83081	15.26434	14.61344	14.57327	14.24977	14.80734	14.81096	14.58412	14.64528	14.62191	14.113	13.80857	14.44404	15.59155	15.16614	15.94731	14.33551	14.38937	14.65981	15.24723	14.67332	13.13513	13.82051	13.70161	15.02095	15.03514	14.94703	15.08751	14.91016	15.86697	14.96643	15.07001	13.48933
338	O14745_S280_M1	O14745	SLC9A3R1	Homo sapiens	38.86843	1	Phospho (STY)	S	280	LAEAALESPRPALVR	12.740331	14.721093	14.585645	14.005331	13.47255	16.743201	14.722501	14.563207	12.896557	13.456348	14.763612	16.213469	14.702556	14.662765	14.536031	14.512539	14.660692	13.185008	15.376611	13.797695	14.104654	14.228397	14.789058	14.289296	14.55063	14.802836	13.735535	15.252028	14.611906	13.899772	14.44282	11.322464	14.370021	13.880235	14.3337	12.66761	14.389123	14.491149	12.978187
339	P01011_S384_M1	P01011	SERPINA3	Homo sapiens	47.65086	1	Phospho (STY)	S	384	AVKITLLSALVETRT	15.94838	18.99224	16.08594	17.08117	18.40055	17.21402	17.46926	15.72144	16.46771	18.97769	16.57011	17.22644	16.81881	17.24355	13.40266	16.3623	17.14277	16.71128	17.39543	17.30221	16.29667	15.48708	17.31195	16.84223	15.98258	13.50382	17.0468	17.88077	17.26033	17.00196	15.93564	17.2003	17.29717	16.42495	17.34837	16.94759	17.09696	11.63462	16.56714
340	P01023_S943_M1	P01023	A2M	Homo sapiens	163.29099	1	Phospho (STY)	S	943	PPNVVEESARASVSV	15.66223	17.27675	17.17739	17.26345	17.50047	16.16341	17.70486	17.09315	16.82847	17.86394	15.88839	15.80931	18.54125	17.26821	16.90722	17.22184	17.65962	14.86673	17.52253	17.15147	15.77781	19.3258	16.02146	16.47659	15.81316	17.13406	17.90119	17.78069	17.20831	17.61001	17.00915	17.02562	16.92341	17.08637	16.88063	17.23204	16.94591	17.06608	16.10623
341	P01023_T143_M1	P01023	A2M	Homo sapiens	163.29099	1	Phospho (STY)	T	143	SIYKPGQTVKFRVVS	17.78648	16.75839	16.95121	18.14109	15.12508	16.31526	17.58521	17.28326	16.87995	17.07346	16.87426	16.70868	17.56302	18.07448	16.0443	17.35157	17.87765	15.9425	17.72428	17.37926	17.31862	18.83737	16.24328	16.12719	17.39396	16.60864	17.40907	15.23484	19.42463	16.95849	15.14203	17.29206	14.41041	17.33361	17.19295	17.26352	17.23758	17.31973	17.45508
342	P01023_S136_M1	P01023	A2M	Homo sapiens	163.29099	1	Phospho (STY)	S	136	VFVQTDKSIYKPGQT	18.809138	10.179447	20.200348	17.413015	9.94485	10.144734	10.442716	10.914112	10.391382	10.021856	10.69303	16.276678	12.3714	20.759383	11.224676	10.819427	17.641734	15.345025	17.748568	17.526417	17.028628	19.022507	11.508327	16.2779	11.377813	17.285492	17.404012	10.23435	13.058017	13.823823	13.619624	11.717392	13.222111	12.247849	12.843099	19.387586	13.389164	13.054714	11.648032
343	P01023_Y138_M1	P01023	A2M	Homo sapiens	163.29099	1	Phospho (STY)	Y	138	VQTDKSIYKPGQTVK	15.37476	15.54733	15.79791	14.97644	15.31902	13.49487	15.56006	15.39358	15.11602	15.84235	14.31545	15.28902	15.54	14.7691	14.40227	15.34898	15.69764	13.94097	16.49485	15.58824	15.31921	17.14383	15.62696	14.89126	15.38727	14.9051	14.20052	15.61471	13.38978	15.34098	15.51744	15.53122	12.97328	15.58207	15.40985	15.70401	15.46449	15.56508	13.91951
344	P01023_S1304_M1	P01023	A2M	Homo sapiens	163.29099	1	Phospho (STY)	S	1304	RLLLQQVSLPELPGE	16.96444	18.8034	18.40478	18.75553	17.82263	18.62701	17.56585	16.96957	18.45542	18.60021	18.19788	18.08244	18.35213	19.24623	17.61467	17.12942	18.26179	16.69674	19.18934	18.06476	17.03496	19.2635	18.22876	17.45048	18.04224	17.65891	15.08138	17.62458	17.13516	17.02166	18.24398	18.25972	18.16204	18.3178	18.12115	18.45703	18.18354	18.2984	16.63124
345	P01023_S593_M1	P01023	A2M	Homo sapiens	163.29099	1	Phospho (STY)	S	593	RVTAAPQSVCALRAV	18.804826	10.221843	12.379137	18.358773	16.358853	10.1857	10.495955	17.923896	10.442506	10.057763	17.666499	16.47285	12.504066	13.038504	16.909029	10.888179	17.463201	16.155836	17.818271	17.435651	16.928167	9.716913	17.144043	11.284229	15.929344	17.474998	18.304503	10.279007	17.78719	13.341434	13.15836	11.452926	12.801972	11.928504	12.462171	17.995577	12.951743	12.651894	17.585323
346	P01023_T588_M1	P01023	A2M	Homo sapiens	163.29099	1	Phospho (STY)	T	588	SHAHLRVTAAPQSVC	16.995115	10.321871	12.091452	17.367055	16.070923	10.285263	17.455415	16.987365	10.545372	10.15568	17.314847	14.940089	12.633445	12.732233	11.424141	16.563358	17.327485	14.817039	17.330123	16.837668	16.466184	18.590682	11.723272	11.39792	11.585635	10.406721	17.583091	10.37977	16.783466	16.61046	12.84871	11.19135	12.502368	11.653522	12.172146	11.216625	12.647917	12.35652	16.57201
347	P01024_S1573_M1	P01024	C3	Homo sapiens	187.14806	1	Phospho (STY)	S	1573	EQTIKSGSDEVQVGQ	21.0361	21.52729	21.78678	21.11306	20.55314	20.46574	20.9191	21.17568	21.27335	21.41765	21.79784	21.61035	21.55925	21.86392	21.76161	20.35287	21.10487	21.77952	21.52012	21.26579	21.84079	22.41179	21.68425	21.46382	21.27536	21.30866	21.11128	22.15235	21.81304	21.09122	22.05823	21.36413	21.57109	21.8	21.97418	21.83321	21.80161	20.6245	21.8356
348	P01024_T1366_M1	P01024	C3	Homo sapiens	187.14806	1	Phospho (STY)	T	1366	NKFDLKVTIKPAPET	16.618167	15.802285	16.659365	15.140075	15.08971	15.414337	16.55554	16.37913	16.133287	16.973258	15.141395	15.505956	16.533452	16.237514	16.451151	16.323018	16.942491	16.364834	17.080558	16.643663	16.863144	16.008346	15.634706	15.301453	16.365213	15.879976	16.583623	16.615753	15.952413	16.638639	16.543513	16.554851	16.484463	16.596689	16.455002	16.697011	16.499958	16.582715	16.62079
349	O14791_S311_M1	O14791	APOL1	Homo sapiens	43.9742	1	Phospho (STY)	S	311	PRVTEPISAESGEQV	27.40646	28.2102	27.62227	27.63404	27.00117	25.75058	27.53049	28.04092	26.52232	27.31812	27.37065	26.6447	28.07226	27.47308	27.51123	27.21083	26.70578	26.67972	26.38409	26.50071	26.69706	27.67972	27.27628	26.16173	27.26447	27.2835	26.34897	26.82746	26.69758	26.03965	27.55413	27.45958	28.13622	27.70022	27.74314	27.53266	28.14456	26.85923	26.651
350	P01024_T1373_M1	P01024	C3	Homo sapiens	187.14806	1	Phospho (STY)	T	1373	TIKPAPETEKRPQDA	14.27866	14.88277	12.87832	14.82524	13.83476	14.95628	14.99061	14.41459	14.24309	15.29988	15.02906	13.86477	14.97194	14.98144	14.13435	12.5045	15.7854	14.58862	15.22455	15.14288	15.17155	15.76034	14.47401	14.89173	14.82979	14.70019	13.8299	14.5719	14.18847	14.84895	14.69763	14.71566	14.60369	14.78223	14.55684	14.94182	14.62835	14.75999	15.08168
351	P01024_S742_M1	P01024	C3	Homo sapiens	187.14806	1	Phospho (STY)	S	742	RRQHARASHLGLARS	21.869	20.46779	21.93789	21.88216	20.72945	20.85357	21.82116	22.40989	21.60931	21.31038	19.50791	21.16416	21.80015	22.46055	21.62474	21.60001	22.54485	22.53458	21.78655	21.19793	21.97981	22.59883	21.89126	21.73983	21.64013	21.71178	21.86264	21.69678	22.17599	22.13015	22.02639	22.03876	17.31515	22.0844	22.46969	21.73066	21.08212	22.06916	22.3216
352	P01024_S763_M1	P01024	C3	Homo sapiens	187.14806	1	Phospho (STY)	S	763	IAEENIVSRSEFPES	17.67159	17.01014	16.27451	17.21527	18.04483	16.18339	16.19066	17.51386	18.30609	18.40007	16.63966	18.29266	17.64269	17.531	18.61386	15.831	16.46658	16.39679	17.10181	17.47731	17.16677	17.82208	16.36221	16.3613	16.02272	17.51414	17.04044	17.43744	17.46264	16.45277	17.23533	17.25412	17.13748	17.32347	17.08866	17.69682	17.16316	17.30031	17.36341
353	P01024_S749_M1	P01024	C3	Homo sapiens	187.14806	1	Phospho (STY)	S	749	SHLGLARSNLDEDII	17.597932	17.759743	17.211535	17.198958	17.490315	17.602262	16.105259	18.099374	17.456766	18.641744	17.807808	17.368116	17.738788	18.448357	18.618966	17.523996	18.07917	17.280339	16.919576	17.760517	17.469989	17.829757	17.836573	16.245121	17.567056	15.949677	17.202548	17.345316	18.408333	18.367559	18.275269	18.286269	18.217979	18.32686	18.189396	18.096707	18.233012	18.313302	18.350243
354	P01024_S297_M1	P01024	C3	Homo sapiens	187.14806	1	Phospho (STY)	S	297	RIPIEDGSGEVVLSR	22.03547	22.6331	20.43887	22.2273	22.46463	21.66602	22.74682	22.37814	21.98053	22.07411	22.13511	21.52548	22.94497	21.53649	22.09352	22.60389	22.2762	22.12987	21.38051	21.50896	21.88377	21.95719	21.64462	22.05734	21.90609	20.98333	21.71622	21.81005	18.583	21.46925	21.87587	22.04612	22.50678	22.00109	22.42869	22.38915	21.81293	21.40099	21.94879
355	P01024_S231_M1	P01024	C3	Homo sapiens	187.14806	1	Phospho (STY)	S	231	VKEYVLPSFEVIVEP	11.185321	10.314276	12.150652	15.488383	18.90582	15.998978	10.589482	15.498759	17.776763	10.149541	19.205278	10.291452	18.860061	16.149357	18.760933	17.759298	17.670093	18.293884	18.106545	17.012005	11.228606	18.225653	11.703407	11.380904	11.566976	17.102145	14.375815	10.371668	12.423881	16.525809	12.922839	11.232805	12.569669	17.374095	12.232937	11.258579	15.898327	12.420946	11.171183
356	P01024_S1321_M1	P01024	C3	Homo sapiens	187.14806	1	Phospho (STY)	S	1321	ESASLLRSEETKENE	21.78976	21.22971	20.06591	21.46611	20.96088	19.34844	21.05232	22.47214	20.95907	20.44172	21.26452	21.00028	21.02916	19.07744	20.98396	16.89103	18.83721	20.6542	19.07694	18.62173	21.05455	21.32909	21.17594	18.64979	20.85271	19.17711	21.76764	20.54448	21.30966	18.73592	21.51372	22.31341	21.14755	21.04056	22.33743	21.16995	21.95464	21.21784	20.04116
357	P01024_S715_M1	P01024	C3	Homo sapiens	187.14806	1	Phospho (STY)	S	715	QRRTRFISLGEACKK	15.966541	10.415167	11.962583	13.864831	10.173182	15.563222	10.686729	13.636369	13.577723	10.252614	13.761052	14.128157	12.676157	12.637388	11.493316	11.075304	15.39786	14.926411	13.896203	13.193543	15.189995	9.914936	11.785901	13.986717	11.651276	14.740571	15.010714	14.828764	12.244757	12.94741	12.76005	11.014688	12.395318	11.5014	12.047562	11.041305	12.548595	12.241726	10.951048
358	P01024_T162_M1	P01024	C3	Homo sapiens	187.14806	1	Phospho (STY)	T	162	KLLPVGRTVMVNIEN	16.65087	15.36839	16.03442	16.60738	16.36962	13.73727	13.72311	16.40294	15.88835	16.08954	14.79351	16.2729	14.41627	15.75359	15.90644	12.98736	16.62034	15.63694	16.19599	16.96899	16.19073	16.04627	16.17422	15.57386	14.5101	16.10667	16.52319	15.98091	15.76426	16.52373	16.27175	16.28429	16.20644	16.33057	16.17387	16.26111	16.22359	14.38047	16.50085
359	P01034_S43_M1	P01034	CST3	Homo sapiens	15.79922	1	Phospho (STY)	S	43	VGGPMDASVEEEGVR	19.89277	21.20598	18.53649	20.97844	19.69016	19.66649	20.80518	20.17045	19.93027	19.56183	20.88913	19.65379	20.32031	19.03733	20.40366	21.24587	19.96779	20.24573	19.33144	20.30853	20.07837	20.32004	19.67569	20.45899	20.72525	19.79708	19.26148	18.83385	19.77333	20.12373	20.69577	20.48755	21.00446	20.17363	20.27554	18.48581	20.54439	20.15943	18.74166
360	O14791_S314_M1	O14791	APOL1	Homo sapiens	43.9742	1	Phospho (STY)	S	314	TEPISAESGEQVERV	26.6545	27.92735	27.19476	27.46426	27.24699	26.10642	27.28715	27.27967	26.4061	27.1848	27.46494	26.73805	27.68482	26.85461	27.56766	26.69572	26.18659	26.84839	26.47198	26.1896	26.34948	27.55678	27.43051	26.13631	27.00863	26.31086	26.48378	26.90648	26.39782	25.90258	27.15874	27.22395	27.95021	27.44723	27.58954	26.80683	27.94691	26.6814	26.55802
361	P01042_S332_M1	P01042	KNG1	Homo sapiens	71.95737	1	Phospho (STY)	S	332	ETTCSKESNEELTES	24.99373	25.16121	15.45463	24.90007	25.41556	24.54763	29.10677	26.7336	24.75224	25.53768	24.99446	24.48108	28.80674	26.04813	25.73245	27.98462	23.60657	24.56464	24.13263	24.25885	27.56311	25.24704	26.34802	24.49051	28.4882	24.83605	27.53764	24.95885	24.43521	25.96988	26.52376	26.02506	27.61077	26.62948	26.26832	26.02151	26.68733	25.62431	26.37451
362	P01042_S644_M1	P01042	KNG1	Homo sapiens	71.95737	1	Phospho (STY)	S	644	FDLTDGLS_______	17.19576	18.21431	19.13286	18.71609	17.35306	17.22428	15.76887	15.95854	18.47713	18.26862	17.37657	16.6491	15.68172	19.99474	17.88894	15.13408	18.34127	16.1533	18.15021	17.87336	14.7918	15.81726	19.0495	17.56615	15.86035	15.72695	17.22122	17.55972	17.09161	16.26349	17.10433	15.9954	17.22755	16.4216	16.28283	18.6865	17.62604	16.20344	15.01437
363	P01834_T2_M1	P01834	IGKC	Homo sapiens	11.76504	1	Phospho (STY)	T	2	______RTVAAPSVF	15.64817	10.60606	11.47897	17.1678	19.09434	18.47849	10.88176	17.23825	10.828	10.44103	11.14389	10.58319	19.52134	12.12988	19.47259	16.83139	10.55806	18.86433	10.23431	10.43158	17.77942	19.1733	11.99768	18.17652	11.86101	18.41012	17.86655	17.57154	18.8353	12.42892	12.2482	10.56465	11.89638	11.03412	11.56094	10.59032	12.04423	11.74823	19.30334
364	P01859_S7_M1	P01859	IGHG2	Homo sapiens	35.90064	1	Phospho (STY)	S	7	_ASTKGPSVFPLAPC	15.70297	10.16265	12.15918	15.07892	16.32792	10.12386	10.45683	10.98357	10.39947	16.21179	10.73653	15.88524	17.20926	12.73512	17.14341	14.48695	16.75357	17.34522	16.74394	9.97648	16.08062	17.70277	11.64754	17.2888	11.50171	10.25256	18.24156	10.224	15.03676	12.99972	12.83981	11.35016	12.52852	11.76557	12.23171	11.37288	12.65934	12.39743	17.33797
365	P01860_S119_M1	P01860	IGHG3	Homo sapiens	41.28695	1	Phospho (STY)	S	119	PRCPEPKSCDTPPPC	11.39457	17.93016	11.67782	10.37842	10.31575	18.19462	10.81873	11.29496	10.76686	10.39355	17.87279	10.5307	12.76721	12.39226	11.60871	15.77103	17.11175	17.18587	10.19412	18.80622	15.02104	19.64619	15.71923	11.58359	11.76342	10.63404	10.45496	15.25316	11.97657	12.7205	12.52213	10.67423	12.13597	11.18954	18.27246	10.70241	12.29826	11.97336	10.60685
366	P01860_S134_M1	P01860	IGHG3	Homo sapiens	41.28695	1	Phospho (STY)	S	134	PRCPEPKSCDTPPPC	11.39457	17.93016	11.67782	10.37842	10.31575	18.19462	10.81873	11.29496	10.76686	10.39355	17.87279	10.5307	12.76721	12.39226	11.60871	15.77103	17.11175	17.18587	10.19412	18.80622	15.02104	19.64619	15.71923	11.58359	11.76342	10.63404	10.45496	15.25316	11.97657	12.7205	12.52213	10.67423	12.13597	11.18954	18.27246	10.70241	12.29826	11.97336	10.60685
367	P01860_S149_M1	P01860	IGHG3	Homo sapiens	41.28695	1	Phospho (STY)	S	149	PRCPEPKSCDTPPPC	11.39457	17.93016	11.67782	10.37842	10.31575	18.19462	10.81873	11.29496	10.76686	10.39355	17.87279	10.5307	12.76721	12.39226	11.60871	15.77103	17.11175	17.18587	10.19412	18.80622	15.02104	19.64619	15.71923	11.58359	11.76342	10.63404	10.45496	15.25316	11.97657	12.7205	12.52213	10.67423	12.13597	11.18954	18.27246	10.70241	12.29826	11.97336	10.60685
368	P01871_S114_M1	P01871	IGHM	Homo sapiens	49.43974	1	Phospho (STY)	S	114	AELPPKVSVFVPPRD	15.115216	15.230664	15.358359	15.123377	15.487725	13.837157	15.15277	12.292804	14.717426	15.13974	16.177196	13.391949	15.237121	15.423913	15.688913	15.087611	15.020937	16.221722	12.299682	15.638129	15.055746	16.024552	14.084122	14.852297	15.128603	15.484454	15.143221	15.372077	15.380672	14.738888	15.236945	15.248827	15.175064	15.292679	15.144191	14.933164	15.191302	14.81167	14.576764
369	P01871_S75_M1	P01871	IGHM	Homo sapiens	49.43974	1	Phospho (STY)	S	75	TSQVLLPSKDVMQGT	15.72708	16.03868	15.88642	15.73481	15.70116	14.44626	16.77149	15.58794	12.91013	15.7503	15.95675	15.05632	17.2489	15.95987	16.10559	15.70094	15.83897	15.90936	15.54596	14.52193	15.67077	15.37383	14.58987	14.51994	15.61736	15.10861	15.79658	15.97027	15.91142	15.96213	15.7504	15.76371	15.68107	15.81284	15.64648	15.93061	15.69926	15.79642	14.83795
370	P01871_S312_M1	P01871	IGHM	Homo sapiens	49.43974	1	Phospho (STY)	S	312	VTHTDLPSPLKQTIS	11.47094	10.61273	14.70117	15.32512	10.37111	15.37199	14.80877	11.36939	10.83101	10.45043	15.71855	10.59025	12.87029	12.16543	14.88578	11.27187	15.77753	15.50934	12.93349	15.21351	11.51358	15.5144	11.98139	11.66364	11.84697	15.50442	13.39649	10.66928	12.92022	15.56701	12.2886	10.53599	11.92236	11.02473	11.57316	10.56272	12.07627	11.76813	15.20966
371	O14791_S314_M2	O14791	APOL1	Homo sapiens	43.9742	2	Phospho (STY)	S	314	TEPISAESGEQVERV	18.88248	27.1869	25.5016	26.79038	24.19346	25.06246	23.95337	25.28925	23.51096	22.47317	26.13535	22.6417	26.75698	25.56556	26.14763	21.85655	24.58477	25.85486	23.50117	25.7149	24.04108	22.43027	26.53609	19.39237	21.29835	24.12765	18.22924	22.31429	25.52337	23.12125	25.3831	25.3947	25.32271	25.4375	22.69025	18.19831	25.33856	26.13759	25.46214
372	P01876_T201_M1	P01876	IGHA1	Homo sapiens	37.65464	1	Phospho (STY)	T	201	EPWNHGKTFTCTAAY	11.173116	17.913604	16.187918	16.593548	10.065536	16.510934	10.58192	11.070849	17.631215	17.492304	10.841543	17.531092	17.696031	12.859977	11.392964	10.972642	16.156984	15.995558	9.940662	16.318162	11.216064	17.654579	11.687166	16.496778	11.551797	10.39231	10.208456	15.618263	12.472727	18.24583	12.980958	16.460346	12.621225	17.021584	12.278234	11.285769	12.772401	12.469738	17.497493
373	P01876_S211_M1	P01876	IGHA1	Homo sapiens	37.65464	1	Phospho (STY)	S	211	CTAAYPESKTPLTAT	17.36942	19.44065	19.02738	18.38698	18.27762	18.20534	16.73814	18.52989	19.33339	19.20079	18.2414	19.79583	18.7987	17.54983	18.61734	18.97765	18.51966	18.5283	18.98482	18.64926	18.47017	19.56569	18.03099	17.85984	17.17853	18.84435	18.3406	16.926	14.01707	19.35346	18.90592	18.9178	18.27875	17.71329	18.81313	19.06685	18.86026	18.94702	18.98694
374	P01876_S156_M1	P01876	IGHA1	Homo sapiens	37.65464	1	Phospho (STY)	S	156	LTGLRDASGVTFTWT	17.28158	15.91912	17.85497	17.86384	17.63885	17.03676	16.26736	16.92542	18.55669	17.65414	17.85127	18.79108	18.1971	17.93911	17.62986	16.76595	16.91533	17.67248	18.31538	16.15207	17.6386	17.40189	17.87604	16.5118	17.61318	17.75063	17.93209	17.86419	17.88361	18.4292	17.69914	17.71439	17.97668	16.76522	15.38172	17.90561	17.64057	17.75188	17.7236
375	P01876_T213_M1	P01876	IGHA1	Homo sapiens	37.65464	1	Phospho (STY)	T	213	AAYPESKTPLTATLS	15.99834	16.76256	12.12541	16.2195	15.68057	15.58546	10.45798	10.98924	10.40013	16.65834	10.74008	17.87532	12.63158	12.69375	11.33924	10.88253	16.38993	11.02551	17.25001	9.97351	17.58164	17.17718	14.90095	11.31122	15.32137	10.25196	17.95195	10.22316	12.36306	12.95486	12.79706	11.32706	12.48987	11.73698	16.30271	11.34948	12.61896	12.36051	17.39311
376	P01877_S255_M1	P01877	IGHA2	Homo sapiens	36.59134	1	Phospho (STY)	S	255	LVRWLQGSQELPREK	15.78343	15.33308	15.76793	16.66606	16.38078	16.60049	14.89348	16.19352	17.03051	17.67608	15.37338	17.15604	14.64413	16.78632	15.59923	15.21718	17.10245	16.34773	16.79361	17.17282	16.14677	16.80071	16.64382	16.0078	16.41192	16.26188	16.18544	15.73423	16.62991	17.02599	16.54604	16.56131	16.90099	16.61767	16.42685	13.65174	16.4874	16.59885	16.61267
377	P01877_S156_M1	P01877	IGHA2	Homo sapiens	36.59134	1	Phospho (STY)	S	156	WTPSSGKSAVQGPPE	20.21508	17.69079	20.17833	19.28901	18.98945	20.26375	20.39451	19.2555	19.47837	20.47321	19.56365	20.8758	18.54473	19.80439	18.13314	19.45948	20.14794	20.82672	20.38498	17.08892	20.23179	21.55376	20.53934	20.44433	18.86713	21.25643	20.66297	20.40581	19.49968	18.5202	19.8162	20.59835	21.13413	20.14486	21.07461	17.1342	17.54308	18.90689	19.50684
378	P02647_T226_M1	P02647	APOA1	Homo sapiens	30.77783	1	Phospho (STY)	T	226	KATEHLSTLSEKAKP	16.72277	17.37919	17.4482	17.17627	16.5029	16.70568	17.38082	16.95389	17.86636	17.45526	16.92855	16.03804	16.48443	16.58801	16.80997	17.13781	17.94299	16.72816	17.5188	17.56544	16.69676	17.99243	17.27326	17.15475	17.1819	18.41971	17.65758	15.04578	16.9243	17.36124	15.76569	15.0372	17.21607	17.32175	17.18833	17.72885	15.37322	14.13411	17.76425
379	P02647_S228_M1	P02647	APOA1	Homo sapiens	30.77783	1	Phospho (STY)	S	228	TEHLSTLSEKAKPAL	17.43343	15.89127	18.15284	17.30011	16.77357	16.4155	17.90708	17.8692	17.60419	18.03534	16.78959	17.4116	17.88444	18.46571	17.56366	17.66876	18.41361	16.96112	18.17721	18.08898	17.4286	18.75644	17.81048	17.79112	17.71199	18.58995	18.2987	16.68302	17.70528	18.09991	17.93825	17.94919	17.88126	17.98958	17.85282	18.12228	16.17519	14.98509	17.79337
380	P02647_S225_M1	P02647	APOA1	Homo sapiens	30.77783	1	Phospho (STY)	S	225	AKATEHLSTLSEKAK	18.224395	18.436834	19.176594	18.957286	17.842633	18.254578	18.425985	17.748277	17.997495	18.804455	18.268954	17.489419	18.404171	19.311047	18.222022	18.196338	17.907243	18.386428	18.47591	18.762141	17.974312	17.885557	18.705108	18.077998	18.238001	19.507804	18.164765	18.485455	18.919945	18.988642	18.891685	18.903241	18.765138	18.945894	18.801478	19.048147	17.373334	17.31066	18.970459
381	P02647_T221_M1	P02647	APOA1	Homo sapiens	30.77783	1	Phospho (STY)	T	221	AEYHAKATEHLSTLS	18.02732	17.03864	18.6458	17.28187	16.15767	17.41145	18.27377	17.58126	17.91783	18.56726	18.31344	17.50377	18.25452	18.29738	17.99609	18.0711	18.29282	16.7088	18.32372	18.27807	17.98317	19.10812	17.5701	17.42704	18.10787	18.81413	18.05836	16.45381	18.24035	18.18226	18.05078	18.06645	17.96917	18.12429	17.92846	18.4927	17.99059	18.10496	17.63541
382	O14791_S311_M2	O14791	APOL1	Homo sapiens	43.9742	2	Phospho (STY)	S	311	PRVTEPISAESGEQV	18.88248	27.1869	25.5016	26.79038	24.19346	25.06246	23.95337	25.28925	23.51096	22.47317	26.13535	22.6417	26.75698	25.56556	26.14763	21.85655	24.58477	25.85486	23.50117	25.7149	24.04108	22.43027	26.53609	19.39237	21.29835	24.12765	18.22924	22.31429	25.52337	23.12125	25.3831	25.3947	25.32271	25.4375	22.69025	18.19831	25.33856	26.13759	25.46214
383	P02647_T92_M1	P02647	APOA1	Homo sapiens	30.77783	1	Phospho (STY)	T	92	REQLGPVTQEFWDNL	16.28644	18.17556	17.28377	17.33203	16.30404	17.48488	16.68801	17.09583	17.25738	17.82831	16.30709	16.58318	18.43271	15.21204	16.56464	17.82743	17.93008	14.22535	17.78897	17.21449	15.76143	16.2889	18.84657	16.31692	14.9079	17.82031	16.9498	16.58295	17.96937	15.32514	16.99161	14.75117	16.7393	16.66578	16.42853	17.6007	15.40704	15.7459	16.79803
384	P02647_S60_M1	P02647	APOA1	Homo sapiens	30.77783	1	Phospho (STY)	S	60	YVSQFEGSALGKQLN	17.90465	17.11038	18.45181	17.9053	17.19783	17.5173	18.64708	17.2953	17.96133	17.87171	18.25382	18.41056	18.66841	17.4148	17.68195	17.21513	18.14962	17.15386	16.71761	16.84698	16.02074	18.52227	16.33415	15.91996	15.96253	18.71371	19.07805	18.12315	17.78298	18.21697	17.61458	17.6285	17.54209	17.67988	17.50592	17.50338	17.56111	17.66272	17.40331
385	P02647_S55_M1	P02647	APOA1	Homo sapiens	30.77783	1	Phospho (STY)	S	55	DSGRDYVSQFEGSAL	19.61874	18.34017	19.66843	20.21377	18.27277	18.90613	20.58884	19.41247	18.68055	18.91544	19.83705	18.33767	18.45246	19.75557	19.61778	19.59515	20.69024	18.75673	19.69699	20.57319	19.50621	19.09828	19.86158	19.66686	18.29747	20.65074	20.11154	19.84984	19.69809	19.97316	19.50704	19.52283	19.4248	19.58113	19.38376	15.96735	19.44638	19.56166	19.6147
386	P02647_Y124_M1	P02647	APOA1	Homo sapiens	30.77783	1	Phospho (STY)	Y	124	VKAKVQPYLDDFQKK	16.7457	15.7263	16.98715	17.26973	16.97992	14.33468	18.00355	17.17985	16.95824	16.91	15.60751	16.90787	18.21424	17.08416	15.5749	17.00792	17.9458	16.80147	17.01397	16.73177	14.9074	17.43981	17.26783	16.16645	15.54647	17.46358	17.55231	14.81389	17.02017	17.2475	16.80743	16.82502	16.71584	16.88991	16.67014	17.04553	16.73987	14.02842	16.20473
387	P02647_S248_M1	P02647	APOA1	Homo sapiens	30.77783	1	Phospho (STY)	S	248	GLLPVLESFKVSFLS	14.91084	16.08781	15.80008	14.80219	15.81847	16.04795	16.57954	15.65399	15.64669	15.90688	16.13585	16.06275	17.44048	15.86079	15.87866	14.8196	15.55343	12.91707	15.68023	12.57116	15.31671	15.53102	16.16462	15.60503	14.64345	16.52892	15.90582	16.15085	16.15649	16.45922	13.58547	15.69863	14.34551	13.22795	14.47582	15.21107	15.64537	15.72569	16.08253
388	P02647_S166_M1	P02647	APOA1	Homo sapiens	30.77783	1	Phospho (STY)	S	166	HELQEKLSPLGEEMR	18.91566	19.23276	17.80048	19.39532	17.23152	17.3865	15.766	19.34886	18.42467	18.72804	17.72258	18.73734	16.74725	18.92037	17.06454	16.12773	19.34986	17.80058	17.79091	19.45637	19.25828	20.1178	17.97762	17.83869	16.39235	19.0234	19.30881	16.47994	17.59027	18.56775	18.84802	18.8592	18.78981	18.90044	18.76077	15.3787	18.80509	16.02416	17.48151
389	P02647_S82_M1	P02647	APOA1	Homo sapiens	30.77783	1	Phospho (STY)	S	82	DSVTSTFSKLREQLG	11.53759	10.67955	11.32461	10.50185	10.43798	10.64381	10.95065	16.3839	10.89779	10.51728	11.2084	10.65707	19.17225	12.00249	11.75586	17.81177	14.97586	11.4692	10.314	10.50799	11.58023	10.18017	12.04794	11.73025	15.92712	15.0209	18.22041	10.73609	11.60807	18.12278	12.12571	10.37238	11.75932	10.86132	16.08759	10.39912	11.91329	15.20619	10.30845
390	P02647_S191_M1	P02647	APOA1	Homo sapiens	30.77783	1	Phospho (STY)	S	191	RTHLAPYSDELRQRL	23.16104	21.6027	22.59521	24.29451	22.90066	23.77824	23.19149	23.03907	22.59023	23.47515	19.46063	21.70632	23.1673	23.37043	22.96528	22.93679	25.07576	23.4569	23.55819	23.80092	22.98384	24.12029	17.37857	22.82646	22.983	23.78302	23.49337	20.84117	23.59688	22.89327	20.35076	23.48454	24.1454	23.56862	23.39539	22.51248	23.43553	22.94439	22.56996
391	P02647_T185_M1	P02647	APOA1	Homo sapiens	30.77783	1	Phospho (STY)	T	185	AHVDALRTHLAPYSD	19.488584	15.545549	20.016996	19.667954	15.536188	18.872774	10.139417	19.967634	19.191042	18.892839	10.408307	19.153866	12.211236	13.59102	10.979409	10.544085	19.629404	17.890153	17.837561	18.112072	18.70698	19.663707	11.284111	10.9527	11.143911	19.704882	18.960898	17.450004	13.232421	13.874171	13.703051	12.108967	13.369932	12.553494	13.052317	12.133278	13.509924	13.229652	19.204896
392	P02647_S252_M1	P02647	APOA1	Homo sapiens	30.77783	1	Phospho (STY)	S	252	VLESFKVSFLSALEE	11.901442	11.010552	10.606352	10.826052	10.759732	10.973438	11.292028	11.796024	11.237144	10.842064	11.559652	10.987208	14.989339	11.226423	12.128065	11.694791	10.96155	11.830433	10.631011	13.775982	15.002636	10.492057	12.431332	12.101482	14.74362	11.096576	15.682391	11.069252	10.865638	15.27591	11.339135	14.851806	11.003987	10.182576	15.678097	9.759799	11.144832	13.961963	14.543238
[truncated: 216 more columns]
