# Supplementary material for: Integrated multi-omics characterization across clinically relevant subgroups of long COVID
Source: Natl Sci Rev. 2024 Nov 15;12(8):nwae410. doi: 10.1093/nsr/nwae410 (PMC12365753; doi:10.1093/nsr/nwae410)
Supplement: nwae410_Supplemental_Files [file nwae410_supplemental_files.zip › Supplementary tables 2-7/Supplementary table 7.csv]

Supplementary table 7. Normalized abundence of targe proteins in validation corhort
Sample	Group	Age	CRH	FPGT	CBX6	DGKH	RBBP4
S090	CACRB	68	14.8503	17.9445	17.234	19.4194	13.9213
S089	CACRB	68	14.5362	17.2707	17.1466	18.2277	13.6954
S087	CACRB	69	15.4262	18.63	16.5786	19.961	14.1118
S093	CACRB	69	15.0326	19.4658	16.3828	20.4615	14.8527
S088	CACRB	68	17.3599	18.186	16.1308	19.373	16.1416
S083	CACRB	66	16.8119	16.2087	16.1308	19.4859	16.2303
S057	MSK+SYST	67	16.2585	17.7623	15.5912	18.7542	15.5167
S060	MSK+SYST	65	16.1748	17.9074	15.6279	18.7395	14.211
S049	MSK+SYST	51	17.0441	18.1538	16.053	19.7144	13.7123
S061	MSK+SYST	69	16.194	18.0905	16.1639	19.4109	14.4727
S052	MSK+SYST	69	16.8061	18.1707	16.1836	18.9463	15.2199
S055	MSK+SYST	68	15.0643	17.5681	16.2965	19.164	13.2955
S059	MSK+SYST	69	15.7532	18.315	16.3737	19.465	14.4999
S053	MSK+SYST	67	15.1724	18.2134	16.9142	19.2748	14.2116
S054	MSK+SYST	65	15.2106	18.1427	16.9936	19.658	14.786
S013	MULTI	38	17.2651	18.7704	11.8184	18.6304	14.2377
S014	MULTI	31	16.8746	18.5907	16.2034	20.0328	14.2931
S010	MULTI	54	17.2384	17.5216	16.6767	19.3975	12.9444
S011	MULTI	33	17.7925	18.3092	16.129	19.7038	12.8612
S001	MULTI	61	14.3555	17.1073	16.812	18.7571	13.3889
S017	MULTI	30	16.8633	18.1213	15.9779	19.3219	13.2506
S021	MULTI	27	17.3833	18.466	15.2164	19.2571	13.5572
S016	MULTI	46	17.5956	18.3413	15.7619	19.4743	13.299
S012	MULTI	34	17.183	17.9563	15.7981	18.6285	13.3508
S008	MULTI	36	17.247	18.0059	15.9611	19.4597	13.2349
S007	MULTI	31	16.0026	17.9666	15.6182	19.096	13.387
S009	MULTI	57	17.0324	17.36	15.54	18.0982	14.6565
S002	MULTI	31	17.337	17.9787	15.8537	19.1697	13.7692
S020	MULTI	58	16.4128	17.834	16.0924	18.6138	12.9893
S018	MULTI	49	17.0394	17.0941	15.0866	18.664	11.677
S003	MULTI	32	17.0231	17.6193	15.2406	18.8771	13.6402
S004	MULTI	26	17.1835	17.7121	15.6282	18.716	13.9708
S015	MULTI	34	16.93	17.9453	15.8865	19.3984	13.3049
S006	MULTI	22	16.5368	16.9711	15.1978	18.212	13.764
S019	MULTI	23	16.8964	16.5637	14.2854	17.9962	12.0704
S005	MULTI	30	17.2533	17.4968	15.0813	18.6944	13.2928
S065	NEU	57	16.5213	18.284	15.1771	19.2966	13.8352
S066	NEU	36	15.112	18.2317	15.2535	19.1748	15.5961
S068	NEU	34	14.8879	17.7102	15.6711	19.1041	13.9394
S075	NEU	67	16.5532	19.4446	16.0526	19.7832	16.0835
S079	NEU	58	14.8717	18.0495	16.1296	19.216	13.6218
S072	NEU	60	16.5088	19.4658	16.1375	19.9659	16.1676
S078	NEU	68	16.4733	18.5862	16.2571	20.3004	14.6131
S069	NEU	31	16.5853	19.0723	16.4547	19.9728	14.8174
S067	NEU	24	17.3434	18.7654	16.4605	20.3083	15.5217
S063	NEU	31	16.967	19.6087	16.6785	20.2056	13.9849
S024	NEU	67	16.9596	19.4658	16.6251	20.1146	16.2847
S041	CAPM	65	15.9504	18.157	15.9446	18.8198	16.0496
S028	CAPM	60	15.491	18.8849	17.1891	19.8763	15.6865
S036	CAPM	69	16.3198	17.9015	16.648	19.4342	15.4922
S031	CAPM	66	15.7312	18.9331	16.3416	19.642	15.2499
S035	CAPM	67	16.4395	17.5435	15.4629	18.9744	15.1017
S033	CAPM	64	17.373	17.951	15.6894	19.3615	15.0891
S034	CAPM	68	16.6507	18.1465	16.1552	19.3678	14.9689
S032	CAPM	65	14.8783	18.5529	15.9221	18.9669	14.8654
S037	CAPM	69	16.1855	18.4514	16.8677	20.0486	14.7118
S027	CAPM	65	15.8326	18.4446	17.1664	19.0664	14.4514
S022	CAPM	58	16.2635	18.9585	16.4498	19.6193	14.226
S023	CAPM	29	15.2081	18.6686	16.3088	19.9844	14.1706
S096	NLC	51	17.0106	17.6307	15.1147	18.4779	12.6198
S107	NLC	54	16.8941	17.107	15.2476	18.2733	13.8465
S110	NLC	41	12.9695	17.237	15.5665	17.8734	12.7855
S100	NLC	46	13.322	17.1197	15.7552	18.2191	12.0183
S104	NLC	40	13.0459	16.0411	14.2154	17.2489	13.5614
S108	NLC	34	18.0233	16.0733	15.4273	17.4522	13.6417
S103	NLC	50	15.822	15.887	14.8404	16.973	13.2335
S109	NLC	48	12.8891	14.8512	14.1435	16.7045	14.9895
S097	NLC	53	12.8364	15.7408	13.5826	17.3791	12.8886
S106	NLC	51	12.9616	15.675	13.7339	16.1394	12.4348
S099	NLC	30	18.1439	15.884	13.2954	16.7709	12.1025
S102	NLC	47	17.6534	15.0561	13.6518	15.7569	11.2533
S101	NLC	42	17.5271	15.0454	13.4554	16.1753	12.6807
S105	NLC	49	13.4501	14.7696	11.7494	15.6604	13.0004
S098	NLC	39	13.2298	14.1012	12.1515	15.2062	14.0869
